# Supplementary material for: Pan-Genome of the Genus Streptomyces and Prioritization of Biosynthetic Gene Clusters With Potential to Produce Antibiotic Compounds
Source: Front Microbiol. 2021 Sep 28;12:677558. doi: 10.3389/fmicb.2021.677558 (PMC8510958; doi:10.3389/fmicb.2021.677558)
Supplement: Supplementary file 2 [file Data_Sheet_2.XLSX]

## Sheet: RNAz_IntaRNA_predictions
	Piggy	RNAz																		IntaRNA best hit
Location in the core genome phylogenetic tree	Identifier	Sequences	Columns	Reading direction	Mean pairwise identity	Shannon entropy	G+C content	Mean single sequence MFE (kcal/mol)	Consensus MFE (kcal/mol)	Energy contribution (kcal/mol)	Covariance contribution	Combinations/Pair	Meanz-score	Structure conservation index	Background model	Decision model	SVM decision value	SVM RNA-class probability	Prediction	Representative strain	Target	Start(T)	End(T)	Query	Start(Q)	End(Q)	Energy	p-value	fdr	gene	annotation	Energy (kcal/mol)	Hybridization Energy (kcal/mol)
Group 1	Cluster_7989_GCF_000695235.1_ASM69523v1_genomic.gbff_DC74_RS29015.p01_DC74_RS29020.p01_DP	6	534	reverse	62.9	0.63754	0.58904	-179.9	-65.04	-67.02	1.98	1.4	-1.58	0.36	dinucleotide	sequence based alignment quality	0.5	0.720892	RNA	Streptomyces albulus NK660	DC74_RS29015	1	75	Cluster_7989_GCF_000695235.1_ASM69523v1_genomic.gbff_DC74_RS29015.p01_DC74_RS29020.p01_DP	1	75	-118.4	0	0		Derived by automated computational analysis using gene prediction method: Protein Homology.	-118.4	-166.6
	Cluster_8557_GCF_000147815.2_ASM14781v3_genomic.gbff_STRVI_RS05370.p01_STRVI_RS05375.p01_CO_F	6	487	forward	61.04	0.69285	0.66269	-206.68	-85.22	-86.89	1.66	1.48	-2.64	0.41	dinucleotide	sequence based alignment quality	3.42	0.998605	RNA	Streptomyces violaceusniger Tu 4113	STRVI_RS47300	100	144	Cluster_8557_GCF_000147815.2_ASM14781v3_genomic.gbff_STRVI_RS05370.p01_STRVI_RS05375.p01_CO_F	297	344	-37.85	5.2e-06	0.0191926		Derived by automated computational analysis using gene prediction method: Protein Homology	-37.85	-64.81
	Cluster_15297_GCF_002021875.1_ASM202187v1_genomic.gbff__SHXM_RS21610.p01_SHXM_RS21615.p01_CO_R	6	308	forward	74.66	0.39943	0.76134	-138.78	-98.03	-99.37	1.34	1.16	-1.33	0.71	dinucleotide	sequence based alignment quality	0.66	0.776539	RNA	Streptomyces hygroscopicus XM201	SHXM_RS21610	1	150	Cluster_15297_GCF_002021875.1_ASM202187v1_genomic.gbff__SHXM_RS21610.p01_SHXM_RS21615.p01_CO_R	7	156	-237.37	0	0		ribonuclease E/G	-237.37	-386.9
	Cluster_25022_GCF_002192455.1_ASM219245v1_genomic.gbff_SMD11_RS21825.p01_SMD11_RS21830.p01_CO_F	6	236	forward	52.85	0.79338	0.63235	-68.32	-29.38	-30.12	0.74	1.29	-2.13	0.43	dinucleotide	sequence based alignment quality	3.39	0.998532	RNA	Streptomyces albireticuli MDJK11	SMD11_RS15435	84	150	Cluster_25022_GCF_002192455.1_ASM219245v1_genomic.gbff_SMD11_RS21825.p01_SMD11_RS21830.p01_CO_F	153	208	-32.45	4.24e-05	0.204737		Derived by automated computational analysis using gene prediction method: Protein Homology.	-32.45	-65.68
	Cluster_29600_GCF_000092385.1_ASM9238v1_genomic.gbff_SBI_RS16870.p01_SBI_RS16875.p01_CO_R	6	166	forward	80.02	0.36873	0.63897	-82.75	-65.21	-66.87	1.65	1.17	-5.15	0.79	dinucleotide	sequence based alignment quality	4.12	0.999641	RNA	Streptomyces bingchenggensis BCW-1	SBI_RS16870	1	75	Cluster_29600_GCF_000092385.1_ASM9238v1_genomic.gbff_SBI_RS16870.p01_SBI_RS16875.p01_CO_R	1	75	-89.18	0	0		UMP kinase	-89.18	-168.7
	Cluster_38357_GCF_000092385.1_ASM9238v1_genomic.gbff_SBI_RS29485.p01_SBI_RS51720.p01_CO_F	6	149	forward	66.48	0.57843	0.68135	-59.62	-36.28	-38.82	2.53	1.14	-1.54	0.61	dinucleotide	sequence based alignment quality	2.11	0.982924	RNA	Streptomyces bingchenggensis BCW-1	SBI_RS35760	117	144	Cluster_38357_GCF_000092385.1_ASM9238v1_genomic.gbff_SBI_RS29485.p01_SBI_RS51720.p01_CO_F	5	33	-23.83	4.08e-05	0.370505	pcaC	4-carboxymuconolactone decarboxylase	-23.83	-48
	Cluster_40410_GCF_002082195.1_ASM208219v1_genomic.gbff_B1H19_RS19740.p01_B1H19_RS19745.p01_CO_R	6	167	forward	57.22	0.63913	0.64653	-46.28	-20.9	-21.65	0.75	1.24	-1.15	0.45	dinucleotide	sequence based alignment quality	0.64	0.772544	RNA	Streptomyces gilvosporeus F607	B1H19_RS19740	1	108	Cluster_40410_GCF_002082195.1_ASM208219v1_genomic.gbff_B1H19_RS19740.p01_B1H19_RS19745.p01_CO_R	1	108	-160.06	0	0		transcriptional regulator	-160.06	-254.99
	Cluster_40635_GCF_002082195.1_ASM208219v1_genomic.gbff_B1H19_RS12320.p01_B1H19_RS12325.p01_CO_R	6	148	reverse	67.37	0.57288	0.60322	-48.1	-18.94	-19.71	0.77	1.36	-2.53	0.39	dinucleotide	sequence based alignment quality	2.11	0.983038	RNA	Streptomyces gilvosporeus F607	B1H19_RS12320	1	75	Cluster_40635_GCF_002082195.1_ASM208219v1_genomic.gbff_B1H19_RS12320.p01_B1H19_RS12325.p01_CO_R	1	75	-118.74	0	0		DUF552 domain-containing protein	-118.74	-181.65
	Cluster_46825_GCF_000952035.2_ASM95203v2_genomic.gbff_T261_RS22665.r01_T261_RS22670.p01_CO_F	6	114	forward	68.13	0.602	0.66829	-44.65	-23.46	-24.97	1.5	1.29	-1.02	0.53	dinucleotide	sequence based alignment quality	0.79	0.818817	RNA	Streptomyces lydicus A02	T261_RS04625	111	145	Cluster_46825_GCF_000952035.2_ASM95203v2_genomic.gbff_T261_RS22665.r01_T261_RS22670.p01_CO_F	75	105	-17.64	7.5e-05	0.259952		Derived by automated computational analysis using gene prediction method: Protein Homology	-17.64	-36.11
	Cluster_52847_GCF_003391135.1_ASM339113v1_genomic.gbff_DXZ73_RS29635.p01_DXZ73_RS29640.p01_CO_R	6	86	reverse	87.72	0.22619	0.65082	-38.23	-30.35	-30.24	-0.11	1.16	-3.17	0.79	dinucleotide	sequence based alignment quality	2.72	0.994715	RNA	Streptomyces olivoreticuli olivoreticuli ATCC 31159	DXZ73_RS29635	1	75	Cluster_52847_GCF_003391135.1_ASM339113v1_genomic.gbff_DXZ73_RS29635.p01_DXZ73_RS29640.p01_CO_R	1	75	-91.91	0	0		DUF742 domain-containing protein	-91.91	-177.93
Group 2	Cluster_12890_GCF_003122365.1_ASM312236v1_genomic.gbff_DDQ41_RS24655.p01_DDQ41_RS24660.p01_CO_F	6	453	reverse	61.59	0.63486	0.60693	-185.22	-43.36	-39.53	-3.83	1.32	-3.36	0.23	dinucleotide	sequence based alignment quality	2.23	0.986395	RNA	Streptomyces spongiicola HNM0071	DDQ41_RS24645	57	112	Cluster_12890_GCF_003122365.1_ASM312236v1_genomic.gbff_DDQ41_RS24655.p01_DDQ41_RS24660.p01_CO_F	187	234	-27.26	1.18e-05	0.0448826		inositol monophosphatase	-27.26	-63.63
Group3	Cluster_15037_GCF_000091305.1_ASM9130v1_genomic.gbff_SCAB_RS15955.p01_SCAB_RS15960.p01_CO_F	6	578	forward	57.25	0.7088	0.64642	-205.26	-78.85	-87.55	8.7	1.3	-2.76	0.38	dinucleotide	sequence based alignment quality	3.44	0.998655	RNA	Streptomyces scabiei 87.22	SCAB_RS44040	34	150	Cluster_15037_GCF_000091305.1_ASM9130v1_genomic.gbff_SCAB_RS15955.p01_SCAB_RS15960.p01_CO_F	244	385	-32.87	2.1e-06	0.0185094		Derived by automated computational analysis using gene prediction method: Protein Homology.	-32.87	-126.48
	Cluster_73940_GCF_003665435.1_ASM366543v1_genomic.gbff_CNQ36_RS28655.p01_CNQ36_RS28660.p01_CO_F	6	186	forward	76.48	0.43284	0.61738	-66.57	-55.61	-54.2	-1.41	1.21	-2.04	0.84	dinucleotide	sequence based alignment quality	2.51	0.992006	RNA	Streptomyces fungicidicus TXX3120	CNQ36_RS14660	11	50	Cluster_73940_GCF_003665435.1_ASM366543v1_genomic.gbff_CNQ36_RS28655.p01_CNQ36_RS28660.p01_CO_F	124	168	-21.43	4.8e-06	0.0265632		FmdB family transcriptional regulator	-21.43	-50.46
	Cluster_102279_GCF_003032475.1_ASM303247v1_genomic.gbff_C6376_RS06745.p01_C6376_RS06750.p01_CO_R	6	135	forward	66.03	0.5276	0.66343	-43.2	-23.98	-24.78	0.81	1.2	-1.3	0.55	dinucleotide	sequence based alignment quality	0.79	0.818564	RNA	Streptomyces sp. P3	C6376_RS06745	1	75	Cluster_102279_GCF_003032475.1_ASM303247v1_genomic.gbff_C6376_RS06745.p01_C6376_RS06750.p01_CO_R	1	75	-118.97	0	0		helix-turn-helix domain-containing protein	-118.97	-177.15

## Sheet: IntaRNA-Cluster_8557
id1	start1	end1	seedStart1	seedEnd1	ED1	id2	start2	end2	seedStart2	seedEnd2	ED2	E	E_hybrid	E_norm	subseqDP	hybridDP	seq1	seq2	p-value	geneName	entrez_gene_id	annotation
STRVI_RS47300	100	144	122	128	15.08	Cluster_8557_GCF_000147815.2_ASM14781v3_genomic.gbff_STRVI_RS05370.p01_STRVI_RS05375.p01_CO_F	297	344	309	315	11.88	-37.85	-64.81	-3.4185	GUGGCGGCGGGUGGGUUGGUUGGGGGGUAUGGGGUGGCUCGGUGG&CCACCGGGCCCGUGCCUCCCGUGACCAGCCGACCCCACCGUGUACCAC	(((((((.((((.(((((((.((((((((((....((((((((((&))))))))))))))))))))...))))))).))))..)))....))))	GCCGCGACAUCCAUUCUCGGCGUCUACCUUCGUAGGGUCGAGGGUGAGGAGCCCCUUGGAGUGGGAGGUAGUGGGAUGGCUGGAGUGUCGGCGGGGGUUGUGGCGGCGGGUGGGUUGGUUGGGGGGUAUGGGGUGGCUCGGUGGACCAAG	GCUGGUUGAGUCGUUUGCGACCACAGGGCGCCGCGCGGAAAGGCCAAUGAGCCUAGCCGCGCGGCGUCUUGGCGCGCGGGGAUUUCCAGAAAUCCUAGGGCGUAAACGGGAUGUGAGCUUUCACACCUGGCGGGGAAUUGCCUCGGGGGCUCCGCGUCCGGCAGUCUGUGGGUUCCGUCAGGCCCCGCAUACGGCACACCGGUACCCCCAGCGGUACAGAACCACAGCAACACCAGAAUUGAAGAGAGUUCGCCGUAUGCCGCCCGAGCACCUCGAGGAUCUCCCGCGGGAGAUCCCCACCGGGCCCGUGCCUCCCGUGACCAGCCGACCCCACCGUGUACCACCGGGGACGGAACAAGGGGAGGCCAGCGUCAGGGGCACGAUUGCGCCCGCGAGGUC…	5.2e-06		32487225	Derived by automated computational analysis using gene prediction method: Protein Homology.
STRVI_RS24915	27	144	31	37	47.09	Cluster_8557_GCF_000147815.2_ASM14781v3_genomic.gbff_STRVI_RS05370.p01_STRVI_RS05375.p01_CO_F	183	331	320	326	51.19	-36.96	-135.24	-3.33812	GGGCGGCUGGUUGAGGGCUGGUCGGGUCGGGUGGAGGUGGCGGCGGUGAAUGGGCCGUUGUCGGUGUUGGUGGCCGGUGAGGUGGGGGCGCUGCGGGGGCUGGUGGAGGAGUGCGGGG&CCCCGCAUACGGCACACCGGUACCCCCAGCGGUACAGAACCACAGCAACACCAGAAUUGAAGAGAGUUCGCCGUAUGCCGCCCGAGCACCUCGAGGAUCUCCCGCGGGAGAUCCCCACCGGGCCCGUGCCUCCCGUGACCAGCCGACCC	(((((((((((...(((..((.((((((.(((((.(((....((((.((.....((.(((..((((((((((((((((((((((((..(((((.((((.((((((......(((((((&))))))).......))))))..)))))))))........)).......))))...............))))))...))))))..)))))).)))))...)))))).....))).))))).))))))..)).)))...)))))))).)))	CGCUGGGUGUGGGGGUGGAGGAGGCUGGGCGGCUGGUUGAGGGCUGGUCGGGUCGGGUGGAGGUGGCGGCGGUGAAUGGGCCGUUGUCGGUGUUGGUGGCCGGUGAGGUGGGGGCGCUGCGGGGGCUGGUGGAGGAGUGCGGGGGUGUGG	GCUGGUUGAGUCGUUUGCGACCACAGGGCGCCGCGCGGAAAGGCCAAUGAGCCUAGCCGCGCGGCGUCUUGGCGCGCGGGGAUUUCCAGAAAUCCUAGGGCGUAAACGGGAUGUGAGCUUUCACACCUGGCGGGGAAUUGCCUCGGGGGCUCCGCGUCCGGCAGUCUGUGGGUUCCGUCAGGCCCCGCAUACGGCACACCGGUACCCCCAGCGGUACAGAACCACAGCAACACCAGAAUUGAAGAGAGUUCGCCGUAUGCCGCCCGAGCACCUCGAGGAUCUCCCGCGGGAGAUCCCCACCGGGCCCGUGCCUCCCGUGACCAGCCGACCCCACCGUGUACCACCGGGGACGGAACAAGGGGAGGCCAGCGUCAGGGGCACGAUUGCGCCCGCGAGGUC…	7.9e-06		32482168	Derived by automated computational analysis using gene prediction method: Protein Homology.
STRVI_RS50140	19	97	55	61	23.07	Cluster_8557_GCF_000147815.2_ASM14781v3_genomic.gbff_STRVI_RS05370.p01_STRVI_RS05375.p01_CO_F	264	343	300	306	29.05	-36.21	-88.33	-3.27038	UGGGACGCUGGGGUCCGGAGGGGGAUGGAGGGGUGAGGUCCGGAGGGGGAUGGGGAGUUGGGGUCGGGAGAGGGUUCGG&CCGAGCACCUCGAGGAUCUCCCGCGGGAGAUCCCCACCGGGCCCGUGCCUCCCGUGACCAGCCGACCCCACCGUGUACCA	(((.(((((((((((.((..((..((((.((((...(((((((..((((((........((((((....((((((((((&)))))).))))...)))))).........)))))).)))))))....))))))))..))..)))))))))..)))).)))	CUGGGGGGCCGGACGAGCUGGGACGCUGGGGUCCGGAGGGGGAUGGAGGGGUGAGGUCCGGAGGGGGAUGGGGAGUUGGGGUCGGGAGAGGGUUCGGAGGGGGCUGAGGGUCCGGAGGGUUCGCAGGGCCCGAAGGGGGCUGAGGGUCCG	GCUGGUUGAGUCGUUUGCGACCACAGGGCGCCGCGCGGAAAGGCCAAUGAGCCUAGCCGCGCGGCGUCUUGGCGCGCGGGGAUUUCCAGAAAUCCUAGGGCGUAAACGGGAUGUGAGCUUUCACACCUGGCGGGGAAUUGCCUCGGGGGCUCCGCGUCCGGCAGUCUGUGGGUUCCGUCAGGCCCCGCAUACGGCACACCGGUACCCCCAGCGGUACAGAACCACAGCAACACCAGAAUUGAAGAGAGUUCGCCGUAUGCCGCCCGAGCACCUCGAGGAUCUCCCGCGGGAGAUCCCCACCGGGCCCGUGCCUCCCGUGACCAGCCGACCCCACCGUGUACCACCGGGGACGGAACAAGGGGAGGCCAGCGUCAGGGGCACGAUUGCGCCCGCGAGGUC…	1.13e-05		32808899	Derived by automated computational analysis using gene prediction method: Protein Homology.
STRVI_RS48475	2	118	2	8	30.69	Cluster_8557_GCF_000147815.2_ASM14781v3_genomic.gbff_STRVI_RS05370.p01_STRVI_RS05375.p01_CO_F	260	346	340	346	32.58	-36.05	-99.32	-3.25593	CGGUGGUUGUGGGGGUUCCGGUUGGUGGUGGGUUGGGUGUGGUGUUUGCGGGUCAGGGGUCGCAGCGGUUGGGGAUGGGGCGUGGGUUGUAUGAGGCGUAUCCGGUGUUCGCGGGGG&CCGCCCGAGCACCUCGAGGAUCUCCCGCGGGAGAUCCCCACCGGGCCCGUGCCUCCCGUGACCAGCCGACCCCACCGUGUACCACCG	(((((((....((.........(((.(((.((((((.........(((((((.((.(((((....(((.(((((((....((((((.......((....((((((((((((.((.((&)).))))))))))....))))))))))))....))))))))))))))).))...))))))))))))).))))))))....)))))))	UCGGUGGUUGUGGGGGUUCCGGUUGGUGGUGGGUUGGGUGUGGUGUUUGCGGGUCAGGGGUCGCAGCGGUUGGGGAUGGGGCGUGGGUUGUAUGAGGCGUAUCCGGUGUUCGCGGGGGUGUGGGAUGAGGUGUGUGGGGAGCUGGACCGG	GCUGGUUGAGUCGUUUGCGACCACAGGGCGCCGCGCGGAAAGGCCAAUGAGCCUAGCCGCGCGGCGUCUUGGCGCGCGGGGAUUUCCAGAAAUCCUAGGGCGUAAACGGGAUGUGAGCUUUCACACCUGGCGGGGAAUUGCCUCGGGGGCUCCGCGUCCGGCAGUCUGUGGGUUCCGUCAGGCCCCGCAUACGGCACACCGGUACCCCCAGCGGUACAGAACCACAGCAACACCAGAAUUGAAGAGAGUUCGCCGUAUGCCGCCCGAGCACCUCGAGGAUCUCCCGCGGGAGAUCCCCACCGGGCCCGUGCCUCCCGUGACCAGCCGACCCCACCGUGUACCACCGGGGACGGAACAAGGGGAGGCCAGCGUCAGGGGCACGAUUGCGCCCGCGAGGUC…	1.22e-05		32484516	incomplete partial in the middle of a contig missing stop Derived by automated computational analysis using gene prediction method: Protein Homology.
STRVI_RS48490	2	118	2	8	30.69	Cluster_8557_GCF_000147815.2_ASM14781v3_genomic.gbff_STRVI_RS05370.p01_STRVI_RS05375.p01_CO_F	260	346	340	346	32.58	-36.05	-99.32	-3.25593	CGGUGGUUGUGGGGGUUCCGGUUGGUGGUGGGUUGGGUGUGGUGUUUGCGGGUCAGGGGUCGCAGCGGUUGGGGAUGGGGCGUGGGUUGUAUGAGGCGUAUCCGGUGUUCGCGGGGG&CCGCCCGAGCACCUCGAGGAUCUCCCGCGGGAGAUCCCCACCGGGCCCGUGCCUCCCGUGACCAGCCGACCCCACCGUGUACCACCG	(((((((....((.........(((.(((.((((((.........(((((((.((.(((((....(((.(((((((....((((((.......((....((((((((((((.((.((&)).))))))))))....))))))))))))....))))))))))))))).))...))))))))))))).))))))))....)))))))	UCGGUGGUUGUGGGGGUUCCGGUUGGUGGUGGGUUGGGUGUGGUGUUUGCGGGUCAGGGGUCGCAGCGGUUGGGGAUGGGGCGUGGGUUGUAUGAGGCGUAUCCGGUGUUCGCGGGGGUGUGGGAUGAGGUGUGUGGGGAGCUGGACCGG	GCUGGUUGAGUCGUUUGCGACCACAGGGCGCCGCGCGGAAAGGCCAAUGAGCCUAGCCGCGCGGCGUCUUGGCGCGCGGGGAUUUCCAGAAAUCCUAGGGCGUAAACGGGAUGUGAGCUUUCACACCUGGCGGGGAAUUGCCUCGGGGGCUCCGCGUCCGGCAGUCUGUGGGUUCCGUCAGGCCCCGCAUACGGCACACCGGUACCCCCAGCGGUACAGAACCACAGCAACACCAGAAUUGAAGAGAGUUCGCCGUAUGCCGCCCGAGCACCUCGAGGAUCUCCCGCGGGAGAUCCCCACCGGGCCCGUGCCUCCCGUGACCAGCCGACCCCACCGUGUACCACCGGGGACGGAACAAGGGGAGGCCAGCGUCAGGGGCACGAUUGCGCCCGCGAGGUC…	1.22e-05		32480416	incomplete partial in the middle of a contig missing stop Derived by automated computational analysis using gene prediction method: Protein Homology.
STRVI_RS50075	2	118	2	8	30.69	Cluster_8557_GCF_000147815.2_ASM14781v3_genomic.gbff_STRVI_RS05370.p01_STRVI_RS05375.p01_CO_F	260	346	340	346	32.58	-36.05	-99.32	-3.25593	CGGUGGUUGUGGGGGUUCCGGUUGGUGGUGGGUUGGGUGUGGUGUUUGCGGGUCAGGGGUCGCAGCGGUUGGGGAUGGGGCGUGGGUUGUAUGAGGCGUAUCCGGUGUUCGCGGGGG&CCGCCCGAGCACCUCGAGGAUCUCCCGCGGGAGAUCCCCACCGGGCCCGUGCCUCCCGUGACCAGCCGACCCCACCGUGUACCACCG	(((((((....((.........(((.(((.((((((.........(((((((.((.(((((....(((.(((((((....((((((.......((....((((((((((((.((.((&)).))))))))))....))))))))))))....))))))))))))))).))...))))))))))))).))))))))....)))))))	UCGGUGGUUGUGGGGGUUCCGGUUGGUGGUGGGUUGGGUGUGGUGUUUGCGGGUCAGGGGUCGCAGCGGUUGGGGAUGGGGCGUGGGUUGUAUGAGGCGUAUCCGGUGUUCGCGGGGGUGUGGGAUGAGGUGUGUGGGGAGCUGGACCGG	GCUGGUUGAGUCGUUUGCGACCACAGGGCGCCGCGCGGAAAGGCCAAUGAGCCUAGCCGCGCGGCGUCUUGGCGCGCGGGGAUUUCCAGAAAUCCUAGGGCGUAAACGGGAUGUGAGCUUUCACACCUGGCGGGGAAUUGCCUCGGGGGCUCCGCGUCCGGCAGUCUGUGGGUUCCGUCAGGCCCCGCAUACGGCACACCGGUACCCCCAGCGGUACAGAACCACAGCAACACCAGAAUUGAAGAGAGUUCGCCGUAUGCCGCCCGAGCACCUCGAGGAUCUCCCGCGGGAGAUCCCCACCGGGCCCGUGCCUCCCGUGACCAGCCGACCCCACCGUGUACCACCGGGGACGGAACAAGGGGAGGCCAGCGUCAGGGGCACGAUUGCGCCCGCGAGGUC…	1.22e-05		32808887	incomplete partial in the middle of a contig missing stop Derived by automated computational analysis using gene prediction method: Protein Homology.
STRVI_RS39485	31	70	64	70	16.23	Cluster_8557_GCF_000147815.2_ASM14781v3_genomic.gbff_STRVI_RS05370.p01_STRVI_RS05375.p01_CO_F	306	344	306	312	7.49	-35.67	-59.39	-3.22161	GUGGACGCGAAGGUGGAGGUGGGCGGCAUGGGUGGCACGG&CCGUGCCUCCCGUGACCAGCCGACCCCACCGUGUACCAC	((((((((...(((((.(((.(((((((((((.(((((((&))))))).)))))).)).))).)))))))))))).))))	UGAUCGGGACGGUGGUAGACGGUGAUAAUCGUGGACGCGAAGGUGGAGGUGGGCGGCAUGGGUGGCACGGAUGGCAUGACUGCGAAGAUCCUUCUGGUGACCGGCGACGCGGCCGAAUCGCUGGAGGUGCUCUACCCCUACCAGCGGCUG	GCUGGUUGAGUCGUUUGCGACCACAGGGCGCCGCGCGGAAAGGCCAAUGAGCCUAGCCGCGCGGCGUCUUGGCGCGCGGGGAUUUCCAGAAAUCCUAGGGCGUAAACGGGAUGUGAGCUUUCACACCUGGCGGGGAAUUGCCUCGGGGGCUCCGCGUCCGGCAGUCUGUGGGUUCCGUCAGGCCCCGCAUACGGCACACCGGUACCCCCAGCGGUACAGAACCACAGCAACACCAGAAUUGAAGAGAGUUCGCCGUAUGCCGCCCGAGCACCUCGAGGAUCUCCCGCGGGAGAUCCCCACCGGGCCCGUGCCUCCCGUGACCAGCCGACCCCACCGUGUACCACCGGGGACGGAACAAGGGGAGGCCAGCGUCAGGGGCACGAUUGCGCCCGCGAGGUC…	1.46e-05		32486087	peptidase
STRVI_RS31525	62	106	98	104	18.7	Cluster_8557_GCF_000147815.2_ASM14781v3_genomic.gbff_STRVI_RS05370.p01_STRVI_RS05375.p01_CO_F	304	342	306	312	9.46	-31.42	-59.58	-2.83777	GGGAACGGGGCGGGUUGGCCAGGUUAUGGCAAAAGAGGCGCGGGC&GCCCGUGCCUCCCGUGACCAGCCGACCCCACCGUGUACC	((..((((...((((((((..((((((((.....(((((((((((&))))))))))))))))))).))))))))..))))...))	GGAACCCCACUGGAAUGGGGGCGUUCACGGAUACUCUUACCCGUUGUGGGGCGUCAGGGAAGGGAACGGGGCGGGUUGGCCAGGUUAUGGCAAAAGAGGCGCGGGCGGACCGGCGCGCUGCUCGGUGUCGGCAUGGUCACGCUGGCACUG	GCUGGUUGAGUCGUUUGCGACCACAGGGCGCCGCGCGGAAAGGCCAAUGAGCCUAGCCGCGCGGCGUCUUGGCGCGCGGGGAUUUCCAGAAAUCCUAGGGCGUAAACGGGAUGUGAGCUUUCACACCUGGCGGGGAAUUGCCUCGGGGGCUCCGCGUCCGGCAGUCUGUGGGUUCCGUCAGGCCCCGCAUACGGCACACCGGUACCCCCAGCGGUACAGAACCACAGCAACACCAGAAUUGAAGAGAGUUCGCCGUAUGCCGCCCGAGCACCUCGAGGAUCUCCCGCGGGAGAUCCCCACCGGGCCCGUGCCUCCCGUGACCAGCCGACCCCACCGUGUACCACCGGGGACGGAACAAGGGGAGGCCAGCGUCAGGGGCACGAUUGCGCCCGCGAGGUC…	0.0001034		32486225	xylan 14-beta-xylosidase
STRVI_RS35805	107	144	138	144	15.52	Cluster_8557_GCF_000147815.2_ASM14781v3_genomic.gbff_STRVI_RS05370.p01_STRVI_RS05375.p01_CO_F	310	342	310	316	6.84	-31.14	-53.5	-2.81248	GGACGCGGCGGGGGUGGCGGCGGCUGGUGCAGGGGGGC&GCCUCCCGUGACCAGCCGACCCCACCGUGUACC	((((((((..(((((.....((((((((...(((((((&)))))))...))))))))))))).)))))).))	CGGGUGAGGCAACCGCCACCCCCUCUCCCGCGUCCCACAGCGCGACCGGAUCGGUGAUGCGAAGAGGGGGAGCGCAUGCUGGGGUGGGUGCGGAGGCGGUUGCCGCGGACGCGGCGGGGGUGGCGGCGGCUGGUGCAGGGGGGCGUUCUC	GCUGGUUGAGUCGUUUGCGACCACAGGGCGCCGCGCGGAAAGGCCAAUGAGCCUAGCCGCGCGGCGUCUUGGCGCGCGGGGAUUUCCAGAAAUCCUAGGGCGUAAACGGGAUGUGAGCUUUCACACCUGGCGGGGAAUUGCCUCGGGGGCUCCGCGUCCGGCAGUCUGUGGGUUCCGUCAGGCCCCGCAUACGGCACACCGGUACCCCCAGCGGUACAGAACCACAGCAACACCAGAAUUGAAGAGAGUUCGCCGUAUGCCGCCCGAGCACCUCGAGGAUCUCCCGCGGGAGAUCCCCACCGGGCCCGUGCCUCCCGUGACCAGCCGACCCCACCGUGUACCACCGGGGACGGAACAAGGGGAGGCCAGCGUCAGGGGCACGAUUGCGCCCGCGAGGUC…	0.0001173		32486650	membrane protein
STRVI_RS44640	26	73	53	59	16.93	Cluster_8557_GCF_000147815.2_ASM14781v3_genomic.gbff_STRVI_RS05370.p01_STRVI_RS05375.p01_CO_F	300	346	313	319	12.56	-30.81	-60.3	-2.78267	CGGUGAUACCAAGGUGGCGGGGACGGACACGGGAGCAGGGGGCACCGG&CCGGGCCCGUGCCUCCCGUGACCAGCCGACCCCACCGUGUACCACCG	(((((.(((...(((((.((((..((.((((((((((..((((.((((&)))))))).)).)))))))).))..))..)))))))..))).)))))	GCGGCAUCGAGGAGAUCUGAGGGCCCGGUGAUACCAAGGUGGCGGGGACGGACACGGGAGCAGGGGGCACCGGACAUGCGAAGGCGGGGCAAGAAGAGCGAAACUGCCCUUAGCGGCCAGGAUGACCCAGGGAAUGCGGCGACUGGCGAU	GCUGGUUGAGUCGUUUGCGACCACAGGGCGCCGCGCGGAAAGGCCAAUGAGCCUAGCCGCGCGGCGUCUUGGCGCGCGGGGAUUUCCAGAAAUCCUAGGGCGUAAACGGGAUGUGAGCUUUCACACCUGGCGGGGAAUUGCCUCGGGGGCUCCGCGUCCGGCAGUCUGUGGGUUCCGUCAGGCCCCGCAUACGGCACACCGGUACCCCCAGCGGUACAGAACCACAGCAACACCAGAAUUGAAGAGAGUUCGCCGUAUGCCGCCCGAGCACCUCGAGGAUCUCCCGCGGGAGAUCCCCACCGGGCCCGUGCCUCCCGUGACCAGCCGACCCCACCGUGUACCACCGGGGACGGAACAAGGGGAGGCCAGCGUCAGGGGCACGAUUGCGCCCGCGAGGUC…	0.0001359		32478799	ATP-binding protein
STRVI_RS31765	12	69	20	26	13.27	Cluster_8557_GCF_000147815.2_ASM14781v3_genomic.gbff_STRVI_RS05370.p01_STRVI_RS05375.p01_CO_F	281	345	329	335	24.17	-29.67	-67.11	-2.67971	GGGGUUAUGGUGGGGCGUGGGACAAGCAGGGUCGGUCAGGGGGUGUGAGCAGCGGGAG&CUCCCGCGGGAGAUCCCCACCGGGCCCGUGCCUCCCGUGACCAGCCGACCCCACCGUGUACCACC	(((((.((((((((((((((((...(((((((((((..((((((.......(((((((&))))))).....))))))))).))))).))).))))))).........)))))))))..))).))	UGUUCGAGAAUGGGGUUAUGGUGGGGCGUGGGACAAGCAGGGUCGGUCAGGGGGUGUGAGCAGCGGGAGGUGCGGAUGCCAGGCUUCACGCAUCUGCACACCGCGUCCGGGUUCUCCAUGCGGUACGGGGCCGCGCAUCCGGAGCGGCUG	GCUGGUUGAGUCGUUUGCGACCACAGGGCGCCGCGCGGAAAGGCCAAUGAGCCUAGCCGCGCGGCGUCUUGGCGCGCGGGGAUUUCCAGAAAUCCUAGGGCGUAAACGGGAUGUGAGCUUUCACACCUGGCGGGGAAUUGCCUCGGGGGCUCCGCGUCCGGCAGUCUGUGGGUUCCGUCAGGCCCCGCAUACGGCACACCGGUACCCCCAGCGGUACAGAACCACAGCAACACCAGAAUUGAAGAGAGUUCGCCGUAUGCCGCCCGAGCACCUCGAGGAUCUCCCGCGGGAGAUCCCCACCGGGCCCGUGCCUCCCGUGACCAGCCGACCCCACCGUGUACCACCGGGGACGGAACAAGGGGAGGCCAGCGUCAGGGGCACGAUUGCGCCCGCGAGGUC…	0.0002257		32487343	DNA polymerase III subunit alpha
STRVI_RS12045	9	56	48	54	11.3	Cluster_8557_GCF_000147815.2_ASM14781v3_genomic.gbff_STRVI_RS05370.p01_STRVI_RS05375.p01_CO_F	128	172	130	136	23.62	-28.07	-62.99	-2.5352	CCCACCAGCUCAUCCAGACCGCCCUCGCCCCCGAGGCCAUCCCCGCCA&UGGCGGGGAAUUGCCUCGGGGGCUCCGCGUCCGGCAGUCUGUGGG	(((((.((((...((.(((.((....(((((((((((..(((((((((&)))))))))...)))))))))))...))))).)).)).)))))))	CGGCCGCCCCCACCAGCUCAUCCAGACCGCCCUCGCCCCCGAGGCCAUCCCCGCCACCACCCCGGACGACGCCACGUGACCAAGGACGUCAUCGCCCUCACCCCCACCAUGCCCGACGUGCCCACCCUGCUGGCCGGGCUCUACGCGGGC	GCUGGUUGAGUCGUUUGCGACCACAGGGCGCCGCGCGGAAAGGCCAAUGAGCCUAGCCGCGCGGCGUCUUGGCGCGCGGGGAUUUCCAGAAAUCCUAGGGCGUAAACGGGAUGUGAGCUUUCACACCUGGCGGGGAAUUGCCUCGGGGGCUCCGCGUCCGGCAGUCUGUGGGUUCCGUCAGGCCCCGCAUACGGCACACCGGUACCCCCAGCGGUACAGAACCACAGCAACACCAGAAUUGAAGAGAGUUCGCCGUAUGCCGCCCGAGCACCUCGAGGAUCUCCCGCGGGAGAUCCCCACCGGGCCCGUGCCUCCCGUGACCAGCCGACCCCACCGUGUACCACCGGGGACGGAACAAGGGGAGGCCAGCGUCAGGGGCACGAUUGCGCCCGCGAGGUC…	0.0004553		32483253	Derived by automated computational analysis using gene prediction method: Protein Homology.
STRVI_RS01455	3	87	81	87	21.77	Cluster_8557_GCF_000147815.2_ASM14781v3_genomic.gbff_STRVI_RS05370.p01_STRVI_RS05375.p01_CO_F	248	342	248	254	35.44	-27.66	-84.87	-2.49817	GGGCAAGGGCGGGGGUGGGGGCGAAGGGAGCGAGGGCAAGGGCGCGACCGACGAGGGAAGGGGCAGGGGCAGGGGCGGGGCGGAC&GUUCGCCGUAUGCCGCCCGAGCACCUCGAGGAUCUCCCGCGGGAGAUCCCCACCGGGCCCGUGCCUCCCGUGACCAGCCGACCCCACCGUGUACC	((.....((..(((((.((((....((((((..((((..(((.....(((.((.((((......(((.((..(((((((((((((&))))))).....))))))..)).)))......)))).)))))......))).....))))..)).))))....))..)).))))).)).....))	GAGGGCAAGGGCGGGGGUGGGGGCGAAGGGAGCGAGGGCAAGGGCGCGACCGACGAGGGAAGGGGCAGGGGCAGGGGCGGGGCGGACGCGGGCAGGGACAGGGGUGGGGCGGACGCGGCCAAGGGCGGGGCGGACCGGCUCUCCCCAUGG	GCUGGUUGAGUCGUUUGCGACCACAGGGCGCCGCGCGGAAAGGCCAAUGAGCCUAGCCGCGCGGCGUCUUGGCGCGCGGGGAUUUCCAGAAAUCCUAGGGCGUAAACGGGAUGUGAGCUUUCACACCUGGCGGGGAAUUGCCUCGGGGGCUCCGCGUCCGGCAGUCUGUGGGUUCCGUCAGGCCCCGCAUACGGCACACCGGUACCCCCAGCGGUACAGAACCACAGCAACACCAGAAUUGAAGAGAGUUCGCCGUAUGCCGCCCGAGCACCUCGAGGAUCUCCCGCGGGAGAUCCCCACCGGGCCCGUGCCUCCCGUGACCAGCCGACCCCACCGUGUACCACCGGGGACGGAACAAGGGGAGGCCAGCGUCAGGGGCACGAUUGCGCCCGCGAGGUC…	0.0005439		32479155	incomplete partial in the middle of a contig missing start Derived by automated computational analysis using gene prediction method: Protein Homology.
STRVI_RS16055	56	149	117	123	40.23	Cluster_8557_GCF_000147815.2_ASM14781v3_genomic.gbff_STRVI_RS05370.p01_STRVI_RS05375.p01_CO_F	249	335	269	275	35.15	-27.58	-102.96	-2.49095	GGCGGGGCGACGGGGCAUGCAUGGGGGGCCCGGGGCCGGGGGUGCGGCGCCCGGCGGGGUUCGGGGUGAUGUGGGUGGUGGGGUUCGGGGUGAA&UUCGCCGUAUGCCGCCCGAGCACCUCGAGGAUCUCCCGCGGGAGAUCCCCACCGGGCCCGUGCCUCCCGUGACCAGCCGACCCCACC	((.((((...(((......((((((((((.((((.(((((((.......((((.((((..((((((((....((((((..........((((((&)))))).....))))))...))))))))......)))))))).....))).)))).)))).)))))))))).....))).)))).))	GACCGCAUCAGGCCCGCCGGCCGGCGGGAGGCAUGCCGGUAGGGCGAGCGGCGGGGGCGGGGCGACGGGGCAUGCAUGGGGGGCCCGGGGCCGGGGGUGCGGCGCCCGGCGGGGUUCGGGGUGAUGUGGGUGGUGGGGUUCGGGGUGAAG	GCUGGUUGAGUCGUUUGCGACCACAGGGCGCCGCGCGGAAAGGCCAAUGAGCCUAGCCGCGCGGCGUCUUGGCGCGCGGGGAUUUCCAGAAAUCCUAGGGCGUAAACGGGAUGUGAGCUUUCACACCUGGCGGGGAAUUGCCUCGGGGGCUCCGCGUCCGGCAGUCUGUGGGUUCCGUCAGGCCCCGCAUACGGCACACCGGUACCCCCAGCGGUACAGAACCACAGCAACACCAGAAUUGAAGAGAGUUCGCCGUAUGCCGCCCGAGCACCUCGAGGAUCUCCCGCGGGAGAUCCCCACCGGGCCCGUGCCUCCCGUGACCAGCCGACCCCACCGUGUACCACCGGGGACGGAACAAGGGGAGGCCAGCGUCAGGGGCACGAUUGCGCCCGCGAGGUC…	0.0005631		32485468	Derived by automated computational analysis using gene prediction method: GeneMarkS+.
STRVI_RS17405	3	50	42	48	24.46	Cluster_8557_GCF_000147815.2_ASM14781v3_genomic.gbff_STRVI_RS05370.p01_STRVI_RS05375.p01_CO_F	300	345	302	308	12	-27.12	-63.58	-2.4494	GGUGGGCUCAAGGGGGGCGGCGGGCUCCGGGCGUCUUGACGGGCCCGG&CCGGGCCCGUGCCUCCCGUGACCAGCCGACCCCACCGUGUACCACC	(((((...((.((((((((((.((.((((((.......((((((((((&))))))))))....)))).)))).)))).)))).)).))..)))))	UUGGUGGGCUCAAGGGGGGCGGCGGGCUCCGGGCGUCUUGACGGGCCCGGAGGGCGGCGCCGUACGGUCUCGGCUGUGAACCCUGUCGAGGCGUUCCUUCCCGAGACCUACACCGCCGGUGUUCCCUACGCGCUCUUCGCCGAACUGCGC	GCUGGUUGAGUCGUUUGCGACCACAGGGCGCCGCGCGGAAAGGCCAAUGAGCCUAGCCGCGCGGCGUCUUGGCGCGCGGGGAUUUCCAGAAAUCCUAGGGCGUAAACGGGAUGUGAGCUUUCACACCUGGCGGGGAAUUGCCUCGGGGGCUCCGCGUCCGGCAGUCUGUGGGUUCCGUCAGGCCCCGCAUACGGCACACCGGUACCCCCAGCGGUACAGAACCACAGCAACACCAGAAUUGAAGAGAGUUCGCCGUAUGCCGCCCGAGCACCUCGAGGAUCUCCCGCGGGAGAUCCCCACCGGGCCCGUGCCUCCCGUGACCAGCCGACCCCACCGUGUACCACCGGGGACGGAACAAGGGGAGGCCAGCGUCAGGGGCACGAUUGCGCCCGCGAGGUC…	0.0006867		32482650	cytochrome P450
STRVI_RS15670	124	148	124	130	8.83	Cluster_8557_GCF_000147815.2_ASM14781v3_genomic.gbff_STRVI_RS05370.p01_STRVI_RS05375.p01_CO_F	308	335	329	335	5.46	-26.86	-41.15	-2.42592	GGUGGGGGUCGGGUGGUCGGGGUGC&GUGCCUCCCGUGACCAGCCGACCCCACC	(((((((.((((.((((((((((((&)))))))....))))).)))))))))))	GACGGUACGCCGUAGGAGCCGUCUGAACGGCCGUCGGGGCGCGGAAGUAAGAACCCGCCCUCGCGGGGCGAGGGGGUGGCCGUCGGCGCGGUCGCGUCGCCGUCGGUGGAGGUCGAGCCUGUGGGUGGGGGUCGGGUGGUCGGGGUGCAG	GCUGGUUGAGUCGUUUGCGACCACAGGGCGCCGCGCGGAAAGGCCAAUGAGCCUAGCCGCGCGGCGUCUUGGCGCGCGGGGAUUUCCAGAAAUCCUAGGGCGUAAACGGGAUGUGAGCUUUCACACCUGGCGGGGAAUUGCCUCGGGGGCUCCGCGUCCGGCAGUCUGUGGGUUCCGUCAGGCCCCGCAUACGGCACACCGGUACCCCCAGCGGUACAGAACCACAGCAACACCAGAAUUGAAGAGAGUUCGCCGUAUGCCGCCCGAGCACCUCGAGGAUCUCCCGCGGGAGAUCCCCACCGGGCCCGUGCCUCCCGUGACCAGCCGACCCCACCGUGUACCACCGGGGACGGAACAAGGGGAGGCCAGCGUCAGGGGCACGAUUGCGCCCGCGAGGUC…	0.000768		32480304	Derived by automated computational analysis using gene prediction method: GeneMarkS+.
STRVI_RS13605	106	145	138	144	23.27	Cluster_8557_GCF_000147815.2_ASM14781v3_genomic.gbff_STRVI_RS05370.p01_STRVI_RS05375.p01_CO_F	303	339	304	310	10.89	-26.82	-60.98	-2.42231	ACCCGGUGCGGCGUCGGCGUGGUCGAGGGGGUCGCGGGCC&GGCCCGUGCCUCCCGUGACCAGCCGACCCCACCGUGU	((.(((((.((.((((((.(((((..(((((.((((((((&)))))))).)))))..)))))))))))))))))).))	CGCGCCGGUGUUGUCGGUGGCAGCCGCUAGCCUGCAGGAACAGGUGACCGAAGCAGCGGUGAGGGGAGGGGCGCGGUGCGGGUGCUGGGCGUGGACCCGGGGCUGACCCGGUGCGGCGUCGGCGUGGUCGAGGGGGUCGCGGGCCGCCCG	GCUGGUUGAGUCGUUUGCGACCACAGGGCGCCGCGCGGAAAGGCCAAUGAGCCUAGCCGCGCGGCGUCUUGGCGCGCGGGGAUUUCCAGAAAUCCUAGGGCGUAAACGGGAUGUGAGCUUUCACACCUGGCGGGGAAUUGCCUCGGGGGCUCCGCGUCCGGCAGUCUGUGGGUUCCGUCAGGCCCCGCAUACGGCACACCGGUACCCCCAGCGGUACAGAACCACAGCAACACCAGAAUUGAAGAGAGUUCGCCGUAUGCCGCCCGAGCACCUCGAGGAUCUCCCGCGGGAGAUCCCCACCGGGCCCGUGCCUCCCGUGACCAGCCGACCCCACCGUGUACCACCGGGGACGGAACAAGGGGAGGCCAGCGUCAGGGGCACGAUUGCGCCCGCGAGGUC…	0.0007813		32486091	crossover junction endodeoxyribonuclease RuvC
STRVI_RS46635	90	137	130	136	23.92	Cluster_8557_GCF_000147815.2_ASM14781v3_genomic.gbff_STRVI_RS05370.p01_STRVI_RS05375.p01_CO_F	129	170	130	136	21.87	-26.71	-72.5	-2.41237	CGCGGGCUGCCGGGCGCGGUUCCUGAUCCAGGAGGGAAGUUCCCCGCC&GGCGGGGAAUUGCCUCGGGGGCUCCGCGUCCGGCAGUCUGUG	(((((((((((((((((((..((....((..((((..(((((((((((&))))))))))).)))).))))..)))))))))))))))))))	CGACGCACCCGGAUCCUGGGCGCGACCGCGCACCCGACCUCCUCAUGCGUAGCGCAGGCCGCCAAGGACCUGGCCAUGGACCUCGAGGACGCGGGCUGCCGGGCGCGGUUCCUGAUCCAGGAGGGAAGUUCCCCGCCUCCCUCGAUGCCG	GCUGGUUGAGUCGUUUGCGACCACAGGGCGCCGCGCGGAAAGGCCAAUGAGCCUAGCCGCGCGGCGUCUUGGCGCGCGGGGAUUUCCAGAAAUCCUAGGGCGUAAACGGGAUGUGAGCUUUCACACCUGGCGGGGAAUUGCCUCGGGGGCUCCGCGUCCGGCAGUCUGUGGGUUCCGUCAGGCCCCGCAUACGGCACACCGGUACCCCCAGCGGUACAGAACCACAGCAACACCAGAAUUGAAGAGAGUUCGCCGUAUGCCGCCCGAGCACCUCGAGGAUCUCCCGCGGGAGAUCCCCACCGGGCCCGUGCCUCCCGUGACCAGCCGACCCCACCGUGUACCACCGGGGACGGAACAAGGGGAGGCCAGCGUCAGGGGCACGAUUGCGCCCGCGAGGUC…	0.000819		32486743	integrase
STRVI_RS46190	114	150	119	125	21.29	Cluster_8557_GCF_000147815.2_ASM14781v3_genomic.gbff_STRVI_RS05370.p01_STRVI_RS05375.p01_CO_F	298	335	323	329	10.23	-26.67	-58.19	-2.40876	GGUGCGUCGGCUCGGCAGGGGCGGCAUGGGCGAGGUG&CACCGGGCCCGUGCCUCCCGUGACCAGCCGACCCCACC	((((.(((((((.((((.(((.(((((((((..((((&))))..))))))))).))).)).)))))))))..))))	CGGUGCGACGCCGCAACCGCGAUCGCGCCGCCUGGCGUCAUGCCUCAGGGGUAACCGAGUGGUGAAGGGGGGCCCAUGGAGCGUGGUGAGCGGAUCGCCGGCCGCUACGAACUGGUGCGUCGGCUCGGCAGGGGCGGCAUGGGCGAGGUG	GCUGGUUGAGUCGUUUGCGACCACAGGGCGCCGCGCGGAAAGGCCAAUGAGCCUAGCCGCGCGGCGUCUUGGCGCGCGGGGAUUUCCAGAAAUCCUAGGGCGUAAACGGGAUGUGAGCUUUCACACCUGGCGGGGAAUUGCCUCGGGGGCUCCGCGUCCGGCAGUCUGUGGGUUCCGUCAGGCCCCGCAUACGGCACACCGGUACCCCCAGCGGUACAGAACCACAGCAACACCAGAAUUGAAGAGAGUUCGCCGUAUGCCGCCCGAGCACCUCGAGGAUCUCCCGCGGGAGAUCCCCACCGGGCCCGUGCCUCCCGUGACCAGCCGACCCCACCGUGUACCACCGGGGACGGAACAAGGGGAGGCCAGCGUCAGGGGCACGAUUGCGCCCGCGAGGUC…	0.0008332		32486624	serine/threonine protein kinase
STRVI_RS50095	25	112	105	111	28.26	Cluster_8557_GCF_000147815.2_ASM14781v3_genomic.gbff_STRVI_RS05370.p01_STRVI_RS05375.p01_CO_F	265	342	266	272	28.86	-26.24	-83.36	-2.36992	GGUCGCGAGGUGGUGUUGGUCUUCCCAGGGCAGGGGUCGCAGUGGGUCGGGAUGGCGUUGGAGUUGAUGGAGUCCUCGUCGGUGUUCG&CGAGCACCUCGAGGAUCUCCCGCGGGAGAUCCCCACCGGGCCCGUGCCUCCCGUGACCAGCCGACCCCACCGUGUACC	((((((..(((((.(((((.((.....((.((.(((..(((..(((((.((.(((....(((......((((((((((..((((((((&)))))))).)))))).)))).........)))))))).))))).)))..))).)).))))))))).)))))))).)))	GAGACGGGCGGUGCUGCCCAGUCCGGUCGCGAGGUGGUGUUGGUCUUCCCAGGGCAGGGGUCGCAGUGGGUCGGGAUGGCGUUGGAGUUGAUGGAGUCCUCGUCGGUGUUCGCGGGGCGGAUGCGUGAGUGUGCUGAUGUGUUGGCUCCG	GCUGGUUGAGUCGUUUGCGACCACAGGGCGCCGCGCGGAAAGGCCAAUGAGCCUAGCCGCGCGGCGUCUUGGCGCGCGGGGAUUUCCAGAAAUCCUAGGGCGUAAACGGGAUGUGAGCUUUCACACCUGGCGGGGAAUUGCCUCGGGGGCUCCGCGUCCGGCAGUCUGUGGGUUCCGUCAGGCCCCGCAUACGGCACACCGGUACCCCCAGCGGUACAGAACCACAGCAACACCAGAAUUGAAGAGAGUUCGCCGUAUGCCGCCCGAGCACCUCGAGGAUCUCCCGCGGGAGAUCCCCACCGGGCCCGUGCCUCCCGUGACCAGCCGACCCCACCGUGUACCACCGGGGACGGAACAAGGGGAGGCCAGCGUCAGGGGCACGAUUGCGCCCGCGAGGUC…	0.0010014		32808891	incomplete partial in the middle of a contig missing stop Derived by automated computational analysis using gene prediction method: Protein Homology.
STRVI_RS10300	72	112	98	104	24.96	Cluster_8557_GCF_000147815.2_ASM14781v3_genomic.gbff_STRVI_RS05370.p01_STRVI_RS05375.p01_CO_F	297	338	306	312	10.93	-26.18	-62.07	-2.3645	CGCGGUGGCGGAGACGGCACGGUUGCGGCACGGGCCCGUGG&CCACCGGGCCCGUGCCUCCCGUGACCAGCCGACCCCACCGUG	((((((((.((...((((..(((((((((((((((((((((&)))).)))))))))))....)))))).)))).))))))))))	AAGUCCUCAGACGUCUGAGGACUCUGUGUUAGAGUCCCGCCGUCCUCGGAAGAUCGUUCAGGAAGGCGCGGCGCGGUGGCGGAGACGGCACGGUUGCGGCACGGGCCCGUGGUGCCGCGGGUCGAGAGCGCCCUGCGCGCGAUGCUCGCG	GCUGGUUGAGUCGUUUGCGACCACAGGGCGCCGCGCGGAAAGGCCAAUGAGCCUAGCCGCGCGGCGUCUUGGCGCGCGGGGAUUUCCAGAAAUCCUAGGGCGUAAACGGGAUGUGAGCUUUCACACCUGGCGGGGAAUUGCCUCGGGGGCUCCGCGUCCGGCAGUCUGUGGGUUCCGUCAGGCCCCGCAUACGGCACACCGGUACCCCCAGCGGUACAGAACCACAGCAACACCAGAAUUGAAGAGAGUUCGCCGUAUGCCGCCCGAGCACCUCGAGGAUCUCCCGCGGGAGAUCCCCACCGGGCCCGUGCCUCCCGUGACCAGCCGACCCCACCGUGUACCACCGGGGACGGAACAAGGGGAGGCCAGCGUCAGGGGCACGAUUGCGCCCGCGAGGUC…	0.0010274		32487898	FadR family transcriptional regulator
STRVI_RS02180	2	51	25	31	18.43	Cluster_8557_GCF_000147815.2_ASM14781v3_genomic.gbff_STRVI_RS05370.p01_STRVI_RS05375.p01_CO_F	297	351	321	327	18.94	-25.94	-63.31	-2.34283	GUUCGCGGUGGACGGACGGGAUCCGGCUGGUUGGUGAGGGUGUCCGGCGG&CCACCGGGCCCGUGCCUCCCGUGACCAGCCGACCCCACCGUGUACCACCGGGGAC	((((.((((((((((..(((...((((((((.((.((((..((((((.((&)).)))))).....))))))...)))))))).)))..))))...)))))).))))	UGUUCGCGGUGGACGGACGGGAUCCGGCUGGUUGGUGAGGGUGUCCGGCGGACCACGCGGCGGAGCCGCAUAUCGAUGCUUUCCCCCUACCCGCCCCUUCCCGCAGCAUCGGGUUGCGGCUCCGCCGCGUGGGGGCUCCGCCCCUGGGCU	GCUGGUUGAGUCGUUUGCGACCACAGGGCGCCGCGCGGAAAGGCCAAUGAGCCUAGCCGCGCGGCGUCUUGGCGCGCGGGGAUUUCCAGAAAUCCUAGGGCGUAAACGGGAUGUGAGCUUUCACACCUGGCGGGGAAUUGCCUCGGGGGCUCCGCGUCCGGCAGUCUGUGGGUUCCGUCAGGCCCCGCAUACGGCACACCGGUACCCCCAGCGGUACAGAACCACAGCAACACCAGAAUUGAAGAGAGUUCGCCGUAUGCCGCCCGAGCACCUCGAGGAUCUCCCGCGGGAGAUCCCCACCGGGCCCGUGCCUCCCGUGACCAGCCGACCCCACCGUGUACCACCGGGGACGGAACAAGGGGAGGCCAGCGUCAGGGGCACGAUUGCGCCCGCGAGGUC…	0.001138		32480931	Derived by automated computational analysis using gene prediction method: Protein Homology.
STRVI_RS32410	59	105	59	65	21.75	Cluster_8557_GCF_000147815.2_ASM14781v3_genomic.gbff_STRVI_RS05370.p01_STRVI_RS05375.p01_CO_F	295	340	334	340	15.03	-25.36	-62.14	-2.29044	UACGCGGUAAGGGCGGCAUGGACGGUUCCGGGGCGCGGGGCGGGGGG&CCCCACCGGGCCCGUGCCUCCCGUGACCAGCCGACCCCACCGUGUA	((((((((..(((((((.(((((((....((((((((((..((((((&)))).))...))))))))))))))..))))))).))).))))))))	CCUCAGGGCGUUGACGGGGCGGCCCCGGGCCGCCGGAAGGGGCGGCGGAUGAGCGGGAUACGCGGUAAGGGCGGCAUGGACGGUUCCGGGGCGCGGGGCGGGGGGCUGCUCGUCGCGGGCACGACCUCCGACGCGGGCAAGAGCGUCGUG	GCUGGUUGAGUCGUUUGCGACCACAGGGCGCCGCGCGGAAAGGCCAAUGAGCCUAGCCGCGCGGCGUCUUGGCGCGCGGGGAUUUCCAGAAAUCCUAGGGCGUAAACGGGAUGUGAGCUUUCACACCUGGCGGGGAAUUGCCUCGGGGGCUCCGCGUCCGGCAGUCUGUGGGUUCCGUCAGGCCCCGCAUACGGCACACCGGUACCCCCAGCGGUACAGAACCACAGCAACACCAGAAUUGAAGAGAGUUCGCCGUAUGCCGCCCGAGCACCUCGAGGAUCUCCCGCGGGAGAUCCCCACCGGGCCCGUGCCUCCCGUGACCAGCCGACCCCACCGUGUACCACCGGGGACGGAACAAGGGGAGGCCAGCGUCAGGGGCACGAUUGCGCCCGCGAGGUC…	0.0014554		32485740	cobyric acid synthase
STRVI_RS45325	99	149	120	126	25.41	Cluster_8557_GCF_000147815.2_ASM14781v3_genomic.gbff_STRVI_RS05370.p01_STRVI_RS05375.p01_CO_F	304	342	316	322	9.46	-25.31	-60.18	-2.28593	GGUGCGCGAGGGCGGCCGGGCGGUCACGGCCACGGAGGACCAGGCGCGGGC&GCCCGUGCCUCCCGUGACCAGCCGACCCCACCGUGUACC	((((((((..((.((.(((..((((((((........((...(((((((((&)))))))))))))))))))..))).))))..))))))))	CGAGAUUCAGGCGCUCAUCCGGGCGCCGAAGUUCAGCGACCACGGCAGCAGGAACGAGACGGCGGAGGCAUGAGCAUGAGCGAGCAACUGACGUACACGGUGCGCGAGGGCGGCCGGGCGGUCACGGCCACGGAGGACCAGGCGCGGGCG	GCUGGUUGAGUCGUUUGCGACCACAGGGCGCCGCGCGGAAAGGCCAAUGAGCCUAGCCGCGCGGCGUCUUGGCGCGCGGGGAUUUCCAGAAAUCCUAGGGCGUAAACGGGAUGUGAGCUUUCACACCUGGCGGGGAAUUGCCUCGGGGGCUCCGCGUCCGGCAGUCUGUGGGUUCCGUCAGGCCCCGCAUACGGCACACCGGUACCCCCAGCGGUACAGAACCACAGCAACACCAGAAUUGAAGAGAGUUCGCCGUAUGCCGCCCGAGCACCUCGAGGAUCUCCCGCGGGAGAUCCCCACCGGGCCCGUGCCUCCCGUGACCAGCCGACCCCACCGUGUACCACCGGGGACGGAACAAGGGGAGGCCAGCGUCAGGGGCACGAUUGCGCCCGCGAGGUC…	0.0014865		32479003	Derived by automated computational analysis using gene prediction method: Protein Homology.
STRVI_RS50170	94	125	94	100	6.56	Cluster_8557_GCF_000147815.2_ASM14781v3_genomic.gbff_STRVI_RS05370.p01_STRVI_RS05375.p01_CO_F	395	423	417	423	12.36	-25.23	-44.15	-2.2787	UCCUUCCAGCUCCCCGACCUGCCCGGUGGCCU&AGGUCACCUAAGCGGGCGAGCUGGAAGGA	((((((((((((((((..((....((((((((&))))))))..)))))).))))))))))))	AGCGAUGACUUUUCGAGCGGCACAGGCUUGCUUCUACGAGUAAGCCAUCACCGUCGCAGAAAUCGUCCAGAUAAGAACCUGCUGGGCCGCUACUCCUUCCAGCUCCCCGACCUGCCCGGUGGCCUGCGGCCCCUGCGCUCCACGGACGCG	GCUGGUUGAGUCGUUUGCGACCACAGGGCGCCGCGCGGAAAGGCCAAUGAGCCUAGCCGCGCGGCGUCUUGGCGCGCGGGGAUUUCCAGAAAUCCUAGGGCGUAAACGGGAUGUGAGCUUUCACACCUGGCGGGGAAUUGCCUCGGGGGCUCCGCGUCCGGCAGUCUGUGGGUUCCGUCAGGCCCCGCAUACGGCACACCGGUACCCCCAGCGGUACAGAACCACAGCAACACCAGAAUUGAAGAGAGUUCGCCGUAUGCCGCCCGAGCACCUCGAGGAUCUCCCGCGGGAGAUCCCCACCGGGCCCGUGCCUCCCGUGACCAGCCGACCCCACCGUGUACCACCGGGGACGGAACAAGGGGAGGCCAGCGUCAGGGGCACGAUUGCGCCCGCGAGGUC…	0.0015376		32808905	transposase
STRVI_RS32840	83	150	144	150	36.58	Cluster_8557_GCF_000147815.2_ASM14781v3_genomic.gbff_STRVI_RS05370.p01_STRVI_RS05375.p01_CO_F	260	346	260	266	32.58	-25.2	-94.36	-2.27599	CGGUGGACGCCGGUGAGCUGGGCGCCGGAAGGCCGGCGGUGCCCGCGUGGCGCGGGGGGUUCGGGCGG&CCGCCCGAGCACCUCGAGGAUCUCCCGCGGGAGAUCCCCACCGGGCCCGUGCCUCCCGUGACCAGCCGACCCCACCGUGUACCACCG	((((((((((.((((.(((((.(((.(((.(((...(((.(((((.((((((((((((((((((((((&))))))))))...........))))))))........)))))))))))).)))))).))).)))))......)))))))).))))))	GCUACGGUCGUGGGGUGCUGAAUCUCCGGGGGGAGCCGUCCCGCCGGGCGGGGGCGGACGCAUAGGGGGAUCGUCAUGGCCGCGGUGGACGCCGGUGAGCUGGGCGCCGGAAGGCCGGCGGUGCCCGCGUGGCGCGGGGGGUUCGGGCGG	GCUGGUUGAGUCGUUUGCGACCACAGGGCGCCGCGCGGAAAGGCCAAUGAGCCUAGCCGCGCGGCGUCUUGGCGCGCGGGGAUUUCCAGAAAUCCUAGGGCGUAAACGGGAUGUGAGCUUUCACACCUGGCGGGGAAUUGCCUCGGGGGCUCCGCGUCCGGCAGUCUGUGGGUUCCGUCAGGCCCCGCAUACGGCACACCGGUACCCCCAGCGGUACAGAACCACAGCAACACCAGAAUUGAAGAGAGUUCGCCGUAUGCCGCCCGAGCACCUCGAGGAUCUCCCGCGGGAGAUCCCCACCGGGCCCGUGCCUCCCGUGACCAGCCGACCCCACCGUGUACCACCGGGGACGGAACAAGGGGAGGCCAGCGUCAGGGGCACGAUUGCGCCCGCGAGGUC…	0.0015572		32481482	MFS transporter
STRVI_RS33125	49	147	135	141	20.64	Cluster_8557_GCF_000147815.2_ASM14781v3_genomic.gbff_STRVI_RS05370.p01_STRVI_RS05375.p01_CO_F	71	172	75	81	45.77	-25.13	-91.54	-2.26967	CCCGCACACACCCGACCAGGAGCCGCCAUGGACCAGCCGGCCCACCCCAGCCAGCCGCCGCAACCCACCGCCCCCGCACCUGCCGCCCCCGCGCCCGCC&GGCGCGCGGGGAUUUCCAGAAAUCCUAGGGCGUAAACGGGAUGUGAGCUUUCACACCUGGCGGGGAAUUGCCUCGGGGGCUCCGCGUCCGGCAGUCUGUGGG	((((((.((..(((((..((((((.((...((......(((...((((.(((((..((((((.(((..(((((......(((....(((((((..((((&))))))))))).....)))........))))).....))).)))).))........)))))))))....))))))).))))))..)).)))..)).))))))	UCGUCCCACCCCGCCGAGGCCCCGGGCGUCGUACGCUCCGGACACCACCCCGCACACACCCGACCAGGAGCCGCCAUGGACCAGCCGGCCCACCCCAGCCAGCCGCCGCAACCCACCGCCCCCGCACCUGCCGCCCCCGCGCCCGCCGCC	GCUGGUUGAGUCGUUUGCGACCACAGGGCGCCGCGCGGAAAGGCCAAUGAGCCUAGCCGCGCGGCGUCUUGGCGCGCGGGGAUUUCCAGAAAUCCUAGGGCGUAAACGGGAUGUGAGCUUUCACACCUGGCGGGGAAUUGCCUCGGGGGCUCCGCGUCCGGCAGUCUGUGGGUUCCGUCAGGCCCCGCAUACGGCACACCGGUACCCCCAGCGGUACAGAACCACAGCAACACCAGAAUUGAAGAGAGUUCGCCGUAUGCCGCCCGAGCACCUCGAGGAUCUCCCGCGGGAGAUCCCCACCGGGCCCGUGCCUCCCGUGACCAGCCGACCCCACCGUGUACCACCGGGGACGGAACAAGGGGAGGCCAGCGUCAGGGGCACGAUUGCGCCCGCGAGGUC…	0.0016039		32486978	SIMPL domain-containing protein
STRVI_RS03905	13	50	26	32	25.23	Cluster_8557_GCF_000147815.2_ASM14781v3_genomic.gbff_STRVI_RS05370.p01_STRVI_RS05375.p01_CO_F	296	334	316	322	12.89	-25.08	-63.2	-2.26515	GUGGGGCCGUGCAGGUCACGGUGACGGGCCCGGGUGGG&CCCACCGGGCCCGUGCCUCCCGUGACCAGCCGACCCCAC	((((((.((.((.((((((((..((((((((((.((((&)))))))))))))).....)))))))).)))).))))))	CGCCGCCGGGGAGUGGGGCCGUGCAGGUCACGGUGACGGGCCCGGGUGGGACCGGCAGUGGGGUGGCGUACAGCUAUGUGGCGGUGCCGGUGCCGGUGGUGUCGGGGGUGUCUCCGGGGCAGGGUCCGGCGGCCGGGGGGGAAUACGGUC	GCUGGUUGAGUCGUUUGCGACCACAGGGCGCCGCGCGGAAAGGCCAAUGAGCCUAGCCGCGCGGCGUCUUGGCGCGCGGGGAUUUCCAGAAAUCCUAGGGCGUAAACGGGAUGUGAGCUUUCACACCUGGCGGGGAAUUGCCUCGGGGGCUCCGCGUCCGGCAGUCUGUGGGUUCCGUCAGGCCCCGCAUACGGCACACCGGUACCCCCAGCGGUACAGAACCACAGCAACACCAGAAUUGAAGAGAGUUCGCCGUAUGCCGCCCGAGCACCUCGAGGAUCUCCCGCGGGAGAUCCCCACCGGGCCCGUGCCUCCCGUGACCAGCCGACCCCACCGUGUACCACCGGGGACGGAACAAGGGGAGGCCAGCGUCAGGGGCACGAUUGCGCCCGCGAGGUC…	0.001638		32481574	Derived by automated computational analysis using gene prediction method: Protein Homology.
STRVI_RS34445	95	139	95	101	22.36	Cluster_8557_GCF_000147815.2_ASM14781v3_genomic.gbff_STRVI_RS05370.p01_STRVI_RS05375.p01_CO_F	297	346	340	346	12.72	-25.05	-60.13	-2.26245	CGGUGGUGUCGAAAGUGGCGGUGGUGACGGGCGCGGGCUCCGGGG&CCACCGGGCCCGUGCCUCCCGUGACCAGCCGACCCCACCGUGUACCACCG	(((((((..((...(((((((((((.((((((((((((.((((((&)).))))))))))))...)))).)))).)))...))))))...)))))))	CCGUUGCCGGAAGGGACCAUUGCGGCGAAUCGACUUGUCCACACGGCGAACUGACGUGGCGUACGCUGCGGCGCCAUGAGCGACGGUCGUGUGUCGGUGGUGUCGAAAGUGGCGGUGGUGACGGGCGCGGGCUCCGGGGUCGGCCGGGCG	GCUGGUUGAGUCGUUUGCGACCACAGGGCGCCGCGCGGAAAGGCCAAUGAGCCUAGCCGCGCGGCGUCUUGGCGCGCGGGGAUUUCCAGAAAUCCUAGGGCGUAAACGGGAUGUGAGCUUUCACACCUGGCGGGGAAUUGCCUCGGGGGCUCCGCGUCCGGCAGUCUGUGGGUUCCGUCAGGCCCCGCAUACGGCACACCGGUACCCCCAGCGGUACAGAACCACAGCAACACCAGAAUUGAAGAGAGUUCGCCGUAUGCCGCCCGAGCACCUCGAGGAUCUCCCGCGGGAGAUCCCCACCGGGCCCGUGCCUCCCGUGACCAGCCGACCCCACCGUGUACCACCGGGGACGGAACAAGGGGAGGCCAGCGUCAGGGGCACGAUUGCGCCCGCGAGGUC…	0.0016589		32483977	NAD(P)-dependent oxidoreductase
STRVI_RS03540	74	126	120	126	29.64	Cluster_8557_GCF_000147815.2_ASM14781v3_genomic.gbff_STRVI_RS05370.p01_STRVI_RS05375.p01_CO_F	300	346	300	306	12.56	-24.82	-67.02	-2.24167	CGGUGAAGACACCGGCACUGGGACCGGCCGAGCGCGGCGAGGCGCUGGCCCGG&CCGGGCCCGUGCCUCCCGUGACCAGCCGACCCCACCGUGUACCACCG	(((((...((((.((...((((..((((....(((((.(((((((.(((((((&))))))).))))))))))))....))))..))))))))))..)))))	GUGGCAUGGCACGGAGGAGCGAAAGCCGGGAAAAUCGGCAGGGCGGCGUGACGUCGAUCGCAACGGGAGGCAGCGGUGAAGACACCGGCACUGGGACCGGCCGAGCGCGGCGAGGCGCUGGCCCGGAUGGCGGACCGUGAGCUCGAUGUG	GCUGGUUGAGUCGUUUGCGACCACAGGGCGCCGCGCGGAAAGGCCAAUGAGCCUAGCCGCGCGGCGUCUUGGCGCGCGGGGAUUUCCAGAAAUCCUAGGGCGUAAACGGGAUGUGAGCUUUCACACCUGGCGGGGAAUUGCCUCGGGGGCUCCGCGUCCGGCAGUCUGUGGGUUCCGUCAGGCCCCGCAUACGGCACACCGGUACCCCCAGCGGUACAGAACCACAGCAACACCAGAAUUGAAGAGAGUUCGCCGUAUGCCGCCCGAGCACCUCGAGGAUCUCCCGCGGGAGAUCCCCACCGGGCCCGUGCCUCCCGUGACCAGCCGACCCCACCGUGUACCACCGGGGACGGAACAAGGGGAGGCCAGCGUCAGGGGCACGAUUGCGCCCGCGAGGUC…	0.0018276		32479328	glycerol-3-phosphate dehydrogenase/oxidase
STRVI_RS00170	11	34	28	34	10.65	Cluster_8557_GCF_000147815.2_ASM14781v3_genomic.gbff_STRVI_RS05370.p01_STRVI_RS05375.p01_CO_F	306	332	306	312	5.07	-24.78	-40.5	-2.23806	GGGGUGGGCUGACAGGGGGUACGG&CCGUGCCUCCCGUGACCAGCCGACCCC	(((((.(((((((.((((((((((&)))))))))).))...))))).)))))	AGGCUCUGACGGGGUGGGCUGACAGGGGGUACGGUCUGCUCAGUCGAUGUCGUGUGCGAGGAAGGCGGGGGCGCGAUGACGGACGACCGGAGCGGUCAGGACGGCGGAAGCGGCGAGGGCGGCCGGGGCGAAGAGAGCGGCCGGAGCGCA	GCUGGUUGAGUCGUUUGCGACCACAGGGCGCCGCGCGGAAAGGCCAAUGAGCCUAGCCGCGCGGCGUCUUGGCGCGCGGGGAUUUCCAGAAAUCCUAGGGCGUAAACGGGAUGUGAGCUUUCACACCUGGCGGGGAAUUGCCUCGGGGGCUCCGCGUCCGGCAGUCUGUGGGUUCCGUCAGGCCCCGCAUACGGCACACCGGUACCCCCAGCGGUACAGAACCACAGCAACACCAGAAUUGAAGAGAGUUCGCCGUAUGCCGCCCGAGCACCUCGAGGAUCUCCCGCGGGAGAUCCCCACCGGGCCCGUGCCUCCCGUGACCAGCCGACCCCACCGUGUACCACCGGGGACGGAACAAGGGGAGGCCAGCGUCAGGGGCACGAUUGCGCCCGCGAGGUC…	0.0018586		32481389	DUF2252 domain-containing protein
STRVI_RS44160	90	115	102	108	12.39	Cluster_8557_GCF_000147815.2_ASM14781v3_genomic.gbff_STRVI_RS05370.p01_STRVI_RS05375.p01_CO_F	299	325	306	312	8.62	-24.67	-45.68	-2.22812	GCCGAUUACGGAGGCGCGGGCCCGGU&ACCGGGCCCGUGCCUCCCGUGACCAGC	((...(((((((((((((((((((((&))))))))))))))).))))))...))	CUCAACCUAUCGCUCGUCUCUAUUCGUGCUCGGGAUGGUGACGGCGCGAAGCGCGUGAAGUGUACAGUUCUCUGCAUGAGUGACACGUUGCCGAUUACGGAGGCGCGGGCCCGGUUCGGGUCGCUGGUGCGUCGCGCGUCCCAUGCCCGU	GCUGGUUGAGUCGUUUGCGACCACAGGGCGCCGCGCGGAAAGGCCAAUGAGCCUAGCCGCGCGGCGUCUUGGCGCGCGGGGAUUUCCAGAAAUCCUAGGGCGUAAACGGGAUGUGAGCUUUCACACCUGGCGGGGAAUUGCCUCGGGGGCUCCGCGUCCGGCAGUCUGUGGGUUCCGUCAGGCCCCGCAUACGGCACACCGGUACCCCCAGCGGUACAGAACCACAGCAACACCAGAAUUGAAGAGAGUUCGCCGUAUGCCGCCCGAGCACCUCGAGGAUCUCCCGCGGGAGAUCCCCACCGGGCCCGUGCCUCCCGUGACCAGCCGACCCCACCGUGUACCACCGGGGACGGAACAAGGGGAGGCCAGCGUCAGGGGCACGAUUGCGCCCGCGAGGUC…	0.0019465		32478721	type II toxin-antitoxin system Phd/YefM family antitoxin
STRVI_RS49465	22	64	50	56	33.97	Cluster_8557_GCF_000147815.2_ASM14781v3_genomic.gbff_STRVI_RS05370.p01_STRVI_RS05375.p01_CO_F	300	342	306	312	11.34	-24.61	-69.92	-2.22271	GGACACGGUGGGCGCGGUGGACGCGGGUGGUGCGGCGGCCCGG&CCGGGCCCGUGCCUCCCGUGACCAGCCGACCCCACCGUGUACC	((((((((((((..((((((.((((((.(((((((..((((((&))))))))))))).)))))).))).)))..)))))))))).))	CGAGGCGGCCGCGCUCGCCGAGGACACGGUGGGCGCGGUGGACGCGGGUGGUGCGGCGGCCCGGGAGGCGGUCCCGUGAGAAGGGCGGACGACCGGGGGUCGGCCACGGUCUGGGCCGCGUUGGCCGCGACGGCCCUGUGCGCGGUGUUC	GCUGGUUGAGUCGUUUGCGACCACAGGGCGCCGCGCGGAAAGGCCAAUGAGCCUAGCCGCGCGGCGUCUUGGCGCGCGGGGAUUUCCAGAAAUCCUAGGGCGUAAACGGGAUGUGAGCUUUCACACCUGGCGGGGAAUUGCCUCGGGGGCUCCGCGUCCGGCAGUCUGUGGGUUCCGUCAGGCCCCGCAUACGGCACACCGGUACCCCCAGCGGUACAGAACCACAGCAACACCAGAAUUGAAGAGAGUUCGCCGUAUGCCGCCCGAGCACCUCGAGGAUCUCCCGCGGGAGAUCCCCACCGGGCCCGUGCCUCCCGUGACCAGCCGACCCCACCGUGUACCACCGGGGACGGAACAAGGGGAGGCCAGCGUCAGGGGCACGAUUGCGCCCGCGAGGUC…	0.0019961		32483016	Derived by automated computational analysis using gene prediction method: Protein Homology.
STRVI_RS01760	62	147	62	68	41.67	Cluster_8557_GCF_000147815.2_ASM14781v3_genomic.gbff_STRVI_RS05370.p01_STRVI_RS05375.p01_CO_F	259	332	326	332	29.34	-24.44	-95.45	-2.20735	GGGGUCGGCGGUCGAUGGAGUUCCAGCAGCGCGGGCUCGGCGUACGGAGACGGGUGAGAGCGGUCGCCGGUGUCGUGUCGGGCGGC&GCCGCCCGAGCACCUCGAGGAUCUCCCGCGGGAGAUCCCCACCGGGCCCGUGCCUCCCGUGACCAGCCGACCCC	(((((((((((((...((((........((((((((((((.....(((..((((.((((....(((..((((.....(((((((((&))))))))).)))).)))...)))))).)).....)))...))))))))))))))))...)))).)))))))))	GACGGGCCGCCGGUUCUGAUCGUUAAACGAACAAGUAUCAAGCGUGGACGAGCGUGGCCAGGGGGUCGGCGGUCGAUGGAGUUCCAGCAGCGCGGGCUCGGCGUACGGAGACGGGUGAGAGCGGUCGCCGGUGUCGUGUCGGGCGGCCUG	GCUGGUUGAGUCGUUUGCGACCACAGGGCGCCGCGCGGAAAGGCCAAUGAGCCUAGCCGCGCGGCGUCUUGGCGCGCGGGGAUUUCCAGAAAUCCUAGGGCGUAAACGGGAUGUGAGCUUUCACACCUGGCGGGGAAUUGCCUCGGGGGCUCCGCGUCCGGCAGUCUGUGGGUUCCGUCAGGCCCCGCAUACGGCACACCGGUACCCCCAGCGGUACAGAACCACAGCAACACCAGAAUUGAAGAGAGUUCGCCGUAUGCCGCCCGAGCACCUCGAGGAUCUCCCGCGGGAGAUCCCCACCGGGCCCGUGCCUCCCGUGACCAGCCGACCCCACCGUGUACCACCGGGGACGGAACAAGGGGAGGCCAGCGUCAGGGGCACGAUUGCGCCCGCGAGGUC…	0.0021436		32487524	Derived by automated computational analysis using gene prediction method: Protein Homology.
STRVI_RS48780	32	72	66	72	15.05	Cluster_8557_GCF_000147815.2_ASM14781v3_genomic.gbff_STRVI_RS05370.p01_STRVI_RS05375.p01_CO_F	307	344	307	313	7.49	-24.36	-46.9	-2.20013	GUGGGGAAACGGGUAUGGGCAGAGCUGGGCGGGGAGGUACG&CGUGCCUCCCGUGACCAGCCGACCCCACCGUGUACCAC	((((....((((...((((....(((((...((((((((((&))))))))))....)))))....))))))))...))))	UGGCAAGGGACUGGGGCACCGAGCCGCUGCCGUGGGGAAACGGGUAUGGGCAGAGCUGGGCGGGGAGGUACGAGGAUGAGUACGUGCGCAGUGAUCCGGCACGAGACGUGGACCCUGCAGCCCGACCGCGAGCCGGACGCCGAGCCGACG	GCUGGUUGAGUCGUUUGCGACCACAGGGCGCCGCGCGGAAAGGCCAAUGAGCCUAGCCGCGCGGCGUCUUGGCGCGCGGGGAUUUCCAGAAAUCCUAGGGCGUAAACGGGAUGUGAGCUUUCACACCUGGCGGGGAAUUGCCUCGGGGGCUCCGCGUCCGGCAGUCUGUGGGUUCCGUCAGGCCCCGCAUACGGCACACCGGUACCCCCAGCGGUACAGAACCACAGCAACACCAGAAUUGAAGAGAGUUCGCCGUAUGCCGCCCGAGCACCUCGAGGAUCUCCCGCGGGAGAUCCCCACCGGGCCCGUGCCUCCCGUGACCAGCCGACCCCACCGUGUACCACCGGGGACGGAACAAGGGGAGGCCAGCGUCAGGGGCACGAUUGCGCCCGCGAGGUC…	0.0022166		32480378	Derived by automated computational analysis using gene prediction method: Protein Homology.
STRVI_RS34460	10	59	10	16	26.48	Cluster_8557_GCF_000147815.2_ASM14781v3_genomic.gbff_STRVI_RS05370.p01_STRVI_RS05375.p01_CO_F	298	342	336	342	11.44	-24.28	-62.2	-2.1929	GGUACGCGGGUGUGUCGGUACACUGUGUGGUCGGGGGCCGGAGUCCGGUG&CACCGGGCCCGUGCCUCCCGUGACCAGCCGACCCCACCGUGUACC	(((((((((....(((((....(((.((...((((((((((.((((((((&))))))))))).))).))))..))))))))))....)))))))))	GGCUGUAUCGGUACGCGGGUGUGUCGGUACACUGUGUGGUCGGGGGCCGGAGUCCGGUGACCGAGGAGGAGAGCCAUGGCGACGCAAGGCCCGGAGACGGCCGCGCCGCAGCGCCGUUCCAAGAUCAGCCCCGAGCGGGAGCAGGAGUUC	GCUGGUUGAGUCGUUUGCGACCACAGGGCGCCGCGCGGAAAGGCCAAUGAGCCUAGCCGCGCGGCGUCUUGGCGCGCGGGGAUUUCCAGAAAUCCUAGGGCGUAAACGGGAUGUGAGCUUUCACACCUGGCGGGGAAUUGCCUCGGGGGCUCCGCGUCCGGCAGUCUGUGGGUUCCGUCAGGCCCCGCAUACGGCACACCGGUACCCCCAGCGGUACAGAACCACAGCAACACCAGAAUUGAAGAGAGUUCGCCGUAUGCCGCCCGAGCACCUCGAGGAUCUCCCGCGGGAGAUCCCCACCGGGCCCGUGCCUCCCGUGACCAGCCGACCCCACCGUGUACCACCGGGGACGGAACAAGGGGAGGCCAGCGUCAGGGGCACGAUUGCGCCCGCGAGGUC…	0.0022921		32479773	TetR family transcriptional regulator
STRVI_RS14715	1	42	31	37	18.43	Cluster_8557_GCF_000147815.2_ASM14781v3_genomic.gbff_STRVI_RS05370.p01_STRVI_RS05375.p01_CO_F	295	337	300	306	14.56	-24.19	-57.18	-2.18477	AUGGUGAGCGGGAGGUGAGGGGUUGCACGGGGCUCGGCGGGG&CCCCACCGGGCCCGUGCCUCCCGUGACCAGCCGACCCCACCGU	((((((..(((..(((...(((..(((((.(((((((.((((&)))).))))))))))))..)))...)))..)))....))))))	AUGGUGAGCGGGAGGUGAGGGGUUGCACGGGGCUCGGCGGGGAACGCGCGCCGAUGCCGCGAGGGAGGGGCUGCUGUGGACGGCGGCACGGUGGGGCUGCGGAUCGCAUCGGCAGUGGUCGUGCCGGUGGUCAAACGGCUGCUGCUGCCG	GCUGGUUGAGUCGUUUGCGACCACAGGGCGCCGCGCGGAAAGGCCAAUGAGCCUAGCCGCGCGGCGUCUUGGCGCGCGGGGAUUUCCAGAAAUCCUAGGGCGUAAACGGGAUGUGAGCUUUCACACCUGGCGGGGAAUUGCCUCGGGGGCUCCGCGUCCGGCAGUCUGUGGGUUCCGUCAGGCCCCGCAUACGGCACACCGGUACCCCCAGCGGUACAGAACCACAGCAACACCAGAAUUGAAGAGAGUUCGCCGUAUGCCGCCCGAGCACCUCGAGGAUCUCCCGCGGGAGAUCCCCACCGGGCCCGUGCCUCCCGUGACCAGCCGACCCCACCGUGUACCACCGGGGACGGAACAAGGGGAGGCCAGCGUCAGGGGCACGAUUGCGCCCGCGAGGUC…	0.0023799		32481333	NACHT domain-containing protein
STRVI_RS05350	59	90	84	90	10.14	Cluster_8557_GCF_000147815.2_ASM14781v3_genomic.gbff_STRVI_RS05370.p01_STRVI_RS05375.p01_CO_F	304	332	304	310	7.77	-24.07	-41.98	-2.17393	GGGGUAGGGGUGGCACGGUGACGACCACGGGC&GCCCGUGCCUCCCGUGACCAGCCGACCCC	(((((..((.((((((((.((....(((((((&)))))))..))))))).))).)).)))))	UCGAUCGCGGUCGAGAUUCAUCGAGGUAGCGGUCGGGAUCAUCGAGGUAGAGGUAGUAGGGGUAGGGGUGGCACGGUGACGACCACGGGCAAGAUUCUGCGUUUCGACGAGUUCCGCGGCUACGGCUUCAUCGCUCCGGACGACGGUGGC	GCUGGUUGAGUCGUUUGCGACCACAGGGCGCCGCGCGGAAAGGCCAAUGAGCCUAGCCGCGCGGCGUCUUGGCGCGCGGGGAUUUCCAGAAAUCCUAGGGCGUAAACGGGAUGUGAGCUUUCACACCUGGCGGGGAAUUGCCUCGGGGGCUCCGCGUCCGGCAGUCUGUGGGUUCCGUCAGGCCCCGCAUACGGCACACCGGUACCCCCAGCGGUACAGAACCACAGCAACACCAGAAUUGAAGAGAGUUCGCCGUAUGCCGCCCGAGCACCUCGAGGAUCUCCCGCGGGAGAUCCCCACCGGGCCCGUGCCUCCCGUGACCAGCCGACCCCACCGUGUACCACCGGGGACGGAACAAGGGGAGGCCAGCGUCAGGGGCACGAUUGCGCCCGCGAGGUC…	0.0025022		32485869	cold-shock protein
STRVI_RS42240	79	130	103	109	24.42	Cluster_8557_GCF_000147815.2_ASM14781v3_genomic.gbff_STRVI_RS05370.p01_STRVI_RS05375.p01_CO_F	298	345	319	325	12.12	-24.07	-60.61	-2.17393	GGUGGUGCACGGGUUGGGCUAUCUGCUGGUCAUCGGUGUGGUGGUGCUGGUG&CACCGGGCCCGUGCCUCCCGUGACCAGCCGACCCCACCGUGUACCACC	((((((((((((..((((...((.((((((((..((...((.((..((((((&))))))..))...)).))..)))))))).)).))))))))))))))))	CGCGCGAGGAGAGGUGUCGGCCGUGGCGCUCUUCCUGUUCCUGGUGAUCGUGGCCAUCGUGCUCGGCCUCAUCGGCUGGGUGGUGCACGGGUUGGGCUAUCUGCUGGUCAUCGGUGUGGUGGUGCUGGUGAUCGACAUCGUCCUCGGACU	GCUGGUUGAGUCGUUUGCGACCACAGGGCGCCGCGCGGAAAGGCCAAUGAGCCUAGCCGCGCGGCGUCUUGGCGCGCGGGGAUUUCCAGAAAUCCUAGGGCGUAAACGGGAUGUGAGCUUUCACACCUGGCGGGGAAUUGCCUCGGGGGCUCCGCGUCCGGCAGUCUGUGGGUUCCGUCAGGCCCCGCAUACGGCACACCGGUACCCCCAGCGGUACAGAACCACAGCAACACCAGAAUUGAAGAGAGUUCGCCGUAUGCCGCCCGAGCACCUCGAGGAUCUCCCGCGGGAGAUCCCCACCGGGCCCGUGCCUCCCGUGACCAGCCGACCCCACCGUGUACCACCGGGGACGGAACAAGGGGAGGCCAGCGUCAGGGGCACGAUUGCGCCCGCGAGGUC…	0.0025022		32487485	beta-glucanase
STRVI_RS33385	14	52	33	39	18.36	Cluster_8557_GCF_000147815.2_ASM14781v3_genomic.gbff_STRVI_RS05370.p01_STRVI_RS05375.p01_CO_F	300	336	310	316	10.46	-23.99	-52.81	-2.16671	CGGGGGCACGGCUGUGCGCGGGGGGCGACCGAGGACUGG&CCGGGCCCGUGCCUCCCGUGACCAGCCGACCCCACCG	((((((..((((((..((((((((((...((.((.((((&)))).)))).))))))))))..))))))..))).)))	CGAAAACCACAUCCGGGGGCACGGCUGUGCGCGGGGGGCGACCGAGGACUGGACCGUCAGGAAAGAGGGUGGAACGUGGACCGCUGCGUCGUCCUGGUGGACGCCGGGUAUCUGCUGGGCGCCGCCGCGAGCCUGCUGGCCGGGGAGCCC	GCUGGUUGAGUCGUUUGCGACCACAGGGCGCCGCGCGGAAAGGCCAAUGAGCCUAGCCGCGCGGCGUCUUGGCGCGCGGGGAUUUCCAGAAAUCCUAGGGCGUAAACGGGAUGUGAGCUUUCACACCUGGCGGGGAAUUGCCUCGGGGGCUCCGCGUCCGGCAGUCUGUGGGUUCCGUCAGGCCCCGCAUACGGCACACCGGUACCCCCAGCGGUACAGAACCACAGCAACACCAGAAUUGAAGAGAGUUCGCCGUAUGCCGCCCGAGCACCUCGAGGAUCUCCCGCGGGAGAUCCCCACCGGGCCCGUGCCUCCCGUGACCAGCCGACCCCACCGUGUACCACCGGGGACGGAACAAGGGGAGGCCAGCGUCAGGGGCACGAUUGCGCCCGCGAGGUC…	0.0025871		32481652	NYN domain-containing protein
STRVI_RS00400	96	147	131	137	19.05	Cluster_8557_GCF_000147815.2_ASM14781v3_genomic.gbff_STRVI_RS05370.p01_STRVI_RS05375.p01_CO_F	130	175	140	146	20.44	-23.85	-63.34	-2.15406	GAACCCGCUGACCCUGCCGCGCGUCGCGGCACCCGCCGAGGCACGACACCGC&GCGGGGAAUUGCCUCGGGGGCUCCGCGUCCGGCAGUCUGUGGGUUC	((((((((.(((..(((((.....(((((..(((.((((((((.....((((&)))).....)))))))))))..)))))..)))))))).))))))))	GGCGGAAAUAAAGGCCCUCUUGCGAGUUGUUCACCAUUCAAUUAAGUUGAAUGGUGAACGACCGAGGAGGCCGUCAUGCCCGCAGUGACCGUAGAGAACCCGCUGACCCUGCCGCGCGUCGCGGCACCCGCCGAGGCACGACACCGCCCC	GCUGGUUGAGUCGUUUGCGACCACAGGGCGCCGCGCGGAAAGGCCAAUGAGCCUAGCCGCGCGGCGUCUUGGCGCGCGGGGAUUUCCAGAAAUCCUAGGGCGUAAACGGGAUGUGAGCUUUCACACCUGGCGGGGAAUUGCCUCGGGGGCUCCGCGUCCGGCAGUCUGUGGGUUCCGUCAGGCCCCGCAUACGGCACACCGGUACCCCCAGCGGUACAGAACCACAGCAACACCAGAAUUGAAGAGAGUUCGCCGUAUGCCGCCCGAGCACCUCGAGGAUCUCCCGCGGGAGAUCCCCACCGGGCCCGUGCCUCCCGUGACCAGCCGACCCCACCGUGUACCACCGGGGACGGAACAAGGGGAGGCCAGCGUCAGGGGCACGAUUGCGCCCGCGAGGUC…	0.0027425		32479697	pirin family protein
STRVI_RS40550	45	143	120	126	30.06	Cluster_8557_GCF_000147815.2_ASM14781v3_genomic.gbff_STRVI_RS05370.p01_STRVI_RS05375.p01_CO_F	98	219	129	135	53.32	-23.48	-106.86	-2.12065	CUGCACCGCACCGUAUGCCAUAGUGGACCGCAUGACGAACGACGCCGCAGGCUGGCUGGACUCCGCCGCCAUCGACCCCGCCGUGCACGCCCUGCGCCC&GGGCGUAAACGGGAUGUGAGCUUUCACACCUGGCGGGGAAUUGCCUCGGGGGCUCCGCGUCCGGCAGUCUGUGGGUUCCGUCAGGCCCCGCAUACGGCACACCGGUACCCCCAGCGGUACAG	(((.(((((((((..((((.((((((...((.(((((...((..((((((((((.((((((..((..(((..((((((((((((((((.((((((((((&)))))))...)))..)))........)))..))))))).......)))..)))..)).))))))))))))))))..))))))).)).)))).)).))))...)))).......))))).)))	CACCGUCUCCAGGGUGGGGUUGACCCCAGCGCCCGUACACCACACUGCACCGCACCGUAUGCCAUAGUGGACCGCAUGACGAACGACGCCGCAGGCUGGCUGGACUCCGCCGCCAUCGACCCCGCCGUGCACGCCCUGCGCCCCGACUAC	GCUGGUUGAGUCGUUUGCGACCACAGGGCGCCGCGCGGAAAGGCCAAUGAGCCUAGCCGCGCGGCGUCUUGGCGCGCGGGGAUUUCCAGAAAUCCUAGGGCGUAAACGGGAUGUGAGCUUUCACACCUGGCGGGGAAUUGCCUCGGGGGCUCCGCGUCCGGCAGUCUGUGGGUUCCGUCAGGCCCCGCAUACGGCACACCGGUACCCCCAGCGGUACAGAACCACAGCAACACCAGAAUUGAAGAGAGUUCGCCGUAUGCCGCCCGAGCACCUCGAGGAUCUCCCGCGGGAGAUCCCCACCGGGCCCGUGCCUCCCGUGACCAGCCGACCCCACCGUGUACCACCGGGGACGGAACAAGGGGAGGCCAGCGUCAGGGGCACGAUUGCGCCCGCGAGGUC…	0.0031983		32482359	Derived by automated computational analysis using gene prediction method: Protein Homology.
STRVI_RS34300	94	141	125	131	21.41	Cluster_8557_GCF_000147815.2_ASM14781v3_genomic.gbff_STRVI_RS05370.p01_STRVI_RS05375.p01_CO_F	130	173	140	146	19.82	-23.48	-64.71	-2.12065	ACCCAGGGCGCCCCGGACGGGUCCGGCGUCCCCGAGGCGAUGUACCGC&GCGGGGAAUUGCCUCGGGGGCUCCGCGUCCGGCAGUCUGUGGGU	(((((.(((...(((((((....(((.((((((((((((((...((((&))))...)))))))))))))).))))))))))..)))..)))))	CCGUCGGCCAAAAGCCUCGCAAAGUUCUUCCAAUACGAUACGGUCUCGUAUCGUAAGUCGCCUAGCCUGGGCGGCAUGGCCUCCUCAUCCAGCACCCAGGGCGCCCCGGACGGGUCCGGCGUCCCCGAGGCGAUGUACCGCAGACGCUGG	GCUGGUUGAGUCGUUUGCGACCACAGGGCGCCGCGCGGAAAGGCCAAUGAGCCUAGCCGCGCGGCGUCUUGGCGCGCGGGGAUUUCCAGAAAUCCUAGGGCGUAAACGGGAUGUGAGCUUUCACACCUGGCGGGGAAUUGCCUCGGGGGCUCCGCGUCCGGCAGUCUGUGGGUUCCGUCAGGCCCCGCAUACGGCACACCGGUACCCCCAGCGGUACAGAACCACAGCAACACCAGAAUUGAAGAGAGUUCGCCGUAUGCCGCCCGAGCACCUCGAGGAUCUCCCGCGGGAGAUCCCCACCGGGCCCGUGCCUCCCGUGACCAGCCGACCCCACCGUGUACCACCGGGGACGGAACAAGGGGAGGCCAGCGUCAGGGGCACGAUUGCGCCCGCGAGGUC…	0.0031983		32484089	MFS transporter
STRVI_RS31455	61	108	85	91	17.71	Cluster_8557_GCF_000147815.2_ASM14781v3_genomic.gbff_STRVI_RS05370.p01_STRVI_RS05375.p01_CO_F	292	336	306	312	17.53	-23.37	-58.61	-2.11071	CGGUGGGAGCGCGCGAUGGGCGAUGGCACGGGCAUCGAGCAGGGGAUC&GAUCCCCACCGGGCCCGUGCCUCCCGUGACCAGCCGACCCCACCG	(((((((..((.((....((.((.(((((((((..((....(((((((&)))))))..)).))))))))))))).......))))..)))))))	UUGACGCACCCGGGUUUCGAUUCCUAUCGUCUGACAUAGGAAUCAGGCGGUGCGGCGGAGCGGUGGGAGCGCGCGAUGGGCGAUGGCACGGGCAUCGAGCAGGGGAUCGAGCAGGCGCGGAAGACGGCCGAAGGGCUGGAGUACGCCUCC	GCUGGUUGAGUCGUUUGCGACCACAGGGCGCCGCGCGGAAAGGCCAAUGAGCCUAGCCGCGCGGCGUCUUGGCGCGCGGGGAUUUCCAGAAAUCCUAGGGCGUAAACGGGAUGUGAGCUUUCACACCUGGCGGGGAAUUGCCUCGGGGGCUCCGCGUCCGGCAGUCUGUGGGUUCCGUCAGGCCCCGCAUACGGCACACCGGUACCCCCAGCGGUACAGAACCACAGCAACACCAGAAUUGAAGAGAGUUCGCCGUAUGCCGCCCGAGCACCUCGAGGAUCUCCCGCGGGAGAUCCCCACCGGGCCCGUGCCUCCCGUGACCAGCCGACCCCACCGUGUACCACCGGGGACGGAACAAGGGGAGGCCAGCGUCAGGGGCACGAUUGCGCCCGCGAGGUC…	0.0033475		32484712	homogentisate 12-dioxygenase
STRVI_RS37565	1	68	55	61	27.38	Cluster_8557_GCF_000147815.2_ASM14781v3_genomic.gbff_STRVI_RS05370.p01_STRVI_RS05375.p01_CO_F	174	234	182	188	21.04	-23.16	-71.58	-2.09175	GGUGAUGCGGGUGUGGGUGCGCCGCUGUGGGUGGCGACGCGGGGUGCGGUGUCGGUGGGGCGUUCGGA&UCCGUCAGGCCCCGCAUACGGCACACCGGUACCCCCAGCGGUACAGAACCACAGCAACACC	((((.(((...(((((.((..((((((.((((....((.(((.((((.((((..(((((((...((((&))))....))))))))))).)))).))))))))).))))))..))...)))))))).))))	GGUGAUGCGGGUGUGGGUGCGCCGCUGUGGGUGGCGACGCGGGGUGCGGUGUCGGUGGGGCGUUCGGAUGGUGCCGUGAGCCCGCGUCAGGCGCUGGUGUGGGGUCUGGGCCGGGUGGCGGCGCUGGAGCUGCCCGAGCGGUGGGGUGGU	GCUGGUUGAGUCGUUUGCGACCACAGGGCGCCGCGCGGAAAGGCCAAUGAGCCUAGCCGCGCGGCGUCUUGGCGCGCGGGGAUUUCCAGAAAUCCUAGGGCGUAAACGGGAUGUGAGCUUUCACACCUGGCGGGGAAUUGCCUCGGGGGCUCCGCGUCCGGCAGUCUGUGGGUUCCGUCAGGCCCCGCAUACGGCACACCGGUACCCCCAGCGGUACAGAACCACAGCAACACCAGAAUUGAAGAGAGUUCGCCGUAUGCCGCCCGAGCACCUCGAGGAUCUCCCGCGGGAGAUCCCCACCGGGCCCGUGCCUCCCGUGACCAGCCGACCCCACCGUGUACCACCGGGGACGGAACAAGGGGAGGCCAGCGUCAGGGGCACGAUUGCGCCCGCGAGGUC…	0.0036515		32482188	polyketide synthase
STRVI_RS49995	32	80	62	68	26.91	Cluster_8557_GCF_000147815.2_ASM14781v3_genomic.gbff_STRVI_RS05370.p01_STRVI_RS05375.p01_CO_F	296	343	305	311	14.49	-23.16	-64.56	-2.09175	UGGUGCGCAGGGGCGGGGACGGCAGCGGAAGCGCGGGCUCGGGUGUGGG&CCCACCGGGCCCGUGCCUCCCGUGACCAGCCGACCCCACCGUGUACCA	((((((((.(((((((....((((..(((.((((((((((((...((((&)))))))))))))))).)))..)).))..))).))))...))))))))	GGAACCGGCGUGGGGGGUGAGGCCGGAGGCUUGGUGCGCAGGGGCGGGGACGGCAGCGGAAGCGCGGGCUCGGGUGUGGGCCCCGGCGUGGGAAGCCGCGGAGAGGGCGUGGGGGAGGGGGCCCGCGGCGUCCGGGUGGGUGUGGGGGUG	GCUGGUUGAGUCGUUUGCGACCACAGGGCGCCGCGCGGAAAGGCCAAUGAGCCUAGCCGCGCGGCGUCUUGGCGCGCGGGGAUUUCCAGAAAUCCUAGGGCGUAAACGGGAUGUGAGCUUUCACACCUGGCGGGGAAUUGCCUCGGGGGCUCCGCGUCCGGCAGUCUGUGGGUUCCGUCAGGCCCCGCAUACGGCACACCGGUACCCCCAGCGGUACAGAACCACAGCAACACCAGAAUUGAAGAGAGUUCGCCGUAUGCCGCCCGAGCACCUCGAGGAUCUCCCGCGGGAGAUCCCCACCGGGCCCGUGCCUCCCGUGACCAGCCGACCCCACCGUGUACCACCGGGGACGGAACAAGGGGAGGCCAGCGUCAGGGGCACGAUUGCGCCCGCGAGGUC…	0.0036515		32808871	glutamate receptor
STRVI_RS24460	127	150	135	141	9.57	Cluster_8557_GCF_000147815.2_ASM14781v3_genomic.gbff_STRVI_RS05370.p01_STRVI_RS05375.p01_CO_F	307	332	316	322	5.07	-23.07	-37.71	-2.08362	GGGGUCCUGGUCGCGCACGGCACG&CGUGCCUCCCGUGACCAGCCGACCCC	(((((((((((((((...((((((&))))))...)))))))))..))))))	GGGAUGCGUACCGAGACUGGGUGAGACGCCGGGCGGCCACCCGUGGUGUGCCCGUACGGGAGCGGAGGAGACCCCAUGCACCACCGCAAGGAUCUCGGACUGCUCGCACUGCGCCUCGGUGUGGGCGGGGUCCUGGUCGCGCACGGCACG	GCUGGUUGAGUCGUUUGCGACCACAGGGCGCCGCGCGGAAAGGCCAAUGAGCCUAGCCGCGCGGCGUCUUGGCGCGCGGGGAUUUCCAGAAAUCCUAGGGCGUAAACGGGAUGUGAGCUUUCACACCUGGCGGGGAAUUGCCUCGGGGGCUCCGCGUCCGGCAGUCUGUGGGUUCCGUCAGGCCCCGCAUACGGCACACCGGUACCCCCAGCGGUACAGAACCACAGCAACACCAGAAUUGAAGAGAGUUCGCCGUAUGCCGCCCGAGCACCUCGAGGAUCUCCCGCGGGAGAUCCCCACCGGGCCCGUGCCUCCCGUGACCAGCCGACCCCACCGUGUACCACCGGGGACGGAACAAGGGGAGGCCAGCGUCAGGGGCACGAUUGCGCCCGCGAGGUC…	0.0037898		32486452	DoxX family protein
STRVI_RS25015	32	150	138	144	43.93	Cluster_8557_GCF_000147815.2_ASM14781v3_genomic.gbff_STRVI_RS05370.p01_STRVI_RS05375.p01_CO_F	259	378	266	272	58.29	-23.05	-125.27	-2.08181	CCCAACCGACGGACGCACCCCCAUGAGUCGCCCCGGAGGGAACAGUGAGGGAACACGGUCGCAGGCAGGUAUUACGGACCGGGCUCGGCGCGGUCGCCGGAUCGACGGUGCUCGGCGGC&GCCGCCCGAGCACCUCGAGGAUCUCCCGCGGGAGAUCCCCACCGGGCCCGUGCCUCCCGUGACCAGCCGACCCCACCGUGUACCACCGGGGACGGAACAAGGGGAGGCCAGCGUCAGGGG	(((....((((...((..((((.((...((((((((.((..((.(((.(((.....((((((.((.(((((........((((((((((((((...((...((((.(((((((((((((&)))).))))))))))))))).....)))))...........)))))))))))))))).))))))......)))))).))...)).)))))).))...)).))))..))...))))..)))	AGACGGAAAGCGCUUACCGGCAGACGCACCACCCAACCGACGGACGCACCCCCAUGAGUCGCCCCGGAGGGAACAGUGAGGGAACACGGUCGCAGGCAGGUAUUACGGACCGGGCUCGGCGCGGUCGCCGGAUCGACGGUGCUCGGCGGC	GCUGGUUGAGUCGUUUGCGACCACAGGGCGCCGCGCGGAAAGGCCAAUGAGCCUAGCCGCGCGGCGUCUUGGCGCGCGGGGAUUUCCAGAAAUCCUAGGGCGUAAACGGGAUGUGAGCUUUCACACCUGGCGGGGAAUUGCCUCGGGGGCUCCGCGUCCGGCAGUCUGUGGGUUCCGUCAGGCCCCGCAUACGGCACACCGGUACCCCCAGCGGUACAGAACCACAGCAACACCAGAAUUGAAGAGAGUUCGCCGUAUGCCGCCCGAGCACCUCGAGGAUCUCCCGCGGGAGAUCCCCACCGGGCCCGUGCCUCCCGUGACCAGCCGACCCCACCGUGUACCACCGGGGACGGAACAAGGGGAGGCCAGCGUCAGGGGCACGAUUGCGCCCGCGAGGUC…	0.0038212		32481774	glycoside hydrolase
STRVI_RS07890	35	64	58	64	6.92	Cluster_8557_GCF_000147815.2_ASM14781v3_genomic.gbff_STRVI_RS05370.p01_STRVI_RS05375.p01_CO_F	311	342	311	317	6.62	-23.02	-36.56	-2.0791	GGUUAGUUUGGGGUCCGAGGGAACGGGAGG&CCUCCCGUGACCAGCCGACCCCACCGUGUACC	(((.....(((((((...((..((((((((&))))))))..))....)))))))......)))	CCAGGAGGCUAUGCGAUCACCGGCGGCCUGCAGAGGUUAGUUUGGGGUCCGAGGGAACGGGAGGGGUCAGGCGAGGUGAAGCGCAGGAGAAUCGGAGCGGCGGCGCUCGAAGUGGGUGCGAUCGGCCUGGGAUGCAUGCCGAUGAGCUGG	GCUGGUUGAGUCGUUUGCGACCACAGGGCGCCGCGCGGAAAGGCCAAUGAGCCUAGCCGCGCGGCGUCUUGGCGCGCGGGGAUUUCCAGAAAUCCUAGGGCGUAAACGGGAUGUGAGCUUUCACACCUGGCGGGGAAUUGCCUCGGGGGCUCCGCGUCCGGCAGUCUGUGGGUUCCGUCAGGCCCCGCAUACGGCACACCGGUACCCCCAGCGGUACAGAACCACAGCAACACCAGAAUUGAAGAGAGUUCGCCGUAUGCCGCCCGAGCACCUCGAGGAUCUCCCGCGGGAGAUCCCCACCGGGCCCGUGCCUCCCGUGACCAGCCGACCCCACCGUGUACCACCGGGGACGGAACAAGGGGAGGCCAGCGUCAGGGGCACGAUUGCGCCCGCGAGGUC…	0.0038688		32480701	aldo/keto reductase
STRVI_RS11805	17	73	58	64	8.5	Cluster_8557_GCF_000147815.2_ASM14781v3_genomic.gbff_STRVI_RS05370.p01_STRVI_RS05375.p01_CO_F	114	174	129	135	29.4	-22.96	-60.86	-2.07368	AGCCCGAAACGACGCCGACAGCACAGAUCCCCCACCCGAUACCCCGCCAGGAGUUCA&UGAGCUUUCACACCUGGCGGGGAAUUGCCUCGGGGGCUCCGCGUCCGGCAGUCUGUGGGUU	(((((...(((((((((((.((...((.(((((...((((.((((((((((((((((&))))))......)))))))))).))))....))))).)).)))).)))).))).)))))))	ACCCCGAAUACCUCACAGCCCGAAACGACGCCGACAGCACAGAUCCCCCACCCGAUACCCCGCCAGGAGUUCAUCAUGCACAACCGGAAUCGCCCCAGCACACCGCGCUAUCUGAUCUCGCCCCGUUACCUCGCAGGGCCCGACCCCGCC	GCUGGUUGAGUCGUUUGCGACCACAGGGCGCCGCGCGGAAAGGCCAAUGAGCCUAGCCGCGCGGCGUCUUGGCGCGCGGGGAUUUCCAGAAAUCCUAGGGCGUAAACGGGAUGUGAGCUUUCACACCUGGCGGGGAAUUGCCUCGGGGGCUCCGCGUCCGGCAGUCUGUGGGUUCCGUCAGGCCCCGCAUACGGCACACCGGUACCCCCAGCGGUACAGAACCACAGCAACACCAGAAUUGAAGAGAGUUCGCCGUAUGCCGCCCGAGCACCUCGAGGAUCUCCCGCGGGAGAUCCCCACCGGGCCCGUGCCUCCCGUGACCAGCCGACCCCACCGUGUACCACCGGGGACGGAACAAGGGGAGGCCAGCGUCAGGGGCACGAUUGCGCCCGCGAGGUC…	0.0039658		32480883	DUF317 domain-containing protein
STRVI_RS35595	1	39	33	39	15.58	Cluster_8557_GCF_000147815.2_ASM14781v3_genomic.gbff_STRVI_RS05370.p01_STRVI_RS05375.p01_CO_F	295	332	295	301	13.71	-22.96	-52.25	-2.07368	GGGGCUGCCGGGGUAUGAGGGGGAAUCGGGCCGGUGGGG&CCCCACCGGGCCCGUGCCUCCCGUGACCAGCCGACCCC	((((..((..((..(((.(((((...(((((((((((((&))))))).))))))..))))))))..)).))...))))	GGGGCUGCCGGGGUAUGAGGGGGAAUCGGGCCGGUGGGGCGUCGUGAGAGGCCGGUGGACCCGAGCGCGGGGCCGGUGCAGUGGUUCGCUCAUGAGCUGCGCAAGCUGCGGAAGAAGGCGGGCGGUCUCACAUACCGGGAGAUGGCGCGC	GCUGGUUGAGUCGUUUGCGACCACAGGGCGCCGCGCGGAAAGGCCAAUGAGCCUAGCCGCGCGGCGUCUUGGCGCGCGGGGAUUUCCAGAAAUCCUAGGGCGUAAACGGGAUGUGAGCUUUCACACCUGGCGGGGAAUUGCCUCGGGGGCUCCGCGUCCGGCAGUCUGUGGGUUCCGUCAGGCCCCGCAUACGGCACACCGGUACCCCCAGCGGUACAGAACCACAGCAACACCAGAAUUGAAGAGAGUUCGCCGUAUGCCGCCCGAGCACCUCGAGGAUCUCCCGCGGGAGAUCCCCACCGGGCCCGUGCCUCCCGUGACCAGCCGACCCCACCGUGUACCACCGGGGACGGAACAAGGGGAGGCCAGCGUCAGGGGCACGAUUGCGCCCGCGAGGUC…	0.0039658		32482697	Derived by automated computational analysis using gene prediction method: Protein Homology.
STRVI_RS11315	75	102	76	82	7.02	Cluster_8557_GCF_000147815.2_ASM14781v3_genomic.gbff_STRVI_RS05370.p01_STRVI_RS05375.p01_CO_F	314	338	331	337	5.07	-22.75	-34.84	-2.05472	CAUGGUGGAUCUGCGGGUGGUUACGAGG&CCCGUGACCAGCCGACCCCACCGUG	((((((((.....(((.((((((((.((&)))))))))).)))...))))))))	CCGGCCAUCUCCCCUCGGAAUCGGCGGUACGCGACGGCGAUCGGCGGCAAUCGGUGAUGCGGGAGACCUGGCCGCAUGGUGGAUCUGCGGGUGGUUACGAGGGACGACUGGCCGCUGUGGCGGGACGUCCGCCGGGCGGCGCCGGCCGAG	GCUGGUUGAGUCGUUUGCGACCACAGGGCGCCGCGCGGAAAGGCCAAUGAGCCUAGCCGCGCGGCGUCUUGGCGCGCGGGGAUUUCCAGAAAUCCUAGGGCGUAAACGGGAUGUGAGCUUUCACACCUGGCGGGGAAUUGCCUCGGGGGCUCCGCGUCCGGCAGUCUGUGGGUUCCGUCAGGCCCCGCAUACGGCACACCGGUACCCCCAGCGGUACAGAACCACAGCAACACCAGAAUUGAAGAGAGUUCGCCGUAUGCCGCCCGAGCACCUCGAGGAUCUCCCGCGGGAGAUCCCCACCGGGCCCGUGCCUCCCGUGACCAGCCGACCCCACCGUGUACCACCGGGGACGGAACAAGGGGAGGCCAGCGUCAGGGGCACGAUUGCGCCCGCGAGGUC…	0.0043242		32483516	GNAT family N-acetyltransferase
STRVI_RS00750	122	150	143	149	14.6	Cluster_8557_GCF_000147815.2_ASM14781v3_genomic.gbff_STRVI_RS05370.p01_STRVI_RS05375.p01_CO_F	307	336	308	314	5.71	-22.72	-43.03	-2.05201	CGGGGGGCAGGCGUGGGCAGGGGGGUGCG&CGUGCCUCCCGUGACCAGCCGACCCCACCG	(((((((..(((.(((.((((((((((((&)))))))))).)).))))))..)))).)))	CGACGUCAUCGAGUGGACCGAUCCAUUGAACGCGUCGUCCGGCAUGGCCGGCGGCGCCGGCUGAGGAGACGAAGUAUGUUCGGUUACUGCGUGCCCGCACCCGACCAGGCGAUGCUGAUCUCGGGGGGCAGGCGUGGGCAGGGGGGUGCG	GCUGGUUGAGUCGUUUGCGACCACAGGGCGCCGCGCGGAAAGGCCAAUGAGCCUAGCCGCGCGGCGUCUUGGCGCGCGGGGAUUUCCAGAAAUCCUAGGGCGUAAACGGGAUGUGAGCUUUCACACCUGGCGGGGAAUUGCCUCGGGGGCUCCGCGUCCGGCAGUCUGUGGGUUCCGUCAGGCCCCGCAUACGGCACACCGGUACCCCCAGCGGUACAGAACCACAGCAACACCAGAAUUGAAGAGAGUUCGCCGUAUGCCGCCCGAGCACCUCGAGGAUCUCCCGCGGGAGAUCCCCACCGGGCCCGUGCCUCCCGUGACCAGCCGACCCCACCGUGUACCACCGGGGACGGAACAAGGGGAGGCCAGCGUCAGGGGCACGAUUGCGCCCGCGAGGUC…	0.004378		32482457	flotillin
STRVI_RS41305	96	148	142	148	23.09	Cluster_8557_GCF_000147815.2_ASM14781v3_genomic.gbff_STRVI_RS05370.p01_STRVI_RS05375.p01_CO_F	306	344	306	312	7.49	-22.69	-53.27	-2.0493	GUGGUUCAACGCGGAGAAGGGGUACGGCUUCAUCGCGGUCGACGGUGGUGCGG&CCGUGCCUCCCGUGACCAGCCGACCCCACCGUGUACCAC	(((((...((((((....(((((.(((((.......((((.((((.(((((((&)))))))..)))))))))))))))))).)))))))))))	CAUCCGGGGGGUGAGGUCUGACCCGGGUCCGCGGAGUGCGGUCCUGCGCAAGGGCCAGCAAUAGGGGAGUUAGGAAUGGCUCAGGGCACCGUCAAGUGGUUCAACGCGGAGAAGGGGUACGGCUUCAUCGCGGUCGACGGUGGUGCGGAU	GCUGGUUGAGUCGUUUGCGACCACAGGGCGCCGCGCGGAAAGGCCAAUGAGCCUAGCCGCGCGGCGUCUUGGCGCGCGGGGAUUUCCAGAAAUCCUAGGGCGUAAACGGGAUGUGAGCUUUCACACCUGGCGGGGAAUUGCCUCGGGGGCUCCGCGUCCGGCAGUCUGUGGGUUCCGUCAGGCCCCGCAUACGGCACACCGGUACCCCCAGCGGUACAGAACCACAGCAACACCAGAAUUGAAGAGAGUUCGCCGUAUGCCGCCCGAGCACCUCGAGGAUCUCCCGCGGGAGAUCCCCACCGGGCCCGUGCCUCCCGUGACCAGCCGACCCCACCGUGUACCACCGGGGACGGAACAAGGGGAGGCCAGCGUCAGGGGCACGAUUGCGCCCGCGAGGUC…	0.0044323		32484857	cold-shock protein
STRVI_RS24890	1	103	80	86	18.85	Cluster_8557_GCF_000147815.2_ASM14781v3_genomic.gbff_STRVI_RS05370.p01_STRVI_RS05375.p01_CO_F	71	179	97	103	49.63	-22.65	-91.13	-2.04568	GGCCGAACCCACCGCCCGACACGACUGCCCCAUAUCGCGGCCCGACAUCGCCAACCCGCCCGCGGAGAACCCCGUAUGAACGCCCUGAUCCCCCGCCCACGCC&GGCGCGCGGGGAUUUCCAGAAAUCCUAGGGCGUAAACGGGAUGUGAGCUUUCACACCUGGCGGGGAAUUGCCUCGGGGGCUCCGCGUCCGGCAGUCUGUGGGUUCCGUC	(((.((((((((..........(((((((......((((((((((.........((((((....(((((((((((....(((((((((..((((((...((((&)))).))))))...))..........)))))))..)))))..))....))))......))))))........)))))....)))))...))))))).)))))))).)))	GGCCGAACCCACCGCCCGACACGACUGCCCCAUAUCGCGGCCCGACAUCGCCAACCCGCCCGCGGAGAACCCCGUAUGAACGCCCUGAUCCCCCGCCCACGCCUCGAGGUGGCCCCCGGCGCCGUCCAUGUGCCGGGCUGGCUCACCCUC	GCUGGUUGAGUCGUUUGCGACCACAGGGCGCCGCGCGGAAAGGCCAAUGAGCCUAGCCGCGCGGCGUCUUGGCGCGCGGGGAUUUCCAGAAAUCCUAGGGCGUAAACGGGAUGUGAGCUUUCACACCUGGCGGGGAAUUGCCUCGGGGGCUCCGCGUCCGGCAGUCUGUGGGUUCCGUCAGGCCCCGCAUACGGCACACCGGUACCCCCAGCGGUACAGAACCACAGCAACACCAGAAUUGAAGAGAGUUCGCCGUAUGCCGCCCGAGCACCUCGAGGAUCUCCCGCGGGAGAUCCCCACCGGGCCCGUGCCUCCCGUGACCAGCCGACCCCACCGUGUACCACCGGGGACGGAACAAGGGGAGGCCAGCGUCAGGGGCACGAUUGCGCCCGCGAGGUC…	0.0045058		32481943	alpha-ketoglutarate-dependent dioxygenase AlkB
STRVI_RS05355	76	108	97	103	15.5	Cluster_8557_GCF_000147815.2_ASM14781v3_genomic.gbff_STRVI_RS05370.p01_STRVI_RS05375.p01_CO_F	301	337	306	312	10.63	-22.61	-48.74	-2.04207	AUGGUGGGCCGCUGGCGGGACGGUACGGGGACG&CGGGCCCGUGCCUCCCGUGACCAGCCGACCCCACCGU	((((((((..((((((((((.((((((((..((&))..)))))))))))))...)))))....))))))))	CCUACGGAAGCGCCCGGCCGGUGGAACACUGCGCGGGAAGGGCGGACGGUGCGGGAAGGGCCGAAGGGGGGCCGGAUGGUGGGCCGCUGGCGGGACGGUACGGGGACGCUGCACGUGGUCGGCGGCGCGGACGGAGCGGACGGCGCAGAG	GCUGGUUGAGUCGUUUGCGACCACAGGGCGCCGCGCGGAAAGGCCAAUGAGCCUAGCCGCGCGGCGUCUUGGCGCGCGGGGAUUUCCAGAAAUCCUAGGGCGUAAACGGGAUGUGAGCUUUCACACCUGGCGGGGAAUUGCCUCGGGGGCUCCGCGUCCGGCAGUCUGUGGGUUCCGUCAGGCCCCGCAUACGGCACACCGGUACCCCCAGCGGUACAGAACCACAGCAACACCAGAAUUGAAGAGAGUUCGCCGUAUGCCGCCCGAGCACCUCGAGGAUCUCCCGCGGGAGAUCCCCACCGGGCCCGUGCCUCCCGUGACCAGCCGACCCCACCGUGUACCACCGGGGACGGAACAAGGGGAGGCCAGCGUCAGGGGCACGAUUGCGCCCGCGAGGUC…	0.0045805		32485850	Derived by automated computational analysis using gene prediction method: Protein Homology.
STRVI_RS07780	52	145	129	135	37.48	Cluster_8557_GCF_000147815.2_ASM14781v3_genomic.gbff_STRVI_RS05370.p01_STRVI_RS05375.p01_CO_F	251	340	259	265	35.12	-22.5	-95.1	-2.03214	UGCGCGGGGGAGGUUCAAGCGGCGGUGACGCGCGGCACGCAGGGCGAGAACACGGGCAGCACCCAGAGCGGGGACUCGGGCGGCACACAGGGCG&CGCCGUAUGCCGCCCGAGCACCUCGAGGAUCUCCCGCGGGAGAUCCCCACCGGGCCCGUGCCUCCCGUGACCAGCCGACCCCACCGUGUA	(((((((.((.(((.....(((((((.(((...(((((...((((........(((.....(((...((((((((((((((((((.((..((((&)))))).)))))))))))...........)).)))))))).....))).....)))))))))...))).))).))))))))).)))))))	CGCCCGGCGCAUACUCGGUCGACGGCGUUCGCGACGGACGCUAAGGGCUCCUGCGCGGGGGAGGUUCAAGCGGCGGUGACGCGCGGCACGCAGGGCGAGAACACGGGCAGCACCCAGAGCGGGGACUCGGGCGGCACACAGGGCGGGAAC	GCUGGUUGAGUCGUUUGCGACCACAGGGCGCCGCGCGGAAAGGCCAAUGAGCCUAGCCGCGCGGCGUCUUGGCGCGCGGGGAUUUCCAGAAAUCCUAGGGCGUAAACGGGAUGUGAGCUUUCACACCUGGCGGGGAAUUGCCUCGGGGGCUCCGCGUCCGGCAGUCUGUGGGUUCCGUCAGGCCCCGCAUACGGCACACCGGUACCCCCAGCGGUACAGAACCACAGCAACACCAGAAUUGAAGAGAGUUCGCCGUAUGCCGCCCGAGCACCUCGAGGAUCUCCCGCGGGAGAUCCCCACCGGGCCCGUGCCUCCCGUGACCAGCCGACCCCACCGUGUACCACCGGGGACGGAACAAGGGGAGGCCAGCGUCAGGGGCACGAUUGCGCCCGCGAGGUC…	0.0047922		32480926	MerR family transcriptional regulator
STRVI_RS15010	40	78	72	78	24.24	Cluster_8557_GCF_000147815.2_ASM14781v3_genomic.gbff_STRVI_RS05370.p01_STRVI_RS05375.p01_CO_F	298	338	298	304	10.91	-22.44	-57.59	-2.02672	CGCGGUGCGGGCGGCGCGGGAGCGGCGGGGCACCCGGUG&CACCGGGCCCGUGCCUCCCGUGACCAGCCGACCCCACCGUG	(((((((.(((((((..((...(((.(((((((((((((&)))))))....)))))))))...)).)))).))))))))))	CGGCCCUUCCGAGACCCAUCGCUGGGCCAUCGCCAAGCGCGCGGUGCGGGCGGCGCGGGAGCGGCGGGGCACCCGGUGACCGGCUCCGGGACGACGGUGGCCGGCGUCGACGUGGCCGCGUUGCAGCGCUACUUCGAACGAAACGUACCC	GCUGGUUGAGUCGUUUGCGACCACAGGGCGCCGCGCGGAAAGGCCAAUGAGCCUAGCCGCGCGGCGUCUUGGCGCGCGGGGAUUUCCAGAAAUCCUAGGGCGUAAACGGGAUGUGAGCUUUCACACCUGGCGGGGAAUUGCCUCGGGGGCUCCGCGUCCGGCAGUCUGUGGGUUCCGUCAGGCCCCGCAUACGGCACACCGGUACCCCCAGCGGUACAGAACCACAGCAACACCAGAAUUGAAGAGAGUUCGCCGUAUGCCGCCCGAGCACCUCGAGGAUCUCCCGCGGGAGAUCCCCACCGGGCCCGUGCCUCCCGUGACCAGCCGACCCCACCGUGUACCACCGGGGACGGAACAAGGGGAGGCCAGCGUCAGGGGCACGAUUGCGCCCGCGAGGUC…	0.0049117		32482308	phosphotransferase family protein
STRVI_RS49540	11	60	44	50	15.53	Cluster_8557_GCF_000147815.2_ASM14781v3_genomic.gbff_STRVI_RS05370.p01_STRVI_RS05375.p01_CO_F	107	170	129	135	29.7	-22.43	-67.66	-2.02581	CGCUACUGCCUGGACCGGCGCCCGCCCCUCUGCCCCCGCCACGCAUCCCG&CGGGAUGUGAGCUUUCACACCUGGCGGGGAAUUGCCUCGGGGGCUCCGCGUCCGGCAGUCUGUG	(((.((((((.(((((((.((((.((.....(((((((((((((((((((&)))))))))............))))))))....))...)))))).))).))))))))))..)))	GGCGCGGCUGCGCUACUGCCUGGACCGGCGCCCGCCCCUCUGCCCCCGCCACGCAUCCCGCCCAAGAGCCGCGACCUGAGCCACUGGCCCAGGCCGCCACCAGGCGCCCGGGUGGUGUUCAGCGAAUCCGCCGCCAAGUAGAUCGACAAC	GCUGGUUGAGUCGUUUGCGACCACAGGGCGCCGCGCGGAAAGGCCAAUGAGCCUAGCCGCGCGGCGUCUUGGCGCGCGGGGAUUUCCAGAAAUCCUAGGGCGUAAACGGGAUGUGAGCUUUCACACCUGGCGGGGAAUUGCCUCGGGGGCUCCGCGUCCGGCAGUCUGUGGGUUCCGUCAGGCCCCGCAUACGGCACACCGGUACCCCCAGCGGUACAGAACCACAGCAACACCAGAAUUGAAGAGAGUUCGCCGUAUGCCGCCCGAGCACCUCGAGGAUCUCCCGCGGGAGAUCCCCACCGGGCCCGUGCCUCCCGUGACCAGCCGACCCCACCGUGUACCACCGGGGACGGAACAAGGGGAGGCCAGCGUCAGGGGCACGAUUGCGCCCGCGAGGUC…	0.0049319		32478681	frameshifted internal stop Derived by automated computational analysis using gene prediction method: Protein Homology.
STRVI_RS33445	84	117	109	115	16.53	Cluster_8557_GCF_000147815.2_ASM14781v3_genomic.gbff_STRVI_RS05370.p01_STRVI_RS05375.p01_CO_F	150	179	152	158	9.71	-22.4	-48.64	-2.0231	GGCGGAGCAGGCCAUCGGUACGCCGGACGCGGGG&CUCCGCGUCCGGCAGUCUGUGGGUUCCGUC	((((((((...(((.(((.(((((((((((((((&))))))))))))).))))))))))))))))	CUGACGCCCGUACGCAUGUGCCGUACCCUCGUCCCUCACAGGGGGAGACUGGCCCGGACGAGUUGAGGGACUCACGUGACAGAGGCGGAGCAGGCCAUCGGUACGCCGGACGCGGGGAAGGCAGAGGAGGGUGCCGGGACCAGCGCUGCC	GCUGGUUGAGUCGUUUGCGACCACAGGGCGCCGCGCGGAAAGGCCAAUGAGCCUAGCCGCGCGGCGUCUUGGCGCGCGGGGAUUUCCAGAAAUCCUAGGGCGUAAACGGGAUGUGAGCUUUCACACCUGGCGGGGAAUUGCCUCGGGGGCUCCGCGUCCGGCAGUCUGUGGGUUCCGUCAGGCCCCGCAUACGGCACACCGGUACCCCCAGCGGUACAGAACCACAGCAACACCAGAAUUGAAGAGAGUUCGCCGUAUGCCGCCCGAGCACCUCGAGGAUCUCCCGCGGGAGAUCCCCACCGGGCCCGUGCCUCCCGUGACCAGCCGACCCCACCGUGUACCACCGGGGACGGAACAAGGGGAGGCCAGCGUCAGGGGCACGAUUGCGCCCGCGAGGUC…	0.0049929		32480048	signal peptidase II
STRVI_RS36635	7	38	30	36	9.04	Cluster_8557_GCF_000147815.2_ASM14781v3_genomic.gbff_STRVI_RS05370.p01_STRVI_RS05375.p01_CO_F	297	327	300	306	8.94	-22.37	-40.35	-2.0204	CGGCACGGGAACGGGGCACCGAGGGUUCGGGG&CCACCGGGCCCGUGCCUCCCGUGACCAGCCG	((((..((..(((((((((...((((((((((&)).))))))))))))..)))))..)).))))	AAGAGACGGCACGGGAACGGGGCACCGAGGGUUCGGGGGAGAACGGCGGCGGUCGGCAAAGGCAAUGCGGAGGUGUUGACGCGGUUCGGGCUCGCCGUGGCGAGUCUGGUGCCGCCGGCGGUGCUGGGGGCGAGAUUCUGGCCGUCGGUC	GCUGGUUGAGUCGUUUGCGACCACAGGGCGCCGCGCGGAAAGGCCAAUGAGCCUAGCCGCGCGGCGUCUUGGCGCGCGGGGAUUUCCAGAAAUCCUAGGGCGUAAACGGGAUGUGAGCUUUCACACCUGGCGGGGAAUUGCCUCGGGGGCUCCGCGUCCGGCAGUCUGUGGGUUCCGUCAGGCCCCGCAUACGGCACACCGGUACCCCCAGCGGUACAGAACCACAGCAACACCAGAAUUGAAGAGAGUUCGCCGUAUGCCGCCCGAGCACCUCGAGGAUCUCCCGCGGGAGAUCCCCACCGGGCCCGUGCCUCCCGUGACCAGCCGACCCCACCGUGUACCACCGGGGACGGAACAAGGGGAGGCCAGCGUCAGGGGCACGAUUGCGCCCGCGAGGUC…	0.0050547		32486838	Derived by automated computational analysis using gene prediction method: GeneMarkS+.
STRVI_RS23970	114	150	143	149	13.9	Cluster_8557_GCF_000147815.2_ASM14781v3_genomic.gbff_STRVI_RS05370.p01_STRVI_RS05375.p01_CO_F	301	338	302	308	10.84	-22.3	-47.04	-2.01407	CGUGGUGGGAUUGCUGGCCCUGUGGGUGCCGGGCCCG&CGGGCCCGUGCCUCCCGUGACCAGCCGACCCCACCGUG	(((((((((.(((((((......(((.((((((((((&)))))))).))..)))....)))).))).)))))))))	CGACACCAGCCGGAUCGUCAUCGAUCUGUCGGCCAGGCGCGCCGCCGUCAUCGGCCUGUGAGGGGAGCUUCGUCCGUGUCCAGUCUGUUUCGGCGUGCCCGUGUGCUGGUCGCCGUGGUGGGAUUGCUGGCCCUGUGGGUGCCGGGCCCG	GCUGGUUGAGUCGUUUGCGACCACAGGGCGCCGCGCGGAAAGGCCAAUGAGCCUAGCCGCGCGGCGUCUUGGCGCGCGGGGAUUUCCAGAAAUCCUAGGGCGUAAACGGGAUGUGAGCUUUCACACCUGGCGGGGAAUUGCCUCGGGGGCUCCGCGUCCGGCAGUCUGUGGGUUCCGUCAGGCCCCGCAUACGGCACACCGGUACCCCCAGCGGUACAGAACCACAGCAACACCAGAAUUGAAGAGAGUUCGCCGUAUGCCGCCCGAGCACCUCGAGGAUCUCCCGCGGGAGAUCCCCACCGGGCCCGUGCCUCCCGUGACCAGCCGACCCCACCGUGUACCACCGGGGACGGAACAAGGGGAGGCCAGCGUCAGGGGCACGAUUGCGCCCGCGAGGUC…	0.0052018		32483333	copper amine oxidase
STRVI_RS10955	12	50	20	26	21	Cluster_8557_GCF_000147815.2_ASM14781v3_genomic.gbff_STRVI_RS05370.p01_STRVI_RS05375.p01_CO_F	306	346	332	338	8.33	-22.25	-51.58	-2.00956	CGGUGGGGCGCGGUGGCCGUGCUGGGCGCGGACGGCAGG&CCGUGCCUCCCGUGACCAGCCGACCCCACCGUGUACCACCG	((((((..((((((((.((.((((..((((((.((((((&)).)))))).))))..))))))...))))))))..))))))	CGACGGAGUGACGGUGGGGCGCGGUGGCCGUGCUGGGCGCGGACGGCAGGACGUGAUGAUGACAGGAGGCGCGCGAUGUCCGCUGAGGCGGACCGAAAGGGAGGUUCCCCGAUGAAUCCACGGGACCGGCACGACUGGCGGCUGUUCCGG	GCUGGUUGAGUCGUUUGCGACCACAGGGCGCCGCGCGGAAAGGCCAAUGAGCCUAGCCGCGCGGCGUCUUGGCGCGCGGGGAUUUCCAGAAAUCCUAGGGCGUAAACGGGAUGUGAGCUUUCACACCUGGCGGGGAAUUGCCUCGGGGGCUCCGCGUCCGGCAGUCUGUGGGUUCCGUCAGGCCCCGCAUACGGCACACCGGUACCCCCAGCGGUACAGAACCACAGCAACACCAGAAUUGAAGAGAGUUCGCCGUAUGCCGCCCGAGCACCUCGAGGAUCUCCCGCGGGAGAUCCCCACCGGGCCCGUGCCUCCCGUGACCAGCCGACCCCACCGUGUACCACCGGGGACGGAACAAGGGGAGGCCAGCGUCAGGGGCACGAUUGCGCCCGCGAGGUC…	0.0053094		32482153	ATPase AAA
STRVI_RS23405	30	73	55	61	9.73	Cluster_8557_GCF_000147815.2_ASM14781v3_genomic.gbff_STRVI_RS05370.p01_STRVI_RS05375.p01_CO_F	130	175	142	148	20.44	-22.19	-52.36	-2.00414	GAUCCCGCCACUGACCCCGCCACCGCCCCGAGGAGUUGCCCCGC&GCGGGGAAUUGCCUCGGGGGCUCCGCGUCCGGCAGUCUGUGGGUUC	((.(((((.((((.((.(((.....((((((((((((.((((((&)))))))))).)))))))).....)))...))))))..))))).))	CCGCCUCUUUGACCCCGUCCGGCCCCAUCGAUCCCGCCACUGACCCCGCCACCGCCCCGAGGAGUUGCCCCGCUCAUGUCCGACCAGCCCGGCCCUAAGGGCCUUACGUACGCCGCCGUCAUGGACUGGCUGACACGGUUCGCCGCCACC	GCUGGUUGAGUCGUUUGCGACCACAGGGCGCCGCGCGGAAAGGCCAAUGAGCCUAGCCGCGCGGCGUCUUGGCGCGCGGGGAUUUCCAGAAAUCCUAGGGCGUAAACGGGAUGUGAGCUUUCACACCUGGCGGGGAAUUGCCUCGGGGGCUCCGCGUCCGGCAGUCUGUGGGUUCCGUCAGGCCCCGCAUACGGCACACCGGUACCCCCAGCGGUACAGAACCACAGCAACACCAGAAUUGAAGAGAGUUCGCCGUAUGCCGCCCGAGCACCUCGAGGAUCUCCCGCGGGAGAUCCCCACCGGGCCCGUGCCUCCCGUGACCAGCCGACCCCACCGUGUACCACCGGGGACGGAACAAGGGGAGGCCAGCGUCAGGGGCACGAUUGCGCCCGCGAGGUC…	0.0054414		32486168	DAK2 domain-containing protein
STRVI_RS19920	78	135	116	122	14.57	Cluster_8557_GCF_000147815.2_ASM14781v3_genomic.gbff_STRVI_RS05370.p01_STRVI_RS05375.p01_CO_F	132	175	146	152	20.45	-22.18	-57.2	-2.00323	GAACCCCCGCCCGACCGACGCCGGCAGUGACCCCAGCAGAGCCCCCGGCAGUGACCCC&GGGGAAUUGCCUCGGGGGCUCCGCGUCCGGCAGUCUGUGGGUUC	((((((.......((.((((((((..(((.........((((((((((((((..((((&)))).))))))..)))))))))))..))))).))).))))))))	ACCGAAGUCCUUCUGAACCCCGGGGGCCCGGCCCCGGCCGGGCUCCCGUGCCGAUCUCAGACGCCUGGAGCCGCCAUGAACCCCCGCCCGACCGACGCCGGCAGUGACCCCAGCAGAGCCCCCGGCAGUGACCCCAGCAGAAGAACCGCG	GCUGGUUGAGUCGUUUGCGACCACAGGGCGCCGCGCGGAAAGGCCAAUGAGCCUAGCCGCGCGGCGUCUUGGCGCGCGGGGAUUUCCAGAAAUCCUAGGGCGUAAACGGGAUGUGAGCUUUCACACCUGGCGGGGAAUUGCCUCGGGGGCUCCGCGUCCGGCAGUCUGUGGGUUCCGUCAGGCCCCGCAUACGGCACACCGGUACCCCCAGCGGUACAGAACCACAGCAACACCAGAAUUGAAGAGAGUUCGCCGUAUGCCGCCCGAGCACCUCGAGGAUCUCCCGCGGGAGAUCCCCACCGGGCCCGUGCCUCCCGUGACCAGCCGACCCCACCGUGUACCACCGGGGACGGAACAAGGGGAGGCCAGCGUCAGGGGCACGAUUGCGCCCGCGAGGUC…	0.0054637		32486107	Derived by automated computational analysis using gene prediction method: Protein Homology.
STRVI_RS26755	69	149	131	137	32.47	Cluster_8557_GCF_000147815.2_ASM14781v3_genomic.gbff_STRVI_RS05370.p01_STRVI_RS05375.p01_CO_F	270	345	281	287	28.88	-22.11	-83.46	-1.99691	GGGGAGCAUGGCGGACAUCAGGCUGAUCCAGGGCCGGUACCGGCUGCUGGACCGGAUCGGGCGCGGGGGAAUGGGCGAGGU&ACCUCGAGGAUCUCCCGCGGGAGAUCCCCACCGGGCCCGUGCCUCCCGUGACCAGCCGACCCCACCGUGUACCACC	((((..(((((.((...((.(((((.((..(((..(((((.(((..((((...(((((...(((((((((.....((((((&))))))....)))))))))...)))))...))))))).))))).)))..)).)))))))..)).)))))..)).))	CGACGGGGGUUCGGCCGCAUGCGGCCGGUCUCCACGGGGGCGGCGGGAGCUGACUUCCGCCAAGGCAGGGGGAGCAUGGCGGACAUCAGGCUGAUCCAGGGCCGGUACCGGCUGCUGGACCGGAUCGGGCGCGGGGGAAUGGGCGAGGUA	GCUGGUUGAGUCGUUUGCGACCACAGGGCGCCGCGCGGAAAGGCCAAUGAGCCUAGCCGCGCGGCGUCUUGGCGCGCGGGGAUUUCCAGAAAUCCUAGGGCGUAAACGGGAUGUGAGCUUUCACACCUGGCGGGGAAUUGCCUCGGGGGCUCCGCGUCCGGCAGUCUGUGGGUUCCGUCAGGCCCCGCAUACGGCACACCGGUACCCCCAGCGGUACAGAACCACAGCAACACCAGAAUUGAAGAGAGUUCGCCGUAUGCCGCCCGAGCACCUCGAGGAUCUCCCGCGGGAGAUCCCCACCGGGCCCGUGCCUCCCGUGACCAGCCGACCCCACCGUGUACCACCGGGGACGGAACAAGGGGAGGCCAGCGUCAGGGGCACGAUUGCGCCCGCGAGGUC…	0.0056223		32481660	serine/threonine protein kinase
STRVI_RS13850	98	116	98	104	4.41	Cluster_8557_GCF_000147815.2_ASM14781v3_genomic.gbff_STRVI_RS05370.p01_STRVI_RS05375.p01_CO_F	129	149	143	149	11.31	-22.06	-37.78	-1.9924	CCCCCGAGGUAGCCCUGCC&GGCGGGGAAUUGCCUCGGGGG	(((((((((((.(((((((&)))))))...)))))))))))	CCGGCGGACCAUAGACUUCAGGGGCUGUUUGCGACGUUCCGCCGUAUCCGCUGUGUGAGAGGUAGUUCGCCACCCAUGAGGCUCGUGUUCGCCGGUACCCCCGAGGUAGCCCUGCCCGCUCUGGACGCGCUGAUCGCGUCGGAGAAGCAC	GCUGGUUGAGUCGUUUGCGACCACAGGGCGCCGCGCGGAAAGGCCAAUGAGCCUAGCCGCGCGGCGUCUUGGCGCGCGGGGAUUUCCAGAAAUCCUAGGGCGUAAACGGGAUGUGAGCUUUCACACCUGGCGGGGAAUUGCCUCGGGGGCUCCGCGUCCGGCAGUCUGUGGGUUCCGUCAGGCCCCGCAUACGGCACACCGGUACCCCCAGCGGUACAGAACCACAGCAACACCAGAAUUGAAGAGAGUUCGCCGUAUGCCGCCCGAGCACCUCGAGGAUCUCCCGCGGGAGAUCCCCACCGGGCCCGUGCCUCCCGUGACCAGCCGACCCCACCGUGUACCACCGGGGACGGAACAAGGGGAGGCCAGCGUCAGGGGCACGAUUGCGCCCGCGAGGUC…	0.0057384		32486256	methionyl-tRNA formyltransferase
STRVI_RS01860	35	86	64	70	29.5	Cluster_8557_GCF_000147815.2_ASM14781v3_genomic.gbff_STRVI_RS05370.p01_STRVI_RS05375.p01_CO_F	297	342	310	316	11.47	-22.06	-63.03	-1.9924	GGCACGCGGGCGCAGGGUGUGCUGACGGCGGGAGGCGGCGGAUGUCCGGUGG&CCACCGGGCCCGUGCCUCCCGUGACCAGCCGACCCCACCGUGUACC	((.((((((.....((((..((((....((((((((..(((..(((((((((&)))))))))))).))))))))....))))..))))..)))))).))	GGCGCCGUUGUCGUACCCCCGUGGUCGAAUGAACGGCACGCGGGCGCAGGGUGUGCUGACGGCGGGAGGCGGCGGAUGUCCGGUGGGGCGAGCGGGGUGCGGGUGCGGCUCGAGCCAUGGGAGGACAGCGCGUCCUGCCUCGAGCUGCUG	GCUGGUUGAGUCGUUUGCGACCACAGGGCGCCGCGCGGAAAGGCCAAUGAGCCUAGCCGCGCGGCGUCUUGGCGCGCGGGGAUUUCCAGAAAUCCUAGGGCGUAAACGGGAUGUGAGCUUUCACACCUGGCGGGGAAUUGCCUCGGGGGCUCCGCGUCCGGCAGUCUGUGGGUUCCGUCAGGCCCCGCAUACGGCACACCGGUACCCCCAGCGGUACAGAACCACAGCAACACCAGAAUUGAAGAGAGUUCGCCGUAUGCCGCCCGAGCACCUCGAGGAUCUCCCGCGGGAGAUCCCCACCGGGCCCGUGCCUCCCGUGACCAGCCGACCCCACCGUGUACCACCGGGGACGGAACAAGGGGAGGCCAGCGUCAGGGGCACGAUUGCGCCCGCGAGGUC…	0.0057384		32479466	N-acetyltransferase
STRVI_RS24290	3	46	29	35	17.55	Cluster_8557_GCF_000147815.2_ASM14781v3_genomic.gbff_STRVI_RS05370.p01_STRVI_RS05375.p01_CO_F	199	245	211	217	9.09	-22.05	-48.69	-1.99149	UCUUCCGCGUGGCGCUGGUCUUUGCUGUACUGCGGGGGUGCGGG&CCGGUACCCCCAGCGGUACAGAACCACAGCAACACCAGAAUUGAAGA	(((((...(((..((((.......(((((((((((((((((.((&)).)))))))).))))))))).....))))..))).......)))))	GAUCUUCCGCGUGGCGCUGGUCUUUGCUGUACUGCGGGGGUGCGGGAAACAUCGUCAACCAGCCAUGUCGCCCUGGUGACGGGGGCGAACCAGGGAAUCGGCGCGGCGACGGCACGAGCGCUGGCGGCCCGCGGCGCCGCGGUGCUCUGC	GCUGGUUGAGUCGUUUGCGACCACAGGGCGCCGCGCGGAAAGGCCAAUGAGCCUAGCCGCGCGGCGUCUUGGCGCGCGGGGAUUUCCAGAAAUCCUAGGGCGUAAACGGGAUGUGAGCUUUCACACCUGGCGGGGAAUUGCCUCGGGGGCUCCGCGUCCGGCAGUCUGUGGGUUCCGUCAGGCCCCGCAUACGGCACACCGGUACCCCCAGCGGUACAGAACCACAGCAACACCAGAAUUGAAGAGAGUUCGCCGUAUGCCGCCCGAGCACCUCGAGGAUCUCCCGCGGGAGAUCCCCACCGGGCCCGUGCCUCCCGUGACCAGCCGACCCCACCGUGUACCACCGGGGACGGAACAAGGGGAGGCCAGCGUCAGGGGCACGAUUGCGCCCGCGAGGUC…	0.0057619		32483887	short-chain dehydrogenase
STRVI_RS12865	41	103	41	47	29.74	Cluster_8557_GCF_000147815.2_ASM14781v3_genomic.gbff_STRVI_RS05370.p01_STRVI_RS05375.p01_CO_F	170	229	223	229	24.05	-21.99	-75.78	-1.98607	UGCUGUGUCGUGAAGGUACUUGGAGGGGAACGGUAGUGGCGGAUGCGCGGGCGGGCGGAGCCC&GGGUUCCGUCAGGCCCCGCAUACGGCACACCGGUACCCCCAGCGGUACAGAACCACAGCA	(((((((..((....((((.(((.(((...((((.(((.((..((((.((((.((((((((((&))))))))))..))))))))..)).)))))))...))))))...))))...)))))))))	GCAAGCGCAGGCUGUUCGGAAUGCUGAGCCCAUGCCAGACUGCUGUGUCGUGAAGGUACUUGGAGGGGAACGGUAGUGGCGGAUGCGCGGGCGGGCGGAGCCCCGACCGUCCUGCGAGUCGUGCUCGGCAAACGGCUCCAGGACCUUCGG	GCUGGUUGAGUCGUUUGCGACCACAGGGCGCCGCGCGGAAAGGCCAAUGAGCCUAGCCGCGCGGCGUCUUGGCGCGCGGGGAUUUCCAGAAAUCCUAGGGCGUAAACGGGAUGUGAGCUUUCACACCUGGCGGGGAAUUGCCUCGGGGGCUCCGCGUCCGGCAGUCUGUGGGUUCCGUCAGGCCCCGCAUACGGCACACCGGUACCCCCAGCGGUACAGAACCACAGCAACACCAGAAUUGAAGAGAGUUCGCCGUAUGCCGCCCGAGCACCUCGAGGAUCUCCCGCGGGAGAUCCCCACCGGGCCCGUGCCUCCCGUGACCAGCCGACCCCACCGUGUACCACCGGGGACGGAACAAGGGGAGGCCAGCGUCAGGGGCACGAUUGCGCCCGCGAGGUC…	0.0059048		32485570	XRE family transcriptional regulator
STRVI_RS17380	77	130	84	90	29.1	Cluster_8557_GCF_000147815.2_ASM14781v3_genomic.gbff_STRVI_RS05370.p01_STRVI_RS05375.p01_CO_F	297	343	329	335	11.64	-21.96	-62.7	-1.98336	UGGGCAGGGUGGGGAAUCCGGCGCGCAGUCAUGCCCGGCGCACGGGAACGGUGG&CCACCGGGCCCGUGCCUCCCGUGACCAGCCGACCCCACCGUGUACCA	(((.((.(((((((....((((.....((((((...((.(((((((..((((((&))))))..)))))))..))))))))..)))).))))))).))..)))	GCCCCUCGUAACCCGUGACGCGACUCCCGUACGCUUCUGCCCAGUUGGUCGGGUUGUCGACGAGGGUGGGGACACAUGGGCAGGGUGGGGAAUCCGGCGCGCAGUCAUGCCCGGCGCACGGGAACGGUGGCGGUCGCCGCGGCGGCCGCC	GCUGGUUGAGUCGUUUGCGACCACAGGGCGCCGCGCGGAAAGGCCAAUGAGCCUAGCCGCGCGGCGUCUUGGCGCGCGGGGAUUUCCAGAAAUCCUAGGGCGUAAACGGGAUGUGAGCUUUCACACCUGGCGGGGAAUUGCCUCGGGGGCUCCGCGUCCGGCAGUCUGUGGGUUCCGUCAGGCCCCGCAUACGGCACACCGGUACCCCCAGCGGUACAGAACCACAGCAACACCAGAAUUGAAGAGAGUUCGCCGUAUGCCGCCCGAGCACCUCGAGGAUCUCCCGCGGGAGAUCCCCACCGGGCCCGUGCCUCCCGUGACCAGCCGACCCCACCGUGUACCACCGGGGACGGAACAAGGGGAGGCCAGCGUCAGGGGCACGAUUGCGCCCGCGAGGUC…	0.0059776		32484000	Derived by automated computational analysis using gene prediction method: Protein Homology.
STRVI_RS06780	9	55	47	53	27.67	Cluster_8557_GCF_000147815.2_ASM14781v3_genomic.gbff_STRVI_RS05370.p01_STRVI_RS05375.p01_CO_F	304	346	306	312	11.75	-21.95	-61.37	-1.98246	CGGUGACUGCUGUGGGGGGCGCGGCCGGUGACGGCCGGGGCGCGGGC&GCCCGUGCCUCCCGUGACCAGCCGACCCCACCGUGUACCACCG	(((((..(((.((((((....((((.(((.((((..(((((((((((&))))))))))))))).))).)))).))))))...))).)))))	GGGACGAUCGGUGACUGCUGUGGGGGGCGCGGCCGGUGACGGCCGGGGCGCGGGCGAUGCUGUGAGACUGGUGCGGUGAGAAGCGAGGAGACGCCCUUUGUGGGCGGGCCGCUGGACGGCCGGGUGCUGCCGGUGCUGGUCGGCCUCACC	GCUGGUUGAGUCGUUUGCGACCACAGGGCGCCGCGCGGAAAGGCCAAUGAGCCUAGCCGCGCGGCGUCUUGGCGCGCGGGGAUUUCCAGAAAUCCUAGGGCGUAAACGGGAUGUGAGCUUUCACACCUGGCGGGGAAUUGCCUCGGGGGCUCCGCGUCCGGCAGUCUGUGGGUUCCGUCAGGCCCCGCAUACGGCACACCGGUACCCCCAGCGGUACAGAACCACAGCAACACCAGAAUUGAAGAGAGUUCGCCGUAUGCCGCCCGAGCACCUCGAGGAUCUCCCGCGGGAGAUCCCCACCGGGCCCGUGCCUCCCGUGACCAGCCGACCCCACCGUGUACCACCGGGGACGGAACAAGGGGAGGCCAGCGUCAGGGGCACGAUUGCGCCCGCGAGGUC…	0.006002		32482891	Derived by automated computational analysis using gene prediction method: Protein Homology.
STRVI_RS10305	49	91	74	80	15.76	Cluster_8557_GCF_000147815.2_ASM14781v3_genomic.gbff_STRVI_RS05370.p01_STRVI_RS05375.p01_CO_F	305	345	314	320	9.82	-21.9	-47.48	-1.97795	GGAAGUACGACAAAGGGAGGGGCGGUCAUGGGCUGGCAUCGGG&CCCGUGCCUCCCGUGACCAGCCGACCCCACCGUGUACCACC	((..((((.((...(((...((((((((((((..((((.((((&)))))))).))))))))).)))...)))...))))))..))	CUCACCCGUCGUUGUCAGUGGUGCGUGGGAAGGUGGUGCACACCUGGGGGAAGUACGACAAAGGGAGGGGCGGUCAUGGGCUGGCAUCGGGGGCUGCUGAUCGGAUUCGAUCUGGAGACGACGGGCACCGAUCCGCGGACGUCACGGAUC	GCUGGUUGAGUCGUUUGCGACCACAGGGCGCCGCGCGGAAAGGCCAAUGAGCCUAGCCGCGCGGCGUCUUGGCGCGCGGGGAUUUCCAGAAAUCCUAGGGCGUAAACGGGAUGUGAGCUUUCACACCUGGCGGGGAAUUGCCUCGGGGGCUCCGCGUCCGGCAGUCUGUGGGUUCCGUCAGGCCCCGCAUACGGCACACCGGUACCCCCAGCGGUACAGAACCACAGCAACACCAGAAUUGAAGAGAGUUCGCCGUAUGCCGCCCGAGCACCUCGAGGAUCUCCCGCGGGAGAUCCCCACCGGGCCCGUGCCUCCCGUGACCAGCCGACCCCACCGUGUACCACCGGGGACGGAACAAGGGGAGGCCAGCGUCAGGGGCACGAUUGCGCCCGCGAGGUC…	0.0061257		32487354	3'-5' exonuclease
STRVI_RS29895	98	123	107	113	13.65	Cluster_8557_GCF_000147815.2_ASM14781v3_genomic.gbff_STRVI_RS05370.p01_STRVI_RS05375.p01_CO_F	303	328	313	319	8.93	-21.85	-44.43	-1.97343	UCGUCUGGUCACGGGACGCACAGGCC&GGCCCGUGCCUCCCGUGACCAGCCGA	(((.((((((((((((.((((.((((&)))).)))).)))))))))))).)))	AGACGUACAGGGAAGUUUCAGCAGAGGUGGGUGCGAACGGUGGCACUCCCGCUGCGCGCUGCGGAAACUAGAGGCAUGGCACUCCUCAACCACCACAUCGUCUGGUCACGGGACGCACAGGCCUCCGCUGACUUCCUCACCGAGAUCAUG	GCUGGUUGAGUCGUUUGCGACCACAGGGCGCCGCGCGGAAAGGCCAAUGAGCCUAGCCGCGCGGCGUCUUGGCGCGCGGGGAUUUCCAGAAAUCCUAGGGCGUAAACGGGAUGUGAGCUUUCACACCUGGCGGGGAAUUGCCUCGGGGGCUCCGCGUCCGGCAGUCUGUGGGUUCCGUCAGGCCCCGCAUACGGCACACCGGUACCCCCAGCGGUACAGAACCACAGCAACACCAGAAUUGAAGAGAGUUCGCCGUAUGCCGCCCGAGCACCUCGAGGAUCUCCCGCGGGAGAUCCCCACCGGGCCCGUGCCUCCCGUGACCAGCCGACCCCACCGUGUACCACCGGGGACGGAACAAGGGGAGGCCAGCGUCAGGGGCACGAUUGCGCCCGCGAGGUC…	0.0062519		32484167	VOC family protein
STRVI_RS08510	9	56	43	49	13.66	Cluster_8557_GCF_000147815.2_ASM14781v3_genomic.gbff_STRVI_RS05370.p01_STRVI_RS05375.p01_CO_F	140	185	147	153	22.57	-21.82	-58.05	-1.97072	GGUGCCUGACUCCGCAGCCCAGAAGACCGAUGAAGGAGCCCCCGAUGC&GCCUCGGGGGCUCCGCGUCCGGCAGUCUGUGGGUUCCGUCAGGCCC	((.(((((((.....((((((..(((((((((..(((((((((((.((&)).))))))))))).))).)))...))).))))))..)))))))))	GACUUCAAGGUGCCUGACUCCGCAGCCCAGAAGACCGAUGAAGGAGCCCCCGAUGCCAAGUGAAGGAAACGGCAAGUGAUCUCGGCCCAGGCGUGGGAAGACGCGCGGCGCGUCUGGGAGUACCACCAGAUGCAUCACGCCCCGAAGCCC	GCUGGUUGAGUCGUUUGCGACCACAGGGCGCCGCGCGGAAAGGCCAAUGAGCCUAGCCGCGCGGCGUCUUGGCGCGCGGGGAUUUCCAGAAAUCCUAGGGCGUAAACGGGAUGUGAGCUUUCACACCUGGCGGGGAAUUGCCUCGGGGGCUCCGCGUCCGGCAGUCUGUGGGUUCCGUCAGGCCCCGCAUACGGCACACCGGUACCCCCAGCGGUACAGAACCACAGCAACACCAGAAUUGAAGAGAGUUCGCCGUAUGCCGCCCGAGCACCUCGAGGAUCUCCCGCGGGAGAUCCCCACCGGGCCCGUGCCUCCCGUGACCAGCCGACCCCACCGUGUACCACCGGGGACGGAACAAGGGGAGGCCAGCGUCAGGGGCACGAUUGCGCCCGCGAGGUC…	0.0063288		32479330	YdcF family protein
STRVI_RS32780	47	75	67	73	14.59	Cluster_8557_GCF_000147815.2_ASM14781v3_genomic.gbff_STRVI_RS05370.p01_STRVI_RS05375.p01_CO_F	156	186	158	164	11.7	-21.77	-48.06	-1.9662	GGGGCCCGGCGAUUCGUAGACUGCCGGAC&GUCCGGCAGUCUGUGGGUUCCGUCAGGCCCC	((((((.((((((((((((((((((((((&))))))))))))))))))..)))).))))))	GCGGCCGGGCGGCGGGCACCACGGCUUCCGGCCCUGCCGCCCACAGGGGGCCCGGCGAUUCGUAGACUGCCGGACAUGCGAGAAGAGCCCGCGGUCGACAUCGUCGGCCUGGUCAAGCGGUACGGCCCGAAGACCGCGGUCGACGGGCUC	GCUGGUUGAGUCGUUUGCGACCACAGGGCGCCGCGCGGAAAGGCCAAUGAGCCUAGCCGCGCGGCGUCUUGGCGCGCGGGGAUUUCCAGAAAUCCUAGGGCGUAAACGGGAUGUGAGCUUUCACACCUGGCGGGGAAUUGCCUCGGGGGCUCCGCGUCCGGCAGUCUGUGGGUUCCGUCAGGCCCCGCAUACGGCACACCGGUACCCCCAGCGGUACAGAACCACAGCAACACCAGAAUUGAAGAGAGUUCGCCGUAUGCCGCCCGAGCACCUCGAGGAUCUCCCGCGGGAGAUCCCCACCGGGCCCGUGCCUCCCGUGACCAGCCGACCCCACCGUGUACCACCGGGGACGGAACAAGGGGAGGCCAGCGUCAGGGGCACGAUUGCGCCCGCGAGGUC…	0.006459		32479707	ABC transporter ATP-binding protein
STRVI_RS07110	3	40	34	40	13.53	Cluster_8557_GCF_000147815.2_ASM14781v3_genomic.gbff_STRVI_RS05370.p01_STRVI_RS05375.p01_CO_F	129	172	129	135	22.27	-21.7	-57.5	-1.95988	CCCCGGCUCAGCCGCCCGCGGCGCCCCCCGCCCCCGCC&GGCGGGGAAUUGCCUCGGGGGCUCCGCGUCCGGCAGUCUGUGGG	((((((((..((((..(((((.((((((.(((((((((&)))))))....))...)))))).)))))..)))))).))).)))	UCCCCCGGCUCAGCCGCCCGCGGCGCCCCCCGCCCCCGCCGAUCUGAACAAGAGCGACAACGAGGACGACGCCCGAUGACGACCCCGUACCAGCACCAGUCCCAGGCGCCCGUCCCCCCGCAGGGUCCUCCCCGGACCGCCCCGCAGAUG	GCUGGUUGAGUCGUUUGCGACCACAGGGCGCCGCGCGGAAAGGCCAAUGAGCCUAGCCGCGCGGCGUCUUGGCGCGCGGGGAUUUCCAGAAAUCCUAGGGCGUAAACGGGAUGUGAGCUUUCACACCUGGCGGGGAAUUGCCUCGGGGGCUCCGCGUCCGGCAGUCUGUGGGUUCCGUCAGGCCCCGCAUACGGCACACCGGUACCCCCAGCGGUACAGAACCACAGCAACACCAGAAUUGAAGAGAGUUCGCCGUAUGCCGCCCGAGCACCUCGAGGAUCUCCCGCGGGAGAUCCCCACCGGGCCCGUGCCUCCCGUGACCAGCCGACCCCACCGUGUACCACCGGGGACGGAACAAGGGGAGGCCAGCGUCAGGGGCACGAUUGCGCCCGCGAGGUC…	0.0066457		32482297	ABC transporter permease
STRVI_RS50215	60	87	81	87	12.48	Cluster_8557_GCF_000147815.2_ASM14781v3_genomic.gbff_STRVI_RS05370.p01_STRVI_RS05375.p01_CO_F	314	342	314	320	5.39	-21.67	-39.54	-1.95717	GGGGCAGGGCCAGGGCGGCGGUUACGGG&CCCGUGACCAGCCGACCCCACCGUGUACC	((..((.((...((((((((((((((((&))))))))).)))).)))..)).))..))	CAGCAGCAGGAGCGGCAGCGCGGCGAGAACGGCGGCUCCGGGCCGUACACACCGGGGCAGGGGCAGGGCCAGGGCGGCGGUUACGGGGACGGCUAUGGGGGCGGAUACGGCAACGGCGGCGGCUAUGGCGGCGGAAACGGCUACGGCGGC	GCUGGUUGAGUCGUUUGCGACCACAGGGCGCCGCGCGGAAAGGCCAAUGAGCCUAGCCGCGCGGCGUCUUGGCGCGCGGGGAUUUCCAGAAAUCCUAGGGCGUAAACGGGAUGUGAGCUUUCACACCUGGCGGGGAAUUGCCUCGGGGGCUCCGCGUCCGGCAGUCUGUGGGUUCCGUCAGGCCCCGCAUACGGCACACCGGUACCCCCAGCGGUACAGAACCACAGCAACACCAGAAUUGAAGAGAGUUCGCCGUAUGCCGCCCGAGCACCUCGAGGAUCUCCCGCGGGAGAUCCCCACCGGGCCCGUGCCUCCCGUGACCAGCCGACCCCACCGUGUACCACCGGGGACGGAACAAGGGGAGGCCAGCGUCAGGGGCACGAUUGCGCCCGCGAGGUC…	0.0067273		32808914	RNA-binding protein
STRVI_RS10880	33	85	34	40	12.82	Cluster_8557_GCF_000147815.2_ASM14781v3_genomic.gbff_STRVI_RS05370.p01_STRVI_RS05375.p01_CO_F	128	173	166	172	23.78	-21.59	-58.19	-1.94995	ACCCGCAGACCCGCAGACCCGCAGACCCACCCCAGGAGGCACCAUGCCCGCCA&UGGCGGGGAAUUGCCUCGGGGGCUCCGCGUCCGGCAGUCUGUGGGU	(((((((((((((..(((.((.((.(((.((....((((((.....(((((((&)))))))....))))))))))))).)).))))))..))))))))))	CCCCUUCCCCCAUACGACCCACAGACCCGCAGACCCGCAGACCCGCAGACCCGCAGACCCACCCCAGGAGGCACCAUGCCCGCCACCACGCUCGACCCCGACACCGCCCUGGUCCUCGUCGACCUCCAGAAGGGCAUCACCGGACUGCCC	GCUGGUUGAGUCGUUUGCGACCACAGGGCGCCGCGCGGAAAGGCCAAUGAGCCUAGCCGCGCGGCGUCUUGGCGCGCGGGGAUUUCCAGAAAUCCUAGGGCGUAAACGGGAUGUGAGCUUUCACACCUGGCGGGGAAUUGCCUCGGGGGCUCCGCGUCCGGCAGUCUGUGGGUUCCGUCAGGCCCCGCAUACGGCACACCGGUACCCCCAGCGGUACAGAACCACAGCAACACCAGAAUUGAAGAGAGUUCGCCGUAUGCCGCCCGAGCACCUCGAGGAUCUCCCGCGGGAGAUCCCCACCGGGCCCGUGCCUCCCGUGACCAGCCGACCCCACCGUGUACCACCGGGGACGGAACAAGGGGAGGCCAGCGUCAGGGGCACGAUUGCGCCCGCGAGGUC…	0.0069498		32483168	hydrolase
STRVI_RS49875	2	46	39	45	19.4	Cluster_8557_GCF_000147815.2_ASM14781v3_genomic.gbff_STRVI_RS05370.p01_STRVI_RS05375.p01_CO_F	300	345	301	307	12	-21.59	-52.99	-1.94995	GGGGUACAGCGGGCGGCGCAAGCGGUCCUGGAGCGCGGGGUCCGG&CCGGGCCCGUGCCUCCCGUGACCAGCCGACCCCACCGUGUACCACC	((((((((.(((..((((...((((((..(((((((.((((((((&))))))))))).))))...)))).)))).))...))))))))).))	AGGGGUACAGCGGGCGGCGCAAGCGGUCCUGGAGCGCGGGGUCCGGCGGGGCGGCCGGUGGUAGCUGGUGGGCCGGUGGCGACGGCGGUGGUGGCCAUCACGGGGGUGGGCACCACGGUGGCGGCGGCUGCGGCGGCGGAAGUGGCUGCG	GCUGGUUGAGUCGUUUGCGACCACAGGGCGCCGCGCGGAAAGGCCAAUGAGCCUAGCCGCGCGGCGUCUUGGCGCGCGGGGAUUUCCAGAAAUCCUAGGGCGUAAACGGGAUGUGAGCUUUCACACCUGGCGGGGAAUUGCCUCGGGGGCUCCGCGUCCGGCAGUCUGUGGGUUCCGUCAGGCCCCGCAUACGGCACACCGGUACCCCCAGCGGUACAGAACCACAGCAACACCAGAAUUGAAGAGAGUUCGCCGUAUGCCGCCCGAGCACCUCGAGGAUCUCCCGCGGGAGAUCCCCACCGGGCCCGUGCCUCCCGUGACCAGCCGACCCCACCGUGUACCACCGGGGACGGAACAAGGGGAGGCCAGCGUCAGGGGCACGAUUGCGCCCGCGAGGUC…	0.0069498		32808847	Derived by automated computational analysis using gene prediction method: GeneMarkS+.
STRVI_RS00390	122	150	130	136	15.37	Cluster_8557_GCF_000147815.2_ASM14781v3_genomic.gbff_STRVI_RS05370.p01_STRVI_RS05375.p01_CO_F	248	276	262	268	8.01	-21.57	-44.95	-1.94814	UCGAGGUGCUCGGGCGCGACACGGUGUAC&GUUCGCCGUAUGCCGCCCGAGCACCUCGA	((((((((((((((((....((((((.((&)).))))))....))))))))))))))))	CAUCAUGGCGACAGCUCAUCCGAUACGCGUCAACGCAGAGGUCCUGGCCUCCCGAUCCCUUACGGAGCCGUCGCCAUGGGGCACUACAAGUCGAAUCUCCGCGACAUCGAGUUCAACCUCUUCGAGGUGCUCGGGCGCGACACGGUGUAC	GCUGGUUGAGUCGUUUGCGACCACAGGGCGCCGCGCGGAAAGGCCAAUGAGCCUAGCCGCGCGGCGUCUUGGCGCGCGGGGAUUUCCAGAAAUCCUAGGGCGUAAACGGGAUGUGAGCUUUCACACCUGGCGGGGAAUUGCCUCGGGGGCUCCGCGUCCGGCAGUCUGUGGGUUCCGUCAGGCCCCGCAUACGGCACACCGGUACCCCCAGCGGUACAGAACCACAGCAACACCAGAAUUGAAGAGAGUUCGCCGUAUGCCGCCCGAGCACCUCGAGGAUCUCCCGCGGGAGAUCCCCACCGGGCCCGUGCCUCCCGUGACCAGCCGACCCCACCGUGUACCACCGGGGACGGAACAAGGGGAGGCCAGCGUCAGGGGCACGAUUGCGCCCGCGAGGUC…	0.0070065		32487948	butyryl-CoA dehydrogenase
STRVI_RS21725	86	114	98	104	11.94	Cluster_8557_GCF_000147815.2_ASM14781v3_genomic.gbff_STRVI_RS05370.p01_STRVI_RS05375.p01_CO_F	307	337	320	326	6.01	-21.55	-39.5	-1.94633	ACGGCAAGGUCUGGCUGGUCACCGGUGCG&CGUGCCUCCCGUGACCAGCCGACCCCACCGU	((((...((((.((((((((((.((((((&))))))....))))))))))))))...))))	GGUCCCGGAUCCCGGCGAAGGAUGGGAGCUGCCGGCGGGCAGGUCCCGAACACAGUUGACCAAGGAGACGAAGAGAUGACCGAGAACGGCAAGGUCUGGCUGGUCACCGGUGCGAGCAGCGGUUUCGGGCGGGCCAUCGCCGAGGCCGCG	GCUGGUUGAGUCGUUUGCGACCACAGGGCGCCGCGCGGAAAGGCCAAUGAGCCUAGCCGCGCGGCGUCUUGGCGCGCGGGGAUUUCCAGAAAUCCUAGGGCGUAAACGGGAUGUGAGCUUUCACACCUGGCGGGGAAUUGCCUCGGGGGCUCCGCGUCCGGCAGUCUGUGGGUUCCGUCAGGCCCCGCAUACGGCACACCGGUACCCCCAGCGGUACAGAACCACAGCAACACCAGAAUUGAAGAGAGUUCGCCGUAUGCCGCCCGAGCACCUCGAGGAUCUCCCGCGGGAGAUCCCCACCGGGCCCGUGCCUCCCGUGACCAGCCGACCCCACCGUGUACCACCGGGGACGGAACAAGGGGAGGCCAGCGUCAGGGGCACGAUUGCGCCCGCGAGGUC…	0.0070636		32487822	short-chain dehydrogenase/reductase
STRVI_RS47755	17	64	35	41	23.6	Cluster_8557_GCF_000147815.2_ASM14781v3_genomic.gbff_STRVI_RS05370.p01_STRVI_RS05375.p01_CO_F	294	344	321	327	16.98	-21.55	-62.13	-1.94633	GUGGGGGAGGUGCGGGCGCGGCUGGGAUGUGCGUGGGUGCGGUGGGGA&UCCCCACCGGGCCCGUGCCUCCCGUGACCAGCCGACCCCACCGUGUACCAC	((((....((((.(((..(((((((.(((.(((((((..(((((((((&)))))))))..)))))))....)))..))))))).))))))).....))))	GUCACGCUCGCACGGCGUGGGGGAGGUGCGGGCGCGGCUGGGAUGUGCGUGGGUGCGGUGGGGACGCGAGCGGGCGCCCCGGUGGCUCCGGUGGCUCCGGUGGCUCCGGUGGGCCCGGUGGGCCCGGUGGCUCCGGUGGCCCUGGCGGGC	GCUGGUUGAGUCGUUUGCGACCACAGGGCGCCGCGCGGAAAGGCCAAUGAGCCUAGCCGCGCGGCGUCUUGGCGCGCGGGGAUUUCCAGAAAUCCUAGGGCGUAAACGGGAUGUGAGCUUUCACACCUGGCGGGGAAUUGCCUCGGGGGCUCCGCGUCCGGCAGUCUGUGGGUUCCGUCAGGCCCCGCAUACGGCACACCGGUACCCCCAGCGGUACAGAACCACAGCAACACCAGAAUUGAAGAGAGUUCGCCGUAUGCCGCCCGAGCACCUCGAGGAUCUCCCGCGGGAGAUCCCCACCGGGCCCGUGCCUCCCGUGACCAGCCGACCCCACCGUGUACCACCGGGGACGGAACAAGGGGAGGCCAGCGUCAGGGGCACGAUUGCGCCCGCGAGGUC…	0.0070636		32479696	mucin 17-like protein
STRVI_RS47460	125	145	138	144	9.34	Cluster_8557_GCF_000147815.2_ASM14781v3_genomic.gbff_STRVI_RS05370.p01_STRVI_RS05375.p01_CO_F	297	320	298	304	8.18	-21.45	-38.97	-1.9373	UCACGGAGCACGGCCCGGUGG&CCACCGGGCCCGUGCCUCCCGUGA	((((((.((((((((((((((&)))))))).))))))...))))))	GUACCGGGAACGCGAUACAUCGCGACAUACGCGAGGCAAAGAAAGCAGGACAGGGCAGCGCAGCCGACGGCAUGGCUGUCCGUGGGUGGGGAAGUCCGCAAGCACAUCCCGGACUACUUCCUGAUCACGGAGCACGGCCCGGUGGUGGUG	GCUGGUUGAGUCGUUUGCGACCACAGGGCGCCGCGCGGAAAGGCCAAUGAGCCUAGCCGCGCGGCGUCUUGGCGCGCGGGGAUUUCCAGAAAUCCUAGGGCGUAAACGGGAUGUGAGCUUUCACACCUGGCGGGGAAUUGCCUCGGGGGCUCCGCGUCCGGCAGUCUGUGGGUUCCGUCAGGCCCCGCAUACGGCACACCGGUACCCCCAGCGGUACAGAACCACAGCAACACCAGAAUUGAAGAGAGUUCGCCGUAUGCCGCCCGAGCACCUCGAGGAUCUCCCGCGGGAGAUCCCCACCGGGCCCGUGCCUCCCGUGACCAGCCGACCCCACCGUGUACCACCGGGGACGGAACAAGGGGAGGCCAGCGUCAGGGGCACGAUUGCGCCCGCGAGGUC…	0.0073564		32483898	transposase
STRVI_RS29910	4	99	65	71	41.67	Cluster_8557_GCF_000147815.2_ASM14781v3_genomic.gbff_STRVI_RS05370.p01_STRVI_RS05375.p01_CO_F	248	338	279	285	35.46	-21.44	-98.57	-1.9364	CACGGGGCCGAUGAGGGUGUCGGGCAAGGCCAUGGAGGUGGCGCUGGAGCGCUCGCGGGAGGGGAGGUCCGAGUGCUGGGGGCGGGGCAGGUGGAC&GUUCGCCGUAUGCCGCCCGAGCACCUCGAGGAUCUCCCGCGGGAGAUCCCCACCGGGCCCGUGCCUCCCGUGACCAGCCGACCCCACCGUG	(((((((........(((..((((..((((.((((.(((((....(((...(((((.....((((((((((((((((..((((((....(((((((&))))))).....)))))).)))).)))..))))))))))))))...))))))))....))))))))))))..)))........)).)))))	GCGCACGGGGCCGAUGAGGGUGUCGGGCAAGGCCAUGGAGGUGGCGCUGGAGCGCUCGCGGGAGGGGAGGUCCGAGUGCUGGGGGCGGGGCAGGUGGACGCGGCGCGGGUGCCGGCGGCCAGGCUGACGGGGUUGGCCCGGUACGGGGUG	GCUGGUUGAGUCGUUUGCGACCACAGGGCGCCGCGCGGAAAGGCCAAUGAGCCUAGCCGCGCGGCGUCUUGGCGCGCGGGGAUUUCCAGAAAUCCUAGGGCGUAAACGGGAUGUGAGCUUUCACACCUGGCGGGGAAUUGCCUCGGGGGCUCCGCGUCCGGCAGUCUGUGGGUUCCGUCAGGCCCCGCAUACGGCACACCGGUACCCCCAGCGGUACAGAACCACAGCAACACCAGAAUUGAAGAGAGUUCGCCGUAUGCCGCCCGAGCACCUCGAGGAUCUCCCGCGGGAGAUCCCCACCGGGCCCGUGCCUCCCGUGACCAGCCGACCCCACCGUGUACCACCGGGGACGGAACAAGGGGAGGCCAGCGUCAGGGGCACGAUUGCGCCCGCGAGGUC…	0.0073863		32483146	Derived by automated computational analysis using gene prediction method: GeneMarkS+.
STRVI_RS06365	105	132	124	130	6.17	Cluster_8557_GCF_000147815.2_ASM14781v3_genomic.gbff_STRVI_RS05370.p01_STRVI_RS05375.p01_CO_F	246	275	248	254	8.43	-21.43	-36.03	-1.9355	CGAGGAACUGGACGGAAUCGGCGAGCUC&GAGUUCGCCGUAUGCCGCCCGAGCACCUCG	(((((..((((.(((...((((((((((&))))))))))....))).)).))..)))))	GCGGCGAGUAACGCCGAAGACCGGCGCCGGCGGCAUGGCGGCCCCGCUGUCAGUGGUGUGCGGCAGACUGCGGACAUGGACAUCACGAUCAGACGCGCGCGGGACGAGGAACUGGACGGAAUCGGCGAGCUCACCGCGCAGGUGUAUCUC	GCUGGUUGAGUCGUUUGCGACCACAGGGCGCCGCGCGGAAAGGCCAAUGAGCCUAGCCGCGCGGCGUCUUGGCGCGCGGGGAUUUCCAGAAAUCCUAGGGCGUAAACGGGAUGUGAGCUUUCACACCUGGCGGGGAAUUGCCUCGGGGGCUCCGCGUCCGGCAGUCUGUGGGUUCCGUCAGGCCCCGCAUACGGCACACCGGUACCCCCAGCGGUACAGAACCACAGCAACACCAGAAUUGAAGAGAGUUCGCCGUAUGCCGCCCGAGCACCUCGAGGAUCUCCCGCGGGAGAUCCCCACCGGGCCCGUGCCUCCCGUGACCAGCCGACCCCACCGUGUACCACCGGGGACGGAACAAGGGGAGGCCAGCGUCAGGGGCACGAUUGCGCCCGCGAGGUC…	0.0074163		32483751	N-acetyltransferase
STRVI_RS22985	19	41	19	25	10.42	Cluster_8557_GCF_000147815.2_ASM14781v3_genomic.gbff_STRVI_RS05370.p01_STRVI_RS05375.p01_CO_F	140	162	156	162	14.93	-21.35	-46.7	-1.92827	GCCGGACGACGAGGCCCCGGGGC&GCCUCGGGGGCUCCGCGUCCGGC	((((((((..(((.(((((((((&))))))))).)))..))))))))	UCGACCUUGACGGCGCCGGCCGGACGACGAGGCCCCGGGGCGGAUCGAAGGCGCUUCUACGAGUACGAGGGAGAAAUGGGCAUGGCCAUGUCAUCGGACCGUGCGGUUCCGGAGCCCUUGGGCGACCCCGGCGACAUCGAGACGGAACUA	GCUGGUUGAGUCGUUUGCGACCACAGGGCGCCGCGCGGAAAGGCCAAUGAGCCUAGCCGCGCGGCGUCUUGGCGCGCGGGGAUUUCCAGAAAUCCUAGGGCGUAAACGGGAUGUGAGCUUUCACACCUGGCGGGGAAUUGCCUCGGGGGCUCCGCGUCCGGCAGUCUGUGGGUUCCGUCAGGCCCCGCAUACGGCACACCGGUACCCCCAGCGGUACAGAACCACAGCAACACCAGAAUUGAAGAGAGUUCGCCGUAUGCCGCCCGAGCACCUCGAGGAUCUCCCGCGGGAGAUCCCCACCGGGCCCGUGCCUCCCGUGACCAGCCGACCCCACCGUGUACCACCGGGGACGGAACAAGGGGAGGCCAGCGUCAGGGGCACGAUUGCGCCCGCGAGGUC…	0.0076609		32480975	methoxymalonate biosynthesis protein
STRVI_RS41460	126	145	127	133	11.4	Cluster_8557_GCF_000147815.2_ASM14781v3_genomic.gbff_STRVI_RS05370.p01_STRVI_RS05375.p01_CO_F	254	275	268	274	6.79	-21.32	-39.51	-1.92556	CGAGGUGCUGGGCGGCGUCG&CGUAUGCCGCCCGAGCACCUCG	((((((((((((((((((((&)).))))))))).)))))))))	CUGGAGUCACUGCCCGUCCGGCUCGGCUGAGCGAGACGGACCGGACCGGCGUACCGGCCGAUGAAGAGGAGUCUGAUGGAUAUCGCAAUCUCCGCGGCUGGUCUGCGGAAGCGCUACGGCGACCACGAGGUGCUGGGCGGCGUCGACCUG	GCUGGUUGAGUCGUUUGCGACCACAGGGCGCCGCGCGGAAAGGCCAAUGAGCCUAGCCGCGCGGCGUCUUGGCGCGCGGGGAUUUCCAGAAAUCCUAGGGCGUAAACGGGAUGUGAGCUUUCACACCUGGCGGGGAAUUGCCUCGGGGGCUCCGCGUCCGGCAGUCUGUGGGUUCCGUCAGGCCCCGCAUACGGCACACCGGUACCCCCAGCGGUACAGAACCACAGCAACACCAGAAUUGAAGAGAGUUCGCCGUAUGCCGCCCGAGCACCUCGAGGAUCUCCCGCGGGAGAUCCCCACCGGGCCCGUGCCUCCCGUGACCAGCCGACCCCACCGUGUACCACCGGGGACGGAACAAGGGGAGGCCAGCGUCAGGGGCACGAUUGCGCCCGCGAGGUC…	0.0077546		32481411	ABC transporter
STRVI_RS24315	103	123	111	117	6.84	Cluster_8557_GCF_000147815.2_ASM14781v3_genomic.gbff_STRVI_RS05370.p01_STRVI_RS05375.p01_CO_F	313	334	321	327	4.2	-21.26	-32.3	-1.92014	GUGGGAUUCGGCUGGAUGGGA&UCCCGUGACCAGCCGACCCCAC	(((((..((((((((((((((&))))))..)))))))).)))))	AGGGGUUGACACCCUGCGGACAGGGCUUCCAGUGUGGGCCGGGAAGGUUCUGGAACGGUCCAAAGAAGGGCAGUCAUGGUGAGUACGCUCGGGGUCGCCGUCGUGGGAUUCGGCUGGAUGGGACGGGUGCACACCCAGGCGUACGUCCGG	GCUGGUUGAGUCGUUUGCGACCACAGGGCGCCGCGCGGAAAGGCCAAUGAGCCUAGCCGCGCGGCGUCUUGGCGCGCGGGGAUUUCCAGAAAUCCUAGGGCGUAAACGGGAUGUGAGCUUUCACACCUGGCGGGGAAUUGCCUCGGGGGCUCCGCGUCCGGCAGUCUGUGGGUUCCGUCAGGCCCCGCAUACGGCACACCGGUACCCCCAGCGGUACAGAACCACAGCAACACCAGAAUUGAAGAGAGUUCGCCGUAUGCCGCCCGAGCACCUCGAGGAUCUCCCGCGGGAGAUCCCCACCGGGCCCGUGCCUCCCGUGACCAGCCGACCCCACCGUGUACCACCGGGGACGGAACAAGGGGAGGCCAGCGUCAGGGGCACGAUUGCGCCCGCGAGGUC…	0.0079454		32484521	gfo/Idh/MocA family oxidoreductase
STRVI_RS49490	106	148	140	146	20.85	Cluster_8557_GCF_000147815.2_ASM14781v3_genomic.gbff_STRVI_RS05370.p01_STRVI_RS05375.p01_CO_F	297	345	300	306	12.16	-21.23	-54.24	-1.91743	GGCUGGUUCGGCGGGGGCUGGUUCGGCGGGGGCUGGUUCGGGG&CCACCGGGCCCGUGCCUCCCGUGACCAGCCGACCCCACCGUGUACCACC	((.((((.(((.(((((((((.((..(((((((.(((((((((&)).)))))))...))).)))).)))))))...)))).)))...))))))	GGGCCGGACGGGGGCGGCUGCUGCGGGGGUUGCUGCUGGUUGGGGUCGGGCUGCUGCUGUGGCUGGUCCUGCGGGGGCUGGUUCGGCGGCGGCUGGUUCGGCGGGGGCUGGUUCGGCGGGGGCUGGUUCGGCGGGGGCUGGUUCGGGGGC	GCUGGUUGAGUCGUUUGCGACCACAGGGCGCCGCGCGGAAAGGCCAAUGAGCCUAGCCGCGCGGCGUCUUGGCGCGCGGGGAUUUCCAGAAAUCCUAGGGCGUAAACGGGAUGUGAGCUUUCACACCUGGCGGGGAAUUGCCUCGGGGGCUCCGCGUCCGGCAGUCUGUGGGUUCCGUCAGGCCCCGCAUACGGCACACCGGUACCCCCAGCGGUACAGAACCACAGCAACACCAGAAUUGAAGAGAGUUCGCCGUAUGCCGCCCGAGCACCUCGAGGAUCUCCCGCGGGAGAUCCCCACCGGGCCCGUGCCUCCCGUGACCAGCCGACCCCACCGUGUACCACCGGGGACGGAACAAGGGGAGGCCAGCGUCAGGGGCACGAUUGCGCCCGCGAGGUC…	0.0080425		32483764	incomplete partial in the middle of a contig missing start Derived by automated computational analysis using gene prediction method: Protein Homology.
STRVI_RS46450	107	149	143	149	10.46	Cluster_8557_GCF_000147815.2_ASM14781v3_genomic.gbff_STRVI_RS05370.p01_STRVI_RS05375.p01_CO_F	140	173	140	146	17.93	-21.19	-49.58	-1.91382	ACCCAUGGACCGGACGGACGAUUCUGGAGCUCUUUGCCGAGGC&GCCUCGGGGGCUCCGCGUCCGGCAGUCUGUGGGU	((((((((((....((((((.....(((((((....(((((((&)))))))))))))).))))))...))))))))))	GUGCGGUCAAAACGGCGGCGAGGCCCUCCAGAGGGCUGAUGCGGCGAUUGGCCAGAUAGGGAUCGAGGUCGAGUAAUGGCGCAUGCCCCUGCCUCCCUGGACACCUACCCAUGGACCGGACGGACGAUUCUGGAGCUCUUUGCCGAGGCC	GCUGGUUGAGUCGUUUGCGACCACAGGGCGCCGCGCGGAAAGGCCAAUGAGCCUAGCCGCGCGGCGUCUUGGCGCGCGGGGAUUUCCAGAAAUCCUAGGGCGUAAACGGGAUGUGAGCUUUCACACCUGGCGGGGAAUUGCCUCGGGGGCUCCGCGUCCGGCAGUCUGUGGGUUCCGUCAGGCCCCGCAUACGGCACACCGGUACCCCCAGCGGUACAGAACCACAGCAACACCAGAAUUGAAGAGAGUUCGCCGUAUGCCGCCCGAGCACCUCGAGGAUCUCCCGCGGGAGAUCCCCACCGGGCCCGUGCCUCCCGUGACCAGCCGACCCCACCGUGUACCACCGGGGACGGAACAAGGGGAGGCCAGCGUCAGGGGCACGAUUGCGCCCGCGAGGUC…	0.0081737		32485267	non-ribosomal peptide synthetase
STRVI_RS11075	1	27	21	27	10.27	Cluster_8557_GCF_000147815.2_ASM14781v3_genomic.gbff_STRVI_RS05370.p01_STRVI_RS05375.p01_CO_F	306	334	306	312	5.32	-21.14	-36.73	-1.9093	GUGGGGUACGAGUCGCACGGGGCGCGG&CCGUGCCUCCCGUGACCAGCCGACCCCAC	(((((((.((.(((((..(((((((((&)))))))))..)))))....)))))))))	GUGGGGUACGAGUCGCACGGGGCGCGGUAAAACAGUGUGGUUCGAGCAGGCGUUGGCACACCCAGGGGAGCGGCGAUGAGCGUCUCGGAGCGCUACCGGCAGGCGUGGGAGAGCUACUGGCAGCAGACCUCGGAUGCCCCGGGGGAGGCC	GCUGGUUGAGUCGUUUGCGACCACAGGGCGCCGCGCGGAAAGGCCAAUGAGCCUAGCCGCGCGGCGUCUUGGCGCGCGGGGAUUUCCAGAAAUCCUAGGGCGUAAACGGGAUGUGAGCUUUCACACCUGGCGGGGAAUUGCCUCGGGGGCUCCGCGUCCGGCAGUCUGUGGGUUCCGUCAGGCCCCGCAUACGGCACACCGGUACCCCCAGCGGUACAGAACCACAGCAACACCAGAAUUGAAGAGAGUUCGCCGUAUGCCGCCCGAGCACCUCGAGGAUCUCCCGCGGGAGAUCCCCACCGGGCCCGUGCCUCCCGUGACCAGCCGACCCCACCGUGUACCACCGGGGACGGAACAAGGGGAGGCCAGCGUCAGGGGCACGAUUGCGCCCGCGAGGUC…	0.0083407		32484794	methyltransferase
STRVI_RS25135	40	67	54	60	8.6	Cluster_8557_GCF_000147815.2_ASM14781v3_genomic.gbff_STRVI_RS05370.p01_STRVI_RS05375.p01_CO_F	305	335	313	319	8.2	-21.13	-37.93	-1.9084	GGUAGGGUGGCCGGCAUGGGACAUCGGG&CCCGUGCCUCCCGUGACCAGCCGACCCCACC	(((.(((((((.(((((((((...((((&))))....))))))).)).))).)))).)))	CGUCCUGAACGACCGUUCUGAACGGACGUUCAAGAUUGGGGUAGGGUGGCCGGCAUGGGACAUCGGGAACAGUUGAUGGCCGGGGCGAAGCGGUGCCUGGAGGAGCGGGGAUUCGCCCGUACGACCUCGCGUGACAUCGCCGCCGCCGCC	GCUGGUUGAGUCGUUUGCGACCACAGGGCGCCGCGCGGAAAGGCCAAUGAGCCUAGCCGCGCGGCGUCUUGGCGCGCGGGGAUUUCCAGAAAUCCUAGGGCGUAAACGGGAUGUGAGCUUUCACACCUGGCGGGGAAUUGCCUCGGGGGCUCCGCGUCCGGCAGUCUGUGGGUUCCGUCAGGCCCCGCAUACGGCACACCGGUACCCCCAGCGGUACAGAACCACAGCAACACCAGAAUUGAAGAGAGUUCGCCGUAUGCCGCCCGAGCACCUCGAGGAUCUCCCGCGGGAGAUCCCCACCGGGCCCGUGCCUCCCGUGACCAGCCGACCCCACCGUGUACCACCGGGGACGGAACAAGGGGAGGCCAGCGUCAGGGGCACGAUUGCGCCCGCGAGGUC…	0.0083745		32480115	TetR/AcrR family transcriptional regulator
STRVI_RS34395	119	141	120	126	11.37	Cluster_8557_GCF_000147815.2_ASM14781v3_genomic.gbff_STRVI_RS05370.p01_STRVI_RS05375.p01_CO_F	302	328	321	327	8.97	-21.1	-41.44	-1.90569	UCGGCUGGGGAGGCGCCGGGCUC&GGGCCCGUGCCUCCCGUGACCAGCCGA	((((((((((((((((.((((((&)))))))))))))).....))))))))	CGACGCGGUCAACGCGCUGGCCGAGCCGCUCUCCCGGCUCGCCGCCGCCGUCGUCACCAAGUGAGGGAGCCGGGCAUGACCGACGAGACCGGCACCGCUCCCUCGCGCCGGGCGCUGAUCGGCUGGGGAGGCGCCGGGCUCGCGCUCGGC	GCUGGUUGAGUCGUUUGCGACCACAGGGCGCCGCGCGGAAAGGCCAAUGAGCCUAGCCGCGCGGCGUCUUGGCGCGCGGGGAUUUCCAGAAAUCCUAGGGCGUAAACGGGAUGUGAGCUUUCACACCUGGCGGGGAAUUGCCUCGGGGGCUCCGCGUCCGGCAGUCUGUGGGUUCCGUCAGGCCCCGCAUACGGCACACCGGUACCCCCAGCGGUACAGAACCACAGCAACACCAGAAUUGAAGAGAGUUCGCCGUAUGCCGCCCGAGCACCUCGAGGAUCUCCCGCGGGAGAUCCCCACCGGGCCCGUGCCUCCCGUGACCAGCCGACCCCACCGUGUACCACCGGGGACGGAACAAGGGGAGGCCAGCGUCAGGGGCACGAUUGCGCCCGCGAGGUC…	0.0084767		32486926	deferrochelatase/peroxidase EfeB
STRVI_RS13470	30	71	65	71	17.08	Cluster_8557_GCF_000147815.2_ASM14781v3_genomic.gbff_STRVI_RS05370.p01_STRVI_RS05375.p01_CO_F	311	346	311	317	7.88	-21.1	-46.06	-1.90569	CGGGGUGCACGAUGGACAUACCGGAACGCCAGUCGCGGGAGG&CCUCCCGUGACCAGCCGACCCCACCGUGUACCACCG	(((((((((((.(((.......((...((..(((((((((((&)))))))))))..))...))))).)))))))).)))	GGGCCUGGGCCAUGGCCCUCGCCGCCUUACGGGGUGCACGAUGGACAUACCGGAACGCCAGUCGCGGGAGGAACGAUGCUGACCGACACCAUUUGUGCCGCGCUGUCCGCGGCCGGUCUGGGCAUCGCCGGGCUGACCGCCUACCGCAAG	GCUGGUUGAGUCGUUUGCGACCACAGGGCGCCGCGCGGAAAGGCCAAUGAGCCUAGCCGCGCGGCGUCUUGGCGCGCGGGGAUUUCCAGAAAUCCUAGGGCGUAAACGGGAUGUGAGCUUUCACACCUGGCGGGGAAUUGCCUCGGGGGCUCCGCGUCCGGCAGUCUGUGGGUUCCGUCAGGCCCCGCAUACGGCACACCGGUACCCCCAGCGGUACAGAACCACAGCAACACCAGAAUUGAAGAGAGUUCGCCGUAUGCCGCCCGAGCACCUCGAGGAUCUCCCGCGGGAGAUCCCCACCGGGCCCGUGCCUCCCGUGACCAGCCGACCCCACCGUGUACCACCGGGGACGGAACAAGGGGAGGCCAGCGUCAGGGGCACGAUUGCGCCCGCGAGGUC…	0.0084767		32481117	Derived by automated computational analysis using gene prediction method: Protein Homology.
STRVI_RS18755	103	142	136	142	24.32	Cluster_8557_GCF_000147815.2_ASM14781v3_genomic.gbff_STRVI_RS05370.p01_STRVI_RS05375.p01_CO_F	299	344	299	305	11.72	-21.05	-57.09	-1.90118	GUGGGCGCGGGCUCGGCGGGCGCGGUGGUCGCGGCCCGGU&ACCGGGCCCGUGCCUCCCGUGACCAGCCGACCCCACCGUGUACCAC	((((.((((((.(((((.(((((((.((.(((((((((((&))))))).))))))..))))).)).))))).)))...)))..))))	AGUGCCGAACGGCUGUACGGCGCUCUGGUGACGAACGGCUGUACGACACAUCGUGCGAGGCCGGAACGGGGGCACAUGAUGAGCGACUUCGACUACAUCGUGGUGGGCGCGGGCUCGGCGGGCGCGGUGGUCGCGGCCCGGUUGACGGAA	GCUGGUUGAGUCGUUUGCGACCACAGGGCGCCGCGCGGAAAGGCCAAUGAGCCUAGCCGCGCGGCGUCUUGGCGCGCGGGGAUUUCCAGAAAUCCUAGGGCGUAAACGGGAUGUGAGCUUUCACACCUGGCGGGGAAUUGCCUCGGGGGCUCCGCGUCCGGCAGUCUGUGGGUUCCGUCAGGCCCCGCAUACGGCACACCGGUACCCCCAGCGGUACAGAACCACAGCAACACCAGAAUUGAAGAGAGUUCGCCGUAUGCCGCCCGAGCACCUCGAGGAUCUCCCGCGGGAGAUCCCCACCGGGCCCGUGCCUCCCGUGACCAGCCGACCCCACCGUGUACCACCGGGGACGGAACAAGGGGAGGCCAGCGUCAGGGGCACGAUUGCGCCCGCGAGGUC…	0.0086498		32486205	glucose-methanol-choline oxidoreductase
STRVI_RS37060	9	53	24	30	26.78	Cluster_8557_GCF_000147815.2_ASM14781v3_genomic.gbff_STRVI_RS05370.p01_STRVI_RS05375.p01_CO_F	300	345	325	331	12	-21.04	-59.82	-1.90027	GGUGUGCUGGUGACCGGGUCGGUGAUCACGGUCGGCGAGGCCCGG&CCGGGCCCGUGCCUCCCGUGACCAGCCGACCCCACCGUGUACCACC	(((((((.((((...(((((((((.((((((..(((..(((((((&)))))))...)))..)))))).)).)))))))))))..))).))))	CCGGAGCGGGUGUGCUGGUGACCGGGUCGGUGAUCACGGUCGGCGAGGCCCGGCUGCUUCUGGGAAGGGGCUGAUAUGCGGACACUGUGCGCUUCCACCCUCAUCGGUGAGUUCUUUGUGAUCGGCUUCGCCGGGCUGGUCGCGAUGAAG	GCUGGUUGAGUCGUUUGCGACCACAGGGCGCCGCGCGGAAAGGCCAAUGAGCCUAGCCGCGCGGCGUCUUGGCGCGCGGGGAUUUCCAGAAAUCCUAGGGCGUAAACGGGAUGUGAGCUUUCACACCUGGCGGGGAAUUGCCUCGGGGGCUCCGCGUCCGGCAGUCUGUGGGUUCCGUCAGGCCCCGCAUACGGCACACCGGUACCCCCAGCGGUACAGAACCACAGCAACACCAGAAUUGAAGAGAGUUCGCCGUAUGCCGCCCGAGCACCUCGAGGAUCUCCCGCGGGAGAUCCCCACCGGGCCCGUGCCUCCCGUGACCAGCCGACCCCACCGUGUACCACCGGGGACGGAACAAGGGGAGGCCAGCGUCAGGGGCACGAUUGCGCCCGCGAGGUC…	0.0086848		32480874	DUF4233 domain-containing protein
STRVI_RS47525	51	82	68	74	10.05	Cluster_8557_GCF_000147815.2_ASM14781v3_genomic.gbff_STRVI_RS05370.p01_STRVI_RS05375.p01_CO_F	184	208	191	197	12.04	-21.02	-43.11	-1.89847	GGGGUUGAGGACCGGAGGUGCCGUGAUGCGGG&CCCGCAUACGGCACACCGGUACCCC	(((((.....(((((..(((((((.(((((((&)))))))))))))).))))))))))	UAGGUCAAAAGUCCGGUGACAGGCUGGGAUGCCUGGGAUCGUGAUGGUGCGGGGUUGAGGACCGGAGGUGCCGUGAUGCGGGAGCAGCUGGGCGAUCACGGGCAGGAGCCCGACCGCGACCAGCGCGGACUGCUGCGGAUCGGGCUCGCG	GCUGGUUGAGUCGUUUGCGACCACAGGGCGCCGCGCGGAAAGGCCAAUGAGCCUAGCCGCGCGGCGUCUUGGCGCGCGGGGAUUUCCAGAAAUCCUAGGGCGUAAACGGGAUGUGAGCUUUCACACCUGGCGGGGAAUUGCCUCGGGGGCUCCGCGUCCGGCAGUCUGUGGGUUCCGUCAGGCCCCGCAUACGGCACACCGGUACCCCCAGCGGUACAGAACCACAGCAACACCAGAAUUGAAGAGAGUUCGCCGUAUGCCGCCCGAGCACCUCGAGGAUCUCCCGCGGGAGAUCCCCACCGGGCCCGUGCCUCCCGUGACCAGCCGACCCCACCGUGUACCACCGGGGACGGAACAAGGGGAGGCCAGCGUCAGGGGCACGAUUGCGCCCGCGAGGUC…	0.0087552	sodX	32483174	nickel-type superoxide dismutase maturation protease
STRVI_RS18795	126	150	129	135	11.7	Cluster_8557_GCF_000147815.2_ASM14781v3_genomic.gbff_STRVI_RS05370.p01_STRVI_RS05375.p01_CO_F	301	330	321	327	9.33	-20.99	-42.02	-1.89576	GGUCGGCUGGCAGGGCCGGGACCCG&CGGGCCCGUGCCUCCCGUGACCAGCCGACC	((((((((((((((((((((.((((&)))))))).))...)).)).))))))))))	GGAACGGGGCUUCCCCGGAAUGCUCGCGCAUACUAAUUUGUUAAGCGCCAUGACGAAAUAGGCGAGGGAGCCGCGAUGAGCUACAACCCCACCCCCGAGGACAGGUUCACCUUCGGACUGUGGACGGUCGGCUGGCAGGGCCGGGACCCG	GCUGGUUGAGUCGUUUGCGACCACAGGGCGCCGCGCGGAAAGGCCAAUGAGCCUAGCCGCGCGGCGUCUUGGCGCGCGGGGAUUUCCAGAAAUCCUAGGGCGUAAACGGGAUGUGAGCUUUCACACCUGGCGGGGAAUUGCCUCGGGGGCUCCGCGUCCGGCAGUCUGUGGGUUCCGUCAGGCCCCGCAUACGGCACACCGGUACCCCCAGCGGUACAGAACCACAGCAACACCAGAAUUGAAGAGAGUUCGCCGUAUGCCGCCCGAGCACCUCGAGGAUCUCCCGCGGGAGAUCCCCACCGGGCCCGUGCCUCCCGUGACCAGCCGACCCCACCGUGUACCACCGGGGACGGAACAAGGGGAGGCCAGCGUCAGGGGCACGAUUGCGCCCGCGAGGUC…	0.0088619	xylA	32485909	xylose isomerase
STRVI_RS21740	38	86	80	86	19.24	Cluster_8557_GCF_000147815.2_ASM14781v3_genomic.gbff_STRVI_RS05370.p01_STRVI_RS05375.p01_CO_F	207	259	207	213	12.66	-20.93	-52.83	-1.89034	CGUCAGGCAAGAACGACUCUUCGGGCGGGUGUGGGUUUGUGCCGCUGGG&CCCAGCGGUACAGAACCACAGCAACACCAGAAUUGAAGAGAGUUCGCCGUAUG	(((..(((..((((..((((((((.....(((((.((((((((((((((&)))))))))))))).)))))......))......)))))).)))))))..)))	UCGGCCUGGAGCUGCGGGUUGCCGGACCGUCCCGGCACGUCAGGCAAGAACGACUCUUCGGGCGGGUGUGGGUUUGUGCCGCUGGGAAGCGGGGGCGGGUACGUGCUCCUGUGGGCGGGGUCGGCCGAGUAUGCAUGGGAGUUCCAAUUA	GCUGGUUGAGUCGUUUGCGACCACAGGGCGCCGCGCGGAAAGGCCAAUGAGCCUAGCCGCGCGGCGUCUUGGCGCGCGGGGAUUUCCAGAAAUCCUAGGGCGUAAACGGGAUGUGAGCUUUCACACCUGGCGGGGAAUUGCCUCGGGGGCUCCGCGUCCGGCAGUCUGUGGGUUCCGUCAGGCCCCGCAUACGGCACACCGGUACCCCCAGCGGUACAGAACCACAGCAACACCAGAAUUGAAGAGAGUUCGCCGUAUGCCGCCCGAGCACCUCGAGGAUCUCCCGCGGGAGAUCCCCACCGGGCCCGUGCCUCCCGUGACCAGCCGACCCCACCGUGUACCACCGGGGACGGAACAAGGGGAGGCCAGCGUCAGGGGCACGAUUGCGCCCGCGAGGUC…	0.0090791		32484675	MarR family transcriptional regulator
STRVI_RS17445	7	106	36	42	43.89	Cluster_8557_GCF_000147815.2_ASM14781v3_genomic.gbff_STRVI_RS05370.p01_STRVI_RS05375.p01_CO_F	253	347	320	326	35.82	-20.92	-100.63	-1.88944	CCGGUGACGGUGACGGUGACGAGCACAGUGGCUGGUGACGGGCCCAGUGGCUGACGAGGGGAUCCCCGGAUGAGAUUCAUGCUCGAUCAGGCGCAGACGG&CCGUAUGCCGCCCGAGCACCUCGAGGAUCUCCCGCGGGAGAUCCCCACCGGGCCCGUGCCUCCCGUGACCAGCCGACCCCACCGUGUACCACCGG	(((((...(((.((((((.........(((((((((.(((((..((..(((...((.(((((((((((...(((((((.((((((....((((((.((((&)))).)).))))))))))......)))))))...)))).)))))))..)).)))..))...))))).))))))).))..))))))..))))))))	GUGAGGCCGGUGACGGUGACGGUGACGAGCACAGUGGCUGGUGACGGGCCCAGUGGCUGACGAGGGGAUCCCCGGAUGAGAUUCAUGCUCGAUCAGGCGCAGACGGACUUCGGCCGCACCGUGGACCGGAUGCUCGGCGCGGCCGAUACG	GCUGGUUGAGUCGUUUGCGACCACAGGGCGCCGCGCGGAAAGGCCAAUGAGCCUAGCCGCGCGGCGUCUUGGCGCGCGGGGAUUUCCAGAAAUCCUAGGGCGUAAACGGGAUGUGAGCUUUCACACCUGGCGGGGAAUUGCCUCGGGGGCUCCGCGUCCGGCAGUCUGUGGGUUCCGUCAGGCCCCGCAUACGGCACACCGGUACCCCCAGCGGUACAGAACCACAGCAACACCAGAAUUGAAGAGAGUUCGCCGUAUGCCGCCCGAGCACCUCGAGGAUCUCCCGCGGGAGAUCCCCACCGGGCCCGUGCCUCCCGUGACCAGCCGACCCCACCGUGUACCACCGGGGACGGAACAAGGGGAGGCCAGCGUCAGGGGCACGAUUGCGCCCGCGAGGUC…	0.0091158		32481103	acyl-CoA dehydrogenase
STRVI_RS15500	103	133	127	133	17.58	Cluster_8557_GCF_000147815.2_ASM14781v3_genomic.gbff_STRVI_RS05370.p01_STRVI_RS05375.p01_CO_F	300	338	300	306	10.85	-20.89	-49.32	-1.88673	CGCGGGAGGGGCGGGGAGGGACCGGGUCCGG&CCGGGCCCGUGCCUCCCGUGACCAGCCGACCCCACCGUG	(((((..((((((((((((.((.((((((((&)))))))))).))))).........))).)))).)))))	CCGGUGCCGGAGGGUGCCGUGACCGAGCCGGAGCCAGGGCAGGAGCAGGGGCAGGGGCAGGGGCAGGAGCAGGGUCUGCCCGCGCCGGGUGGCGUGGACGCGCGCGGGAGGGGCGGGGAGGGACCGGGUCCGGAUGCGGCCGGCGGCCCC	GCUGGUUGAGUCGUUUGCGACCACAGGGCGCCGCGCGGAAAGGCCAAUGAGCCUAGCCGCGCGGCGUCUUGGCGCGCGGGGAUUUCCAGAAAUCCUAGGGCGUAAACGGGAUGUGAGCUUUCACACCUGGCGGGGAAUUGCCUCGGGGGCUCCGCGUCCGGCAGUCUGUGGGUUCCGUCAGGCCCCGCAUACGGCACACCGGUACCCCCAGCGGUACAGAACCACAGCAACACCAGAAUUGAAGAGAGUUCGCCGUAUGCCGCCCGAGCACCUCGAGGAUCUCCCGCGGGAGAUCCCCACCGGGCCCGUGCCUCCCGUGACCAGCCGACCCCACCGUGUACCACCGGGGACGGAACAAGGGGAGGCCAGCGUCAGGGGCACGAUUGCGCCCGCGAGGUC…	0.0092268	grpE	32482327	nucleotide exchange factor GrpE
STRVI_RS13205	1	39	28	34	9.17	Cluster_8557_GCF_000147815.2_ASM14781v3_genomic.gbff_STRVI_RS05370.p01_STRVI_RS05375.p01_CO_F	253	295	259	265	20.84	-20.86	-50.87	-1.88402	GAUCGACCAGCGGGACAAGGGCGGCAAGGGCGGCAACGG&CCGUAUGCCGCCCGAGCACCUCGAGGAUCUCCCGCGGGAGAUC	((((..((.((((((...(((..((..((((((((((((&)))).))))))))..))..))).......))))))))..))))	GAUCGACCAGCGGGACAAGGGCGGCAAGGGCGGCAACGGACACCAGGACAACCAGGGCGACAAGGGGGAGGACCAGUGAGCAACGCGGAGCUGAAGCAGCGCUGGCAGGGGGCGCUCAUGGACAACUACGGCACCCCCCGCCUCCCGCUC	GCUGGUUGAGUCGUUUGCGACCACAGGGCGCCGCGCGGAAAGGCCAAUGAGCCUAGCCGCGCGGCGUCUUGGCGCGCGGGGAUUUCCAGAAAUCCUAGGGCGUAAACGGGAUGUGAGCUUUCACACCUGGCGGGGAAUUGCCUCGGGGGCUCCGCGUCCGGCAGUCUGUGGGUUCCGUCAGGCCCCGCAUACGGCACACCGGUACCCCCAGCGGUACAGAACCACAGCAACACCAGAAUUGAAGAGAGUUCGCCGUAUGCCGCCCGAGCACCUCGAGGAUCUCCCGCGGGAGAUCCCCACCGGGCCCGUGCCUCCCGUGACCAGCCGACCCCACCGUGUACCACCGGGGACGGAACAAGGGGAGGCCAGCGUCAGGGGCACGAUUGCGCCCGCGAGGUC…	0.0093391		32481997	aspartate aminotransferase family protein
STRVI_RS06380	1	52	38	44	27.56	Cluster_8557_GCF_000147815.2_ASM14781v3_genomic.gbff_STRVI_RS05370.p01_STRVI_RS05375.p01_CO_F	298	342	306	312	11.44	-20.85	-59.85	-1.88311	GGUCAAAAGGUUCGUUCGGCCCGAUGCGGGCACGGGUGGCGCGGGGCCGGUG&CACCGGGCCCGUGCCUCCCGUGACCAGCCGACCCCACCGUGUACC	(((((...(((....(((((.......((.((((((.((((((((.((((((&)))))).)))))))).)))))).)).)))))....))).)).)))	GGUCAAAAGGUUCGUUCGGCCCGAUGCGGGCACGGGUGGCGCGGGGCCGGUGCCGCUGUCGCCGUGGGGGCCGUGAUGAUCGGCGCCCUGGCGCCGCAGGCGGCCUUCGCCGGCGCCCGCCCGGACCGCGGCGUCCAGCAGGGACUGAAC	GCUGGUUGAGUCGUUUGCGACCACAGGGCGCCGCGCGGAAAGGCCAAUGAGCCUAGCCGCGCGGCGUCUUGGCGCGCGGGGAUUUCCAGAAAUCCUAGGGCGUAAACGGGAUGUGAGCUUUCACACCUGGCGGGGAAUUGCCUCGGGGGCUCCGCGUCCGGCAGUCUGUGGGUUCCGUCAGGCCCCGCAUACGGCACACCGGUACCCCCAGCGGUACAGAACCACAGCAACACCAGAAUUGAAGAGAGUUCGCCGUAUGCCGCCCGAGCACCUCGAGGAUCUCCCGCGGGAGAUCCCCACCGGGCCCGUGCCUCCCGUGACCAGCCGACCCCACCGUGUACCACCGGGGACGGAACAAGGGGAGGCCAGCGUCAGGGGCACGAUUGCGCCCGCGAGGUC…	0.0093768		32483687	serine hydrolase
STRVI_RS22775	106	148	142	148	25.8	Cluster_8557_GCF_000147815.2_ASM14781v3_genomic.gbff_STRVI_RS05370.p01_STRVI_RS05375.p01_CO_F	306	346	306	312	8.33	-20.81	-54.94	-1.8795	CGCGUGGGCGUGGUGGGGCUCGGGGCCAUGGGACUCGGCAUGG&CCGUGCCUCCCGUGACCAGCCGACCCCACCGUGUACCACCG	((.((((.((((((((((.((((((.(((((((...(((((((&)))))))))))))).))..))))))))))))))..))))))	GGCCGAUUGCGCCUUCGGCCAGCACAGCAGGGCGGCGGCGCUCCCCCAUAGAACACGGCAAGGACGAGGAGGGGCAUGAGCGAUCAGGACAGGCCGGCACGGCCGCGCGUGGGCGUGGUGGGGCUCGGGGCCAUGGGACUCGGCAUGGCU	GCUGGUUGAGUCGUUUGCGACCACAGGGCGCCGCGCGGAAAGGCCAAUGAGCCUAGCCGCGCGGCGUCUUGGCGCGCGGGGAUUUCCAGAAAUCCUAGGGCGUAAACGGGAUGUGAGCUUUCACACCUGGCGGGGAAUUGCCUCGGGGGCUCCGCGUCCGGCAGUCUGUGGGUUCCGUCAGGCCCCGCAUACGGCACACCGGUACCCCCAGCGGUACAGAACCACAGCAACACCAGAAUUGAAGAGAGUUCGCCGUAUGCCGCCCGAGCACCUCGAGGAUCUCCCGCGGGAGAUCCCCACCGGGCCCGUGCCUCCCGUGACCAGCCGACCCCACCGUGUACCACCGGGGACGGAACAAGGGGAGGCCAGCGUCAGGGGCACGAUUGCGCCCGCGAGGUC…	0.0095292		32484013	NAD(P)-dependent oxidoreductase
STRVI_RS19680	123	150	141	147	11.4	Cluster_8557_GCF_000147815.2_ASM14781v3_genomic.gbff_STRVI_RS05370.p01_STRVI_RS05375.p01_CO_F	153	185	156	162	13.16	-20.78	-45.34	-1.87679	GGGCCUGGGAACCUGGCAGCUGGGCGCG&CGCGUCCGGCAGUCUGUGGGUUCCGUCAGGCCC	(((((((((((((.(((.((((((((((&)))))))))).)))....))))))..)))))))	CGGCUGGCGGACGGCACGGUGCACGACUGGUGAGCGGGGGUACGGUGAGCGUCGCAGCAGGAGAGAAGAGGGAGCAUGGAGCAGCGUGAGUUCGGCCGGCUCGGCCGGAAGGUCUCGGUCGUGGGCCUGGGAACCUGGCAGCUGGGCGCG	GCUGGUUGAGUCGUUUGCGACCACAGGGCGCCGCGCGGAAAGGCCAAUGAGCCUAGCCGCGCGGCGUCUUGGCGCGCGGGGAUUUCCAGAAAUCCUAGGGCGUAAACGGGAUGUGAGCUUUCACACCUGGCGGGGAAUUGCCUCGGGGGCUCCGCGUCCGGCAGUCUGUGGGUUCCGUCAGGCCCCGCAUACGGCACACCGGUACCCCCAGCGGUACAGAACCACAGCAACACCAGAAUUGAAGAGAGUUCGCCGUAUGCCGCCCGAGCACCUCGAGGAUCUCCCGCGGGAGAUCCCCACCGGGCCCGUGCCUCCCGUGACCAGCCGACCCCACCGUGUACCACCGGGGACGGAACAAGGGGAGGCCAGCGUCAGGGGCACGAUUGCGCCCGCGAGGUC…	0.0096451		32487529	aldo/keto reductase
STRVI_RS26940	48	92	56	62	16.16	Cluster_8557_GCF_000147815.2_ASM14781v3_genomic.gbff_STRVI_RS05370.p01_STRVI_RS05375.p01_CO_F	299	339	329	335	10.93	-20.77	-47.86	-1.87589	ACGCACGAGGUGGGGGCACAGCAGCACCAUGGCACAGGGCUCGGU&ACCGGGCCCGUGCCUCCCGUGACCAGCCGACCCCACCGUGU	((((....(((((((.........(((...(((((.(((((((((&))))))))))))))....))).........)))))))))))	UAUGCGCAGCGGCAGUCGGCAGCGGCAGUCGGGCGCGCACACCGGCAACGCACGAGGUGGGGGCACAGCAGCACCAUGGCACAGGGCUCGGUCGUCCAGGUGACGCACAGCGGCACGUCGCGGUGGCGGCGCCGCACCGGAGAGUACGCC	GCUGGUUGAGUCGUUUGCGACCACAGGGCGCCGCGCGGAAAGGCCAAUGAGCCUAGCCGCGCGGCGUCUUGGCGCGCGGGGAUUUCCAGAAAUCCUAGGGCGUAAACGGGAUGUGAGCUUUCACACCUGGCGGGGAAUUGCCUCGGGGGCUCCGCGUCCGGCAGUCUGUGGGUUCCGUCAGGCCCCGCAUACGGCACACCGGUACCCCCAGCGGUACAGAACCACAGCAACACCAGAAUUGAAGAGAGUUCGCCGUAUGCCGCCCGAGCACCUCGAGGAUCUCCCGCGGGAGAUCCCCACCGGGCCCGUGCCUCCCGUGACCAGCCGACCCCACCGUGUACCACCGGGGACGGAACAAGGGGAGGCCAGCGUCAGGGGCACGAUUGCGCCCGCGAGGUC…	0.009684		32485947	sporulation protein
STRVI_RS45935	66	102	95	101	26.11	Cluster_8557_GCF_000147815.2_ASM14781v3_genomic.gbff_STRVI_RS05370.p01_STRVI_RS05375.p01_CO_F	295	332	296	302	13.71	-20.73	-60.55	-1.87227	GGGGUCACGGGUGGUCAUGGAGCCGGUACCGGUGGGG&CCCCACCGGGCCCGUGCCUCCCGUGACCAGCCGACCCC	((((((..((.(((((((((.(((((..(((((((((&)))))))))..))).))...))))))))).))))))))	GCCUGGCCGGAGAAGGAAAUAGGACCCACCAUGUAACCCCGCGUAGUCCUUGGUAACCCUGAGAGGGGGUCACGGGUGGUCAUGGAGCCGGUACCGGUGGGGUACCUGAUUCGCCAGGCGUGCGAGGAACGCGGCUGGGGCCCCUCCAAG	GCUGGUUGAGUCGUUUGCGACCACAGGGCGCCGCGCGGAAAGGCCAAUGAGCCUAGCCGCGCGGCGUCUUGGCGCGCGGGGAUUUCCAGAAAUCCUAGGGCGUAAACGGGAUGUGAGCUUUCACACCUGGCGGGGAAUUGCCUCGGGGGCUCCGCGUCCGGCAGUCUGUGGGUUCCGUCAGGCCCCGCAUACGGCACACCGGUACCCCCAGCGGUACAGAACCACAGCAACACCAGAAUUGAAGAGAGUUCGCCGUAUGCCGCCCGAGCACCUCGAGGAUCUCCCGCGGGAGAUCCCCACCGGGCCCGUGCCUCCCGUGACCAGCCGACCCCACCGUGUACCACCGGGGACGGAACAAGGGGAGGCCAGCGUCAGGGGCACGAUUGCGCCCGCGAGGUC…	0.0098412		32478952	tetratricopeptide repeat-containing protein
STRVI_RS00035	93	143	136	142	9.83	Cluster_8557_GCF_000147815.2_ASM14781v3_genomic.gbff_STRVI_RS05370.p01_STRVI_RS05375.p01_CO_F	61	110	62	68	23.88	-20.72	-54.43	-1.87137	CCCGAACACGCCCGAUGAACUGACCUCCGACGAGCUCGCCGAAGGCGCCGC&GCGGCGUCUUGGCGCGCGGGGAUUUCCAGAAAUCCUAGGGCGUAAACGGG	((((...((((((...((.(((..(((((.((....((((.((((((((((&))))))))))))))))))))).....)))...))...))))))...))))	AACGCCAAGGAUGUCCGCUUCCUCGACAUCUGAGUCGGCCCCCAGCCGCAGACGACAGAAGGACUUUGACCAGCAAUGGCCGACGAGAACACCCCGAACACGCCCGAUGAACUGACCUCCGACGAGCUCGCCGAAGGCGCCGCACUCCGC	GCUGGUUGAGUCGUUUGCGACCACAGGGCGCCGCGCGGAAAGGCCAAUGAGCCUAGCCGCGCGGCGUCUUGGCGCGCGGGGAUUUCCAGAAAUCCUAGGGCGUAAACGGGAUGUGAGCUUUCACACCUGGCGGGGAAUUGCCUCGGGGGCUCCGCGUCCGGCAGUCUGUGGGUUCCGUCAGGCCCCGCAUACGGCACACCGGUACCCCCAGCGGUACAGAACCACAGCAACACCAGAAUUGAAGAGAGUUCGCCGUAUGCCGCCCGAGCACCUCGAGGAUCUCCCGCGGGAGAUCCCCACCGGGCCCGUGCCUCCCGUGACCAGCCGACCCCACCGUGUACCACCGGGGACGGAACAAGGGGAGGCCAGCGUCAGGGGCACGAUUGCGCCCGCGAGGUC…	0.0098809		32481541	DNA gyrase subunit A

## Sheet: IntaRNA-Cluster_15037
id1	start1	end1	seedStart1	seedEnd1	ED1	id2	start2	end2	seedStart2	seedEnd2	ED2	E	E_hybrid	E_norm	subseqDP	hybridDP	seq1	seq2	p-value	geneName	entrez_gene_id	annotation
SCAB_RS44040	34	150	138	144	45.37	Cluster_15037_GCF_000091305.1_ASM9130v1_genomic.gbff_SCAB_RS15955.p01_SCAB_RS15960.p01_CO_F	244	385	249	255	48.24	-32.87	-126.48	-2.93673	CCGACGGCCGGGACGGCGCGCGGAACCGGAGGCGCGGCGCGGGUGACCGAGGACGAAGCCGUGGACAGGACCGUGGACGAAGCCGUGGACGGAACCGUGGAAGGGGUGCGGGUGGCG&CGCAUCUGUACCCCCAGCGGUACGGCACCACAGCAGCACCAGGUCAACUCCAUAGCCUUCGUUGUAUGCCGCCCGAGCACCACGCGGCGCUCCCGCAAAGGAGUUGCCCACCGGGCCCGCGCCUCCGUGACCCCGCAGUUGG	(((((.((.(((((((.((((((..((((.((((((.((((((((..((.(((((((((..((((...((((.(((.....((.((((.((..(((((((...(((((((((((.((&)))))))))))))))).)))).))...)))).))....)))))))...))))..)).))))).........))))..)))).)))).)))...............)))..))))..))))))..))))..))).)).)))))	GGACCGGCGCGAAGCGCCGGGCGGACGAGACCCCCGACGGCCGGGACGGCGCGCGGAACCGGAGGCGCGGCGCGGGUGACCGAGGACGAAGCCGUGGACAGGACCGUGGACGAAGCCGUGGACGGAACCGUGGAAGGGGUGCGGGUGGCG	CGGACCCGGCCGGUAUCGACAGAUAUCGUCCGGUACGGCCAACUCGGUACCGCCACCGAUCCCUUGGAUCCCAUGGGCGCCGUCCGGCAAAGGCGAUGAGCCUAGCCGGGCGGCGCCUUGGCGCGUGCGGCUUUCCGUGAAUCUCCGGCGUCAAACGAGGUGUGAGCUUUCACACUCACCACUGAAUUGCCUCCCGGCGUCUGGUUACGGCAGAGUCUCAUUUCUGUCAGGCCCCGCAUACGACGCAUCUGUACCCCCAGCGGUACGGCACCACAGCAGCACCAGGUCAACUCCAUAGCCUUCGUUGUAUGCCGCCCGAGCACCACGCGGCGCUCCCGCAAAGGAGUUGCCCACCGGGCCCGCGCCUCCGUGACCCCGCAGUUGGAGGCCAGCGUCAGG…	2.1e-06		27739661	Derived by automated computational analysis using gene prediction method: Protein Homology.
SCAB_RS17825	3	88	82	88	25.66	Cluster_15037_GCF_000091305.1_ASM9130v1_genomic.gbff_SCAB_RS15955.p01_SCAB_RS15960.p01_CO_F	290	386	290	296	38.96	-31.63	-96.25	-2.82594	UCCGGCGGGCGGGGGCGAGGAGGGUGGAGGUACGACAUCGGGACUGCGGGACAAGCGAGGGCGGGCGACGGUGAUGGCCAUGGAGU&ACUCCAUAGCCUUCGUUGUAUGCCGCCCGAGCACCACGCGGCGCUCCCGCAAAGGAGUUGCCCACCGGGCCCGCGCCUCCGUGACCCCGCAGUUGGA	((((((..((((((....(((((((((.(((.((((..((((((((((((....((..((((((...(((((((.(((.(((((((&))))))).))).)))))))...))))))..)).)).)))))...))))).......))))...)))....)))).)))))....)))))).))))))	GUUCCGGCGGGCGGGGGCGAGGAGGGUGGAGGUACGACAUCGGGACUGCGGGACAAGCGAGGGCGGGCGACGGUGAUGGCCAUGGAGUACGGGGACGGGUACGGGAGUUGGGGCGAGGAGCGGCGGCACCGGCUGCCGGCCGGGUUGCGG	CGGACCCGGCCGGUAUCGACAGAUAUCGUCCGGUACGGCCAACUCGGUACCGCCACCGAUCCCUUGGAUCCCAUGGGCGCCGUCCGGCAAAGGCGAUGAGCCUAGCCGGGCGGCGCCUUGGCGCGUGCGGCUUUCCGUGAAUCUCCGGCGUCAAACGAGGUGUGAGCUUUCACACUCACCACUGAAUUGCCUCCCGGCGUCUGGUUACGGCAGAGUCUCAUUUCUGUCAGGCCCCGCAUACGACGCAUCUGUACCCCCAGCGGUACGGCACCACAGCAGCACCAGGUCAACUCCAUAGCCUUCGUUGUAUGCCGCCCGAGCACCACGCGGCGCUCCCGCAAAGGAGUUGCCCACCGGGCCCGCGCCUCCGUGACCCCGCAGUUGGAGGCCAGCGUCAGG…	5.7e-06		24309039	sensor histidine kinase
SCAB_RS23360	2	146	140	146	63.15	Cluster_15037_GCF_000091305.1_ASM9130v1_genomic.gbff_SCAB_RS15955.p01_SCAB_RS15960.p01_CO_F	232	379	232	238	49.25	-30.15	-142.55	-2.69372	GCGGACGGUCGGCGGGGGACAGUGGCCCGGCGGGGGCCGAGGGGGAGUGCGGUCGGCGACGAGAGGAGUGGCUCGUGAUCGAGGCGGAGUUGAAGGCCCGGGUCCGUGCGCCGGAGGUGGUCGCGCGGGUGCUCGGGGUGUGGGG&CCCCGCAUACGACGCAUCUGUACCCCCAGCGGUACGGCACCACAGCAGCACCAGGUCAACUCCAUAGCCUUCGUUGUAUGCCGCCCGAGCACCACGCGGCGCUCCCGCAAAGGAGUUGCCCACCGGGCCCGCGCCUCCGUGACCCCGC	((((..((((..((((((...(((((((((.(((..((....((((((((...((.........((.(((((.......((((((((((((((..((...(((((((((((.((.(((.......((((((((((...(((((((&)))))))..))).))))))).))).)).)).)))))).)))...)).........))))))))...))).)))......)))))))........))..)))))))).....)).....))).))))).)))).)))))).))))))))	GGCGGACGGUCGGCGGGGGACAGUGGCCCGGCGGGGGCCGAGGGGGAGUGCGGUCGGCGACGAGAGGAGUGGCUCGUGAUCGAGGCGGAGUUGAAGGCCCGGGUCCGUGCGCCGGAGGUGGUCGCGCGGGUGCUCGGGGUGUGGGGUGAG	CGGACCCGGCCGGUAUCGACAGAUAUCGUCCGGUACGGCCAACUCGGUACCGCCACCGAUCCCUUGGAUCCCAUGGGCGCCGUCCGGCAAAGGCGAUGAGCCUAGCCGGGCGGCGCCUUGGCGCGUGCGGCUUUCCGUGAAUCUCCGGCGUCAAACGAGGUGUGAGCUUUCACACUCACCACUGAAUUGCCUCCCGGCGUCUGGUUACGGCAGAGUCUCAUUUCUGUCAGGCCCCGCAUACGACGCAUCUGUACCCCCAGCGGUACGGCACCACAGCAGCACCAGGUCAACUCCAUAGCCUUCGUUGUAUGCCGCCCGAGCACCACGCGGCGCUCCCGCAAAGGAGUUGCCCACCGGGCCCGCGCCUCCGUGACCCCGCAGUUGGAGGCCAGCGUCAGG…	1.78e-05		24313010	CYTH domain-containing protein
SCAB_RS31355	8	60	39	45	13.68	Cluster_15037_GCF_000091305.1_ASM9130v1_genomic.gbff_SCAB_RS15955.p01_SCAB_RS15960.p01_CO_F	419	477	433	439	29	-28.68	-71.36	-2.56238	CCCUGGACCGCCCACGCGGCGUCCGCCCACCCGUCGCCCACUUCUUCUGACCC&GGGUCACCGAGGCGGGCGAUGCUGGAAGGAAACCGUGUGAGCCGGAUUUCGGUCCGGGG	(((((((((((((((((((..(((..(((..((((((((.((((...((((((&))))))..)))).)))))))).)))..)))..)))))))....))....))))))))))	CACCGACCCCUGGACCGCCCACGCGGCGUCCGCCCACCCGUCGCCCACUUCUUCUGACCCACUGGGAGCCCCCAACUGAACGCCGAGCCCGCCGACCAGAUCCGACUCCUCGACGUCCAGGGCCUGGACGUACGUCUGCAGCAGCUCGCG	CGGACCCGGCCGGUAUCGACAGAUAUCGUCCGGUACGGCCAACUCGGUACCGCCACCGAUCCCUUGGAUCCCAUGGGCGCCGUCCGGCAAAGGCGAUGAGCCUAGCCGGGCGGCGCCUUGGCGCGUGCGGCUUUCCGUGAAUCUCCGGCGUCAAACGAGGUGUGAGCUUUCACACUCACCACUGAAUUGCCUCCCGGCGUCUGGUUACGGCAGAGUCUCAUUUCUGUCAGGCCCCGCAUACGACGCAUCUGUACCCCCAGCGGUACGGCACCACAGCAGCACCAGGUCAACUCCAUAGCCUUCGUUGUAUGCCGCCCGAGCACCACGCGGCGCUCCCGCAAAGGAGUUGCCCACCGGGCCCGCGCCUCCGUGACCCCGCAGUUGGAGGCCAGCGUCAGG…	5.12e-05		24306923	Derived by automated computational analysis using gene prediction method: Protein Homology.
SCAB_RS45900	87	145	121	127	23.06	Cluster_15037_GCF_000091305.1_ASM9130v1_genomic.gbff_SCAB_RS15955.p01_SCAB_RS15960.p01_CO_F	232	300	254	260	18.13	-28.26	-69.45	-2.52486	GGGUGGGGUGGCCUGGUGUGGGUGGGGGGUUCGCCUGGGGGCGGUGGGUGGGUCGGGGG&CCCCGCAUACGACGCAUCUGUACCCCCAGCGGUACGGCACCACAGCAGCACCAGGUCAACUCCAUAGCC	((.(((((((((((((((((.((((...((.((.(((((((.....((((.((((((((&)))).....)))).))))....)))))))))..))....))))..)).))))))))).))))))...))	GGAUCAGGCGGCGGGGCUGCUGGUCGGUCAUGUGCGUCAGGGUAUCGGCGGGCAGGAGCCUCGGUCGUUCCAGCGGUGGGUGGGGUGGGUGGGGUGGCCUGGUGUGGGUGGGGGGUUCGCCUGGGGGCGGUGGGUGGGUCGGGGGCGCGC	CGGACCCGGCCGGUAUCGACAGAUAUCGUCCGGUACGGCCAACUCGGUACCGCCACCGAUCCCUUGGAUCCCAUGGGCGCCGUCCGGCAAAGGCGAUGAGCCUAGCCGGGCGGCGCCUUGGCGCGUGCGGCUUUCCGUGAAUCUCCGGCGUCAAACGAGGUGUGAGCUUUCACACUCACCACUGAAUUGCCUCCCGGCGUCUGGUUACGGCAGAGUCUCAUUUCUGUCAGGCCCCGCAUACGACGCAUCUGUACCCCCAGCGGUACGGCACCACAGCAGCACCAGGUCAACUCCAUAGCCUUCGUUGUAUGCCGCCCGAGCACCACGCGGCGCUCCCGCAAAGGAGUUGCCCACCGGGCCCGCGCCUCCGUGACCCCGCAGUUGGAGGCCAGCGUCAGG…	6.84e-05		32808994	frameshifted incomplete partial in the middle of a contig missing stop Derived by automated computational analysis using gene prediction method: Protein Homology.
SCAB_RS26390	8	138	117	123	72.03	Cluster_15037_GCF_000091305.1_ASM9130v1_genomic.gbff_SCAB_RS15955.p01_SCAB_RS15960.p01_CO_F	231	379	251	257	49.67	-28.12	-149.82	-2.51235	GCAGGGGGAGGCAUUCCGUGGGCGCUGACCGUGCGGAAGGCGGCCGUGGGCGUCCGGUGCGGGUGGCCGUGCGUCUCGGGAGUGCCGGUGUGUGCGCCGUGCUGCUGGCGGGGUGCGCGUCGAUGCCGGGC&GCCCCGCAUACGACGCAUCUGUACCCCCAGCGGUACGGCACCACAGCAGCACCAGGUCAACUCCAUAGCCUUCGUUGUAUGCCGCCCGAGCACCACGCGGCGCUCCCGCAAAGGAGUUGCCCACCGGGCCCGCGCCUCCGUGACCCCGC	((.(((((((((...((((((((.....((.(((((...(((.((....((((..(((((((((((.(((((..((..((((((((((((((((.((((((((((((..(((((((((((((((((.((((&)))).)))).))))))....)))))))))))))))))))..))))....)))).)).)).))))..))........)))))))))))..))))))))))))))..)))))..))....))))).)))......))))))....))).))	AGCACGAGCAGGGGGAGGCAUUCCGUGGGCGCUGACCGUGCGGAAGGCGGCCGUGGGCGUCCGGUGCGGGUGGCCGUGCGUCUCGGGAGUGCCGGUGUGUGCGCCGUGCUGCUGGCGGGGUGCGCGUCGAUGCCGGGCAGUGGUGACCUG	CGGACCCGGCCGGUAUCGACAGAUAUCGUCCGGUACGGCCAACUCGGUACCGCCACCGAUCCCUUGGAUCCCAUGGGCGCCGUCCGGCAAAGGCGAUGAGCCUAGCCGGGCGGCGCCUUGGCGCGUGCGGCUUUCCGUGAAUCUCCGGCGUCAAACGAGGUGUGAGCUUUCACACUCACCACUGAAUUGCCUCCCGGCGUCUGGUUACGGCAGAGUCUCAUUUCUGUCAGGCCCCGCAUACGACGCAUCUGUACCCCCAGCGGUACGGCACCACAGCAGCACCAGGUCAACUCCAUAGCCUUCGUUGUAUGCCGCCCGAGCACCACGCGGCGCUCCCGCAAAGGAGUUGCCCACCGGGCCCGCGCCUCCGUGACCCCGCAGUUGGAGGCCAGCGUCAGG…	7.52e-05		24307314	Derived by automated computational analysis using gene prediction method: Protein Homology.
SCAB_RS14430	22	65	22	28	21.74	Cluster_15037_GCF_000091305.1_ASM9130v1_genomic.gbff_SCAB_RS15955.p01_SCAB_RS15960.p01_CO_F	224	259	253	259	6.14	-26.54	-54.42	-2.37118	UGGGGGUGCGGGGGCGGUGGUCGGGUGACGGGUCGGCCUGGCAG&CUGUCAGGCCCCGCAUACGACGCAUCUGUACCCCCA	(((((((((((..((....((((..((.((((...(((((((((&)))))))))))))))..))))))..)))))))))))	GGGGCGGCGUGUGACGCCGGGUGGGGGUGCGGGGGCGGUGGUCGGGUGACGGGUCGGCCUGGCAGUGUGGCACCUAUGUGCGGACGGUAUGCGUCGAGUCGUAGGCCCGAGGAUCUCGCAGGAGUCUUUGAGAUCGAGACGUGGGAGCCG	CGGACCCGGCCGGUAUCGACAGAUAUCGUCCGGUACGGCCAACUCGGUACCGCCACCGAUCCCUUGGAUCCCAUGGGCGCCGUCCGGCAAAGGCGAUGAGCCUAGCCGGGCGGCGCCUUGGCGCGUGCGGCUUUCCGUGAAUCUCCGGCGUCAAACGAGGUGUGAGCUUUCACACUCACCACUGAAUUGCCUCCCGGCGUCUGGUUACGGCAGAGUCUCAUUUCUGUCAGGCCCCGCAUACGACGCAUCUGUACCCCCAGCGGUACGGCACCACAGCAGCACCAGGUCAACUCCAUAGCCUUCGUUGUAUGCCGCCCGAGCACCACGCGGCGCUCCCGCAAAGGAGUUGCCCACCGGGCCCGCGCCUCCGUGACCCCGCAGUUGGAGGCCAGCGUCAGG…	0.0002123		24307957	SOS response-associated peptidase
SCAB_RS22080	80	145	139	145	30.42	Cluster_15037_GCF_000091305.1_ASM9130v1_genomic.gbff_SCAB_RS15955.p01_SCAB_RS15960.p01_CO_F	312	385	312	318	29.18	-26.42	-86.02	-2.36046	CCGAAGGGGGAGACAUGGAAGACGCGGAAUCGCUCGGAGGAGCGCGGGUGCGCCGGGUGCGGGCGG&CCGCCCGAGCACCACGCGGCGCUCCCGCAAAGGAGUUGCCCACCGGGCCCGCGCCUCCGUGACCCCGCAGUUGG	((((..((((...(((((.((.(((((....((((((.((.(((((((.((((((.((((((((((&))))))).....))).)))))).))))).........)))).))))))))))).))))))).))))....))))	GAACUUCGAGGAGAGCGCGUUCUGGCUCGACGACGACCUCCCGCACGUCCGGCGGUGGGCGGAGGAGACCUGCCGAUGACCGAAGGGGGAGACAUGGAAGACGCGGAAUCGCUCGGAGGAGCGCGGGUGCGCCGGGUGCGGGCGGACGGG	CGGACCCGGCCGGUAUCGACAGAUAUCGUCCGGUACGGCCAACUCGGUACCGCCACCGAUCCCUUGGAUCCCAUGGGCGCCGUCCGGCAAAGGCGAUGAGCCUAGCCGGGCGGCGCCUUGGCGCGUGCGGCUUUCCGUGAAUCUCCGGCGUCAAACGAGGUGUGAGCUUUCACACUCACCACUGAAUUGCCUCCCGGCGUCUGGUUACGGCAGAGUCUCAUUUCUGUCAGGCCCCGCAUACGACGCAUCUGUACCCCCAGCGGUACGGCACCACAGCAGCACCAGGUCAACUCCAUAGCCUUCGUUGUAUGCCGCCCGAGCACCACGCGGCGCUCCCGCAAAGGAGUUGCCCACCGGGCCCGCGCCUCCGUGACCCCGCAGUUGGAGGCCAGCGUCAGG…	0.0002291		24306150	short chain dehydrogenase
SCAB_RS02990	1	38	20	26	3.78	Cluster_15037_GCF_000091305.1_ASM9130v1_genomic.gbff_SCAB_RS15955.p01_SCAB_RS15960.p01_CO_F	429	464	442	448	17.52	-26.07	-47.37	-2.32919	UCCAGCUCGCCUACUGACCUCCUUCCGCACCGCCCGCC&GGCGGGCGAUGCUGGAAGGAAACCGUGUGAGCCGGA	(((.((((((..((.....((((((((((.((((((((&)))))))).))).)))))))....)))))))).)))	UCCAGCUCGCCUACUGACCUCCUUCCGCACCGCCCGCCCCACCGUUCACCACCGUUCCGGAAAGGUACGACCCAGAUGACCUCCUCCUUCCGCCCGUUCGACCGCCGCAGCCUGCUGCGGGGCACCGUGGCCGCCGGCGCCGGCCUCGCG	CGGACCCGGCCGGUAUCGACAGAUAUCGUCCGGUACGGCCAACUCGGUACCGCCACCGAUCCCUUGGAUCCCAUGGGCGCCGUCCGGCAAAGGCGAUGAGCCUAGCCGGGCGGCGCCUUGGCGCGUGCGGCUUUCCGUGAAUCUCCGGCGUCAAACGAGGUGUGAGCUUUCACACUCACCACUGAAUUGCCUCCCGGCGUCUGGUUACGGCAGAGUCUCAUUUCUGUCAGGCCCCGCAUACGACGCAUCUGUACCCCCAGCGGUACGGCACCACAGCAGCACCAGGUCAACUCCAUAGCCUUCGUUGUAUGCCGCCCGAGCACCACGCGGCGCUCCCGCAAAGGAGUUGCCCACCGGGCCCGCGCCUCCGUGACCCCGCAGUUGGAGGCCAGCGUCAGG…	0.0002854		24311436	muramoylpentapeptide carboxypeptidase
SCAB_RS34840	58	130	58	64	32.35	Cluster_15037_GCF_000091305.1_ASM9130v1_genomic.gbff_SCAB_RS15955.p01_SCAB_RS15960.p01_CO_F	222	304	298	304	25.15	-25.77	-83.27	-2.30239	CGAAGGCGAAGGAGACCGAUCGUGGGAGCCGUGCAGGGUGCGGGUGUGGUCGUCACGGGCGCCGGUGGCGGGA&UUCUGUCAGGCCCCGCAUACGACGCAUCUGUACCCCCAGCGGUACGGCACCACAGCAGCACCAGGUCAACUCCAUAGCCUUCG	(((((((...((((...((((((((..(((((((.(((((((((((((.((((..((((.(((..((((((((&)))))))))))))))...)))))))))))))))))......))))))).))))..........))))..))))...)))))))	CCGACCGGUUAGUCUGGUCGUCCUGGUGGACCGAUUCUCGAUACGUCGUGUCGAAGGCGAAGGCGAAGGAGACCGAUCGUGGGAGCCGUGCAGGGUGCGGGUGUGGUCGUCACGGGCGCCGGUGGCGGGAUCGGGGCCGCCCUGGCCCGC	CGGACCCGGCCGGUAUCGACAGAUAUCGUCCGGUACGGCCAACUCGGUACCGCCACCGAUCCCUUGGAUCCCAUGGGCGCCGUCCGGCAAAGGCGAUGAGCCUAGCCGGGCGGCGCCUUGGCGCGUGCGGCUUUCCGUGAAUCUCCGGCGUCAAACGAGGUGUGAGCUUUCACACUCACCACUGAAUUGCCUCCCGGCGUCUGGUUACGGCAGAGUCUCAUUUCUGUCAGGCCCCGCAUACGACGCAUCUGUACCCCCAGCGGUACGGCACCACAGCAGCACCAGGUCAACUCCAUAGCCUUCGUUGUAUGCCGCCCGAGCACCACGCGGCGCUCCCGCAAAGGAGUUGCCCACCGGGCCCGCGCCUCCGUGACCCCGCAGUUGGAGGCCAGCGUCAGG…	0.0003438		24311993	NAD(P)-dependent oxidoreductase
SCAB_RS26395	103	137	108	114	15.85	Cluster_15037_GCF_000091305.1_ASM9130v1_genomic.gbff_SCAB_RS15955.p01_SCAB_RS15960.p01_CO_F	249	288	277	283	11.47	-25.72	-53.04	-2.29792	GAUCUGGUGCUGCCGGCCGAGUGCGGGGGGUGCGG&CUGUACCCCCAGCGGUACGGCACCACAGCAGCACCAGGUC	(((((((((((((..((((...((.((((((((((&)))))))))).))....))))......)))))))))))))	GAUGGCGAUGAGUUGUCCACAGGCGGUUGUCCACAGGGGUGGCGGAGCCGCGUGUGCGUCGGCACAGUGGAGGGCAUGCGGGGGUGGUGGCGGGACCUCAUGGAUCUGGUGCUGCCGGCCGAGUGCGGGGGGUGCGGGAGGUCUCGCGCG	CGGACCCGGCCGGUAUCGACAGAUAUCGUCCGGUACGGCCAACUCGGUACCGCCACCGAUCCCUUGGAUCCCAUGGGCGCCGUCCGGCAAAGGCGAUGAGCCUAGCCGGGCGGCGCCUUGGCGCGUGCGGCUUUCCGUGAAUCUCCGGCGUCAAACGAGGUGUGAGCUUUCACACUCACCACUGAAUUGCCUCCCGGCGUCUGGUUACGGCAGAGUCUCAUUUCUGUCAGGCCCCGCAUACGACGCAUCUGUACCCCCAGCGGUACGGCACCACAGCAGCACCAGGUCAACUCCAUAGCCUUCGUUGUAUGCCGCCCGAGCACCACGCGGCGCUCCCGCAAAGGAGUUGCCCACCGGGCCCGCGCCUCCGUGACCCCGCAGUUGGAGGCCAGCGUCAGG…	0.0003545		24305824	ComF family protein
SCAB_RS18160	31	93	85	91	29.44	Cluster_15037_GCF_000091305.1_ASM9130v1_genomic.gbff_SCAB_RS15955.p01_SCAB_RS15960.p01_CO_F	315	379	317	323	26.25	-25.44	-81.13	-2.27291	GUGGGGUCGCUGAAGAGACGGGGCGUGCUGCUGGGCUGGGGAGGGCUGGUCGUCGUGCUCGGG&CCCGAGCACCACGCGGCGCUCCCGCAAAGGAGUUGCCCACCGGGCCCGCGCCUCCGUGACCCCGC	((((((((((....(((.((((((...(((.((((((((((((.((((..(((.(((((((((&))))))))).))))))).))))).))........))))).))))))).)).))).))))))))))	UGGUCGGAACGGAUCGGAACGGGGUGGGUCGUGGGGUCGCUGAAGAGACGGGGCGUGCUGCUGGGCUGGGGAGGGCUGGUCGUCGUGCUCGGGGUCGGGGCGGUCGUGUGGGGGAACUGGUUCCGGGCGCCGUACUCGCUCGCCUCCUCC	CGGACCCGGCCGGUAUCGACAGAUAUCGUCCGGUACGGCCAACUCGGUACCGCCACCGAUCCCUUGGAUCCCAUGGGCGCCGUCCGGCAAAGGCGAUGAGCCUAGCCGGGCGGCGCCUUGGCGCGUGCGGCUUUCCGUGAAUCUCCGGCGUCAAACGAGGUGUGAGCUUUCACACUCACCACUGAAUUGCCUCCCGGCGUCUGGUUACGGCAGAGUCUCAUUUCUGUCAGGCCCCGCAUACGACGCAUCUGUACCCCCAGCGGUACGGCACCACAGCAGCACCAGGUCAACUCCAUAGCCUUCGUUGUAUGCCGCCCGAGCACCACGCGGCGCUCCCGCAAAGGAGUUGCCCACCGGGCCCGCGCCUCCGUGACCCCGCAGUUGGAGGCCAGCGUCAGG…	0.0004208		24310899	Derived by automated computational analysis using gene prediction method: Protein Homology.
SCAB_RS29040	7	69	60	66	23.06	Cluster_15037_GCF_000091305.1_ASM9130v1_genomic.gbff_SCAB_RS15955.p01_SCAB_RS15960.p01_CO_F	257	321	260	266	20.3	-25.44	-68.8	-2.27291	GCAUCUGGCGAGCACGGCGAAGCAAGGAGAACAGCGAUGGCUGAAGUGGUGCGGUACCGCAGG&CCAGCGGUACGGCACCACAGCAGCACCAGGUCAACUCCAUAGCCUUCGUUGUAUGCCGCCCGAGC	((.((.((((.((((((((((((..((((..........((((..(((((((.(((((((.((&)).))))))).)))))))..))))..........))))...)).))))))))..)))))).))))	GCGCACGCAUCUGGCGAGCACGGCGAAGCAAGGAGAACAGCGAUGGCUGAAGUGGUGCGGUACCGCAGGAGGCCGGUGGCCGUCGACACGAUCCAGUGGACCGGCGACAACGAGGCCGAGGUGCAGGCGUUCACCGGCCGCGCCAACUUC	CGGACCCGGCCGGUAUCGACAGAUAUCGUCCGGUACGGCCAACUCGGUACCGCCACCGAUCCCUUGGAUCCCAUGGGCGCCGUCCGGCAAAGGCGAUGAGCCUAGCCGGGCGGCGCCUUGGCGCGUGCGGCUUUCCGUGAAUCUCCGGCGUCAAACGAGGUGUGAGCUUUCACACUCACCACUGAAUUGCCUCCCGGCGUCUGGUUACGGCAGAGUCUCAUUUCUGUCAGGCCCCGCAUACGACGCAUCUGUACCCCCAGCGGUACGGCACCACAGCAGCACCAGGUCAACUCCAUAGCCUUCGUUGUAUGCCGCCCGAGCACCACGCGGCGCUCCCGCAAAGGAGUUGCCCACCGGGCCCGCGCCUCCGUGACCCCGCAGUUGGAGGCCAGCGUCAGG…	0.0004208		24308622	Derived by automated computational analysis using gene prediction method: GeneMarkS+.
SCAB_RS17130	1	62	25	31	22	Cluster_15037_GCF_000091305.1_ASM9130v1_genomic.gbff_SCAB_RS15955.p01_SCAB_RS15960.p01_CO_F	288	361	312	318	27.84	-25.42	-75.26	-2.27112	GGGCCCAGGGCGUGGGGCGCUUGGCGGGUGGGUGACAAUGGAGGCUCUGUCAGGGCGGGUUG&CAACUCCAUAGCCUUCGUUGUAUGCCGCCCGAGCACCACGCGGCGCUCCCGCAAAGGAGUUGCCCACCGGGCCC	((((((.(((((((((((((.((((((((((...((((((((((((.((.......((((((&)))))))).))))))))))))...)))))))....)))....)))).))))).........))))...))))))	GGGCCCAGGGCGUGGGGCGCUUGGCGGGUGGGUGACAAUGGAGGCUCUGUCAGGGCGGGUUGCAUGAGGGGACGCAUGUCGGAGGCGGAGCGGGCUGGGGAUUCCCGUCAGGACAAGGACGCACGUCUCCUCGCCGGGCGGUACCGGCUG	CGGACCCGGCCGGUAUCGACAGAUAUCGUCCGGUACGGCCAACUCGGUACCGCCACCGAUCCCUUGGAUCCCAUGGGCGCCGUCCGGCAAAGGCGAUGAGCCUAGCCGGGCGGCGCCUUGGCGCGUGCGGCUUUCCGUGAAUCUCCGGCGUCAAACGAGGUGUGAGCUUUCACACUCACCACUGAAUUGCCUCCCGGCGUCUGGUUACGGCAGAGUCUCAUUUCUGUCAGGCCCCGCAUACGACGCAUCUGUACCCCCAGCGGUACGGCACCACAGCAGCACCAGGUCAACUCCAUAGCCUUCGUUGUAUGCCGCCCGAGCACCACGCGGCGCUCCCGCAAAGGAGUUGCCCACCGGGCCCGCGCCUCCGUGACCCCGCAGUUGGAGGCCAGCGUCAGG…	0.000426		24311501	serine/threonine protein kinase
SCAB_RS28765	104	150	130	136	19.39	Cluster_15037_GCF_000091305.1_ASM9130v1_genomic.gbff_SCAB_RS15955.p01_SCAB_RS15960.p01_CO_F	109	153	119	125	20.56	-25.25	-65.2	-2.25593	UGACGCCGGUCACUCGGGCCGCCUACCGCGCCAAGGCCGCAGCCGCC&GGCGGCGCCUUGGCGCGUGCGGCUUUCCGUGAAUCUCCGGCGUCA	(((((((((((((..(((((((....(((((((((((....((((((&))))))))))))))))).)))))...))))))....)))))))))	GACGCCCCGGCGGCGGGUGUCUCGCGGUUCGGACCAAGCGCUGAACCGUUCCGCCGGGCGCACUACCCUUCCUGUAUGACCACGCUCUCUCCGUACGACUCCAUGACGCCGGUCACUCGGGCCGCCUACCGCGCCAAGGCCGCAGCCGCC	CGGACCCGGCCGGUAUCGACAGAUAUCGUCCGGUACGGCCAACUCGGUACCGCCACCGAUCCCUUGGAUCCCAUGGGCGCCGUCCGGCAAAGGCGAUGAGCCUAGCCGGGCGGCGCCUUGGCGCGUGCGGCUUUCCGUGAAUCUCCGGCGUCAAACGAGGUGUGAGCUUUCACACUCACCACUGAAUUGCCUCCCGGCGUCUGGUUACGGCAGAGUCUCAUUUCUGUCAGGCCCCGCAUACGACGCAUCUGUACCCCCAGCGGUACGGCACCACAGCAGCACCAGGUCAACUCCAUAGCCUUCGUUGUAUGCCGCCCGAGCACCACGCGGCGCUCCCGCAAAGGAGUUGCCCACCGGGCCCGCGCCUCCGUGACCCCGCAGUUGGAGGCCAGCGUCAGG…	0.0004723		24310274	glutamate-5-semialdehyde dehydrogenase
SCAB_RS06405	29	90	84	90	30.59	Cluster_15037_GCF_000091305.1_ASM9130v1_genomic.gbff_SCAB_RS15955.p01_SCAB_RS15960.p01_CO_F	311	384	311	317	31.5	-25.23	-87.32	-2.25414	CAGCGGUACGGGGCACAGGGCGCGGGACACGCGGGGCGGGGGCACGCAUGGGCGAGGGCGGC&GCCGCCCGAGCACCACGCGGCGCUCCCGCAAAGGAGUUGCCCACCGGGCCCGCGCCUCCGUGACCCCGCAGUUG	((((....((((((((..((((((((...((..((((((((((.(((.(((((..(((((((&)))))))..)).))).)))..))))))...........))))..))..))))))))...))).)))))..))))	CUUGCGACGGCCGUGCGGCCGGACGGAUCAGCGGUACGGGGCACAGGGCGCGGGACACGCGGGGCGGGGGCACGCAUGGGCGAGGGCGGCGGUAUCACCGAGGAGGAGCUGGCGGCCUUCCACCGUACGGUCGGCCGGCUGCGGGCGCUG	CGGACCCGGCCGGUAUCGACAGAUAUCGUCCGGUACGGCCAACUCGGUACCGCCACCGAUCCCUUGGAUCCCAUGGGCGCCGUCCGGCAAAGGCGAUGAGCCUAGCCGGGCGGCGCCUUGGCGCGUGCGGCUUUCCGUGAAUCUCCGGCGUCAAACGAGGUGUGAGCUUUCACACUCACCACUGAAUUGCCUCCCGGCGUCUGGUUACGGCAGAGUCUCAUUUCUGUCAGGCCCCGCAUACGACGCAUCUGUACCCCCAGCGGUACGGCACCACAGCAGCACCAGGUCAACUCCAUAGCCUUCGUUGUAUGCCGCCCGAGCACCACGCGGCGCUCCCGCAAAGGAGUUGCCCACCGGGCCCGCGCCUCCGUGACCCCGCAGUUGGAGGCCAGCGUCAGG…	0.000478		24306508	short-chain dehydrogenase
SCAB_RS16935	9	60	54	60	16.55	Cluster_15037_GCF_000091305.1_ASM9130v1_genomic.gbff_SCAB_RS15955.p01_SCAB_RS15960.p01_CO_F	27	72	27	33	16.91	-24.79	-58.25	-2.21483	GGGACUCAGGGGGUCGGUCAUGCGCAACAGAUCGGGUCGGUCACGCCGGGCG&CGUCCGGUACGGCCAACUCGGUACCGCCACCGAUCCCUUGGAUCCC	((((..((((((((((((...(((......(((((((.((((...(((((((&)))))))...)))).)))))))..))).))))))))))))..))))	CAUCGACAGGGACUCAGGGGGUCGGUCAUGCGCAACAGAUCGGGUCGGUCACGCCGGGCGGCGGCCGUCGGGGCGGUGCUCGCCGUCGCACUCGGCACGGGAACGAGCGGCACGGCGGCCGCGAGCGCCACCGGGGACGAGGCGGUCGUG	CGGACCCGGCCGGUAUCGACAGAUAUCGUCCGGUACGGCCAACUCGGUACCGCCACCGAUCCCUUGGAUCCCAUGGGCGCCGUCCGGCAAAGGCGAUGAGCCUAGCCGGGCGGCGCCUUGGCGCGUGCGGCUUUCCGUGAAUCUCCGGCGUCAAACGAGGUGUGAGCUUUCACACUCACCACUGAAUUGCCUCCCGGCGUCUGGUUACGGCAGAGUCUCAUUUCUGUCAGGCCCCGCAUACGACGCAUCUGUACCCCCAGCGGUACGGCACCACAGCAGCACCAGGUCAACUCCAUAGCCUUCGUUGUAUGCCGCCCGAGCACCACGCGGCGCUCCCGCAAAGGAGUUGCCCACCGGGCCCGCGCCUCCGUGACCCCGCAGUUGGAGGCCAGCGUCAGG…	0.0006221		24306994	Derived by automated computational analysis using gene prediction method: Protein Homology.
SCAB_RS20775	88	138	132	138	30.3	Cluster_15037_GCF_000091305.1_ASM9130v1_genomic.gbff_SCAB_RS15955.p01_SCAB_RS15960.p01_CO_F	315	378	315	321	26.26	-24.71	-81.27	-2.20768	CGGGGUGUGCGCGGGGCGCGCGGGUGGUGGGAACGGGGGCGGGCGCUCGGG&CCCGAGCACCACGCGGCGCUCCCGCAAAGGAGUUGCCCACCGGGCCCGCGCCUCCGUGACCCCG	((((((...(((((((.(((((((.((((((..((((((((((.(((((((&))))))).))......))))))))...........))))))...))))))))))))))))))))	UCACACGGCUCACGCCCGAGCCGGAAGGGGGCGACGGUGGGUCGCGCGCCGGGAUCGCCGUUACGGUGUGGGGUCGUGACGGGGUUACGGGGUGUGCGCGGGGCGCGCGGGUGGUGGGAACGGGGGCGGGCGCUCGGGGAGGCCCAUCCG	CGGACCCGGCCGGUAUCGACAGAUAUCGUCCGGUACGGCCAACUCGGUACCGCCACCGAUCCCUUGGAUCCCAUGGGCGCCGUCCGGCAAAGGCGAUGAGCCUAGCCGGGCGGCGCCUUGGCGCGUGCGGCUUUCCGUGAAUCUCCGGCGUCAAACGAGGUGUGAGCUUUCACACUCACCACUGAAUUGCCUCCCGGCGUCUGGUUACGGCAGAGUCUCAUUUCUGUCAGGCCCCGCAUACGACGCAUCUGUACCCCCAGCGGUACGGCACCACAGCAGCACCAGGUCAACUCCAUAGCCUUCGUUGUAUGCCGCCCGAGCACCACGCGGCGCUCCCGCAAAGGAGUUGCCCACCGGGCCCGCGCCUCCGUGACCCCGCAGUUGGAGGCCAGCGUCAGG…	0.0006524		24312150	two-component sensor histidine kinase
SCAB_RS14635	102	146	118	124	26.61	Cluster_15037_GCF_000091305.1_ASM9130v1_genomic.gbff_SCAB_RS15955.p01_SCAB_RS15960.p01_CO_F	231	286	257	263	16.29	-24.54	-67.44	-2.1925	CCUGGCUGCUGCCGUACUGCUGGUCACCGGGUGCAGCGGCGGGGC&GCCCCGCAUACGACGCAUCUGUACCCCCAGCGGUACGGCACCACAGCAGCACCAGG	(((((((((((((((((((((((.....(((((((((((((((((&)))))))......)))...)))))))))))))))))))).....))))))..))))	CGACGGUCCGCAUACCAUGGCAUGACCGCCAUUCGGGACAUCCGGCGGACGACACCGCUGGAAGGGGAGGCAAGCAUGGCGCGCUUGACACGGGGGGCCGCCCUGGCUGCUGCCGUACUGCUGGUCACCGGGUGCAGCGGCGGGGCGGAC	CGGACCCGGCCGGUAUCGACAGAUAUCGUCCGGUACGGCCAACUCGGUACCGCCACCGAUCCCUUGGAUCCCAUGGGCGCCGUCCGGCAAAGGCGAUGAGCCUAGCCGGGCGGCGCCUUGGCGCGUGCGGCUUUCCGUGAAUCUCCGGCGUCAAACGAGGUGUGAGCUUUCACACUCACCACUGAAUUGCCUCCCGGCGUCUGGUUACGGCAGAGUCUCAUUUCUGUCAGGCCCCGCAUACGACGCAUCUGUACCCCCAGCGGUACGGCACCACAGCAGCACCAGGUCAACUCCAUAGCCUUCGUUGUAUGCCGCCCGAGCACCACGCGGCGCUCCCGCAAAGGAGUUGCCCACCGGGCCCGCGCCUCCGUGACCCCGCAGUUGGAGGCCAGCGUCAGG…	0.0007213		24313575	alpha/beta hydrolase
SCAB_RS27510	93	149	107	113	25.05	Cluster_15037_GCF_000091305.1_ASM9130v1_genomic.gbff_SCAB_RS15955.p01_SCAB_RS15960.p01_CO_F	299	368	348	354	26.76	-24.5	-76.31	-2.18892	GGGGCAGGGGCGGCGUGGGCAGGGCGCCGACGUCGUGGUCGAGGAGGUCGACGGGGG&CCUUCGUUGUAUGCCGCCCGAGCACCACGCGGCGCUCCCGCAAAGGAGUUGCCCACCGGGCCCGCGCCUC	(((((..((((...(((((((((((((((.(((.(((.(((.((.((.(((((((((&)))))))))....)).))))).))).)))))))))))............)))))))...))))..)))))	CGGACAACUGCCGGUGACCCGCUGGGCGCCCCCCGCCCGGCGCGCACCGGGUGCCCCGCGCCCGAUAAUGAGGUCAUGGGCAGGUCGAAGAAGGGGCAGGGGCGGCGUGGGCAGGGCGCCGACGUCGUGGUCGAGGAGGUCGACGGGGGG	CGGACCCGGCCGGUAUCGACAGAUAUCGUCCGGUACGGCCAACUCGGUACCGCCACCGAUCCCUUGGAUCCCAUGGGCGCCGUCCGGCAAAGGCGAUGAGCCUAGCCGGGCGGCGCCUUGGCGCGUGCGGCUUUCCGUGAAUCUCCGGCGUCAAACGAGGUGUGAGCUUUCACACUCACCACUGAAUUGCCUCCCGGCGUCUGGUUACGGCAGAGUCUCAUUUCUGUCAGGCCCCGCAUACGACGCAUCUGUACCCCCAGCGGUACGGCACCACAGCAGCACCAGGUCAACUCCAUAGCCUUCGUUGUAUGCCGCCCGAGCACCACGCGGCGCUCCCGCAAAGGAGUUGCCCACCGGGCCCGCGCCUCCGUGACCCCGCAGUUGGAGGCCAGCGUCAGG…	0.0007384		24314299	methyltransferase domain-containing protein
SCAB_RS21195	119	147	139	145	14.73	Cluster_15037_GCF_000091305.1_ASM9130v1_genomic.gbff_SCAB_RS15955.p01_SCAB_RS15960.p01_CO_F	354	379	356	362	12.77	-24.34	-51.84	-2.17463	GCGGGACGACGGGGGCGGGGCGGGCCCGG&CCGGGCCCGCGCCUCCGUGACCCCGC	(((((...((((((((...((((((((((&))))))))))))))))))...)))))	CGUACGCCACACAUCGAAACACAUCGCGGUGUCACACCGCGUCGGACAUCUGGUCGUAAGACCACUGGGGGGACCAUGACCACGGGGAACGGCGGCUCGGGGAAGAGAGCCGCGGAAGGCGGGACGACGGGGGCGGGGCGGGCCCGGCGU	CGGACCCGGCCGGUAUCGACAGAUAUCGUCCGGUACGGCCAACUCGGUACCGCCACCGAUCCCUUGGAUCCCAUGGGCGCCGUCCGGCAAAGGCGAUGAGCCUAGCCGGGCGGCGCCUUGGCGCGUGCGGCUUUCCGUGAAUCUCCGGCGUCAAACGAGGUGUGAGCUUUCACACUCACCACUGAAUUGCCUCCCGGCGUCUGGUUACGGCAGAGUCUCAUUUCUGUCAGGCCCCGCAUACGACGCAUCUGUACCCCCAGCGGUACGGCACCACAGCAGCACCAGGUCAACUCCAUAGCCUUCGUUGUAUGCCGCCCGAGCACCACGCGGCGCUCCCGCAAAGGAGUUGCCCACCGGGCCCGCGCCUCCGUGACCCCGCAGUUGGAGGCCAGCGUCAGG…	0.000811		24314086	LD-transpeptidase
SCAB_RS31500	6	39	33	39	5.9	Cluster_15037_GCF_000091305.1_ASM9130v1_genomic.gbff_SCAB_RS15955.p01_SCAB_RS15960.p01_CO_F	222	259	222	228	6.13	-24.26	-36.29	-2.16748	UGGGGGAACGGUGGGUAGCGGAACGGCGACGGAA&UUCUGUCAGGCCCCGCAUACGACGCAUCUGUACCCCCA	((((((.((((((.((.((((...((((((((((&)))))))..))))))).....)).)).)))).))))))	CAUGAUGGGGGAACGGUGGGUAGCGGAACGGCGACGGAACGGUCGCAGGCUGAGGCUGUGCCUGCGGCACUUGGCAUGUCGAUGUCGGAACUCGUGCACGCGGUGGGCGGCUUCGAGUGUGGCCCGGCCGAGCUGAUCCGGGCCUCGGUA	CGGACCCGGCCGGUAUCGACAGAUAUCGUCCGGUACGGCCAACUCGGUACCGCCACCGAUCCCUUGGAUCCCAUGGGCGCCGUCCGGCAAAGGCGAUGAGCCUAGCCGGGCGGCGCCUUGGCGCGUGCGGCUUUCCGUGAAUCUCCGGCGUCAAACGAGGUGUGAGCUUUCACACUCACCACUGAAUUGCCUCCCGGCGUCUGGUUACGGCAGAGUCUCAUUUCUGUCAGGCCCCGCAUACGACGCAUCUGUACCCCCAGCGGUACGGCACCACAGCAGCACCAGGUCAACUCCAUAGCCUUCGUUGUAUGCCGCCCGAGCACCACGCGGCGCUCCCGCAAAGGAGUUGCCCACCGGGCCCGCGCCUCCGUGACCCCGCAGUUGGAGGCCAGCGUCAGG…	0.0008498		24310240	Derived by automated computational analysis using gene prediction method: GeneMarkS+.
SCAB_RS06505	71	132	117	123	32.27	Cluster_15037_GCF_000091305.1_ASM9130v1_genomic.gbff_SCAB_RS15955.p01_SCAB_RS15960.p01_CO_F	324	379	333	339	25.44	-24.11	-81.82	-2.15408	GCGGGAUGACGGAGGCACGGCCCGGCGCGGCAGCCUCGGCCUCCCUGUGGGAGCGGGACGUG&CACGCGGCGCUCCCGCAAAGGAGUUGCCCACCGGGCCCGCGCCUCCGUGACCCCGC	(((((...((((((((.((((((((...((((((.......(((.((((((((((...((((&))))...))))))))))..)))))))))..))))).))).))))))))...)))))	CGCCUCCACUUGGGCAUUCAGGGGGCUACGCUCAAUGACCUGUGCAUCGUUCGGGCGACCUGGGGAGGUAGCGGGAUGACGGAGGCACGGCCCGGCGCGGCAGCCUCGGCCUCCCUGUGGGAGCGGGACGUGGAGAUCACCGCCGUGAAG	CGGACCCGGCCGGUAUCGACAGAUAUCGUCCGGUACGGCCAACUCGGUACCGCCACCGAUCCCUUGGAUCCCAUGGGCGCCGUCCGGCAAAGGCGAUGAGCCUAGCCGGGCGGCGCCUUGGCGCGUGCGGCUUUCCGUGAAUCUCCGGCGUCAAACGAGGUGUGAGCUUUCACACUCACCACUGAAUUGCCUCCCGGCGUCUGGUUACGGCAGAGUCUCAUUUCUGUCAGGCCCCGCAUACGACGCAUCUGUACCCCCAGCGGUACGGCACCACAGCAGCACCAGGUCAACUCCAUAGCCUUCGUUGUAUGCCGCCCGAGCACCACGCGGCGCUCCCGCAAAGGAGUUGCCCACCGGGCCCGCGCCUCCGUGACCCCGCAGUUGGAGGCCAGCGUCAGG…	0.0009271		24307856	ATP-binding protein
SCAB_RS11060	120	150	144	150	21.85	Cluster_15037_GCF_000091305.1_ASM9130v1_genomic.gbff_SCAB_RS15955.p01_SCAB_RS15960.p01_CO_F	349	377	349	355	13.71	-24.03	-59.59	-2.14693	GGGGCCGCAGGAGGUCGCGGGCCGGGUGGGC&GCCCACCGGGCCCGCGCCUCCGUGACCCC	((((.(((.(((((.((((((((.(((((((&))))))).)))))))))))))))).))))	CGCCACCACGGCGGCCACCCUCGCCGUGCAGGCCGGCCUGGCCGGUGGCGUGCCGGUGACGUUGGCGGGGCCCUGAUGACGAUGAGCGUGGGCUGGUACCUCCGGCGGCUGUCCCGGAUGGGGCCGCAGGAGGUCGCGGGCCGGGUGGGC	CGGACCCGGCCGGUAUCGACAGAUAUCGUCCGGUACGGCCAACUCGGUACCGCCACCGAUCCCUUGGAUCCCAUGGGCGCCGUCCGGCAAAGGCGAUGAGCCUAGCCGGGCGGCGCCUUGGCGCGUGCGGCUUUCCGUGAAUCUCCGGCGUCAAACGAGGUGUGAGCUUUCACACUCACCACUGAAUUGCCUCCCGGCGUCUGGUUACGGCAGAGUCUCAUUUCUGUCAGGCCCCGCAUACGACGCAUCUGUACCCCCAGCGGUACGGCACCACAGCAGCACCAGGUCAACUCCAUAGCCUUCGUUGUAUGCCGCCCGAGCACCACGCGGCGCUCCCGCAAAGGAGUUGCCCACCGGGCCCGCGCCUCCGUGACCCCGCAGUUGGAGGCCAGCGUCAGG…	0.000971		24310910	Derived by automated computational analysis using gene prediction method: Protein Homology.
SCAB_RS16920	2	141	135	141	62.25	Cluster_15037_GCF_000091305.1_ASM9130v1_genomic.gbff_SCAB_RS15955.p01_SCAB_RS15960.p01_CO_F	230	378	230	236	52	-23.88	-138.13	-2.13353	CGGCGGACGGACCGAGGGCCGCGGGGCGGUCCGGGACGACGACAGACGGGGCUGCGGCGUCGGAGAGGGUGCACAUGACGAAGACCGCGGAGACGACCGGGGCGGCAGGAACAGCCGAGGCGGCCGGUACGGCCGGGGCC&GGCCCCGCAUACGACGCAUCUGUACCCCCAGCGGUACGGCACCACAGCAGCACCAGGUCAACUCCAUAGCCUUCGUUGUAUGCCGCCCGAGCACCACGCGGCGCUCCCGCAAAGGAGUUGCCCACCGGGCCCGCGCCUCCGUGACCCCG	(((.(((((((.....(((.(((((.((((..(((.((((......((((((.((.((((.((...(((((((.(((((((((.....((((..((((.((((.((.((....((((..((((..(((((((.(((((((&)))))))............))))))).)).))....)))).))...)).)).)).))))..)))).....))))))))).)).))))).....)))))).)))).)))).......)))))))))))..)))))))))))))..)))))	ACGGCGGACGGACCGAGGGCCGCGGGGCGGUCCGGGACGACGACAGACGGGGCUGCGGCGUCGGAGAGGGUGCACAUGACGAAGACCGCGGAGACGACCGGGGCGGCAGGAACAGCCGAGGCGGCCGGUACGGCCGGGGCCGUGGAUGAG	CGGACCCGGCCGGUAUCGACAGAUAUCGUCCGGUACGGCCAACUCGGUACCGCCACCGAUCCCUUGGAUCCCAUGGGCGCCGUCCGGCAAAGGCGAUGAGCCUAGCCGGGCGGCGCCUUGGCGCGUGCGGCUUUCCGUGAAUCUCCGGCGUCAAACGAGGUGUGAGCUUUCACACUCACCACUGAAUUGCCUCCCGGCGUCUGGUUACGGCAGAGUCUCAUUUCUGUCAGGCCCCGCAUACGACGCAUCUGUACCCCCAGCGGUACGGCACCACAGCAGCACCAGGUCAACUCCAUAGCCUUCGUUGUAUGCCGCCCGAGCACCACGCGGCGCUCCCGCAAAGGAGUUGCCCACCGGGCCCGCGCCUCCGUGACCCCGCAGUUGGAGGCCAGCGUCAGG…	0.0010587		24312534	DUF3017 domain-containing protein
SCAB_RS16690	47	93	81	87	19.26	Cluster_15037_GCF_000091305.1_ASM9130v1_genomic.gbff_SCAB_RS15955.p01_SCAB_RS15960.p01_CO_F	274	323	280	286	14.43	-23.86	-57.55	-2.13174	GUGGUCGAGCGGGAUACAGGGGAGGCGUGAUGAGCCUGGUGGAGCUG&CAGCAGCACCAGGUCAACUCCAUAGCCUUCGUUGUAUGCCGCCCGAGCAC	(((.(((.((((.(((((..((((((..(((((.(((((((..((((&))))..))))))))))..))....))))))..))))).)))).))).)))	CCGUCGCACGCAGUAAGGGGAAGUGCGAGCUCCGUAUCACCGGAGUGUGGUCGAGCGGGAUACAGGGGAGGCGUGAUGAGCCUGGUGGAGCUGUUGGCCCAGGCCGACGAACGCGGUCUGGCGGCAAGCGGACUGGCUUGUCUUGACCGU	CGGACCCGGCCGGUAUCGACAGAUAUCGUCCGGUACGGCCAACUCGGUACCGCCACCGAUCCCUUGGAUCCCAUGGGCGCCGUCCGGCAAAGGCGAUGAGCCUAGCCGGGCGGCGCCUUGGCGCGUGCGGCUUUCCGUGAAUCUCCGGCGUCAAACGAGGUGUGAGCUUUCACACUCACCACUGAAUUGCCUCCCGGCGUCUGGUUACGGCAGAGUCUCAUUUCUGUCAGGCCCCGCAUACGACGCAUCUGUACCCCCAGCGGUACGGCACCACAGCAGCACCAGGUCAACUCCAUAGCCUUCGUUGUAUGCCGCCCGAGCACCACGCGGCGCUCCCGCAAAGGAGUUGCCCACCGGGCCCGCGCCUCCGUGACCCCGCAGUUGGAGGCCAGCGUCAGG…	0.0010709		24307134	Derived by automated computational analysis using gene prediction method: Protein Homology.
SCAB_RS03690	66	105	81	87	17.23	Cluster_15037_GCF_000091305.1_ASM9130v1_genomic.gbff_SCAB_RS15955.p01_SCAB_RS15960.p01_CO_F	331	368	350	356	16.61	-23.84	-57.68	-2.12996	GGGGGGCGGCAUGUCCGGUGGGAGCGGUGCGGCGGGGGCG&CGCUCCCGCAAAGGAGUUGCCCACCGGGCCCGCGCCUC	((((.((((...(((((((((((((......(((((((((&)))))))))......))).)))))))))))))).))))	ACGGCACGGUCUGGCGGUUCGUCGCGGUGAGCGAGUGAACACGUAGACGGUCACGGUCGAAAAAAGGGGGGCGGCAUGUCCGGUGGGAGCGGUGCGGCGGGGGCGGGUCCCGGCCCGUACCGGUGGGUGGUCGUCGGGAACGGGGAGAAC	CGGACCCGGCCGGUAUCGACAGAUAUCGUCCGGUACGGCCAACUCGGUACCGCCACCGAUCCCUUGGAUCCCAUGGGCGCCGUCCGGCAAAGGCGAUGAGCCUAGCCGGGCGGCGCCUUGGCGCGUGCGGCUUUCCGUGAAUCUCCGGCGUCAAACGAGGUGUGAGCUUUCACACUCACCACUGAAUUGCCUCCCGGCGUCUGGUUACGGCAGAGUCUCAUUUCUGUCAGGCCCCGCAUACGACGCAUCUGUACCCCCAGCGGUACGGCACCACAGCAGCACCAGGUCAACUCCAUAGCCUUCGUUGUAUGCCGCCCGAGCACCACGCGGCGCUCCCGCAAAGGAGUUGCCCACCGGGCCCGCGCCUCCGUGACCCCGCAGUUGGAGGCCAGCGUCAGG…	0.0010833		24314190	Derived by automated computational analysis using gene prediction method: Protein Homology.
SCAB_RS39105	61	144	138	144	28.98	Cluster_15037_GCF_000091305.1_ASM9130v1_genomic.gbff_SCAB_RS15955.p01_SCAB_RS15960.p01_CO_F	288	369	288	294	31.72	-23.65	-84.35	-2.11298	GGAGGGGCGGGCGGCAUGGUGAGGGAAAUCCGGUCGGACGAGGGUGUGUCCGUGGACCUGGACGGGGCGAGGCUGGAGGAGUUG&CAACUCCAUAGCCUUCGUUGUAUGCCGCCCGAGCACCACGCGGCGCUCCCGCAAAGGAGUUGCCCACCGGGCCCGCGCCUCC	(((((.((((((.....((((.((.((.(((..........(((.((((((((((...((....((((((((((...(((((((&)))))))..)))))...........)))))...))))))).))))).))).....))).)).))))))..)))))).)))))	CUGGGGUAGGGUCCCCACGUUCCGGCUACCGGCUGAAGGUGGUCCGGUACGGGGAGUGUCGGAGGGGCGGGCGGCAUGGUGAGGGAAAUCCGGUCGGACGAGGGUGUGUCCGUGGACCUGGACGGGGCGAGGCUGGAGGAGUUGUCUCCC	CGGACCCGGCCGGUAUCGACAGAUAUCGUCCGGUACGGCCAACUCGGUACCGCCACCGAUCCCUUGGAUCCCAUGGGCGCCGUCCGGCAAAGGCGAUGAGCCUAGCCGGGCGGCGCCUUGGCGCGUGCGGCUUUCCGUGAAUCUCCGGCGUCAAACGAGGUGUGAGCUUUCACACUCACCACUGAAUUGCCUCCCGGCGUCUGGUUACGGCAGAGUCUCAUUUCUGUCAGGCCCCGCAUACGACGCAUCUGUACCCCCAGCGGUACGGCACCACAGCAGCACCAGGUCAACUCCAUAGCCUUCGUUGUAUGCCGCCCGAGCACCACGCGGCGCUCCCGCAAAGGAGUUGCCCACCGGGCCCGCGCCUCCGUGACCCCGCAGUUGGAGGCCAGCGUCAGG…	0.0012075		24313034	cytochrome P450
SCAB_RS01305	26	142	27	33	46.88	Cluster_15037_GCF_000091305.1_ASM9130v1_genomic.gbff_SCAB_RS15955.p01_SCAB_RS15960.p01_CO_F	254	379	372	378	48.02	-23.48	-118.38	-2.09779	GCGGGGUCACGACGGGUCGGCGAACAGGGCGGGAAGGACGACGGGGCGUGGUGAGCGCGGAACAGACCGGACGGGGCGGUGCCGUCGGCACGGGUGCGGCGGUGGACCGGUUGGGGG&CCCCCAGCGGUACGGCACCACAGCAGCACCAGGUCAACUCCAUAGCCUUCGUUGUAUGCCGCCCGAGCACCACGCGGCGCUCCCGCAAAGGAGUUGCCCACCGGGCCCGCGCCUCCGUGACCCCGC	(((((((((((.(((((((((((.....(((((.((.....((..((((((((..(((((.(((...((((...(((..((..((.(((...(((((.((.((((.(((((((((((&))))))))....)))..)))).)).)))))..))).))..))..))))))).)))...)))..))..))))))))..))))))))).......))))).....))))))......)))))))))))	UGAGCGGCAGGCGUAUCAGCAGUUGGCGGGGUCACGACGGGUCGGCGAACAGGGCGGGAAGGACGACGGGGCGUGGUGAGCGCGGAACAGACCGGACGGGGCGGUGCCGUCGGCACGGGUGCGGCGGUGGACCGGUUGGGGGCAGCACGA	CGGACCCGGCCGGUAUCGACAGAUAUCGUCCGGUACGGCCAACUCGGUACCGCCACCGAUCCCUUGGAUCCCAUGGGCGCCGUCCGGCAAAGGCGAUGAGCCUAGCCGGGCGGCGCCUUGGCGCGUGCGGCUUUCCGUGAAUCUCCGGCGUCAAACGAGGUGUGAGCUUUCACACUCACCACUGAAUUGCCUCCCGGCGUCUGGUUACGGCAGAGUCUCAUUUCUGUCAGGCCCCGCAUACGACGCAUCUGUACCCCCAGCGGUACGGCACCACAGCAGCACCAGGUCAACUCCAUAGCCUUCGUUGUAUGCCGCCCGAGCACCACGCGGCGCUCCCGCAAAGGAGUUGCCCACCGGGCCCGCGCCUCCGUGACCCCGCAGUUGGAGGCCAGCGUCAGG…	0.00133		24312430	incomplete partial in the middle of a contig missing stop Derived by automated computational analysis using gene prediction method: Protein Homology.
SCAB_RS41070	119	142	135	141	10.35	Cluster_15037_GCF_000091305.1_ASM9130v1_genomic.gbff_SCAB_RS15955.p01_SCAB_RS15960.p01_CO_F	270	295	271	277	3.29	-23.46	-37.1	-2.09601	UGGAGAAUCUGGUGCCGCUGUGGU&ACCACAGCAGCACCAGGUCAACUCCA	(((((.(((((((((.((((((((&)))))))).)))))))))...)))))	CGCGCGGCGAUCCGGGGAAGGGGCCGCUUCCGGGGACGGCAGAGUACUCCGGGGCGCUUCGGGUAGGCCCCCCGCAUGACGGGCCCCCGCGACAUCGACCGGCAGCUUCUCGACGCCGUGGAGAAUCUGGUGCCGCUGUGGUUCUCGGCG	CGGACCCGGCCGGUAUCGACAGAUAUCGUCCGGUACGGCCAACUCGGUACCGCCACCGAUCCCUUGGAUCCCAUGGGCGCCGUCCGGCAAAGGCGAUGAGCCUAGCCGGGCGGCGCCUUGGCGCGUGCGGCUUUCCGUGAAUCUCCGGCGUCAAACGAGGUGUGAGCUUUCACACUCACCACUGAAUUGCCUCCCGGCGUCUGGUUACGGCAGAGUCUCAUUUCUGUCAGGCCCCGCAUACGACGCAUCUGUACCCCCAGCGGUACGGCACCACAGCAGCACCAGGUCAACUCCAUAGCCUUCGUUGUAUGCCGCCCGAGCACCACGCGGCGCUCCCGCAAAGGAGUUGCCCACCGGGCCCGCGCCUCCGUGACCCCGCAGUUGGAGGCCAGCGUCAGG…	0.0013451		24310001	MarR family transcriptional regulator
SCAB_RS06070	129	150	144	150	9.01	Cluster_15037_GCF_000091305.1_ASM9130v1_genomic.gbff_SCAB_RS15955.p01_SCAB_RS15960.p01_CO_F	360	379	360	366	5.71	-23.38	-38.1	-2.08886	GCGGGGCGUCGCGGCGGUGCGG&CCGCGCCUCCGUGACCCCGC	((((((..((((((.(((((((&))))))).))))))))))))	UCGGCACCGCUGAGCGGGGCCGCGGCCGUCCGCGGGCCUGGGUAGGGUUGCCGUGUGGGCAGGGUGCGGUUGAGUGUGGCCGAGCGGCGUGCGGAGCUGCUCCGGGCCACCGUCGGGCAGAUCGAGGAGCGGGGCGUCGCGGCGGUGCGG	CGGACCCGGCCGGUAUCGACAGAUAUCGUCCGGUACGGCCAACUCGGUACCGCCACCGAUCCCUUGGAUCCCAUGGGCGCCGUCCGGCAAAGGCGAUGAGCCUAGCCGGGCGGCGCCUUGGCGCGUGCGGCUUUCCGUGAAUCUCCGGCGUCAAACGAGGUGUGAGCUUUCACACUCACCACUGAAUUGCCUCCCGGCGUCUGGUUACGGCAGAGUCUCAUUUCUGUCAGGCCCCGCAUACGACGCAUCUGUACCCCCAGCGGUACGGCACCACAGCAGCACCAGGUCAACUCCAUAGCCUUCGUUGUAUGCCGCCCGAGCACCACGCGGCGCUCCCGCAAAGGAGUUGCCCACCGGGCCCGCGCCUCCGUGACCCCGCAGUUGGAGGCCAGCGUCAGG…	0.0014073		24313131	TetR family transcriptional regulator
SCAB_RS21005	13	73	21	27	35.88	Cluster_15037_GCF_000091305.1_ASM9130v1_genomic.gbff_SCAB_RS15955.p01_SCAB_RS15960.p01_CO_F	298	363	349	355	25.67	-23.31	-84.86	-2.0826	GCGUGCCCGGUGGGCGGCAACCUUCGCGGGGGCCGCGGCGACCUUGUCGUGCAGUGAAGGC&GCCUUCGUUGUAUGCCGCCCGAGCACCACGCGGCGCUCCCGCAAAGGAGUUGCCCACCGGGCCCGC	(((.((((((((((((((..((((.((((((((((((.....((((.((((((((((((((&)))))))))))))).....)))).....))))..)))))))).)))).)))))))))))))).)))	GCCCGGUGGUGAGCGUGCCCGGUGGGCGGCAACCUUCGCGGGGGCCGCGGCGACCUUGUCGUGCAGUGAAGGCACGUGAAAUCCCGCCCCCCACCCAGGGAGUUCACCAUGCGCACCACCCGAGCCACCGGUCUCUCGGACCCCGUCGAC	CGGACCCGGCCGGUAUCGACAGAUAUCGUCCGGUACGGCCAACUCGGUACCGCCACCGAUCCCUUGGAUCCCAUGGGCGCCGUCCGGCAAAGGCGAUGAGCCUAGCCGGGCGGCGCCUUGGCGCGUGCGGCUUUCCGUGAAUCUCCGGCGUCAAACGAGGUGUGAGCUUUCACACUCACCACUGAAUUGCCUCCCGGCGUCUGGUUACGGCAGAGUCUCAUUUCUGUCAGGCCCCGCAUACGACGCAUCUGUACCCCCAGCGGUACGGCACCACAGCAGCACCAGGUCAACUCCAUAGCCUUCGUUGUAUGCCGCCCGAGCACCACGCGGCGCUCCCGCAAAGGAGUUGCCCACCGGGCCCGCGCCUCCGUGACCCCGCAGUUGGAGGCCAGCGUCAGG…	0.0014639		24311169	Derived by automated computational analysis using gene prediction method: Protein Homology.
SCAB_RS11495	8	32	18	24	4.81	Cluster_15037_GCF_000091305.1_ASM9130v1_genomic.gbff_SCAB_RS15955.p01_SCAB_RS15960.p01_CO_F	454	477	462	468	11.47	-23.17	-39.45	-2.0701	CCCCGGUACUGAGAUCCGCGCCACA&UGUGAGCCGGAUUUCGGUCCGGGG	((((((.(((((((((((.((((((&)))).)))))))))))))))))))	ACGAACGCCCCGGUACUGAGAUCCGCGCCACACCCCACUACGACCGGCCCACCCCGUCCACGUACGGUCAUGGGUAUGAGUCCCGCUCCCCUCGCACGCCGCCUGCGGUUCGGCAUGCCGCGGCGGGUGUUCUCGCAGGUCCUGCUGAUG	CGGACCCGGCCGGUAUCGACAGAUAUCGUCCGGUACGGCCAACUCGGUACCGCCACCGAUCCCUUGGAUCCCAUGGGCGCCGUCCGGCAAAGGCGAUGAGCCUAGCCGGGCGGCGCCUUGGCGCGUGCGGCUUUCCGUGAAUCUCCGGCGUCAAACGAGGUGUGAGCUUUCACACUCACCACUGAAUUGCCUCCCGGCGUCUGGUUACGGCAGAGUCUCAUUUCUGUCAGGCCCCGCAUACGACGCAUCUGUACCCCCAGCGGUACGGCACCACAGCAGCACCAGGUCAACUCCAUAGCCUUCGUUGUAUGCCGCCCGAGCACCACGCGGCGCUCCCGCAAAGGAGUUGCCCACCGGGCCCGCGCCUCCGUGACCCCGCAGUUGGAGGCCAGCGUCAGG…	0.0015836		24310446	sensor histidine kinase
SCAB_RS19560	99	126	117	123	10.81	Cluster_15037_GCF_000091305.1_ASM9130v1_genomic.gbff_SCAB_RS15955.p01_SCAB_RS15960.p01_CO_F	227	261	230	236	6.8	-23.09	-40.7	-2.06295	GCUGGGGACGGUGGUCUGCGGGGUCGGA&UCAGGCCCCGCAUACGACGCAUCUGUACCCCCAGC	(((((((((((((((((((((((((.((&)).)))))))))...))).)).))))..)))))))	UCUGUUCGUCGGGGCGGUGCUGGAGGGCGCGGGGUUGUGGUGGGCGCUGCGGAUCGUGCGGGGAGCUGAGGCGGCAUGAGCGGCGAGUUCGUCCACAGGCUGGGGACGGUGGUCUGCGGGGUCGGAGGGCUGUGGUGGCUGGCCCGUUCG	CGGACCCGGCCGGUAUCGACAGAUAUCGUCCGGUACGGCCAACUCGGUACCGCCACCGAUCCCUUGGAUCCCAUGGGCGCCGUCCGGCAAAGGCGAUGAGCCUAGCCGGGCGGCGCCUUGGCGCGUGCGGCUUUCCGUGAAUCUCCGGCGUCAAACGAGGUGUGAGCUUUCACACUCACCACUGAAUUGCCUCCCGGCGUCUGGUUACGGCAGAGUCUCAUUUCUGUCAGGCCCCGCAUACGACGCAUCUGUACCCCCAGCGGUACGGCACCACAGCAGCACCAGGUCAACUCCAUAGCCUUCGUUGUAUGCCGCCCGAGCACCACGCGGCGCUCCCGCAAAGGAGUUGCCCACCGGGCCCGCGCCUCCGUGACCCCGCAGUUGGAGGCCAGCGUCAGG…	0.0016561		24309191	membrane protein
SCAB_RS35600	22	67	61	67	9.23	Cluster_15037_GCF_000091305.1_ASM9130v1_genomic.gbff_SCAB_RS15955.p01_SCAB_RS15960.p01_CO_F	189	236	189	195	18.98	-22.98	-51.19	-2.05312	CGGGGAUAGGAGUGAAGGACAUCGGGUGAGCAGGUGAGCGGGAGGC&GCCUCCCGGCGUCUGGUUACGGCAGAGUCUCAUUUCUGUCAGGCCCCG	(((((((((((((((..(((.((..((((.((((((..((((((((&)))))))).)))))).))))....)))))))))))))))....)))))	GAGGUUGCGGCACACGAACCACGGGGAUAGGAGUGAAGGACAUCGGGUGAGCAGGUGAGCGGGAGGCGUGCACACAUGGGCAUGAGCGUGACCAUCGCGGUGGCGACCGAGCAGGACGCCGAGCAGAUCUUCAGGCUGCAGUACCUGUGC	CGGACCCGGCCGGUAUCGACAGAUAUCGUCCGGUACGGCCAACUCGGUACCGCCACCGAUCCCUUGGAUCCCAUGGGCGCCGUCCGGCAAAGGCGAUGAGCCUAGCCGGGCGGCGCCUUGGCGCGUGCGGCUUUCCGUGAAUCUCCGGCGUCAAACGAGGUGUGAGCUUUCACACUCACCACUGAAUUGCCUCCCGGCGUCUGGUUACGGCAGAGUCUCAUUUCUGUCAGGCCCCGCAUACGACGCAUCUGUACCCCCAGCGGUACGGCACCACAGCAGCACCAGGUCAACUCCAUAGCCUUCGUUGUAUGCCGCCCGAGCACCACGCGGCGCUCCCGCAAAGGAGUUGCCCACCGGGCCCGCGCCUCCGUGACCCCGCAGUUGGAGGCCAGCGUCAGG…	0.0017608		24311559	N-acetyltransferase
SCAB_RS10230	9	55	22	28	18.14	Cluster_15037_GCF_000091305.1_ASM9130v1_genomic.gbff_SCAB_RS15955.p01_SCAB_RS15960.p01_CO_F	121	169	143	149	16.99	-22.98	-58.11	-2.05312	AGGCCCACACCAUGCUGGAGAACCUGCGUCAGGAGAGCGGCGCGCGC&GCGCGUGCGGCUUUCCGUGAAUCUCCGGCGUCAAACGAGGUGUGAGCUU	((((.((((((((((((((((.......((((((((((.((((((((&)))))))).))))))).))).)))))))))).......)))))).))))	CGUCGACGAGGCCCACACCAUGCUGGAGAACCUGCGUCAGGAGAGCGGCGCGCGCAUGUGGGGCGGGUGGGGUUCGUGAACGCCUUUGCCGGAACUGCCUCUUACUACAGGCGCUUCCGCCCCGGCAUCCCAGUCGACCUUGCCGUCCUU	CGGACCCGGCCGGUAUCGACAGAUAUCGUCCGGUACGGCCAACUCGGUACCGCCACCGAUCCCUUGGAUCCCAUGGGCGCCGUCCGGCAAAGGCGAUGAGCCUAGCCGGGCGGCGCCUUGGCGCGUGCGGCUUUCCGUGAAUCUCCGGCGUCAAACGAGGUGUGAGCUUUCACACUCACCACUGAAUUGCCUCCCGGCGUCUGGUUACGGCAGAGUCUCAUUUCUGUCAGGCCCCGCAUACGACGCAUCUGUACCCCCAGCGGUACGGCACCACAGCAGCACCAGGUCAACUCCAUAGCCUUCGUUGUAUGCCGCCCGAGCACCACGCGGCGCUCCCGCAAAGGAGUUGCCCACCGGGCCCGCGCCUCCGUGACCCCGCAGUUGGAGGCCAGCGUCAGG…	0.0017608		24310943	class I SAM-dependent methyltransferase
SCAB_RS29720	53	85	56	62	10.49	Cluster_15037_GCF_000091305.1_ASM9130v1_genomic.gbff_SCAB_RS15955.p01_SCAB_RS15960.p01_CO_F	121	152	142	148	11.81	-22.97	-45.27	-2.05223	GGCCCGGAGAGUGAAGGAAAGCCGUGAACGCGC&GCGCGUGCGGCUUUCCGUGAAUCUCCGGCGUC	((((((((((.....(((((((((...((((((&)))))).))))))))).....))))))).)))	GGUCCCUGGAUACCGUCGGUGACCCCGGCCGGCCGAACCCGCGGUCGCCGUAGGCCCGGAGAGUGAAGGAAAGCCGUGAACGCGCAGCGAGGGACGACGACUCUGUGGCGCCCCACCGGUCCCGUGGAGCUGGACCUGGUGCGGGAGUCG	CGGACCCGGCCGGUAUCGACAGAUAUCGUCCGGUACGGCCAACUCGGUACCGCCACCGAUCCCUUGGAUCCCAUGGGCGCCGUCCGGCAAAGGCGAUGAGCCUAGCCGGGCGGCGCCUUGGCGCGUGCGGCUUUCCGUGAAUCUCCGGCGUCAAACGAGGUGUGAGCUUUCACACUCACCACUGAAUUGCCUCCCGGCGUCUGGUUACGGCAGAGUCUCAUUUCUGUCAGGCCCCGCAUACGACGCAUCUGUACCCCCAGCGGUACGGCACCACAGCAGCACCAGGUCAACUCCAUAGCCUUCGUUGUAUGCCGCCCGAGCACCACGCGGCGCUCCCGCAAAGGAGUUGCCCACCGGGCCCGCGCCUCCGUGACCCCGCAGUUGGAGGCCAGCGUCAGG…	0.0017706		24307682	Derived by automated computational analysis using gene prediction method: Protein Homology.
SCAB_RS31225	68	105	98	104	9.03	Cluster_15037_GCF_000091305.1_ASM9130v1_genomic.gbff_SCAB_RS15955.p01_SCAB_RS15960.p01_CO_F	433	481	434	440	18.1	-22.62	-49.75	-2.02096	GGAUCCCCGUGACCCGCUCCGCUCUCCGCCGCAUCGCC&GGCGAUGCUGGAAGGAAACCGUGUGAGCCGGAUUUCGGUCCGGGGAUUC	(((((((((.((((...((((((((((.((((((((((&)))))))).))..)))........))).))))....)))))))))))))	GACGUACGCCCCCACCGCACACCGUGUGGUGAAGGCAUGCCCGCGACGGCCAUGUCCCCGUAGAAAAGGAUCCCCGUGACCCGCUCCGCUCUCCGCCGCAUCGCCUCCCCGAAGAAGGCCCUCGCCGGUGUCACCCUGGCCGCUGCCGCC	CGGACCCGGCCGGUAUCGACAGAUAUCGUCCGGUACGGCCAACUCGGUACCGCCACCGAUCCCUUGGAUCCCAUGGGCGCCGUCCGGCAAAGGCGAUGAGCCUAGCCGGGCGGCGCCUUGGCGCGUGCGGCUUUCCGUGAAUCUCCGGCGUCAAACGAGGUGUGAGCUUUCACACUCACCACUGAAUUGCCUCCCGGCGUCUGGUUACGGCAGAGUCUCAUUUCUGUCAGGCCCCGCAUACGACGCAUCUGUACCCCCAGCGGUACGGCACCACAGCAGCACCAGGUCAACUCCAUAGCCUUCGUUGUAUGCCGCCCGAGCACCACGCGGCGCUCCCGCAAAGGAGUUGCCCACCGGGCCCGCGCCUCCGUGACCCCGCAGUUGGAGGCCAGCGUCAGG…	0.0021484		24310906	lytic transglycosylase domain-containing protein
SCAB_RS20950	36	66	56	62	16.79	Cluster_15037_GCF_000091305.1_ASM9130v1_genomic.gbff_SCAB_RS15955.p01_SCAB_RS15960.p01_CO_F	228	258	232	238	5.95	-22.59	-45.33	-2.01828	GGGGGUCCGGCAUGCCCGUGUGCGGGGAUUG&CAGGCCCCGCAUACGACGCAUCUGUACCCCC	((((((.(((.((((.(((((((((((..((&))..)))))))))))..))))))).))))))	GCGGCAUGUCACACGGGAAGUGGGUGGCGGGCGCAGGGGGUCCGGCAUGCCCGUGUGCGGGGAUUGGGGGCUUUCAUGCACGAGAUGACCAAGGGCGCCAACGUGGGGUUGGCGGCGCUGAGCGACAACGUCGACUCGGUGAGCGUGACG	CGGACCCGGCCGGUAUCGACAGAUAUCGUCCGGUACGGCCAACUCGGUACCGCCACCGAUCCCUUGGAUCCCAUGGGCGCCGUCCGGCAAAGGCGAUGAGCCUAGCCGGGCGGCGCCUUGGCGCGUGCGGCUUUCCGUGAAUCUCCGGCGUCAAACGAGGUGUGAGCUUUCACACUCACCACUGAAUUGCCUCCCGGCGUCUGGUUACGGCAGAGUCUCAUUUCUGUCAGGCCCCGCAUACGACGCAUCUGUACCCCCAGCGGUACGGCACCACAGCAGCACCAGGUCAACUCCAUAGCCUUCGUUGUAUGCCGCCCGAGCACCACGCGGCGCUCCCGCAAAGGAGUUGCCCACCGGGCCCGCGCCUCCGUGACCCCGCAGUUGGAGGCCAGCGUCAGG…	0.0021841		24306256	stress response protein TerZ- and CABP1
SCAB_RS25355	97	148	117	123	16.48	Cluster_15037_GCF_000091305.1_ASM9130v1_genomic.gbff_SCAB_RS15955.p01_SCAB_RS15960.p01_CO_F	218	269	243	249	15.2	-22.42	-54.1	-2.00309	GUCGUCCUGCGGCCCAUAAAGAUGCGUGACCAGCGGGCCUGGCGCGAGGUGA&UCAUUUCUGUCAGGCCCCGCAUACGACGCAUCUGUACCCCCAGCGGUACGGC	(((((.((((((.......((((((((.....(((((((((((..(((((((&))))))).)))))).))))).....))))))))......)).)))).)))))	CGUCGACCAGCUCCGCGGCGGGGACCACCCGGCAUCCGGCCACGGGGGUGCGAGCUGAACACUCCAUCCUGGCCCGUGGCGCUGGUCGACGGCGAAGUCGUCCUGCGGCCCAUAAAGAUGCGUGACCAGCGGGCCUGGCGCGAGGUGAAC	CGGACCCGGCCGGUAUCGACAGAUAUCGUCCGGUACGGCCAACUCGGUACCGCCACCGAUCCCUUGGAUCCCAUGGGCGCCGUCCGGCAAAGGCGAUGAGCCUAGCCGGGCGGCGCCUUGGCGCGUGCGGCUUUCCGUGAAUCUCCGGCGUCAAACGAGGUGUGAGCUUUCACACUCACCACUGAAUUGCCUCCCGGCGUCUGGUUACGGCAGAGUCUCAUUUCUGUCAGGCCCCGCAUACGACGCAUCUGUACCCCCAGCGGUACGGCACCACAGCAGCACCAGGUCAACUCCAUAGCCUUCGUUGUAUGCCGCCCGAGCACCACGCGGCGCUCCCGCAAAGGAGUUGCCCACCGGGCCCGCGCCUCCGUGACCCCGCAGUUGGAGGCCAGCGUCAGG…	0.002397		24308605	N-acetyltransferase
SCAB_RS18605	23	45	39	45	1.85	Cluster_15037_GCF_000091305.1_ASM9130v1_genomic.gbff_SCAB_RS15955.p01_SCAB_RS15960.p01_CO_F	278	300	278	284	3.66	-22.42	-27.93	-2.00309	GGUUGUAGGAGGGAUUUGGUGUU&AGCACCAGGUCAACUCCAUAGCC	((((((.((((.(((((((((((&)))))))))))..))))))))))	GGAAGCGCUAGGCCAACUGUGUGGUUGUAGGAGGGAUUUGGUGUUCGGGGGCGGUCAGUGCGUCAGCAUCGGGGCGUGGUGAGUGGCGCGGCGUUGCGGGAGCAUCUGGUGGUCUGCGGGCUGGCCGGGCGGGUCGCCACCGCCCGGGAG	CGGACCCGGCCGGUAUCGACAGAUAUCGUCCGGUACGGCCAACUCGGUACCGCCACCGAUCCCUUGGAUCCCAUGGGCGCCGUCCGGCAAAGGCGAUGAGCCUAGCCGGGCGGCGCCUUGGCGCGUGCGGCUUUCCGUGAAUCUCCGGCGUCAAACGAGGUGUGAGCUUUCACACUCACCACUGAAUUGCCUCCCGGCGUCUGGUUACGGCAGAGUCUCAUUUCUGUCAGGCCCCGCAUACGACGCAUCUGUACCCCCAGCGGUACGGCACCACAGCAGCACCAGGUCAACUCCAUAGCCUUCGUUGUAUGCCGCCCGAGCACCACGCGGCGCUCCCGCAAAGGAGUUGCCCACCGGGCCCGCGCCUCCGUGACCCCGCAGUUGGAGGCCAGCGUCAGG…	0.002397		24309676	Derived by automated computational analysis using gene prediction method: Protein Homology.
SCAB_RS03675	57	104	90	96	16.74	Cluster_15037_GCF_000091305.1_ASM9130v1_genomic.gbff_SCAB_RS15955.p01_SCAB_RS15960.p01_CO_F	25	72	39	45	17.55	-22.23	-56.52	-1.98611	GGGAUCCAGGAGGAACGGCGUGACGGAACGGACGAGUUGGCGGGCGGU&AUCGUCCGGUACGGCCAACUCGGUACCGCCACCGAUCCCUUGGAUCCC	((((((((((.(((.(((..((.(((.((...((((((((((((((((&)))))))......))))))))))).))).))))).)))))))))))))	CGGCGGGGCGGGGAGGGCGGCCGCGGUGUGCGGCGGGCCCGCAGGGACGGACAUACGGGAUCCAGGAGGAACGGCGUGACGGAACGGACGAGUUGGCGGGCGGUGGCGGCGGCCACGGGGGCGGGCGACCGGGCCCGGGCGGAGGCGGGC	CGGACCCGGCCGGUAUCGACAGAUAUCGUCCGGUACGGCCAACUCGGUACCGCCACCGAUCCCUUGGAUCCCAUGGGCGCCGUCCGGCAAAGGCGAUGAGCCUAGCCGGGCGGCGCCUUGGCGCGUGCGGCUUUCCGUGAAUCUCCGGCGUCAAACGAGGUGUGAGCUUUCACACUCACCACUGAAUUGCCUCCCGGCGUCUGGUUACGGCAGAGUCUCAUUUCUGUCAGGCCCCGCAUACGACGCAUCUGUACCCCCAGCGGUACGGCACCACAGCAGCACCAGGUCAACUCCAUAGCCUUCGUUGUAUGCCGCCCGAGCACCACGCGGCGCUCCCGCAAAGGAGUUGCCCACCGGGCCCGCGCCUCCGUGACCCCGCAGUUGGAGGCCAGCGUCAGG…	0.0026578		24313940	Derived by automated computational analysis using gene prediction method: Protein Homology.
SCAB_RS19065	114	149	143	149	11.75	Cluster_15037_GCF_000091305.1_ASM9130v1_genomic.gbff_SCAB_RS15955.p01_SCAB_RS15960.p01_CO_F	253	280	253	259	9.89	-22.16	-43.8	-1.97986	GCUGCUCGGGUCGUUCGUCGCCGUGGCGCUGGGGGU&ACCCCCAGCGGUACGGCACCACAGCAGC	((((((..(((........(((((..((((((((((&))))))))))..))))))))..))))))	GGGCGCCCCGGCCGGAACCGCGACCGGCACUGCCGCCGGGAGCGCGGCCGGGACCGCCGUGGCCGGGGGUGUGACGUGCUGACGCUGUCGUCGUUGCGUACGCGGUGGGCCGCGCUGCUCGGGUCGUUCGUCGCCGUGGCGCUGGGGGUC	CGGACCCGGCCGGUAUCGACAGAUAUCGUCCGGUACGGCCAACUCGGUACCGCCACCGAUCCCUUGGAUCCCAUGGGCGCCGUCCGGCAAAGGCGAUGAGCCUAGCCGGGCGGCGCCUUGGCGCGUGCGGCUUUCCGUGAAUCUCCGGCGUCAAACGAGGUGUGAGCUUUCACACUCACCACUGAAUUGCCUCCCGGCGUCUGGUUACGGCAGAGUCUCAUUUCUGUCAGGCCCCGCAUACGACGCAUCUGUACCCCCAGCGGUACGGCACCACAGCAGCACCAGGUCAACUCCAUAGCCUUCGUUGUAUGCCGCCCGAGCACCACGCGGCGCUCCCGCAAAGGAGUUGCCCACCGGGCCCGCGCCUCCGUGACCCCGCAGUUGGAGGCCAGCGUCAGG…	0.0027604		24310361	ABC transporter permease
SCAB_RS26110	39	62	51	57	13.16	Cluster_15037_GCF_000091305.1_ASM9130v1_genomic.gbff_SCAB_RS15955.p01_SCAB_RS15960.p01_CO_F	361	385	366	372	7.93	-21.83	-42.92	-1.95037	CCGACUGGCGGUCACGGGGGUGCG&CGCGCCUCCGUGACCCCGCAGUUGG	(((((((..(((((((((((((((&)))))))))))))))...)))))))	ACUAUGGUCACGCGCCAGAGUGUUCGGUGUUCCAGAAGCCGACUGGCGGUCACGGGGGUGCGAGGAGGCACGAGGAUGACUCGGGCUCGGGACGAGCGCUCCGGCGACGACGACGGCCACGAGAAACGGCAGGACACCGGUACGCCGGGC	CGGACCCGGCCGGUAUCGACAGAUAUCGUCCGGUACGGCCAACUCGGUACCGCCACCGAUCCCUUGGAUCCCAUGGGCGCCGUCCGGCAAAGGCGAUGAGCCUAGCCGGGCGGCGCCUUGGCGCGUGCGGCUUUCCGUGAAUCUCCGGCGUCAAACGAGGUGUGAGCUUUCACACUCACCACUGAAUUGCCUCCCGGCGUCUGGUUACGGCAGAGUCUCAUUUCUGUCAGGCCCCGCAUACGACGCAUCUGUACCCCCAGCGGUACGGCACCACAGCAGCACCAGGUCAACUCCAUAGCCUUCGUUGUAUGCCGCCCGAGCACCACGCGGCGCUCCCGCAAAGGAGUUGCCCACCGGGCCCGCGCCUCCGUGACCCCGCAGUUGGAGGCCAGCGUCAGG…	0.0032961		24311052	Derived by automated computational analysis using gene prediction method: Protein Homology.
SCAB_RS42505	48	91	59	65	13.85	Cluster_15037_GCF_000091305.1_ASM9130v1_genomic.gbff_SCAB_RS15955.p01_SCAB_RS15960.p01_CO_F	193	233	219	225	15.83	-21.8	-51.48	-1.94769	GGCACAGGACGAGAAGUGAGUGGGCAGCGUGGCCGGACGGCGGG&CCCGGCGUCUGGUUACGGCAGAGUCUCAUUUCUGUCAGGCC	(((....(((.(((((((((.......((((((((((((.((((&)))).)))))))))))).......))))))))))))..)))	GCGAUGACGCGCCAGGCCGGUGAACCUGAUUGACUGGCGCACAGGGCGGCACAGGACGAGAAGUGAGUGGGCAGCGUGGCCGGACGGCGGGAAACGGAAGACCAGCGGGCGCGGGGUGCGGGAACCGUCAAGCGCGUCACACUCCGCGAC	CGGACCCGGCCGGUAUCGACAGAUAUCGUCCGGUACGGCCAACUCGGUACCGCCACCGAUCCCUUGGAUCCCAUGGGCGCCGUCCGGCAAAGGCGAUGAGCCUAGCCGGGCGGCGCCUUGGCGCGUGCGGCUUUCCGUGAAUCUCCGGCGUCAAACGAGGUGUGAGCUUUCACACUCACCACUGAAUUGCCUCCCGGCGUCUGGUUACGGCAGAGUCUCAUUUCUGUCAGGCCCCGCAUACGACGCAUCUGUACCCCCAGCGGUACGGCACCACAGCAGCACCAGGUCAACUCCAUAGCCUUCGUUGUAUGCCGCCCGAGCACCACGCGGCGCUCCCGCAAAGGAGUUGCCCACCGGGCCCGCGCCUCCGUGACCCCGCAGUUGGAGGCCAGCGUCAGG…	0.0033493		24310651	LacI family transcriptional regulator
SCAB_RS19455	102	140	123	129	24.99	Cluster_15037_GCF_000091305.1_ASM9130v1_genomic.gbff_SCAB_RS15955.p01_SCAB_RS15960.p01_CO_F	297	339	311	317	15.13	-21.77	-61.89	-1.94501	GCGGGGGCGAGGCGGGGCGCUGGGCGGCGACGGCGGGUU&AGCCUUCGUUGUAUGCCGCCCGAGCACCACGCGGCGCUCCCGC	(((((((((..(((.((.((((((((((.((((((((((&))))..))))))..))))))).))).)).)))..)))))))))	CUGCGGUGCUCUACAAGGUGGUGACCAGCGGGCAGGUCCAGGAGGAGUUGCAGCAGAUCGUCGGGCGGGCCCUCAAUGGCGGGGUCUGAGCGGCGCGCCGGGCGGGGGCGAGGCGGGGCGCUGGGCGGCGACGGCGGGUUCGUGACGGCC	CGGACCCGGCCGGUAUCGACAGAUAUCGUCCGGUACGGCCAACUCGGUACCGCCACCGAUCCCUUGGAUCCCAUGGGCGCCGUCCGGCAAAGGCGAUGAGCCUAGCCGGGCGGCGCCUUGGCGCGUGCGGCUUUCCGUGAAUCUCCGGCGUCAAACGAGGUGUGAGCUUUCACACUCACCACUGAAUUGCCUCCCGGCGUCUGGUUACGGCAGAGUCUCAUUUCUGUCAGGCCCCGCAUACGACGCAUCUGUACCCCCAGCGGUACGGCACCACAGCAGCACCAGGUCAACUCCAUAGCCUUCGUUGUAUGCCGCCCGAGCACCACGCGGCGCUCCCGCAAAGGAGUUGCCCACCGGGCCCGCGCCUCCGUGACCCCGCAGUUGGAGGCCAGCGUCAGG…	0.0034034		24311068	membrane protein
SCAB_RS01690	117	135	126	132	9.66	Cluster_15037_GCF_000091305.1_ASM9130v1_genomic.gbff_SCAB_RS15955.p01_SCAB_RS15960.p01_CO_F	363	380	366	372	5.69	-21.71	-37.06	-1.93965	UGCGGCGGUCGCGGAGGUG&CGCCUCCGUGACCCCGCA	(((((.(((((((((((((&))))))))))))))))))	GCCGAGCAACUGCACUGAGGAUCAGGCGCCCCCGCUCCCGGGAGUGAGAUGCGUAUAUGGGGUAUGUAUCCCUCCAUGGGAGUUCAUUUCGUCACAGGUGCUGGUUCGGGGAUCGGUGCGGCGGUCGCGGAGGUGUUCGCCGAGCGGGGG	CGGACCCGGCCGGUAUCGACAGAUAUCGUCCGGUACGGCCAACUCGGUACCGCCACCGAUCCCUUGGAUCCCAUGGGCGCCGUCCGGCAAAGGCGAUGAGCCUAGCCGGGCGGCGCCUUGGCGCGUGCGGCUUUCCGUGAAUCUCCGGCGUCAAACGAGGUGUGAGCUUUCACACUCACCACUGAAUUGCCUCCCGGCGUCUGGUUACGGCAGAGUCUCAUUUCUGUCAGGCCCCGCAUACGACGCAUCUGUACCCCCAGCGGUACGGCACCACAGCAGCACCAGGUCAACUCCAUAGCCUUCGUUGUAUGCCGCCCGAGCACCACGCGGCGCUCCCGCAAAGGAGUUGCCCACCGGGCCCGCGCCUCCGUGACCCCGCAGUUGGAGGCCAGCGUCAGG…	0.0035139		24310961	short chain dehydrogenase
SCAB_RS08960	51	69	56	62	9.78	Cluster_15037_GCF_000091305.1_ASM9130v1_genomic.gbff_SCAB_RS15955.p01_SCAB_RS15960.p01_CO_F	223	242	231	237	4.32	-21.61	-35.71	-1.93072	CGUAUGCGGGGCUGGCGGA&UCUGUCAGGCCCCGCAUACG	(((((((((((((((((((&))))))).))))))))))))	UCCUGUCGGGGCCUUGCCGGGGGCCGGAUAGGCUGACGAGGCGAAUCGAACGUAUGCGGGGCUGGCGGAGGGCACGUGGUGUCGGACGUAGGGCGGCUCGUCGCCGGGCGUUACCGGCUCACGGAGCAGAUAGGCCGCGGCGGCAUGGGC	CGGACCCGGCCGGUAUCGACAGAUAUCGUCCGGUACGGCCAACUCGGUACCGCCACCGAUCCCUUGGAUCCCAUGGGCGCCGUCCGGCAAAGGCGAUGAGCCUAGCCGGGCGGCGCCUUGGCGCGUGCGGCUUUCCGUGAAUCUCCGGCGUCAAACGAGGUGUGAGCUUUCACACUCACCACUGAAUUGCCUCCCGGCGUCUGGUUACGGCAGAGUCUCAUUUCUGUCAGGCCCCGCAUACGACGCAUCUGUACCCCCAGCGGUACGGCACCACAGCAGCACCAGGUCAACUCCAUAGCCUUCGUUGUAUGCCGCCCGAGCACCACGCGGCGCUCCCGCAAAGGAGUUGCCCACCGGGCCCGCGCCUCCGUGACCCCGCAGUUGGAGGCCAGCGUCAGG…	0.0037056		24310792	serine/threonine protein kinase
SCAB_RS22140	93	127	93	99	10.34	Cluster_15037_GCF_000091305.1_ASM9130v1_genomic.gbff_SCAB_RS15955.p01_SCAB_RS15960.p01_CO_F	251	280	274	280	10.49	-21.53	-42.36	-1.92357	GUUGCUGUUGCUGUUGUUCGCCGCUGUCGGGGUGC&GUACCCCCAGCGGUACGGCACCACAGCAGC	(((((((.((.((((((...((((((..(((((((&))))))))))))).)))))).)))))))))	AGGCCAUCACGGUCGAGAUGCCCGUGAAGUCGGCGACGUACCAGCCGACCAGCGGGCGCUGAGGGAGGGAGCACGGUGAGCCGGUUGAGGCCGUUGCUGUUGCUGUUGUUCGCCGCUGUCGGGGUGCUGCUCGCCGGCGCCGUGCCCGUC	CGGACCCGGCCGGUAUCGACAGAUAUCGUCCGGUACGGCCAACUCGGUACCGCCACCGAUCCCUUGGAUCCCAUGGGCGCCGUCCGGCAAAGGCGAUGAGCCUAGCCGGGCGGCGCCUUGGCGCGUGCGGCUUUCCGUGAAUCUCCGGCGUCAAACGAGGUGUGAGCUUUCACACUCACCACUGAAUUGCCUCCCGGCGUCUGGUUACGGCAGAGUCUCAUUUCUGUCAGGCCCCGCAUACGACGCAUCUGUACCCCCAGCGGUACGGCACCACAGCAGCACCAGGUCAACUCCAUAGCCUUCGUUGUAUGCCGCCCGAGCACCACGCGGCGCUCCCGCAAAGGAGUUGCCCACCGGGCCCGCGCCUCCGUGACCCCGCAGUUGGAGGCCAGCGUCAGG…	0.003866		24311163	membrane protein
SCAB_RS13745	34	71	65	71	6.57	Cluster_15037_GCF_000091305.1_ASM9130v1_genomic.gbff_SCAB_RS15955.p01_SCAB_RS15960.p01_CO_F	125	162	125	131	12.14	-21.52	-40.23	-1.92268	CGCCCCGCAGCCACACCAGAGUUCACAGAAAGCCGUAC&GUGCGGCUUUCCGUGAAUCUCCGGCGUCAAACGAGGUG	((((.((.....((.((.((((((((.(((((((((((&))))))))))).))))).))).)).))....)).))))	CCCGUCCGGCCCCGGCUGCCGAGCCCCGGCCCCCGCCCCGCAGCCACACCAGAGUUCACAGAAAGCCGUACAGACAUGAGCCGUUCCGCACACCCCGCCGGUCCCCGUCACGCCGACGUGCUUCCCGAGGGGCACUACGCCGCCCCGCCC	CGGACCCGGCCGGUAUCGACAGAUAUCGUCCGGUACGGCCAACUCGGUACCGCCACCGAUCCCUUGGAUCCCAUGGGCGCCGUCCGGCAAAGGCGAUGAGCCUAGCCGGGCGGCGCCUUGGCGCGUGCGGCUUUCCGUGAAUCUCCGGCGUCAAACGAGGUGUGAGCUUUCACACUCACCACUGAAUUGCCUCCCGGCGUCUGGUUACGGCAGAGUCUCAUUUCUGUCAGGCCCCGCAUACGACGCAUCUGUACCCCCAGCGGUACGGCACCACAGCAGCACCAGGUCAACUCCAUAGCCUUCGUUGUAUGCCGCCCGAGCACCACGCGGCGCUCCCGCAAAGGAGUUGCCCACCGGGCCCGCGCCUCCGUGACCCCGCAGUUGGAGGCCAGCGUCAGG…	0.0038865	lysA	24306001	diaminopimelate decarboxylase
SCAB_RS39690	24	54	24	30	9.76	Cluster_15037_GCF_000091305.1_ASM9130v1_genomic.gbff_SCAB_RS15955.p01_SCAB_RS15960.p01_CO_F	224	258	252	258	5.95	-21.5	-37.21	-1.92089	GGGGGUAGGGAAGGCGUGUCGGGCGUGAUGG&CUGUCAGGCCCCGCAUACGACGCAUCUGUACCCCC	(((((((..((..((((((.((((.((((((&)))))).)))).....)).)))).))..)))))))	GACGGGGGAAUGUCCUCGUCAAAGGGGGUAGGGAAGGCGUGUCGGGCGUGAUGGGGCGAGAGGACCGGAGCGGGCGUGAGUGAGAACCAGAACCUCCUCGCGGAGCAGCGCCGAGCCCUGAUCCUCGACGAGGUGCGACGGCGGGGCGGG	CGGACCCGGCCGGUAUCGACAGAUAUCGUCCGGUACGGCCAACUCGGUACCGCCACCGAUCCCUUGGAUCCCAUGGGCGCCGUCCGGCAAAGGCGAUGAGCCUAGCCGGGCGGCGCCUUGGCGCGUGCGGCUUUCCGUGAAUCUCCGGCGUCAAACGAGGUGUGAGCUUUCACACUCACCACUGAAUUGCCUCCCGGCGUCUGGUUACGGCAGAGUCUCAUUUCUGUCAGGCCCCGCAUACGACGCAUCUGUACCCCCAGCGGUACGGCACCACAGCAGCACCAGGUCAACUCCAUAGCCUUCGUUGUAUGCCGCCCGAGCACCACGCGGCGCUCCCGCAAAGGAGUUGCCCACCGGGCCCGCGCCUCCGUGACCCCGCAGUUGGAGGCCAGCGUCAGG…	0.0039278		24307894	DeoR/GlpR transcriptional regulator
SCAB_RS05035	70	149	133	139	32.83	Cluster_15037_GCF_000091305.1_ASM9130v1_genomic.gbff_SCAB_RS15955.p01_SCAB_RS15960.p01_CO_F	301	366	310	316	26.58	-21.45	-80.86	-1.91642	GGCGCCAUGGUCCGUUACGUGUACGACUUCACGGAGGGCGGCCGCGACAUGGCCGACCUGCUCGGCGGCAAGGGAGCGAA&UUCGUUGUAUGCCGCCCGAGCACCACGCGGCGCUCCCGCAAAGGAGUUGCCCACCGGGCCCGCGCC	(((((...((((((....(((..(((((((.(((.(((((.(((((...(((......((((((((((((....((((((&))))))...))))))).)))))))))))))))))))))....)))))))..))))))))).)))))	ACCUCCCCGUCGGCCACCGUCCGUACGACGCUGGAACCGAAGCGAGUCCGCAGCCGACCGGAGGAGCCCGGCGCCAUGGUCCGUUACGUGUACGACUUCACGGAGGGCGGCCGCGACAUGGCCGACCUGCUCGGCGGCAAGGGAGCGAAC	CGGACCCGGCCGGUAUCGACAGAUAUCGUCCGGUACGGCCAACUCGGUACCGCCACCGAUCCCUUGGAUCCCAUGGGCGCCGUCCGGCAAAGGCGAUGAGCCUAGCCGGGCGGCGCCUUGGCGCGUGCGGCUUUCCGUGAAUCUCCGGCGUCAAACGAGGUGUGAGCUUUCACACUCACCACUGAAUUGCCUCCCGGCGUCUGGUUACGGCAGAGUCUCAUUUCUGUCAGGCCCCGCAUACGACGCAUCUGUACCCCCAGCGGUACGGCACCACAGCAGCACCAGGUCAACUCCAUAGCCUUCGUUGUAUGCCGCCCGAGCACCACGCGGCGCUCCCGCAAAGGAGUUGCCCACCGGGCCCGCGCCUCCGUGACCCCGCAGUUGGAGGCCAGCGUCAGG…	0.0040329		24313469	pyruvate phosphate dikinase
SCAB_RS01290	1	70	26	32	26.2	Cluster_15037_GCF_000091305.1_ASM9130v1_genomic.gbff_SCAB_RS15955.p01_SCAB_RS15960.p01_CO_F	292	379	350	356	38.59	-21.39	-86.18	-1.91106	GCGGGCACGUUAGGCUGCGGUUCUGCGGUGGGUUGUGGGGGGUGUGGCAUGGGGCAGCGGGGGAUAUGGA&UCCAUAGCCUUCGUUGUAUGCCGCCCGAGCACCACGCGGCGCUCCCGCAAAGGAGUUGCCCACCGGGCCCGCGCCUCCGUGACCCCGC	(((((((((..((((.((((.....((((((((((((((((((((((....((((((((((((.((((((&)))))).)))))))).......)))).....))))))....)))))))))........)))))))...)))))))).))))..)))))	GCGGGCACGUUAGGCUGCGGUUCUGCGGUGGGUUGUGGGGGGUGUGGCAUGGGGCAGCGGGGGAUAUGGACGGCCGUGCUCGGCGCGGCCAUGGUGGUCCUCGUCGGCUGCGGUUCCCAGACCGCCGAGACCGCCGAGACCGAGGAGGCG	CGGACCCGGCCGGUAUCGACAGAUAUCGUCCGGUACGGCCAACUCGGUACCGCCACCGAUCCCUUGGAUCCCAUGGGCGCCGUCCGGCAAAGGCGAUGAGCCUAGCCGGGCGGCGCCUUGGCGCGUGCGGCUUUCCGUGAAUCUCCGGCGUCAAACGAGGUGUGAGCUUUCACACUCACCACUGAAUUGCCUCCCGGCGUCUGGUUACGGCAGAGUCUCAUUUCUGUCAGGCCCCGCAUACGACGCAUCUGUACCCCCAGCGGUACGGCACCACAGCAGCACCAGGUCAACUCCAUAGCCUUCGUUGUAUGCCGCCCGAGCACCACGCGGCGCUCCCGCAAAGGAGUUGCCCACCGGGCCCGCGCCUCCGUGACCCCGCAGUUGGAGGCCAGCGUCAGG…	0.0041624		24307495	Derived by automated computational analysis using gene prediction method: Protein Homology.
SCAB_RS03755	58	150	144	150	45.69	Cluster_15037_GCF_000091305.1_ASM9130v1_genomic.gbff_SCAB_RS15955.p01_SCAB_RS15960.p01_CO_F	357	446	357	363	48.87	-21.33	-115.89	-1.9057	CUUCCGUACGCUCGCCGUAUGACCCUGGAGUGGGAGCAGUUGGUGGUGGACGCGGCCGAUCCGGCGGCCCUCGGGCGCUGGUGGGCGCGGGCC&GGCCCGCGCCUCCGUGACCCCGCAGUUGGAGGCCAGCGUCAGGGGCACGAUUGCGUCCGCCAGGGUCACCGAGGCGGGCGAUGCUGGAAG	((((((((((((((((...((((((((..((((..(((((((.((...(((((((((..((((((.((....((((((.((..((((((((((&)))))))))).))))).))).)).)))))))))).))))).....)))))))))..))))))))))))....)))))))).))).)))))	GAUCGGGCGCGUCGUCAUCGCCCACCUCUCUGUAGUCACAUGGCUGACGGGCCCAGUCUUCCGUACGCUCGCCGUAUGACCCUGGAGUGGGAGCAGUUGGUGGUGGACGCGGCCGAUCCGGCGGCCCUCGGGCGCUGGUGGGCGCGGGCC	CGGACCCGGCCGGUAUCGACAGAUAUCGUCCGGUACGGCCAACUCGGUACCGCCACCGAUCCCUUGGAUCCCAUGGGCGCCGUCCGGCAAAGGCGAUGAGCCUAGCCGGGCGGCGCCUUGGCGCGUGCGGCUUUCCGUGAAUCUCCGGCGUCAAACGAGGUGUGAGCUUUCACACUCACCACUGAAUUGCCUCCCGGCGUCUGGUUACGGCAGAGUCUCAUUUCUGUCAGGCCCCGCAUACGACGCAUCUGUACCCCCAGCGGUACGGCACCACAGCAGCACCAGGUCAACUCCAUAGCCUUCGUUGUAUGCCGCCCGAGCACCACGCGGCGCUCCCGCAAAGGAGUUGCCCACCGGGCCCGCGCCUCCGUGACCCCGCAGUUGGAGGCCAGCGUCAGG…	0.0042958		24311800	VOC family protein
SCAB_RS42740	1	27	20	26	3.46	Cluster_15037_GCF_000091305.1_ASM9130v1_genomic.gbff_SCAB_RS15955.p01_SCAB_RS15960.p01_CO_F	432	463	433	439	11.34	-21.22	-36.02	-1.89588	CCGGUCACACGCCACCCCCCGUCGCCC&GGGCGAUGCUGGAAGGAAACCGUGUGAGCCGG	(((((((((((((..((..((((((((&))))))))..))..))....))))))).))))	CCGGUCACACGCCACCCCCCGUCGCCCCCUGCCCCGCUCGUCCACCGAAGGACGCCAGAGCACAGUGAGGUCACCAUGUCAGACCGCUCCCCGGCGCAGUCACCCGCUGCAAGACCCGCAGACUCCUACGAGUCGGACGCCCAGCUCGAC	CGGACCCGGCCGGUAUCGACAGAUAUCGUCCGGUACGGCCAACUCGGUACCGCCACCGAUCCCUUGGAUCCCAUGGGCGCCGUCCGGCAAAGGCGAUGAGCCUAGCCGGGCGGCGCCUUGGCGCGUGCGGCUUUCCGUGAAUCUCCGGCGUCAAACGAGGUGUGAGCUUUCACACUCACCACUGAAUUGCCUCCCGGCGUCUGGUUACGGCAGAGUCUCAUUUCUGUCAGGCCCCGCAUACGACGCAUCUGUACCCCCAGCGGUACGGCACCACAGCAGCACCAGGUCAACUCCAUAGCCUUCGUUGUAUGCCGCCCGAGCACCACGCGGCGCUCCCGCAAAGGAGUUGCCCACCGGGCCCGCGCCUCCGUGACCCCGCAGUUGGAGGCCAGCGUCAGG…	0.0045509		24311225	amino acid permease
SCAB_RS23480	27	79	36	42	14.35	Cluster_15037_GCF_000091305.1_ASM9130v1_genomic.gbff_SCAB_RS15955.p01_SCAB_RS15960.p01_CO_F	302	371	357	363	31.46	-21.15	-66.96	-1.88962	ACGGACAGGGCGGGCCAGGACAGGGUGACAGCGUGAACGGCGGCAUGCGAUGA&UCGUUGUAUGCCGCCCGAGCACCACGCGGCGCUCCCGCAAAGGAGUUGCCCACCGGGCCCGCGCCUCCGU	(((((..(((((((((.((...(((((((((((((..((((((((((((((((&))))))))))))).)))..)))........)))...........))))))).)).))))))).)))))))	GUACGGACAUGCCGGUACGAGCGGAAACGGACAGGGCGGGCCAGGACAGGGUGACAGCGUGAACGGCGGCAUGCGAUGAGACCGGACGAGCGGCAUCCCCGGCAGGGCGGGGGCGGCAUCCCCGACGGGCUGCUGAUCGCCCUCCUCGGC	CGGACCCGGCCGGUAUCGACAGAUAUCGUCCGGUACGGCCAACUCGGUACCGCCACCGAUCCCUUGGAUCCCAUGGGCGCCGUCCGGCAAAGGCGAUGAGCCUAGCCGGGCGGCGCCUUGGCGCGUGCGGCUUUCCGUGAAUCUCCGGCGUCAAACGAGGUGUGAGCUUUCACACUCACCACUGAAUUGCCUCCCGGCGUCUGGUUACGGCAGAGUCUCAUUUCUGUCAGGCCCCGCAUACGACGCAUCUGUACCCCCAGCGGUACGGCACCACAGCAGCACCAGGUCAACUCCAUAGCCUUCGUUGUAUGCCGCCCGAGCACCACGCGGCGCUCCCGCAAAGGAGUUGCCCACCGGGCCCGCGCCUCCGUGACCCCGCAGUUGGAGGCCAGCGUCAGG…	0.0047205		24313114	type VI secretion protein
SCAB_RS30555	36	63	36	42	5.41	Cluster_15037_GCF_000091305.1_ASM9130v1_genomic.gbff_SCAB_RS15955.p01_SCAB_RS15960.p01_CO_F	233	261	255	261	6.64	-21.14	-33.19	-1.88873	GUUGGGGAGCGGGUGGGUGGUGUCGAGG&CCCGCAUACGACGCAUCUGUACCCCCAGC	(((((((..((((((.((.((((((.((&)))).)))).)).))))))...)))))))	AGGCCCCCGGGGGAAUGCGCGCAGGUGGGGCCGGUGUUGGGGAGCGGGUGGGUGGUGUCGAGGAGAGGGUUGGGUAUGGGUGAGGGGACUCGGGCGGUCGGUGUCCAGGGGUCGGUCGCCGGUGGUUUCGAGGCGGUGCGUGAGGCGUUC	CGGACCCGGCCGGUAUCGACAGAUAUCGUCCGGUACGGCCAACUCGGUACCGCCACCGAUCCCUUGGAUCCCAUGGGCGCCGUCCGGCAAAGGCGAUGAGCCUAGCCGGGCGGCGCCUUGGCGCGUGCGGCUUUCCGUGAAUCUCCGGCGUCAAACGAGGUGUGAGCUUUCACACUCACCACUGAAUUGCCUCCCGGCGUCUGGUUACGGCAGAGUCUCAUUUCUGUCAGGCCCCGCAUACGACGCAUCUGUACCCCCAGCGGUACGGCACCACAGCAGCACCAGGUCAACUCCAUAGCCUUCGUUGUAUGCCGCCCGAGCACCACGCGGCGCUCCCGCAAAGGAGUUGCCCACCGGGCCCGCGCCUCCGUGACCCCGCAGUUGGAGGCCAGCGUCAGG…	0.0047452		24314091	EstA family serine hydrolase
SCAB_RS40450	83	141	135	141	27.72	Cluster_15037_GCF_000091305.1_ASM9130v1_genomic.gbff_SCAB_RS15955.p01_SCAB_RS15960.p01_CO_F	311	367	311	317	25.31	-21.14	-74.17	-1.88873	AGGCAGUGGGCAUCGACCUGGGCACCACGAACUCGGUGAUCGCCGUGUGGGAGGGCGGC&GCCGCCCGAGCACCACGCGGCGCUCCCGCAAAGGAGUUGCCCACCGGGCCCGCGCCU	((((.((((((..((...((((((..((...(((((.((.((((((((((..(((((((&))))))).....)))))))))).)))))...))..)))))))).)).))))))))))	GGCGGACGUCCCGCCCGUACAUGAACGAUCGGACCGCGGCUGCGGCGCAUGCCGCCGCACCGGGAGGAGUUCCUCAUGGCCAAGGCAGUGGGCAUCGACCUGGGCACCACGAACUCGGUGAUCGCCGUGUGGGAGGGCGGCGAACCUUCC	CGGACCCGGCCGGUAUCGACAGAUAUCGUCCGGUACGGCCAACUCGGUACCGCCACCGAUCCCUUGGAUCCCAUGGGCGCCGUCCGGCAAAGGCGAUGAGCCUAGCCGGGCGGCGCCUUGGCGCGUGCGGCUUUCCGUGAAUCUCCGGCGUCAAACGAGGUGUGAGCUUUCACACUCACCACUGAAUUGCCUCCCGGCGUCUGGUUACGGCAGAGUCUCAUUUCUGUCAGGCCCCGCAUACGACGCAUCUGUACCCCCAGCGGUACGGCACCACAGCAGCACCAGGUCAACUCCAUAGCCUUCGUUGUAUGCCGCCCGAGCACCACGCGGCGCUCCCGCAAAGGAGUUGCCCACCGGGCCCGCGCCUCCGUGACCCCGCAGUUGGAGGCCAGCGUCAGG…	0.0047452	dnaK	24313361	molecular chaperone DnaK
SCAB_RS26970	1	41	33	39	13.74	Cluster_15037_GCF_000091305.1_ASM9130v1_genomic.gbff_SCAB_RS15955.p01_SCAB_RS15960.p01_CO_F	123	167	125	131	13.99	-21.11	-48.84	-1.88605	GCCCACACCCGUGUGACCACGCACUUCGCGCUGCCGCGCGC&GCGUGCGGCUUUCCGUGAAUCUCCGGCGUCAAACGAGGUGUGAGC	((.(((((((((.((((..((...((((((..(((((((((&)))))))))....))))))....))..)))).))).)))))).))	GCCCACACCCGUGUGACCACGCACUUCGCGCUGCCGCGCGCCACCGACCACCACUUCCGACAGGAGCCGCACACCAUGGCCAUCGAGGUCCGCAUCCCCACCAUCCUCCGCCAGUACACCGACGGUCAGAAGGCGGUGGAGGGGGCCGGC	CGGACCCGGCCGGUAUCGACAGAUAUCGUCCGGUACGGCCAACUCGGUACCGCCACCGAUCCCUUGGAUCCCAUGGGCGCCGUCCGGCAAAGGCGAUGAGCCUAGCCGGGCGGCGCCUUGGCGCGUGCGGCUUUCCGUGAAUCUCCGGCGUCAAACGAGGUGUGAGCUUUCACACUCACCACUGAAUUGCCUCCCGGCGUCUGGUUACGGCAGAGUCUCAUUUCUGUCAGGCCCCGCAUACGACGCAUCUGUACCCCCAGCGGUACGGCACCACAGCAGCACCAGGUCAACUCCAUAGCCUUCGUUGUAUGCCGCCCGAGCACCACGCGGCGCUCCCGCAAAGGAGUUGCCCACCGGGCCCGCGCCUCCGUGACCCCGCAGUUGGAGGCCAGCGUCAGG…	0.00482		24309532	MoaD/ThiS family protein
SCAB_RS20940	95	145	128	134	19.29	Cluster_15037_GCF_000091305.1_ASM9130v1_genomic.gbff_SCAB_RS15955.p01_SCAB_RS15960.p01_CO_F	310	379	333	339	31.72	-21.04	-72.05	-1.87979	GCGGCGGCACGGCGAGCGGGAGCGGCACGGCGAGCGGGAGCGGGAGCGGCA&UGCCGCCCGAGCACCACGCGGCGCUCCCGCAAAGGAGUUGCCCACCGGGCCCGCGCCUCCGUGACCCCGC	((((.(((((((...(((((..(((...((((((((((((((((.((((((&)))))))).............))))))))).......)))))..)))..)))))....))))).))))))	CCAUUGAUGCAUCAUGCACGAUCCGGGUAGCGUGCGAUGUCAUCUCCCCUUCCCCCACCAGGAGAUGACGACGACAUGAGCCAGGUCGAGACGAGCGGCGGCACGGCGAGCGGGAGCGGCACGGCGAGCGGGAGCGGGAGCGGCACGAGC	CGGACCCGGCCGGUAUCGACAGAUAUCGUCCGGUACGGCCAACUCGGUACCGCCACCGAUCCCUUGGAUCCCAUGGGCGCCGUCCGGCAAAGGCGAUGAGCCUAGCCGGGCGGCGCCUUGGCGCGUGCGGCUUUCCGUGAAUCUCCGGCGUCAAACGAGGUGUGAGCUUUCACACUCACCACUGAAUUGCCUCCCGGCGUCUGGUUACGGCAGAGUCUCAUUUCUGUCAGGCCCCGCAUACGACGCAUCUGUACCCCCAGCGGUACGGCACCACAGCAGCACCAGGUCAACUCCAUAGCCUUCGUUGUAUGCCGCCCGAGCACCACGCGGCGCUCCCGCAAAGGAGUUGCCCACCGGGCCCGCGCCUCCGUGACCCCGCAGUUGGAGGCCAGCGUCAGG…	0.004999		24307819	cytochrome P450
SCAB_RS40535	84	123	100	106	17.02	Cluster_15037_GCF_000091305.1_ASM9130v1_genomic.gbff_SCAB_RS15955.p01_SCAB_RS15960.p01_CO_F	100	144	119	125	22.1	-21.03	-60.15	-1.8789	AGUUCUGGGAGACCGCCGUGCCAUCGCCGUCCUGCUGGGC&GCCUAGCCGGGCGGCGCCUUGGCGCGUGCGGCUUUCCGUGAAUCU	(((((..((((((((((((((((.((((((((.(((((((&))))))).))))))))...))))))).)))).)))))..))).))	CCAGACCGAUCUCGACAACGGCUGAUCCCGCCGCACCACCGCCGUCCGCGCCACACCCUUCGUGAAAGAGCCGUCAUGCGUUCAGUUCUGGGAGACCGCCGUGCCAUCGCCGUCCUGCUGGGCCCCGCGCUGCUGGUGUACACCCUGGUG	CGGACCCGGCCGGUAUCGACAGAUAUCGUCCGGUACGGCCAACUCGGUACCGCCACCGAUCCCUUGGAUCCCAUGGGCGCCGUCCGGCAAAGGCGAUGAGCCUAGCCGGGCGGCGCCUUGGCGCGUGCGGCUUUCCGUGAAUCUCCGGCGUCAAACGAGGUGUGAGCUUUCACACUCACCACUGAAUUGCCUCCCGGCGUCUGGUUACGGCAGAGUCUCAUUUCUGUCAGGCCCCGCAUACGACGCAUCUGUACCCCCAGCGGUACGGCACCACAGCAGCACCAGGUCAACUCCAUAGCCUUCGUUGUAUGCCGCCCGAGCACCACGCGGCGCUCCCGCAAAGGAGUUGCCCACCGGGCCCGCGCCUCCGUGACCCCGCAGUUGGAGGCCAGCGUCAGG…	0.0050251		24306021	sugar ABC transporter permease
SCAB_RS10105	7	28	19	25	8.16	Cluster_15037_GCF_000091305.1_ASM9130v1_genomic.gbff_SCAB_RS15955.p01_SCAB_RS15960.p01_CO_F	271	294	274	280	3.2	-20.92	-32.28	-1.86907	GGAGUAUCGGGUGCUGCUGCGG&CCACAGCAGCACCAGGUCAACUCC	((((((((.((((((((((.((&)).)))))))))).)))..)))))	GGUGACGGAGUAUCGGGUGCUGCUGCGGGAGAGGGCUACCGUGAGCGCAGGCGCCCUGUCCAGGAAGGACCGAUAGUGCAAGCGACCUUGGACGACCUCUCGACCAUUGCACUCGAUGACGUUCUCGACGACGUCGAGCGGCGGCUCGGA	CGGACCCGGCCGGUAUCGACAGAUAUCGUCCGGUACGGCCAACUCGGUACCGCCACCGAUCCCUUGGAUCCCAUGGGCGCCGUCCGGCAAAGGCGAUGAGCCUAGCCGGGCGGCGCCUUGGCGCGUGCGGCUUUCCGUGAAUCUCCGGCGUCAAACGAGGUGUGAGCUUUCACACUCACCACUGAAUUGCCUCCCGGCGUCUGGUUACGGCAGAGUCUCAUUUCUGUCAGGCCCCGCAUACGACGCAUCUGUACCCCCAGCGGUACGGCACCACAGCAGCACCAGGUCAACUCCAUAGCCUUCGUUGUAUGCCGCCCGAGCACCACGCGGCGCUCCCGCAAAGGAGUUGCCCACCGGGCCCGCGCCUCCGUGACCCCGCAGUUGGAGGCCAGCGUCAGG…	0.0053203		24306017	aminoglycoside phosphotransferase
SCAB_RS01400	110	129	111	117	11.33	Cluster_15037_GCF_000091305.1_ASM9130v1_genomic.gbff_SCAB_RS15955.p01_SCAB_RS15960.p01_CO_F	387	406	399	405	11.85	-20.81	-43.99	-1.85924	UCGUGCUCCUGGCGCUGGCC&GGCCAGCGUCAGGGGCACGA	((((((((((((((((((((&))))))))))))))))))))	CCGGCGGUUCGACGGGCACGGGGAGCGCAUUCUGUCCUGGUCGUUGCGCCCAGCUGAACUUGGGAGAGUCCACCGUUGGUUUCCAAGACCCGUGUCCUUCUGGGCAUGCUCGUGCUCCUGGCGCUGGCCGUCGGCGCCAUCGCCCUGCUC	CGGACCCGGCCGGUAUCGACAGAUAUCGUCCGGUACGGCCAACUCGGUACCGCCACCGAUCCCUUGGAUCCCAUGGGCGCCGUCCGGCAAAGGCGAUGAGCCUAGCCGGGCGGCGCCUUGGCGCGUGCGGCUUUCCGUGAAUCUCCGGCGUCAAACGAGGUGUGAGCUUUCACACUCACCACUGAAUUGCCUCCCGGCGUCUGGUUACGGCAGAGUCUCAUUUCUGUCAGGCCCCGCAUACGACGCAUCUGUACCCCCAGCGGUACGGCACCACAGCAGCACCAGGUCAACUCCAUAGCCUUCGUUGUAUGCCGCCCGAGCACCACGCGGCGCUCCCGCAAAGGAGUUGCCCACCGGGCCCGCGCCUCCGUGACCCCGCAGUUGGAGGCCAGCGUCAGG…	0.0056317		24310206	Derived by automated computational analysis using gene prediction method: Protein Homology.
SCAB_RS18710	82	126	118	124	7.89	Cluster_15037_GCF_000091305.1_ASM9130v1_genomic.gbff_SCAB_RS15955.p01_SCAB_RS15960.p01_CO_F	123	167	125	131	13.99	-20.75	-42.63	-1.85388	GCACGCACCCGCCGUACACGCCUCCCCCACGCACCCGCCGCACGC&GCGUGCGGCUUUCCGUGAAUCUCCGGCGUCAAACGAGGUGUGAGC	((.((((((...(((..(((((.....((((.....(((((((((&)))))))))....)))).......)))))...))).)))))).))	CGCAGAAAGCGGCACGCCUAAGUUCCCAGGGGUCCAAGUUACUUCCAGGUACGCCGAGUCAGGAGCCCCACUCUCAUGACCGCACGCACCCGCCGUACACGCCUCCCCCACGCACCCGCCGCACGCGCGGCCACCGCCCUGGCGGCCGCC	CGGACCCGGCCGGUAUCGACAGAUAUCGUCCGGUACGGCCAACUCGGUACCGCCACCGAUCCCUUGGAUCCCAUGGGCGCCGUCCGGCAAAGGCGAUGAGCCUAGCCGGGCGGCGCCUUGGCGCGUGCGGCUUUCCGUGAAUCUCCGGCGUCAAACGAGGUGUGAGCUUUCACACUCACCACUGAAUUGCCUCCCGGCGUCUGGUUACGGCAGAGUCUCAUUUCUGUCAGGCCCCGCAUACGACGCAUCUGUACCCCCAGCGGUACGGCACCACAGCAGCACCAGGUCAACUCCAUAGCCUUCGUUGUAUGCCGCCCGAGCACCACGCGGCGCUCCCGCAAAGGAGUUGCCCACCGGGCCCGCGCCUCCGUGACCCCGCAGUUGGAGGCCAGCGUCAGG…	0.0058086		24309891	Derived by automated computational analysis using gene prediction method: Protein Homology.
SCAB_RS24630	116	132	120	126	9.61	Cluster_15037_GCF_000091305.1_ASM9130v1_genomic.gbff_SCAB_RS15955.p01_SCAB_RS15960.p01_CO_F	354	370	360	366	9.19	-20.74	-39.54	-1.85299	CGGAGGUGCGGGCCUGG&CCGGGCCCGCGCCUCCG	(((((((((((((((((&)))))))))))))))))	CGCCUGAGAGGCGCCUGAGGGGCGGGGCCCUUGGUGUUCGGCCCCUCUCACCGCAGUCGGCGAACGGGAGGUGGCAUGGACUUCGGGUUCAGUGACGAGGACGAGGCGUUCCGGGCGGAGGUGCGGGCCUGGCUGGCGGCGCACGCCGGA	CGGACCCGGCCGGUAUCGACAGAUAUCGUCCGGUACGGCCAACUCGGUACCGCCACCGAUCCCUUGGAUCCCAUGGGCGCCGUCCGGCAAAGGCGAUGAGCCUAGCCGGGCGGCGCCUUGGCGCGUGCGGCUUUCCGUGAAUCUCCGGCGUCAAACGAGGUGUGAGCUUUCACACUCACCACUGAAUUGCCUCCCGGCGUCUGGUUACGGCAGAGUCUCAUUUCUGUCAGGCCCCGCAUACGACGCAUCUGUACCCCCAGCGGUACGGCACCACAGCAGCACCAGGUCAACUCCAUAGCCUUCGUUGUAUGCCGCCCGAGCACCACGCGGCGCUCCCGCAAAGGAGUUGCCCACCGGGCCCGCGCCUCCGUGACCCCGCAGUUGGAGGCCAGCGUCAGG…	0.0058386		24305736	acyl-CoA dehydrogenase
SCAB_RS16985	80	148	99	105	36.02	Cluster_15037_GCF_000091305.1_ASM9130v1_genomic.gbff_SCAB_RS15955.p01_SCAB_RS15960.p01_CO_F	313	378	354	360	26.41	-20.68	-83.11	-1.84763	CGGGACAGGGGGACGUGACGGCCCGGGGAGCGGGCGGGGUGCGGGGGGCCGGGCCGCUGUUGCUCGGCG&CGCCCGAGCACCACGCGGCGCUCCCGCAAAGGAGUUGCCCACCGGGCCCGCGCCUCCGUGACCCCG	((((.(((((((.((((..(((((((((.((........(((((.((((...(((((((.(((((((((&)).))))))).)).))))))))))))))........)))).)))))))))))))))).))..))))	GGAGUACCUGGAGGCGGUCGUCCGCGAGCGCGACGGCUGGACCGACUUCUACCGCGCGUGCCGCGAGGUGAGCGCGUGACGGGACAGGGGGACGUGACGGCCCGGGGAGCGGGCGGGGUGCGGGGGGCCGGGCCGCUGUUGCUCGGCGUG	CGGACCCGGCCGGUAUCGACAGAUAUCGUCCGGUACGGCCAACUCGGUACCGCCACCGAUCCCUUGGAUCCCAUGGGCGCCGUCCGGCAAAGGCGAUGAGCCUAGCCGGGCGGCGCCUUGGCGCGUGCGGCUUUCCGUGAAUCUCCGGCGUCAAACGAGGUGUGAGCUUUCACACUCACCACUGAAUUGCCUCCCGGCGUCUGGUUACGGCAGAGUCUCAUUUCUGUCAGGCCCCGCAUACGACGCAUCUGUACCCCCAGCGGUACGGCACCACAGCAGCACCAGGUCAACUCCAUAGCCUUCGUUGUAUGCCGCCCGAGCACCACGCGGCGCUCCCGCAAAGGAGUUGCCCACCGGGCCCGCGCCUCCGUGACCCCGCAGUUGGAGGCCAGCGUCAGG…	0.0060216		24312062	Derived by automated computational analysis using gene prediction method: Protein Homology.
SCAB_RS32300	2	31	23	29	8.66	Cluster_15037_GCF_000091305.1_ASM9130v1_genomic.gbff_SCAB_RS15955.p01_SCAB_RS15960.p01_CO_F	354	379	357	363	12.77	-20.67	-42.1	-1.84674	GCGAGAGGGUCGGGGAGAGCGGCGGGCCGG&CCGGGCCCGCGCCUCCGUGACCCCGC	(((...(((((..((((.((.(((((((((&)).)))))))))))))..))))))))	AGCGAGAGGGUCGGGGAGAGCGGCGGGCCGGCGGACGCGGGCGCGCGGCCCGGGGGGAACGGUCCGCUCCGGGUCAUGGUGGUCGACGACCACCCCAUGUGGCGUGACGCCGUCGCCCGCGACCUGGCCGAGUCGGGCUUCGACGUGGUC	CGGACCCGGCCGGUAUCGACAGAUAUCGUCCGGUACGGCCAACUCGGUACCGCCACCGAUCCCUUGGAUCCCAUGGGCGCCGUCCGGCAAAGGCGAUGAGCCUAGCCGGGCGGCGCCUUGGCGCGUGCGGCUUUCCGUGAAUCUCCGGCGUCAAACGAGGUGUGAGCUUUCACACUCACCACUGAAUUGCCUCCCGGCGUCUGGUUACGGCAGAGUCUCAUUUCUGUCAGGCCCCGCAUACGACGCAUCUGUACCCCCAGCGGUACGGCACCACAGCAGCACCAGGUCAACUCCAUAGCCUUCGUUGUAUGCCGCCCGAGCACCACGCGGCGCUCCCGCAAAGGAGUUGCCCACCGGGCCCGCGCCUCCGUGACCCCGCAGUUGGAGGCCAGCGUCAGG…	0.0060526		24307727	DNA-binding response regulator
SCAB_RS28720	116	150	139	145	8.51	Cluster_15037_GCF_000091305.1_ASM9130v1_genomic.gbff_SCAB_RS15955.p01_SCAB_RS15960.p01_CO_F	433	464	439	445	9.32	-20.66	-38.49	-1.84584	UCCGGUUCACCAGCCACCGUGACUUCCAGCGCGCC&GGCGAUGCUGGAAGGAAACCGUGUGAGCCGGA	((((((((((.....((.((..((((((((.((((&))))..))))))))...)).))))))))))))	AGUACGACCGCUCUCACGAAGGACUGAACGACACUGGGCAAGCGACAGCCCGAAGGCCCGCCGCCCGCACCCGCGGUGCAGCGCAUCCGACUGCGCUACACCAAGCGCGGCCGCCUCCGGUUCACCAGCCACCGUGACUUCCAGCGCGCC	CGGACCCGGCCGGUAUCGACAGAUAUCGUCCGGUACGGCCAACUCGGUACCGCCACCGAUCCCUUGGAUCCCAUGGGCGCCGUCCGGCAAAGGCGAUGAGCCUAGCCGGGCGGCGCCUUGGCGCGUGCGGCUUUCCGUGAAUCUCCGGCGUCAAACGAGGUGUGAGCUUUCACACUCACCACUGAAUUGCCUCCCGGCGUCUGGUUACGGCAGAGUCUCAUUUCUGUCAGGCCCCGCAUACGACGCAUCUGUACCCCCAGCGGUACGGCACCACAGCAGCACCAGGUCAACUCCAUAGCCUUCGUUGUAUGCCGCCCGAGCACCACGCGGCGCUCCCGCAAAGGAGUUGCCCACCGGGCCCGCGCCUCCGUGACCCCGCAGUUGGAGGCCAGCGUCAGG…	0.0060838		24305750	radical SAM protein
SCAB_RS10035	95	141	96	102	18.99	Cluster_15037_GCF_000091305.1_ASM9130v1_genomic.gbff_SCAB_RS15955.p01_SCAB_RS15960.p01_CO_F	120	166	159	165	16.78	-20.6	-56.37	-1.84048	CUCGCACCGCUGACGAGUCGGAGGUUCGCUUCAAGCCCACCCGCGCC&GGCGCGUGCGGCUUUCCGUGAAUCUCCGGCGUCAAACGAGGUGUGAG	((((((((..((((..(((((((((((((....((((((..((((((&)))))))).))))....))))))))))))))))).....))))))))	CAACAUCACCGCCGUCCUGCCGCGCCCAGCGCACGGCCAGUUCGCUUUCGACUUCCCCACUGAGGACACCUCUCGAUGACGCUCAUCCCCCACUCUCGCACCGCUGACGAGUCGGAGGUUCGCUUCAAGCCCACCCGCGCCGGAGUGAUC	CGGACCCGGCCGGUAUCGACAGAUAUCGUCCGGUACGGCCAACUCGGUACCGCCACCGAUCCCUUGGAUCCCAUGGGCGCCGUCCGGCAAAGGCGAUGAGCCUAGCCGGGCGGCGCCUUGGCGCGUGCGGCUUUCCGUGAAUCUCCGGCGUCAAACGAGGUGUGAGCUUUCACACUCACCACUGAAUUGCCUCCCGGCGUCUGGUUACGGCAGAGUCUCAUUUCUGUCAGGCCCCGCAUACGACGCAUCUGUACCCCCAGCGGUACGGCACCACAGCAGCACCAGGUCAACUCCAUAGCCUUCGUUGUAUGCCGCCCGAGCACCACGCGGCGCUCCCGCAAAGGAGUUGCCCACCGGGCCCGCGCCUCCGUGACCCCGCAGUUGGAGGCCAGCGUCAGG…	0.0062739		24311321	TIGR02680 family protein
SCAB_RS06485	105	147	132	138	14.09	Cluster_15037_GCF_000091305.1_ASM9130v1_genomic.gbff_SCAB_RS15955.p01_SCAB_RS15960.p01_CO_F	109	146	117	123	15.91	-20.57	-50.57	-1.8378	GGAGAUCGCCGCCGAGCACGCCGCCUACGCCAAGCGCGUCGCC&GGCGGCGCCUUGGCGCGUGCGGCUUUCCGUGAAUCUCC	((((((...(((.((....(((((...(((((((.((((((((&)))))))))))))))...)))))..)).))).))))))	CCCGCCCCCACCCCCGCCCCCGCCCUGCCCCGGGGCCCCGCCUUCGACGAGCCCGACAAGACGUCAGGAACCGCCAUGACACUCACCCAAGCGGACAUCGACCAGGAGAUCGCCGCCGAGCACGCCGCCUACGCCAAGCGCGUCGCCGAC	CGGACCCGGCCGGUAUCGACAGAUAUCGUCCGGUACGGCCAACUCGGUACCGCCACCGAUCCCUUGGAUCCCAUGGGCGCCGUCCGGCAAAGGCGAUGAGCCUAGCCGGGCGGCGCCUUGGCGCGUGCGGCUUUCCGUGAAUCUCCGGCGUCAAACGAGGUGUGAGCUUUCACACUCACCACUGAAUUGCCUCCCGGCGUCUGGUUACGGCAGAGUCUCAUUUCUGUCAGGCCCCGCAUACGACGCAUCUGUACCCCCAGCGGUACGGCACCACAGCAGCACCAGGUCAACUCCAUAGCCUUCGUUGUAUGCCGCCCGAGCACCACGCGGCGCUCCCGCAAAGGAGUUGCCCACCGGGCCCGCGCCUCCGUGACCCCGCAGUUGGAGGCCAGCGUCAGG…	0.0063711	pcaH	24306389	protocatechuate 34-dioxygenase subunit beta
SCAB_RS21095	98	125	118	124	21.12	Cluster_15037_GCF_000091305.1_ASM9130v1_genomic.gbff_SCAB_RS15955.p01_SCAB_RS15960.p01_CO_F	353	379	354	360	12.77	-20.52	-54.41	-1.83333	GUGGGGUCGCGUUGGCCGCGGGCCUGGU&ACCGGGCCCGCGCCUCCGUGACCCCGC	(((((((((((..((.((((((((((((&))))))))))))))..)))))))))))	GAGCAAUCCUCCCGUCCUCGCACGUACCCGUACCCGAGUGCACUCGGGUUUCGGAACGCGGACGGAGAUCAGGGCAUGGUGAGGAAGCUGUCGCGUGGUGGGGUCGCGUUGGCCGCGGGCCUGGUUGCCCUGCCCUUGGUGGCGGCGUGC	CGGACCCGGCCGGUAUCGACAGAUAUCGUCCGGUACGGCCAACUCGGUACCGCCACCGAUCCCUUGGAUCCCAUGGGCGCCGUCCGGCAAAGGCGAUGAGCCUAGCCGGGCGGCGCCUUGGCGCGUGCGGCUUUCCGUGAAUCUCCGGCGUCAAACGAGGUGUGAGCUUUCACACUCACCACUGAAUUGCCUCCCGGCGUCUGGUUACGGCAGAGUCUCAUUUCUGUCAGGCCCCGCAUACGACGCAUCUGUACCCCCAGCGGUACGGCACCACAGCAGCACCAGGUCAACUCCAUAGCCUUCGUUGUAUGCCGCCCGAGCACCACGCGGCGCUCCCGCAAAGGAGUUGCCCACCGGGCCCGCGCCUCCGUGACCCCGCAGUUGGAGGCCAGCGUCAGG…	0.0065361		24308619	Derived by automated computational analysis using gene prediction method: Protein Homology.
SCAB_RS18360	98	145	121	127	31.24	Cluster_15037_GCF_000091305.1_ASM9130v1_genomic.gbff_SCAB_RS15955.p01_SCAB_RS15960.p01_CO_F	314	369	333	339	25.02	-20.51	-76.77	-1.83244	GGAUGCUCGGGCUCGGUGUCGGGGCGGGGGCGGCCGCGGGGCUGGGGC&GCCCGAGCACCACGCGGCGCUCCCGCAAAGGAGUUGCCCACCGGGCCCGCGCCUCC	(((.((.(((((((((((((...((((((((.((((((((((..((((&))))..)).)).))))))))))))))....))......))))))))))).)).)))	CCCGUUCGUCCUGUCGUGCCUCUCAGUCGGUGUGCUUCACGUGAACGGGUGCGUGGAACGACCGAGGGGAAUGUAAUGCGCGAGAUAUCGCGGAGGGGGAUGCUCGGGCUCGGUGUCGGGGCGGGGGCGGCCGCGGGGCUGGGGCUGACC	CGGACCCGGCCGGUAUCGACAGAUAUCGUCCGGUACGGCCAACUCGGUACCGCCACCGAUCCCUUGGAUCCCAUGGGCGCCGUCCGGCAAAGGCGAUGAGCCUAGCCGGGCGGCGCCUUGGCGCGUGCGGCUUUCCGUGAAUCUCCGGCGUCAAACGAGGUGUGAGCUUUCACACUCACCACUGAAUUGCCUCCCGGCGUCUGGUUACGGCAGAGUCUCAUUUCUGUCAGGCCCCGCAUACGACGCAUCUGUACCCCCAGCGGUACGGCACCACAGCAGCACCAGGUCAACUCCAUAGCCUUCGUUGUAUGCCGCCCGAGCACCACGCGGCGCUCCCGCAAAGGAGUUGCCCACCGGGCCCGCGCCUCCGUGACCCCGCAGUUGGAGGCCAGCGUCAGG…	0.0065696		24314082	Derived by automated computational analysis using gene prediction method: Protein Homology.
SCAB_RS08550	64	86	76	82	11.4	Cluster_15037_GCF_000091305.1_ASM9130v1_genomic.gbff_SCAB_RS15955.p01_SCAB_RS15960.p01_CO_F	235	260	242	248	5.37	-20.49	-37.26	-1.83065	CUGGAGGUACGGAUGCGUCUGCG&CGCAUACGACGCAUCUGUACCCCCAG	((((.((((((((((((((((((&))))...)))))))))))))).))))	GAUGGCCGAGACGCCGCUGACGGGGUCAUGGCACCCGCGUUAGUCUGCGCGAACGGUCCUUGACUGGAGGUACGGAUGCGUCUGCGUCGCCCUGUCGCGCGGAAACUGGCUGUACUGGCGGCAACGUCCGCCGUGGUCGCGGUGGGGGCG	CGGACCCGGCCGGUAUCGACAGAUAUCGUCCGGUACGGCCAACUCGGUACCGCCACCGAUCCCUUGGAUCCCAUGGGCGCCGUCCGGCAAAGGCGAUGAGCCUAGCCGGGCGGCGCCUUGGCGCGUGCGGCUUUCCGUGAAUCUCCGGCGUCAAACGAGGUGUGAGCUUUCACACUCACCACUGAAUUGCCUCCCGGCGUCUGGUUACGGCAGAGUCUCAUUUCUGUCAGGCCCCGCAUACGACGCAUCUGUACCCCCAGCGGUACGGCACCACAGCAGCACCAGGUCAACUCCAUAGCCUUCGUUGUAUGCCGCCCGAGCACCACGCGGCGCUCCCGCAAAGGAGUUGCCCACCGGGCCCGCGCCUCCGUGACCCCGCAGUUGGAGGCCAGCGUCAGG…	0.006637	ggt	24306836	gamma-glutamyltransferase
SCAB_RS25855	119	149	138	144	14.82	Cluster_15037_GCF_000091305.1_ASM9130v1_genomic.gbff_SCAB_RS15955.p01_SCAB_RS15960.p01_CO_F	120	149	125	131	12.83	-20.47	-48.12	-1.82887	GCUGGAGCACCGCGGAACAGCCGCACGCUCC&GGCGCGUGCGGCUUUCCGUGAAUCUCCGGC	(((((((...(((((((.((((((((((.((&)).)))))))))))))))))...)))))))	CCAGCUUCCGCACGGGCCACGCCGUUUGGCACUCUGUGUCCCCUGGCGGGGUAUGCACAGGAGGGGAUCACGUUCAUGAGCGCGACGCAGGCGGGACCUUCGGGCGACCCCCGCAUCGGCUGGAGCACCGCGGAACAGCCGCACGCUCCC	CGGACCCGGCCGGUAUCGACAGAUAUCGUCCGGUACGGCCAACUCGGUACCGCCACCGAUCCCUUGGAUCCCAUGGGCGCCGUCCGGCAAAGGCGAUGAGCCUAGCCGGGCGGCGCCUUGGCGCGUGCGGCUUUCCGUGAAUCUCCGGCGUCAAACGAGGUGUGAGCUUUCACACUCACCACUGAAUUGCCUCCCGGCGUCUGGUUACGGCAGAGUCUCAUUUCUGUCAGGCCCCGCAUACGACGCAUCUGUACCCCCAGCGGUACGGCACCACAGCAGCACCAGGUCAACUCCAUAGCCUUCGUUGUAUGCCGCCCGAGCACCACGCGGCGCUCCCGCAAAGGAGUUGCCCACCGGGCCCGCGCCUCCGUGACCCCGCAGUUGGAGGCCAGCGUCAGG…	0.0067051		24314259	Derived by automated computational analysis using gene prediction method: Protein Homology.
SCAB_RS20840	75	141	87	93	31.29	Cluster_15037_GCF_000091305.1_ASM9130v1_genomic.gbff_SCAB_RS15955.p01_SCAB_RS15960.p01_CO_F	231	303	283	289	18.65	-20.44	-70.38	-1.82619	GAUGGCUGACGCUGACCUGAAGCUGCUGUACCGGGAGCUGGUCUCGCUGGAGAUCGAGUUGUGGGGC&GCCCCGCAUACGACGCAUCUGUACCCCCAGCGGUACGGCACCACAGCAGCACCAGGUCAACUCCAUAGCCUUC	((.((((((...(((((((..((((((((...((..((((....((((((((((((.((((((((((&)))))))).))..)).))))......))))))...)))).))))))))))..)))))))..))...)))).))	GACCCCACCUCGCCGUACACCACCGGUGACCUACAAUUAAUUGUCUAUGGAAGAUAAUUCGUUGGAAGAUGAGUGAUGGCUGACGCUGACCUGAAGCUGCUGUACCGGGAGCUGGUCUCGCUGGAGAUCGAGUUGUGGGGCGGCAUCGAG	CGGACCCGGCCGGUAUCGACAGAUAUCGUCCGGUACGGCCAACUCGGUACCGCCACCGAUCCCUUGGAUCCCAUGGGCGCCGUCCGGCAAAGGCGAUGAGCCUAGCCGGGCGGCGCCUUGGCGCGUGCGGCUUUCCGUGAAUCUCCGGCGUCAAACGAGGUGUGAGCUUUCACACUCACCACUGAAUUGCCUCCCGGCGUCUGGUUACGGCAGAGUCUCAUUUCUGUCAGGCCCCGCAUACGACGCAUCUGUACCCCCAGCGGUACGGCACCACAGCAGCACCAGGUCAACUCCAUAGCCUUCGUUGUAUGCCGCCCGAGCACCACGCGGCGCUCCCGCAAAGGAGUUGCCCACCGGGCCCGCGCCUCCGUGACCCCGCAGUUGGAGGCCAGCGUCAGG…	0.0068085		24310347	MarR family transcriptional regulator
SCAB_RS34550	5	34	10	16	11.06	Cluster_15037_GCF_000091305.1_ASM9130v1_genomic.gbff_SCAB_RS15955.p01_SCAB_RS15960.p01_CO_F	291	324	312	318	9.11	-20.36	-40.53	-1.81904	GGUGUCGGGCGGGACGGCGGAGCAACGGAG&CUCCAUAGCCUUCGUUGUAUGCCGCCCGAGCACC	((((((((((((.((((((((((...((((&))))...)).))))))))...)))))))).))))	CGGGGGUGUCGGGCGGGACGGCGGAGCAACGGAGAGGGGUCGGUCGGUAUGGGGUCGUCGUACGGUCGGGGGCGGCUGCACCUGGCCGCUGCCAUGGAUCAGCGUCCGGGACGGGACGCGGGCGCGUUCGUGGAACUCGCCCGGCUCGCG	CGGACCCGGCCGGUAUCGACAGAUAUCGUCCGGUACGGCCAACUCGGUACCGCCACCGAUCCCUUGGAUCCCAUGGGCGCCGUCCGGCAAAGGCGAUGAGCCUAGCCGGGCGGCGCCUUGGCGCGUGCGGCUUUCCGUGAAUCUCCGGCGUCAAACGAGGUGUGAGCUUUCACACUCACCACUGAAUUGCCUCCCGGCGUCUGGUUACGGCAGAGUCUCAUUUCUGUCAGGCCCCGCAUACGACGCAUCUGUACCCCCAGCGGUACGGCACCACAGCAGCACCAGGUCAACUCCAUAGCCUUCGUUGUAUGCCGCCCGAGCACCACGCGGCGCUCCCGCAAAGGAGUUGCCCACCGGGCCCGCGCCUCCGUGACCCCGCAGUUGGAGGCCAGCGUCAGG…	0.0070914		24308330	LLM class flavin-dependent oxidoreductase
SCAB_RS15590	73	115	106	112	14.06	Cluster_15037_GCF_000091305.1_ASM9130v1_genomic.gbff_SCAB_RS15955.p01_SCAB_RS15960.p01_CO_F	429	478	432	438	25.41	-20.35	-59.82	-1.81815	UCCUUGGAGAACCCUCUGGCCACGCGCUCCUUCAUCGCCCGCC&GGCGGGCGAUGCUGGAAGGAAACCGUGUGAGCCGGAUUUCGGUCCGGGGA	((((((((......((((((((((((.((((((((((((((((&))))))))))....))))))...)))))).))))))......))))))))	GGCAACGGCGGCACCCACCCCGUGCGCCGCCACCCCUAACCCCGCAGGGGUCAACCACCACCCGCCUGCACGUCCUUGGAGAACCCUCUGGCCACGCGCUCCUUCAUCGCCCGCCCCACCACCGGAACGGGGUACAGCGGCAUUUACGUC	CGGACCCGGCCGGUAUCGACAGAUAUCGUCCGGUACGGCCAACUCGGUACCGCCACCGAUCCCUUGGAUCCCAUGGGCGCCGUCCGGCAAAGGCGAUGAGCCUAGCCGGGCGGCGCCUUGGCGCGUGCGGCUUUCCGUGAAUCUCCGGCGUCAAACGAGGUGUGAGCUUUCACACUCACCACUGAAUUGCCUCCCGGCGUCUGGUUACGGCAGAGUCUCAUUUCUGUCAGGCCCCGCAUACGACGCAUCUGUACCCCCAGCGGUACGGCACCACAGCAGCACCAGGUCAACUCCAUAGCCUUCGUUGUAUGCCGCCCGAGCACCACGCGGCGCUCCCGCAAAGGAGUUGCCCACCGGGCCCGCGCCUCCGUGACCCCGCAGUUGGAGGCCAGCGUCAGG…	0.0071276		24310351	Derived by automated computational analysis using gene prediction method: Protein Homology.
SCAB_RS21160	95	146	97	103	29.75	Cluster_15037_GCF_000091305.1_ASM9130v1_genomic.gbff_SCAB_RS15955.p01_SCAB_RS15960.p01_CO_F	311	368	360	366	25.31	-20.33	-75.39	-1.81636	GGGGCGUGGGUCUGGUCCUGGCCGUCUCGGCGGCGCUGGUGCUCGGCCCGGC&GCCGCCCGAGCACCACGCGGCGCUCCCGCAAAGGAGUUGCCCACCGGGCCCGCGCCUC	((((((((((((((((...(((...(((.(((.(((((((((((((..((((&)))).)))))))))).))).)))..........)))..))).))))))))))))))))	CAUAUGAAUGCAGGCGUCGGCUUCGGGCACCGGGUUCCGUCGCCUCGGCAGGACAUCAGGAGAAGAGGACGUGGCGUGAAGCGAAGAACUCCGGGGGGCGUGGGUCUGGUCCUGGCCGUCUCGGCGGCGCUGGUGCUCGGCCCGGCCGGC	CGGACCCGGCCGGUAUCGACAGAUAUCGUCCGGUACGGCCAACUCGGUACCGCCACCGAUCCCUUGGAUCCCAUGGGCGCCGUCCGGCAAAGGCGAUGAGCCUAGCCGGGCGGCGCCUUGGCGCGUGCGGCUUUCCGUGAAUCUCCGGCGUCAAACGAGGUGUGAGCUUUCACACUCACCACUGAAUUGCCUCCCGGCGUCUGGUUACGGCAGAGUCUCAUUUCUGUCAGGCCCCGCAUACGACGCAUCUGUACCCCCAGCGGUACGGCACCACAGCAGCACCAGGUCAACUCCAUAGCCUUCGUUGUAUGCCGCCCGAGCACCACGCGGCGCUCCCGCAAAGGAGUUGCCCACCGGGCCCGCGCCUCCGUGACCCCGCAGUUGGAGGCCAGCGUCAGG…	0.0072004		24309692	Derived by automated computational analysis using gene prediction method: Protein Homology.
SCAB_RS26085	1	22	15	21	9.38	Cluster_15037_GCF_000091305.1_ASM9130v1_genomic.gbff_SCAB_RS15955.p01_SCAB_RS15960.p01_CO_F	316	339	317	323	12.44	-20.29	-42.11	-1.81279	GCGGCGCGCCGCGGGUGUUUGG&CCGAGCACCACGCGGCGCUCCCGC	((((.(((((((((((((((((&))))))))).))))))))..))))	GCGGCGCGCCGCGGGUGUUUGGCUGGACACACUGGAUCCAUGGGCUCGGACGACGACACGACAGCGGGGGACGGGAUGGGAGACACGACGAACGGGACCGGCGGGGACGGGCCCACCGCCCGGCACGCGGAGGCGGCCGGGGACGGCGAG	CGGACCCGGCCGGUAUCGACAGAUAUCGUCCGGUACGGCCAACUCGGUACCGCCACCGAUCCCUUGGAUCCCAUGGGCGCCGUCCGGCAAAGGCGAUGAGCCUAGCCGGGCGGCGCCUUGGCGCGUGCGGCUUUCCGUGAAUCUCCGGCGUCAAACGAGGUGUGAGCUUUCACACUCACCACUGAAUUGCCUCCCGGCGUCUGGUUACGGCAGAGUCUCAUUUCUGUCAGGCCCCGCAUACGACGCAUCUGUACCCCCAGCGGUACGGCACCACAGCAGCACCAGGUCAACUCCAUAGCCUUCGUUGUAUGCCGCCCGAGCACCACGCGGCGCUCCCGCAAAGGAGUUGCCCACCGGGCCCGCGCCUCCGUGACCCCGCAGUUGGAGGCCAGCGUCAGG…	0.007348		24307467	diaminopimelate decarboxylase
SCAB_RS45590	77	118	112	118	8.46	Cluster_15037_GCF_000091305.1_ASM9130v1_genomic.gbff_SCAB_RS15955.p01_SCAB_RS15960.p01_CO_F	125	172	125	131	16.63	-20.28	-45.37	-1.81189	UGAGAGCCACGCCCGAAAACGCCGCACCCAAGGACGCCGUAC&GUGCGGCUUUCCGUGAAUCUCCGGCGUCAAACGAGGUGUGAGCUUUCA	(((((((((((((((...((((((....((.(((.(((((((&)))))))..))).))......))))))....)).)))))).)))))))	AACGGGAAUUGGUCCCCGAUGACGUCAUGGAAGUGGACCUUAAUCCGAACCGCCCGCGUCCCUAGCGUCGAACCCAUGAGAGCCACGCCCGAAAACGCCGCACCCAAGGACGCCGUACCGGAGAACGCCGUACCCAAGAACGCCGUACCG	CGGACCCGGCCGGUAUCGACAGAUAUCGUCCGGUACGGCCAACUCGGUACCGCCACCGAUCCCUUGGAUCCCAUGGGCGCCGUCCGGCAAAGGCGAUGAGCCUAGCCGGGCGGCGCCUUGGCGCGUGCGGCUUUCCGUGAAUCUCCGGCGUCAAACGAGGUGUGAGCUUUCACACUCACCACUGAAUUGCCUCCCGGCGUCUGGUUACGGCAGAGUCUCAUUUCUGUCAGGCCCCGCAUACGACGCAUCUGUACCCCCAGCGGUACGGCACCACAGCAGCACCAGGUCAACUCCAUAGCCUUCGUUGUAUGCCGCCCGAGCACCACGCGGCGCUCCCGCAAAGGAGUUGCCCACCGGGCCCGCGCCUCCGUGACCCCGCAGUUGGAGGCCAGCGUCAGG…	0.0073854		31221525	incomplete partial in the middle of a contig missing stop Derived by automated computational analysis using gene prediction method: Protein Homology.
SCAB_RS02095	1	35	1	7	15.45	Cluster_15037_GCF_000091305.1_ASM9130v1_genomic.gbff_SCAB_RS15955.p01_SCAB_RS15960.p01_CO_F	115	152	146	152	14.9	-20.25	-50.6	-1.80921	GGCGCCGAGUCGCCGAAGGACGCACUGGCCAAGGC&GCCUUGGCGCGUGCGGCUUUCCGUGAAUCUCCGGCGUC	(((((((((((((.(((((.(((((..((((((((&))))))))..))))).))))).))))..)).)))))))	GGCGCCGAGUCGCCGAAGGACGCACUGGCCAAGGCCCAGUCGGCCGUCAAGUAACCAGGGAUGCGCGGUCCGUCGAUGAACGACACGAAACAGGUCCCGGACCGCCGGUCCGCGCACGACCGGAGCGGGGCGGCCACCGCCGCCCCGGCC	CGGACCCGGCCGGUAUCGACAGAUAUCGUCCGGUACGGCCAACUCGGUACCGCCACCGAUCCCUUGGAUCCCAUGGGCGCCGUCCGGCAAAGGCGAUGAGCCUAGCCGGGCGGCGCCUUGGCGCGUGCGGCUUUCCGUGAAUCUCCGGCGUCAAACGAGGUGUGAGCUUUCACACUCACCACUGAAUUGCCUCCCGGCGUCUGGUUACGGCAGAGUCUCAUUUCUGUCAGGCCCCGCAUACGACGCAUCUGUACCCCCAGCGGUACGGCACCACAGCAGCACCAGGUCAACUCCAUAGCCUUCGUUGUAUGCCGCCCGAGCACCACGCGGCGCUCCCGCAAAGGAGUUGCCCACCGGGCCCGCGCCUCCGUGACCCCGCAGUUGGAGGCCAGCGUCAGG…	0.0074985		24311900	sugar ABC transporter permease
SCAB_RS38670	30	52	46	52	5.26	Cluster_15037_GCF_000091305.1_ASM9130v1_genomic.gbff_SCAB_RS15955.p01_SCAB_RS15960.p01_CO_F	360	378	360	366	5.71	-20.23	-31.2	-1.80742	CGGGGAGACGGAGGACGGCGUGG&CCGCGCCUCCGUGACCCCG	(((((..(((((....(((((((&))))))))))))..)))))	GAGGCUGGGACCGAGGGUGGUCAGGGCGACGGGGAGACGGAGGACGGCGUGGACUGGGAUCGAUUCGCCCGGCAGAUGGCGUCGAUGGCGCGGGAUCUGCUGGCACAGCCGUCGGUCGACGCCACGCUGGAGCGGAUCACCGCCUCGGCC	CGGACCCGGCCGGUAUCGACAGAUAUCGUCCGGUACGGCCAACUCGGUACCGCCACCGAUCCCUUGGAUCCCAUGGGCGCCGUCCGGCAAAGGCGAUGAGCCUAGCCGGGCGGCGCCUUGGCGCGUGCGGCUUUCCGUGAAUCUCCGGCGUCAAACGAGGUGUGAGCUUUCACACUCACCACUGAAUUGCCUCCCGGCGUCUGGUUACGGCAGAGUCUCAUUUCUGUCAGGCCCCGCAUACGACGCAUCUGUACCCCCAGCGGUACGGCACCACAGCAGCACCAGGUCAACUCCAUAGCCUUCGUUGUAUGCCGCCCGAGCACCACGCGGCGCUCCCGCAAAGGAGUUGCCCACCGGGCCCGCGCCUCCGUGACCCCGCAGUUGGAGGCCAGCGUCAGG…	0.0075748		24313975	transcription antitermination regulator
SCAB_RS26130	78	105	99	105	19.03	Cluster_15037_GCF_000091305.1_ASM9130v1_genomic.gbff_SCAB_RS15955.p01_SCAB_RS15960.p01_CO_F	27	56	27	33	11.02	-20.21	-50.26	-1.80564	GUGGGGUGCCGAGGUGUCGUACCGGACG&CGUCCGGUACGGCCAACUCGGUACCGCCAC	(((((((((((((..(((((((((((((&)))))))))))))...))))))))).))))	CCGACACCUGCGUGUGUCUUCCUUCUACACGGGCCCCGGCGUACCUUGAGCCGCCGAUCUGAUGUUCCGUCAGAAAUGUGGGGUGCCGAGGUGUCGUACCGGACGUACCAGAAACGAACCGCCGCGCUCGCGACCCUCGCGGCCCUGGCC	CGGACCCGGCCGGUAUCGACAGAUAUCGUCCGGUACGGCCAACUCGGUACCGCCACCGAUCCCUUGGAUCCCAUGGGCGCCGUCCGGCAAAGGCGAUGAGCCUAGCCGGGCGGCGCCUUGGCGCGUGCGGCUUUCCGUGAAUCUCCGGCGUCAAACGAGGUGUGAGCUUUCACACUCACCACUGAAUUGCCUCCCGGCGUCUGGUUACGGCAGAGUCUCAUUUCUGUCAGGCCCCGCAUACGACGCAUCUGUACCCCCAGCGGUACGGCACCACAGCAGCACCAGGUCAACUCCAUAGCCUUCGUUGUAUGCCGCCCGAGCACCACGCGGCGCUCCCGCAAAGGAGUUGCCCACCGGGCCCGCGCCUCCGUGACCCCGCAGUUGGAGGCCAGCGUCAGG…	0.0076518		24313957	Derived by automated computational analysis using gene prediction method: Protein Homology.
SCAB_RS25395	98	130	117	123	13.16	Cluster_15037_GCF_000091305.1_ASM9130v1_genomic.gbff_SCAB_RS15955.p01_SCAB_RS15960.p01_CO_F	224	258	234	240	5.95	-20.21	-39.32	-1.80564	GGCGGGAACGGGUGCCGCAUGUGCGGGUGGCGG&CUGUCAGGCCCCGCAUACGACGCAUCUGUACCCCC	((.(((.((((((((....((((((((((((((&))))))...))))))))....)))))))).)))))	CUGCGCCAGUGAUUACUGGCGCGGACAUGAGGUGCGAACGCGGUGUGCGCACGCGAUGAGGCGUGGAGGUACCGGAUGGCCGGGCAGGAACAGGGCGGGCGGGAACGGGUGCCGCAUGUGCGGGUGGCGGUGGUCGGGUCCGGGUUCGGC	CGGACCCGGCCGGUAUCGACAGAUAUCGUCCGGUACGGCCAACUCGGUACCGCCACCGAUCCCUUGGAUCCCAUGGGCGCCGUCCGGCAAAGGCGAUGAGCCUAGCCGGGCGGCGCCUUGGCGCGUGCGGCUUUCCGUGAAUCUCCGGCGUCAAACGAGGUGUGAGCUUUCACACUCACCACUGAAUUGCCUCCCGGCGUCUGGUUACGGCAGAGUCUCAUUUCUGUCAGGCCCCGCAUACGACGCAUCUGUACCCCCAGCGGUACGGCACCACAGCAGCACCAGGUCAACUCCAUAGCCUUCGUUGUAUGCCGCCCGAGCACCACGCGGCGCUCCCGCAAAGGAGUUGCCCACCGGGCCCGCGCCUCCGUGACCCCGCAGUUGGAGGCCAGCGUCAGG…	0.0076518		24312493	NAD(P)/FAD-dependent oxidoreductase
SCAB_RS33545	111	132	117	123	10.86	Cluster_15037_GCF_000091305.1_ASM9130v1_genomic.gbff_SCAB_RS15955.p01_SCAB_RS15960.p01_CO_F	354	375	363	369	11.77	-20.18	-42.81	-1.80296	GGUCACGGGGGUGCUGGCCGGG&CCGGGCCCGCGCCUCCGUGACC	((((((((((((((.((((.((&)).)))).))))))))))))))	UGAACGGGCGGACACGGAGUCCGAUCAGCUGCCGAGCCGACGAAAUGAGGGGCCGACGAGAUGAGGGGCCGAGGGAUGAGGAACGACCGGGUGAGGAGCGCGGCGCGCGUGGUCACGGGGGUGCUGGCCGGGGCGACGCUGUGCUGGCUU	CGGACCCGGCCGGUAUCGACAGAUAUCGUCCGGUACGGCCAACUCGGUACCGCCACCGAUCCCUUGGAUCCCAUGGGCGCCGUCCGGCAAAGGCGAUGAGCCUAGCCGGGCGGCGCCUUGGCGCGUGCGGCUUUCCGUGAAUCUCCGGCGUCAAACGAGGUGUGAGCUUUCACACUCACCACUGAAUUGCCUCCCGGCGUCUGGUUACGGCAGAGUCUCAUUUCUGUCAGGCCCCGCAUACGACGCAUCUGUACCCCCAGCGGUACGGCACCACAGCAGCACCAGGUCAACUCCAUAGCCUUCGUUGUAUGCCGCCCGAGCACCACGCGGCGCUCCCGCAAAGGAGUUGCCCACCGGGCCCGCGCCUCCGUGACCCCGCAGUUGGAGGCCAGCGUCAGG…	0.0077687		24312378	Derived by automated computational analysis using gene prediction method: Protein Homology.
SCAB_RS33130	46	93	86	92	20.26	Cluster_15037_GCF_000091305.1_ASM9130v1_genomic.gbff_SCAB_RS15955.p01_SCAB_RS15960.p01_CO_F	33	72	34	40	15.42	-20.15	-55.83	-1.80028	GGGAUUCGGGGGAUCGAGGUGGGAGCGGACAUGAUCGAUGGGCCGUAC&GUACGGCCAACUCGGUACCGCCACCGAUCCCUUGGAUCCC	(((((((((((((((..((((...((((.....(((((..((((((((&))))))))...))))).)))))))))))))))))))))))	ACGGAUGUUCACUUGUGGUGACACUGGGUGCGGGGCAGGAUCUUGGGGAUUCGGGGGAUCGAGGUGGGAGCGGACAUGAUCGAUGGGCCGUACUUCGUGCUGACGGUGCUGGGGCUGCUCGGGACGGCGAUCGUGGCGGGGGUGUUCUGC	CGGACCCGGCCGGUAUCGACAGAUAUCGUCCGGUACGGCCAACUCGGUACCGCCACCGAUCCCUUGGAUCCCAUGGGCGCCGUCCGGCAAAGGCGAUGAGCCUAGCCGGGCGGCGCCUUGGCGCGUGCGGCUUUCCGUGAAUCUCCGGCGUCAAACGAGGUGUGAGCUUUCACACUCACCACUGAAUUGCCUCCCGGCGUCUGGUUACGGCAGAGUCUCAUUUCUGUCAGGCCCCGCAUACGACGCAUCUGUACCCCCAGCGGUACGGCACCACAGCAGCACCAGGUCAACUCCAUAGCCUUCGUUGUAUGCCGCCCGAGCACCACGCGGCGCUCCCGCAAAGGAGUUGCCCACCGGGCCCGCGCCUCCGUGACCCCGCAGUUGGAGGCCAGCGUCAGG…	0.0078873		24308049	DUF1772 domain-containing protein
SCAB_RS05200	93	108	94	100	6.31	Cluster_15037_GCF_000091305.1_ASM9130v1_genomic.gbff_SCAB_RS15955.p01_SCAB_RS15960.p01_CO_F	355	369	362	368	8.59	-20.1	-35	-1.79581	GGAGGCGCGCGGCCCG&CGGGCCCGCGCCUCC	(((((((((.((((((&)))))))))))))))	AGAACGGCCAAUCCACCGCCCGACCUGCUCCGGAUUACGCGGAGACCGCAGAUCGCGGAGGCGGGAGGAGAGGCGAUGGAAACCGAGCCGGAGGAGGCGCGCGGCCCGCAACGCCGGUCACGGCACGAGCGGCGGACGGCCGUGAUCGGG	CGGACCCGGCCGGUAUCGACAGAUAUCGUCCGGUACGGCCAACUCGGUACCGCCACCGAUCCCUUGGAUCCCAUGGGCGCCGUCCGGCAAAGGCGAUGAGCCUAGCCGGGCGGCGCCUUGGCGCGUGCGGCUUUCCGUGAAUCUCCGGCGUCAAACGAGGUGUGAGCUUUCACACUCACCACUGAAUUGCCUCCCGGCGUCUGGUUACGGCAGAGUCUCAUUUCUGUCAGGCCCCGCAUACGACGCAUCUGUACCCCCAGCGGUACGGCACCACAGCAGCACCAGGUCAACUCCAUAGCCUUCGUUGUAUGCCGCCCGAGCACCACGCGGCGCUCCCGCAAAGGAGUUGCCCACCGGGCCCGCGCCUCCGUGACCCCGCAGUUGGAGGCCAGCGUCAGG…	0.0080887		24309678	amine oxidase
SCAB_RS17980	128	148	133	139	9.46	Cluster_15037_GCF_000091305.1_ASM9130v1_genomic.gbff_SCAB_RS15955.p01_SCAB_RS15960.p01_CO_F	386	403	392	398	6.36	-20.08	-35.9	-1.79402	UGCCCCUGACGCUGACCGCCU&AGGCCAGCGUCAGGGGCA	((((((((((((((...((((&))))))))))))))))))	UGUCCCACCGGCGCCGUCACGGUCAACAUGCCCUACCUGCUCCGCUGAACGCUCCGGUGAGAGGCCCGAACUCCCAUGAAGACCACCCCAGCCACCACAGCAGUCACCCUGGCCACAGCCCUCCUGCUGCCCCUGACGCUGACCGCCUGC	CGGACCCGGCCGGUAUCGACAGAUAUCGUCCGGUACGGCCAACUCGGUACCGCCACCGAUCCCUUGGAUCCCAUGGGCGCCGUCCGGCAAAGGCGAUGAGCCUAGCCGGGCGGCGCCUUGGCGCGUGCGGCUUUCCGUGAAUCUCCGGCGUCAAACGAGGUGUGAGCUUUCACACUCACCACUGAAUUGCCUCCCGGCGUCUGGUUACGGCAGAGUCUCAUUUCUGUCAGGCCCCGCAUACGACGCAUCUGUACCCCCAGCGGUACGGCACCACAGCAGCACCAGGUCAACUCCAUAGCCUUCGUUGUAUGCCGCCCGAGCACCACGCGGCGCUCCCGCAAAGGAGUUGCCCACCGGGCCCGCGCCUCCGUGACCCCGCAGUUGGAGGCCAGCGUCAGG…	0.0081706		24309591	ABC transporter substrate-binding protein
SCAB_RS24090	15	44	33	39	13.39	Cluster_15037_GCF_000091305.1_ASM9130v1_genomic.gbff_SCAB_RS15955.p01_SCAB_RS15960.p01_CO_F	350	379	355	361	14.34	-20.07	-47.8	-1.79313	GCGUUGGUGACGGACGGGGGGCCUGGUGGG&CCCACCGGGCCCGCGCCUCCGUGACCCCGC	(((..(((.(((((.((.((((((((((((&))))))))))))...))))))).))).)))	UGUUGGUGUAGCAGGCGUUGGUGACGGACGGGGGGCCUGGUGGGUGCGAGACGCGCGCGGAAGAUGUUGCGGAAGAUGGAGAGCGGUGAGCCCGUGCAGCUCGUCAUCGGCAUGACGACGAUGAAGGGGCUCACCCGACUCGCCCUCCUC	CGGACCCGGCCGGUAUCGACAGAUAUCGUCCGGUACGGCCAACUCGGUACCGCCACCGAUCCCUUGGAUCCCAUGGGCGCCGUCCGGCAAAGGCGAUGAGCCUAGCCGGGCGGCGCCUUGGCGCGUGCGGCUUUCCGUGAAUCUCCGGCGUCAAACGAGGUGUGAGCUUUCACACUCACCACUGAAUUGCCUCCCGGCGUCUGGUUACGGCAGAGUCUCAUUUCUGUCAGGCCCCGCAUACGACGCAUCUGUACCCCCAGCGGUACGGCACCACAGCAGCACCAGGUCAACUCCAUAGCCUUCGUUGUAUGCCGCCCGAGCACCACGCGGCGCUCCCGCAAAGGAGUUGCCCACCGGGCCCGCGCCUCCGUGACCCCGCAGUUGGAGGCCAGCGUCAGG…	0.0082118		24305832	Derived by automated computational analysis using gene prediction method: GeneMarkS+.
SCAB_RS04540	33	55	34	40	9.51	Cluster_15037_GCF_000091305.1_ASM9130v1_genomic.gbff_SCAB_RS15955.p01_SCAB_RS15960.p01_CO_F	354	380	373	379	12.95	-20.06	-42.52	-1.79224	UGCGGGGUACGGAACGGGUCCGG&CCGGGCCCGCGCCUCCGUGACCCCGCA	(((((((((((((.(((((((((&)))))))))....))))).))))))))	GAUUCCGGAACGGGCGCGGGUGCGGGUGGGGGUGCGGGGUACGGAACGGGUCCGGGAACAGGUGCCCGCAAGGAGAUGAGCACGGGGGCCCAGGUGUUCUCGGCCGUGGCGGCCGUCGGGGUGAUCCUGGGCGGUCUGUGGCUGAUCGGA	CGGACCCGGCCGGUAUCGACAGAUAUCGUCCGGUACGGCCAACUCGGUACCGCCACCGAUCCCUUGGAUCCCAUGGGCGCCGUCCGGCAAAGGCGAUGAGCCUAGCCGGGCGGCGCCUUGGCGCGUGCGGCUUUCCGUGAAUCUCCGGCGUCAAACGAGGUGUGAGCUUUCACACUCACCACUGAAUUGCCUCCCGGCGUCUGGUUACGGCAGAGUCUCAUUUCUGUCAGGCCCCGCAUACGACGCAUCUGUACCCCCAGCGGUACGGCACCACAGCAGCACCAGGUCAACUCCAUAGCCUUCGUUGUAUGCCGCCCGAGCACCACGCGGCGCUCCCGCAAAGGAGUUGCCCACCGGGCCCGCGCCUCCGUGACCCCGCAGUUGGAGGCCAGCGUCAGG…	0.0082533		24313884	Derived by automated computational analysis using gene prediction method: Protein Homology.
SCAB_RS31250	101	123	116	122	5.2	Cluster_15037_GCF_000091305.1_ASM9130v1_genomic.gbff_SCAB_RS15955.p01_SCAB_RS15960.p01_CO_F	188	207	189	195	6.75	-20.04	-31.99	-1.79045	UGAUCAGGCAGGCGCGGGAGGCA&UGCCUCCCGGCGUCUGGUUA	(((((((((..((.(((((((((&))))))))))))))))))))	UGUUCCCGCCGGAGGAGUAGCGGCCUACGCUCUGCGGUCGGUACGACAACGAUCGGGAAGCCGGAGCGGGAAAGCGUGCGGAAGUCCGAGGCCAGGGAAUUGAUCAGGCAGGCGCGGGAGGCAUGGGAGGCCGAGGAGUGGCAGCGCGCC	CGGACCCGGCCGGUAUCGACAGAUAUCGUCCGGUACGGCCAACUCGGUACCGCCACCGAUCCCUUGGAUCCCAUGGGCGCCGUCCGGCAAAGGCGAUGAGCCUAGCCGGGCGGCGCCUUGGCGCGUGCGGCUUUCCGUGAAUCUCCGGCGUCAAACGAGGUGUGAGCUUUCACACUCACCACUGAAUUGCCUCCCGGCGUCUGGUUACGGCAGAGUCUCAUUUCUGUCAGGCCCCGCAUACGACGCAUCUGUACCCCCAGCGGUACGGCACCACAGCAGCACCAGGUCAACUCCAUAGCCUUCGUUGUAUGCCGCCCGAGCACCACGCGGCGCUCCCGCAAAGGAGUUGCCCACCGGGCCCGCGCCUCCGUGACCCCGCAGUUGGAGGCCAGCGUCAGG…	0.0083367		24305800	Derived by automated computational analysis using gene prediction method: Protein Homology.
SCAB_RS06600	28	75	64	70	7.24	Cluster_15037_GCF_000091305.1_ASM9130v1_genomic.gbff_SCAB_RS15955.p01_SCAB_RS15960.p01_CO_F	124	162	129	135	12.17	-20	-39.41	-1.78688	CACCUCACCAGACUUGCCCUGAGAAACAACGACGAGGAGAGCCACACG&CGUGCGGCUUUCCGUGAAUCUCCGGCGUCAAACGAGGUG	((((((....(((..(((..((((....((.....((((((((.((((&)))).))))))))))...)))).))))))....))))))	AGUUCCCCUGCCCUGCCCCACCCACCCCACCUCACCAGACUUGCCCUGAGAAACAACGACGAGGAGAGCCACACGAUGACUGCGGAGACGGCGGCGGUGCUGAUCGAACGCGCCCAGAAGCUGCGGAACCUGAUCCGGGACCAGGCCGAG	CGGACCCGGCCGGUAUCGACAGAUAUCGUCCGGUACGGCCAACUCGGUACCGCCACCGAUCCCUUGGAUCCCAUGGGCGCCGUCCGGCAAAGGCGAUGAGCCUAGCCGGGCGGCGCCUUGGCGCGUGCGGCUUUCCGUGAAUCUCCGGCGUCAAACGAGGUGUGAGCUUUCACACUCACCACUGAAUUGCCUCCCGGCGUCUGGUUACGGCAGAGUCUCAUUUCUGUCAGGCCCCGCAUACGACGCAUCUGUACCCCCAGCGGUACGGCACCACAGCAGCACCAGGUCAACUCCAUAGCCUUCGUUGUAUGCCGCCCGAGCACCACGCGGCGCUCCCGCAAAGGAGUUGCCCACCGGGCCCGCGCCUCCGUGACCCCGCAGUUGGAGGCCAGCGUCAGG…	0.008506		24308081	Derived by automated computational analysis using gene prediction method: Protein Homology.
SCAB_RS18005	59	117	111	117	20.74	Cluster_15037_GCF_000091305.1_ASM9130v1_genomic.gbff_SCAB_RS15955.p01_SCAB_RS15960.p01_CO_F	298	366	298	304	26.76	-20	-67.5	-1.78688	GGCGCGGGGGACGGGCGAUGAUCGGAACGGGCGGGACGAGUGUGAUGGCGGACGAGGGC&GCCUUCGUUGUAUGCCGCCCGAGCACCACGCGGCGCUCCCGCAAAGGAGUUGCCCACCGGGCCCGCGCC	((((((((((..((((((...((.......((((((((.(((((..(((((((((((((&))))))))......))))).......)))))..)).))))))....)).)))))).))...))))))))	CGGGAGCGCGGGCCGCGAAGACGCAGCGACGCAAGGGCGCAGGGCGCAGGAACGCAAGGGCGCGGGGGACGGGCGAUGAUCGGAACGGGCGGGACGAGUGUGAUGGCGGACGAGGGCAGGACCACCGGGACGGACAGCGAGGCGCUGGCC	CGGACCCGGCCGGUAUCGACAGAUAUCGUCCGGUACGGCCAACUCGGUACCGCCACCGAUCCCUUGGAUCCCAUGGGCGCCGUCCGGCAAAGGCGAUGAGCCUAGCCGGGCGGCGCCUUGGCGCGUGCGGCUUUCCGUGAAUCUCCGGCGUCAAACGAGGUGUGAGCUUUCACACUCACCACUGAAUUGCCUCCCGGCGUCUGGUUACGGCAGAGUCUCAUUUCUGUCAGGCCCCGCAUACGACGCAUCUGUACCCCCAGCGGUACGGCACCACAGCAGCACCAGGUCAACUCCAUAGCCUUCGUUGUAUGCCGCCCGAGCACCACGCGGCGCUCCCGCAAAGGAGUUGCCCACCGGGCCCGCGCCUCCGUGACCCCGCAGUUGGAGGCCAGCGUCAGG…	0.008506	recQ	24312997	DNA helicase RecQ
SCAB_RS35705	86	112	86	92	8.19	Cluster_15037_GCF_000091305.1_ASM9130v1_genomic.gbff_SCAB_RS15955.p01_SCAB_RS15960.p01_CO_F	420	448	442	448	18.37	-19.95	-46.51	-1.78241	UCCUUCCCCUCGCCCGCUUCGGCGACC&GGUCACCGAGGCGGGCGAUGCUGGAAGGA	(((((((..(((((((((((((.((((&)))).)))))))))))))....)))))))	GCAGCGUGCUGCGGUGCGUCCAGUCCGAGACCCGGCCGGGCCCGCCCGCAGGGCACCCGUCCUAGACUCGACUGCGUGUCCGACCUCCUUCCCCUCGCCCGCUUCGGCGACCUCGUGGCCACCGGUCUCACCGAUGUGACCAGCGACGCC	CGGACCCGGCCGGUAUCGACAGAUAUCGUCCGGUACGGCCAACUCGGUACCGCCACCGAUCCCUUGGAUCCCAUGGGCGCCGUCCGGCAAAGGCGAUGAGCCUAGCCGGGCGGCGCCUUGGCGCGUGCGGCUUUCCGUGAAUCUCCGGCGUCAAACGAGGUGUGAGCUUUCACACUCACCACUGAAUUGCCUCCCGGCGUCUGGUUACGGCAGAGUCUCAUUUCUGUCAGGCCCCGCAUACGACGCAUCUGUACCCCCAGCGGUACGGCACCACAGCAGCACCAGGUCAACUCCAUAGCCUUCGUUGUAUGCCGCCCGAGCACCACGCGGCGCUCCCGCAAAGGAGUUGCCCACCGGGCCCGCGCCUCCGUGACCCCGCAGUUGGAGGCCAGCGUCAGG…	0.0087221		24306999	chloride transporter
SCAB_RS45095	64	99	64	70	21.46	Cluster_15037_GCF_000091305.1_ASM9130v1_genomic.gbff_SCAB_RS15955.p01_SCAB_RS15960.p01_CO_F	228	259	253	259	6.15	-19.93	-47.54	-1.78062	UGGGGGUGGCGGAUGCCGUCGAUGCGGGCGGUCCUG&CAGGCCCCGCAUACGACGCAUCUGUACCCCCA	(((((((..(((((((.(((((((((((....((((&)))).))))))).))))))))))).)))))))	CCGCUGGUCAGGCACGAGAUUGCGGCUGUGGCGGGAGUCUCGACUCGUUGUUGGUCGAGUCGGUGGGGGUGGCGGAUGCCGUCGAUGCGGGCGGUCCUGGAAUCGCGGCGGAAGGCCGCUGCCGUGCGGGUGGAUGAGCUCGAAGCCGAA	CGGACCCGGCCGGUAUCGACAGAUAUCGUCCGGUACGGCCAACUCGGUACCGCCACCGAUCCCUUGGAUCCCAUGGGCGCCGUCCGGCAAAGGCGAUGAGCCUAGCCGGGCGGCGCCUUGGCGCGUGCGGCUUUCCGUGAAUCUCCGGCGUCAAACGAGGUGUGAGCUUUCACACUCACCACUGAAUUGCCUCCCGGCGUCUGGUUACGGCAGAGUCUCAUUUCUGUCAGGCCCCGCAUACGACGCAUCUGUACCCCCAGCGGUACGGCACCACAGCAGCACCAGGUCAACUCCAUAGCCUUCGUUGUAUGCCGCCCGAGCACCACGCGGCGCUCCCGCAAAGGAGUUGCCCACCGGGCCCGCGCCUCCGUGACCCCGCAGUUGGAGGCCAGCGUCAGG…	0.0088099		31221427	Derived by automated computational analysis using gene prediction method: Protein Homology.
SCAB_RS02615	42	63	57	63	8.74	Cluster_15037_GCF_000091305.1_ASM9130v1_genomic.gbff_SCAB_RS15955.p01_SCAB_RS15960.p01_CO_F	452	477	452	458	11.57	-19.93	-40.24	-1.78062	CCCCGGACCGACCGAUCGCACG&CGUGUGAGCCGGAUUUCGGUCCGGGG	((((((((((((((.(((((((&)))))))..)))...)))))))))))	GCGUCCGUGGGCAGCCUGUCGCGUCCCCGGACGGACAAGACCCCCGGACCGACCGAUCGCACGAAAGGACGCCGUAUGAGGAUCGUCGUCACGGGCGGCUUCGGCUUCCUCGGACGCGAGGUCGCCCGCGCGCUGCUCGGCACCCGGACC	CGGACCCGGCCGGUAUCGACAGAUAUCGUCCGGUACGGCCAACUCGGUACCGCCACCGAUCCCUUGGAUCCCAUGGGCGCCGUCCGGCAAAGGCGAUGAGCCUAGCCGGGCGGCGCCUUGGCGCGUGCGGCUUUCCGUGAAUCUCCGGCGUCAAACGAGGUGUGAGCUUUCACACUCACCACUGAAUUGCCUCCCGGCGUCUGGUUACGGCAGAGUCUCAUUUCUGUCAGGCCCCGCAUACGACGCAUCUGUACCCCCAGCGGUACGGCACCACAGCAGCACCAGGUCAACUCCAUAGCCUUCGUUGUAUGCCGCCCGAGCACCACGCGGCGCUCCCGCAAAGGAGUUGCCCACCGGGCCCGCGCCUCCGUGACCCCGCAGUUGGAGGCCAGCGUCAGG…	0.0088099		24308478	NAD-dependent epimerase
SCAB_RS35965	61	102	69	75	17.53	Cluster_15037_GCF_000091305.1_ASM9130v1_genomic.gbff_SCAB_RS15955.p01_SCAB_RS15960.p01_CO_F	28	71	57	63	16.44	-19.9	-53.87	-1.77794	GGCUCUAGGGGAUCGAUGACUGAGUAUGGCCGGGGCCCGGGC&GUCCGGUACGGCCAACUCGGUACCGCCACCGAUCCCUUGGAUCC	((.((((((((((((.(((((((((.((((((....((((((&))))))..))))))))))))).....)).)))))))))))).))	CGCACAAAAAGAGGCGGGGACGAACGCCGAGCCACAGGCCCCGCGUGACCGCCGCCUCGCGGCUCUAGGGGAUCGAUGACUGAGUAUGGCCGGGGCCCGGGCUCCGAACCGUGGCAUCCGGACGACCCGUUGUACGGGGACGCCGGAUGG	CGGACCCGGCCGGUAUCGACAGAUAUCGUCCGGUACGGCCAACUCGGUACCGCCACCGAUCCCUUGGAUCCCAUGGGCGCCGUCCGGCAAAGGCGAUGAGCCUAGCCGGGCGGCGCCUUGGCGCGUGCGGCUUUCCGUGAAUCUCCGGCGUCAAACGAGGUGUGAGCUUUCACACUCACCACUGAAUUGCCUCCCGGCGUCUGGUUACGGCAGAGUCUCAUUUCUGUCAGGCCCCGCAUACGACGCAUCUGUACCCCCAGCGGUACGGCACCACAGCAGCACCAGGUCAACUCCAUAGCCUUCGUUGUAUGCCGCCCGAGCACCACGCGGCGCUCCCGCAAAGGAGUUGCCCACCGGGCCCGCGCCUCCGUGACCCCGCAGUUGGAGGCCAGCGUCAGG…	0.0089433		24308067	Derived by automated computational analysis using gene prediction method: Protein Homology.
SCAB_RS26170	41	66	51	57	6.97	Cluster_15037_GCF_000091305.1_ASM9130v1_genomic.gbff_SCAB_RS15955.p01_SCAB_RS15960.p01_CO_F	360	380	366	372	5.71	-19.83	-32.51	-1.77169	UGACGGGGAUCACGGGGGACACGGGG&CCGCGCCUCCGUGACCCCGCA	((.(((((.(((((((((...((.((&)).))))))))))))))))))	GGGCAGCGGCUUCGGCUUCGGGAAGUAGGCGGCACGGACAUGACGGGGAUCACGGGGGACACGGGGGAGAUGGCCAUGACAUCGCUGGAGGCGGCCCGGGAGCUGCUGCGGGAGUUCCCGGUCGCGGACGGGCACAACGACCUGCCCUGG	CGGACCCGGCCGGUAUCGACAGAUAUCGUCCGGUACGGCCAACUCGGUACCGCCACCGAUCCCUUGGAUCCCAUGGGCGCCGUCCGGCAAAGGCGAUGAGCCUAGCCGGGCGGCGCCUUGGCGCGUGCGGCUUUCCGUGAAUCUCCGGCGUCAAACGAGGUGUGAGCUUUCACACUCACCACUGAAUUGCCUCCCGGCGUCUGGUUACGGCAGAGUCUCAUUUCUGUCAGGCCCCGCAUACGACGCAUCUGUACCCCCAGCGGUACGGCACCACAGCAGCACCAGGUCAACUCCAUAGCCUUCGUUGUAUGCCGCCCGAGCACCACGCGGCGCUCCCGCAAAGGAGUUGCCCACCGGGCCCGCGCCUCCGUGACCCCGCAGUUGGAGGCCAGCGUCAGG…	0.0092618		24308156	membrane dipeptidase
SCAB_RS24820	107	149	115	121	19.95	Cluster_15037_GCF_000091305.1_ASM9130v1_genomic.gbff_SCAB_RS15955.p01_SCAB_RS15960.p01_CO_F	104	140	125	131	21.62	-19.82	-61.39	-1.77079	UCACAGGCGCCGCACGCGGCCAGGGCGAGCAGGAGGCCCGGCU&AGCCGGGCGGCGCCUUGGCGCGUGCGGCUUUCCGUGA	((((.((.((((((((((.((((((((........((((((((&))))))))..))))))))))))))))))...))))))	CCGUGCACGUAUCUGACGCUACGUCAGCUCACGCGAUACCCUGACCUCGGCCAACGCACCGCGAAGGGAGUCCACAUGGGCAAGCUCGACGGACGUGUCGUCCUCGUCACAGGCGCCGCACGCGGCCAGGGCGAGCAGGAGGCCCGGCUG	CGGACCCGGCCGGUAUCGACAGAUAUCGUCCGGUACGGCCAACUCGGUACCGCCACCGAUCCCUUGGAUCCCAUGGGCGCCGUCCGGCAAAGGCGAUGAGCCUAGCCGGGCGGCGCCUUGGCGCGUGCGGCUUUCCGUGAAUCUCCGGCGUCAAACGAGGUGUGAGCUUUCACACUCACCACUGAAUUGCCUCCCGGCGUCUGGUUACGGCAGAGUCUCAUUUCUGUCAGGCCCCGCAUACGACGCAUCUGUACCCCCAGCGGUACGGCACCACAGCAGCACCAGGUCAACUCCAUAGCCUUCGUUGUAUGCCGCCCGAGCACCACGCGGCGCUCCCGCAAAGGAGUUGCCCACCGGGCCCGCGCCUCCGUGACCCCGCAGUUGGAGGCCAGCGUCAGG…	0.0093081		24310864	3-oxoacyl-ACP reductase
SCAB_RS19985	99	136	130	136	21.67	Cluster_15037_GCF_000091305.1_ASM9130v1_genomic.gbff_SCAB_RS15955.p01_SCAB_RS15960.p01_CO_F	189	236	189	195	18.98	-19.82	-60.47	-1.77079	CGGGGCGGAGACCGAUGCCGUGGCGGAGGCCGGGGGGC&GCCUCCCGGCGUCUGGUUACGGCAGAGUCUCAUUUCUGUCAGGCCCCG	((((((.(((((...(((((((((.((.((((((((((&)))))))))).))..)))))))))..)))))...........))))))	GACAGGGCCUGACCAGGGAGUAUGCGGACCCGCGGAGGGGCCUCACGACGACGGCGGGCGAGGGAGUGAUCAGGGAUGACGGAUCCGGAGACCGGCGCCGGGGCGGAGACCGAUGCCGUGGCGGAGGCCGGGGGGCGUGACGCCGAGUCG	CGGACCCGGCCGGUAUCGACAGAUAUCGUCCGGUACGGCCAACUCGGUACCGCCACCGAUCCCUUGGAUCCCAUGGGCGCCGUCCGGCAAAGGCGAUGAGCCUAGCCGGGCGGCGCCUUGGCGCGUGCGGCUUUCCGUGAAUCUCCGGCGUCAAACGAGGUGUGAGCUUUCACACUCACCACUGAAUUGCCUCCCGGCGUCUGGUUACGGCAGAGUCUCAUUUCUGUCAGGCCCCGCAUACGACGCAUCUGUACCCCCAGCGGUACGGCACCACAGCAGCACCAGGUCAACUCCAUAGCCUUCGUUGUAUGCCGCCCGAGCACCACGCGGCGCUCCCGCAAAGGAGUUGCCCACCGGGCCCGCGCCUCCGUGACCCCGCAGUUGGAGGCCAGCGUCAGG…	0.0093081		24305881	MarR family transcriptional regulator
SCAB_RS13185	101	144	132	138	17.8	Cluster_15037_GCF_000091305.1_ASM9130v1_genomic.gbff_SCAB_RS15955.p01_SCAB_RS15960.p01_CO_F	291	339	298	304	17.7	-19.82	-55.32	-1.77079	GCGGGGGCGGGGGUUCGGACACCGGCUCCGACGGAGGCAAGGGG&CUCCAUAGCCUUCGUUGUAUGCCGCCCGAGCACCACGCGGCGCUCCCGC	(((((((((((.((((((....((((..((((((((((..((((&))))...))))))))))...)))).)))))).))......)))))))))	CGACCGAUAUCGGGGGCGUCGGUUGGCGCGCGGACGCGGCGGCGCAAGGGGGCCCUGGCCGUACUGCCGGUCCUGAUGCUGCUCGCGGUCACCGCGUGCGGCGGGGGCGGGGGUUCGGACACCGGCUCCGACGGAGGCAAGGGGAAGGGC	CGGACCCGGCCGGUAUCGACAGAUAUCGUCCGGUACGGCCAACUCGGUACCGCCACCGAUCCCUUGGAUCCCAUGGGCGCCGUCCGGCAAAGGCGAUGAGCCUAGCCGGGCGGCGCCUUGGCGCGUGCGGCUUUCCGUGAAUCUCCGGCGUCAAACGAGGUGUGAGCUUUCACACUCACCACUGAAUUGCCUCCCGGCGUCUGGUUACGGCAGAGUCUCAUUUCUGUCAGGCCCCGCAUACGACGCAUCUGUACCCCCAGCGGUACGGCACCACAGCAGCACCAGGUCAACUCCAUAGCCUUCGUUGUAUGCCGCCCGAGCACCACGCGGCGCUCCCGCAAAGGAGUUGCCCACCGGGCCCGCGCCUCCGUGACCCCGCAGUUGGAGGCCAGCGUCAGG…	0.0093081		24309424	Derived by automated computational analysis using gene prediction method: Protein Homology.
SCAB_RS10555	72	150	143	149	25.52	Cluster_15037_GCF_000091305.1_ASM9130v1_genomic.gbff_SCAB_RS15955.p01_SCAB_RS15960.p01_CO_F	414	483	415	421	33.29	-19.79	-78.6	-1.76811	GCAGAUCCUUGGAGCCCCCAUCCGCACCGCUCGCCGUACCCUGCCGCUGUUCGUCGGCGCCGCCUGCCUCGCCCUGGCG&CGCCAGGGUCACCGAGGCGGGCGAUGCUGGAAGGAAACCGUGUGAGCCGGAUUUCGGUCCGGGGAUUCGC	((..(((((((((.((...(((((....((((((((...(((........((..((((..(((((((((((((((((((&))))))))....)))))))))))..)))))))))....)).)))))))))))...)))))))))))..))	GCGAGCCCUCCCGUCGACGCCACCGAAGACCGCACCAACGACCAGGCGUACGCGCUGAUCCACUCCCUCCCGCAGAUCCUUGGAGCCCCCAUCCGCACCGCUCGCCGUACCCUGCCGCUGUUCGUCGGCGCCGCCUGCCUCGCCCUGGCG	CGGACCCGGCCGGUAUCGACAGAUAUCGUCCGGUACGGCCAACUCGGUACCGCCACCGAUCCCUUGGAUCCCAUGGGCGCCGUCCGGCAAAGGCGAUGAGCCUAGCCGGGCGGCGCCUUGGCGCGUGCGGCUUUCCGUGAAUCUCCGGCGUCAAACGAGGUGUGAGCUUUCACACUCACCACUGAAUUGCCUCCCGGCGUCUGGUUACGGCAGAGUCUCAUUUCUGUCAGGCCCCGCAUACGACGCAUCUGUACCCCCAGCGGUACGGCACCACAGCAGCACCAGGUCAACUCCAUAGCCUUCGUUGUAUGCCGCCCGAGCACCACGCGGCGCUCCCGCAAAGGAGUUGCCCACCGGGCCCGCGCCUCCGUGACCCCGCAGUUGGAGGCCAGCGUCAGG…	0.0094485		24311779	Derived by automated computational analysis using gene prediction method: Protein Homology.
SCAB_RS09815	85	114	107	113	8.78	Cluster_15037_GCF_000091305.1_ASM9130v1_genomic.gbff_SCAB_RS15955.p01_SCAB_RS15960.p01_CO_F	178	205	179	185	8.64	-19.79	-37.21	-1.76811	ACCAGGGGCAGGGGAGGAUUCUUCAGUGGU&ACCACUGAAUUGCCUCCCGGCGUCUGGU	(((((..((..((((((....(((((((((&)))))))))...)))))).))..)))))	GCAGUAACAUACCGGUCCGUAGGCCGACAAGCACCCGCCGCGCAUCCGCGUGCGGUGCCGCGAGCAGGAGGCGCCAUGCGAACCACCAGGGGCAGGGGAGGAUUCUUCAGUGGUACAGGACUCAUCGUCGCCGGACUGACGGCGACGCUC	CGGACCCGGCCGGUAUCGACAGAUAUCGUCCGGUACGGCCAACUCGGUACCGCCACCGAUCCCUUGGAUCCCAUGGGCGCCGUCCGGCAAAGGCGAUGAGCCUAGCCGGGCGGCGCCUUGGCGCGUGCGGCUUUCCGUGAAUCUCCGGCGUCAAACGAGGUGUGAGCUUUCACACUCACCACUGAAUUGCCUCCCGGCGUCUGGUUACGGCAGAGUCUCAUUUCUGUCAGGCCCCGCAUACGACGCAUCUGUACCCCCAGCGGUACGGCACCACAGCAGCACCAGGUCAACUCCAUAGCCUUCGUUGUAUGCCGCCCGAGCACCACGCGGCGCUCCCGCAAAGGAGUUGCCCACCGGGCCCGCGCCUCCGUGACCCCGCAGUUGGAGGCCAGCGUCAGG…	0.0094485		24306053	DUF4142 domain-containing protein
SCAB_RS04015	96	144	135	141	25.47	Cluster_15037_GCF_000091305.1_ASM9130v1_genomic.gbff_SCAB_RS15955.p01_SCAB_RS15960.p01_CO_F	354	397	357	363	21.97	-19.79	-67.23	-1.76811	UGACGUGGCCCCCUACACCGGGCUGGGACACGGACUGGCGCGGGCCGGG&CCGGGCCCGCGCCUCCGUGACCCCGCAGUUGGAGGCCAGCGUCA	((((((((((.((...((...((.(((.((((((..((((((((((.((&)).)))))))))))))))).))).)).)).)).))))).)))))	UUCGGGACAUCGCGGUGCGUUCCCCUGCCGGGGUCCCGCGGCGACGCGAUACUGGCGGGCGUGCGUGUAGCGAUCAUGACGGCGGGCUCCCGGGGUGACGUGGCCCCCUACACCGGGCUGGGACACGGACUGGCGCGGGCCGGGCACGAG	CGGACCCGGCCGGUAUCGACAGAUAUCGUCCGGUACGGCCAACUCGGUACCGCCACCGAUCCCUUGGAUCCCAUGGGCGCCGUCCGGCAAAGGCGAUGAGCCUAGCCGGGCGGCGCCUUGGCGCGUGCGGCUUUCCGUGAAUCUCCGGCGUCAAACGAGGUGUGAGCUUUCACACUCACCACUGAAUUGCCUCCCGGCGUCUGGUUACGGCAGAGUCUCAUUUCUGUCAGGCCCCGCAUACGACGCAUCUGUACCCCCAGCGGUACGGCACCACAGCAGCACCAGGUCAACUCCAUAGCCUUCGUUGUAUGCCGCCCGAGCACCACGCGGCGCUCCCGCAAAGGAGUUGCCCACCGGGCCCGCGCCUCCGUGACCCCGCAGUUGGAGGCCAGCGUCAGG…	0.0094485		24309664	glycosyltransferase
SCAB_RS21255	26	57	34	40	20.41	Cluster_15037_GCF_000091305.1_ASM9130v1_genomic.gbff_SCAB_RS15955.p01_SCAB_RS15960.p01_CO_F	224	261	248	254	6.79	-19.78	-46.98	-1.76722	GCCGGGGUGUGCGGAUGCGCCGGGCGUGGCGG&CUGUCAGGCCCCGCAUACGACGCAUCUGUACCCCCAGC	((.((((.((((((((((((.((((.((((((&)))))).)))).)).......)))))))))))))).))	CGGGGCCGGGGCUGAGGCACAAGGGGCCGGGGUGUGCGGAUGCGCCGGGCGUGGCGGCGUGCUUCGCUGAGGGACAUGCGGGUUCCGAUGCCGGGGCCGCGUGCGCGUCGGGAGCCCGAUCCCGUCGAGCGGCACCCGCCGCUGCGGGUC	CGGACCCGGCCGGUAUCGACAGAUAUCGUCCGGUACGGCCAACUCGGUACCGCCACCGAUCCCUUGGAUCCCAUGGGCGCCGUCCGGCAAAGGCGAUGAGCCUAGCCGGGCGGCGCCUUGGCGCGUGCGGCUUUCCGUGAAUCUCCGGCGUCAAACGAGGUGUGAGCUUUCACACUCACCACUGAAUUGCCUCCCGGCGUCUGGUUACGGCAGAGUCUCAUUUCUGUCAGGCCCCGCAUACGACGCAUCUGUACCCCCAGCGGUACGGCACCACAGCAGCACCAGGUCAACUCCAUAGCCUUCGUUGUAUGCCGCCCGAGCACCACGCGGCGCUCCCGCAAAGGAGUUGCCCACCGGGCCCGCGCCUCCGUGACCCCGCAGUUGGAGGCCAGCGUCAGG…	0.0094957		24314113	serine/threonine-protein phosphatase
SCAB_RS12135	115	132	117	123	7.31	Cluster_15037_GCF_000091305.1_ASM9130v1_genomic.gbff_SCAB_RS15955.p01_SCAB_RS15960.p01_CO_F	462	479	471	477	9.42	-19.78	-36.51	-1.76722	AUCCCCGGACCGAAGUCC&GGAUUUCGGUCCGGGGAU	((((((((((((((((((&))))))))))))))))))	UGCCCAGUGUUCCUUCCCGGUCCUAGCCUGCGAGUAAAAGAAGACAAGCGUCCGCAAGAGCCCCAGGAGCCCCACAUGAGCGCACUUCCUCAGGAGCGCCGCGUAGUCACCGCCAUCCCCGGACCGAAGUCCCAGGAACUGCAGGCUCGU	CGGACCCGGCCGGUAUCGACAGAUAUCGUCCGGUACGGCCAACUCGGUACCGCCACCGAUCCCUUGGAUCCCAUGGGCGCCGUCCGGCAAAGGCGAUGAGCCUAGCCGGGCGGCGCCUUGGCGCGUGCGGCUUUCCGUGAAUCUCCGGCGUCAAACGAGGUGUGAGCUUUCACACUCACCACUGAAUUGCCUCCCGGCGUCUGGUUACGGCAGAGUCUCAUUUCUGUCAGGCCCCGCAUACGACGCAUCUGUACCCCCAGCGGUACGGCACCACAGCAGCACCAGGUCAACUCCAUAGCCUUCGUUGUAUGCCGCCCGAGCACCACGCGGCGCUCCCGCAAAGGAGUUGCCCACCGGGCCCGCGCCUCCGUGACCCCGCAGUUGGAGGCCAGCGUCAGG…	0.0094957	gabT	24312005	4-aminobutyrate--2-oxoglutarate transaminase
SCAB_RS13995	7	71	22	28	31.93	Cluster_15037_GCF_000091305.1_ASM9130v1_genomic.gbff_SCAB_RS15955.p01_SCAB_RS15960.p01_CO_F	299	366	346	352	26.71	-19.74	-78.38	-1.76365	GGAUCGGACCCGGUCGGGCGACGCCGGCGGGACCGCGGGACGCGGCUCCGCACGACAGAUGGAGG&CCUUCGUUGUAUGCCGCCCGAGCACCACGCGGCGCUCCCGCAAAGGAGUUGCCCACCGGGCCCGCGCC	((..(((.((((((.(((((((.((.(((((((((((((.((.(((...(((..(((.(((((((&)))))))))).))).)))))....)).)))))...))))))...)).))))))))))))).)))..))	CCCAGCGGAUCGGACCCGGUCGGGCGACGCCGGCGGGACCGCGGGACGCGGCUCCGCACGACAGAUGGAGGAACGAUGACCAAGGCCACGAGGGCGGGGACGCAGGAGCGGUCGCCCGGGCCGCACGCCGCCGACAGCCAUGAUCUGAUC	CGGACCCGGCCGGUAUCGACAGAUAUCGUCCGGUACGGCCAACUCGGUACCGCCACCGAUCCCUUGGAUCCCAUGGGCGCCGUCCGGCAAAGGCGAUGAGCCUAGCCGGGCGGCGCCUUGGCGCGUGCGGCUUUCCGUGAAUCUCCGGCGUCAAACGAGGUGUGAGCUUUCACACUCACCACUGAAUUGCCUCCCGGCGUCUGGUUACGGCAGAGUCUCAUUUCUGUCAGGCCCCGCAUACGACGCAUCUGUACCCCCAGCGGUACGGCACCACAGCAGCACCAGGUCAACUCCAUAGCCUUCGUUGUAUGCCGCCCGAGCACCACGCGGCGCUCCCGCAAAGGAGUUGCCCACCGGGCCCGCGCCUCCGUGACCCCGCAGUUGGAGGCCAGCGUCAGG…	0.0096868		24308941	excinuclease ABC subunit UvrA
SCAB_RS05740	123	147	141	147	7.5	Cluster_15037_GCF_000091305.1_ASM9130v1_genomic.gbff_SCAB_RS15955.p01_SCAB_RS15960.p01_CO_F	439	463	439	445	6.24	-19.74	-33.48	-1.76365	CCGGCUCUACGGCUCCGAUUCCAGC&GCUGGAAGGAAACCGUGUGAGCCGG	(((((((.((((.(((..(((((((&))))))))))..))))..)))))))	AAAACCGGCUGACCUGUAUUGUGAUGGAGCCGACAGGGGUUCGAAUCUCCUUUUGGGGGGGACAUGUCCGUAACAAUGCUCGAGAACGACGUGGAACUGGAAGCCCCGCUUCCGCUGCUCGACCGGCUCUACGGCUCCGAUUCCAGCUCC	CGGACCCGGCCGGUAUCGACAGAUAUCGUCCGGUACGGCCAACUCGGUACCGCCACCGAUCCCUUGGAUCCCAUGGGCGCCGUCCGGCAAAGGCGAUGAGCCUAGCCGGGCGGCGCCUUGGCGCGUGCGGCUUUCCGUGAAUCUCCGGCGUCAAACGAGGUGUGAGCUUUCACACUCACCACUGAAUUGCCUCCCGGCGUCUGGUUACGGCAGAGUCUCAUUUCUGUCAGGCCCCGCAUACGACGCAUCUGUACCCCCAGCGGUACGGCACCACAGCAGCACCAGGUCAACUCCAUAGCCUUCGUUGUAUGCCGCCCGAGCACCACGCGGCGCUCCCGCAAAGGAGUUGCCCACCGGGCCCGCGCCUCCGUGACCCCGCAGUUGGAGGCCAGCGUCAGG…	0.0096868		24308123	AfsA/ScbA-like protein

## Sheet: IntaRNA-Cluster_40410
id1	start1	end1	seedStart1	seedEnd1	ED1	id2	start2	end2	seedStart2	seedEnd2	ED2	E	E_hybrid	E_norm	subseqDP	hybridDP	seq1	seq2	p-value	geneName	entrez_gene_id	annotation
B1H19_RS19740	1	108	66	72	48.22	Cluster_40410_GCF_002082195.1_ASM208219v1_genomic.gbff_B1H19_RS19740.p01_B1H19_RS19745.p01_CO_R	1	108	37	43	46.71	-160.06	-254.99	-16.1908	UUCCCCACUCGCAUCACUGGCCCCUAAUCUGGGGAGUGAGCGCAUAGCGACGAAGAGUCACCGGAGGGGAAGCCGGUGACCGUCUUAUGCGGAAGGUGCAGGUGUGGC&GCCACACCUGCACCUUCCGCAUAAGACGGUCACCGGCUUCCCCUCCGGUGACUCUUCGUCGCUAUGCGCUCACUCCCCAGAUUAGGGGCCAGUGAUGCGAGUGGGGAA	((((((((((((((((((((((((((((((((((((((((((((((((((((((((((((((((((((((((((((((((((((((((((((((((((((((((((((&))))))))))))))))))))))))))))))))))))))))))))))))))))))))))))))))))))))))))))))))))))))))))))))))))))))))))))	UUCCCCACUCGCAUCACUGGCCCCUAAUCUGGGGAGUGAGCGCAUAGCGACGAAGAGUCACCGGAGGGGAAGCCGGUGACCGUCUUAUGCGGAAGGUGCAGGUGUGGCAUGGCUGGAGACCAGAGGCCUCUGAACGAGGUCGUGUUUCUU	GCCACACCUGCACCUUCCGCAUAAGACGGUCACCGGCUUCCCCUCCGGUGACUCUUCGUCGCUAUGCGCUCACUCCCCAGAUUAGGGGCCAGUGAUGCGAGUGGGGAAGAGGAGCAGCUAACGGCCGCCUU	0			transcriptional regulator
B1H19_RS20085	1	14	8	14	4.57	Cluster_40410_GCF_002082195.1_ASM208219v1_genomic.gbff_B1H19_RS19740.p01_B1H19_RS19745.p01_CO_R	2	15	2	8	1.13	-21.99	-27.69	-2.2244	AGGUGCGGGUGUGG&CCACACCUGCACCU	((((((((((((((&))))))))))))))	AGGUGCGGGUGUGGGCGUAGGCGCAGGUGUCGGCCUCGGAGCGGGUGACGGGGCGAUAGGCGGGGUGAGUGACGGAUGAGCGAGCGGGUUAUUCGGGUGCUGCUGGCGGAUGACGAGCAUCUGAUCCGGGGCGCGAUGGCGGCGCUGUUG	GCCACACCUGCACCUUCCGCAUAAGACGGUCACCGGCUUCCCCUCCGGUGACUCUUCGUCGCUAUGCGCUCACUCCCCAGAUUAGGGGCCAGUGAUGCGAGUGGGGAAGAGGAGCAGCUAACGGCCGCCUU	0.0021164			DNA-binding response regulator
B1H19_RS03805	58	79	66	72	9.13	Cluster_40410_GCF_002082195.1_ASM208219v1_genomic.gbff_B1H19_RS19740.p01_B1H19_RS19745.p01_CO_R	2	20	8	14	2.21	-21.43	-32.77	-2.16775	GCGGAGGAGGUGCGGGCGGUGG&CCACACCUGCACCUUCCGC	(((((..(((((((((..((((&)))).))))))))))))))	CCCAUCGGUGGCUGCGUGGGGCGCACCCGGCAGGGGUACCCGCGAGGCGAGCGACAAGCGGAGGAGGUGCGGGCGGUGGAGAUUCCCCUGGUGGUGGGGGUCGACGGAUCCGAGGCCGGCCUGGAGGCCGUGGACUGGGCCGCCGACGAG	GCCACACCUGCACCUUCCGCAUAAGACGGUCACCGGCUUCCCCUCCGGUGACUCUUCGUCGCUAUGCGCUCACUCCCCAGAUUAGGGGCCAGUGAUGCGAGUGGGGAAGAGGAGCAGCUAACGGCCGCCUU	0.0025726			universal stress protein
B1H19_RS35940	60	95	62	68	11.34	Cluster_40410_GCF_002082195.1_ASM208219v1_genomic.gbff_B1H19_RS19740.p01_B1H19_RS19745.p01_CO_R	1	45	37	43	13.09	-20.99	-45.42	-2.12324	GAGGGGAGGACGUGUGAUGCGGGAGGACGAGGUGGC&GCCACACCUGCACCUUCCGCAUAAGACGGUCACCGGCUUCCCCUC	(((((((((.((.(((((((((((((....((((((&))))..))....)))))))))........)))))).)))))))))	CGGAUGCAACCACCGUGCAACGUCGUGAGGAGUUCACUGGGUUGCUGCUUCGUGGCGACGAGGGGAGGACGUGUGAUGCGGGAGGACGAGGUGGCGGACGACGUACGGAAGGCCCCGGAGGCUGUGGUGGCCGGUGGGGCGGAGGUCGGG	GCCACACCUGCACCUUCCGCAUAAGACGGUCACCGGCUUCCCCUCCGGUGACUCUUCGUCGCUAUGCGCUCACUCCCCAGAUUAGGGGCCAGUGAUGCGAGUGGGGAAGAGGAGCAGCUAACGGCCGCCUU	0.0029993			DUF779 domain-containing protein
B1H19_RS23075	59	95	60	66	15.04	Cluster_40410_GCF_002082195.1_ASM208219v1_genomic.gbff_B1H19_RS19740.p01_B1H19_RS19745.p01_CO_R	2	44	37	43	12.97	-20.75	-48.76	-2.09896	AGGGGAGGCGGUGGCUCUUGCGGAGGAAACGGUGGGG&CCACACCUGCACCUUCCGCAUAAGACGGUCACCGGCUUCCCCU	((((((((((((((((((((((((((....((((.((&)).)))).....))))))))..)))..)))))).)))))))))	UCCGCGUACGGGUCGAGGCCCCGCUGCCCGGCCCGGGGCGGCUUUCGGCCCACGUCACAGGGGAGGCGGUGGCUCUUGCGGAGGAAACGGUGGGGAGGUGAGGAAGGCUCCGCGACGGUGUGGACGGUCUUCGCGGCGGCGGCGCUGUGC	GCCACACCUGCACCUUCCGCAUAAGACGGUCACCGGCUUCCCCUCCGGUGACUCUUCGUCGCUAUGCGCUCACUCCCCAGAUUAGGGGCCAGUGAUGCGAGUGGGGAAGAGGAGCAGCUAACGGCCGCCUU	0.0032613			helicase
B1H19_RS22020	62	98	92	98	16.87	Cluster_40410_GCF_002082195.1_ASM208219v1_genomic.gbff_B1H19_RS19740.p01_B1H19_RS19745.p01_CO_R	1	47	1	7	13.62	-20.27	-50.76	-2.05041	CGGAGGGGGCGGCGGUGAGUGGUGGGGACGGUGUGGC&GCCACACCUGCACCUUCCGCAUAAGACGGUCACCGGCUUCCCCUCCG	((((((((....((((((((((..((...((((((((&))))))))....))..)))).........))))))....))))))))	CUUCGGGGGCGGCGUGAGCGAGGUCCAGCGGGAGAUCGUGGCGACGAUGCGGCUCGGGAUGCGGAGGGGGCGGCGGUGAGUGGUGGGGACGGUGUGGCGAGUGGUCUCUACGAGCGGCUGAAGGCGUACGAGGGGCGGGCCGCGGUGACC	GCCACACCUGCACCUUCCGCAUAAGACGGUCACCGGCUUCCCCUCCGGUGACUCUUCGUCGCUAUGCGCUCACUCCCCAGAUUAGGGGCCAGUGAUGCGAGUGGGGAAGAGGAGCAGCUAACGGCCGCCUU	0.0038562			Derived by automated computational analysis using gene prediction method: Protein Homology.
B1H19_RS08940	113	141	135	141	11.86	Cluster_40410_GCF_002082195.1_ASM208219v1_genomic.gbff_B1H19_RS19740.p01_B1H19_RS19745.p01_CO_R	2	47	2	8	13.62	-20.16	-45.64	-2.03928	CGGAGUGGGACCGGUGCCGGUGGGUGUGG&CCACACCUGCACCUUCCGCAUAAGACGGUCACCGGCUUCCCCUCCG	(((((.(((((((((((((((((((((((&))))))))))...............))).))))))..)))))))))	CACGUAGAUUGAUGAGUGUGAGGACAGCAGCGCAGACGAGGGGGGGAAACCGGGUACGCCCGGUACACCUUCCGCUUGCGUGUGUCGUCCACAGCGAACGCUUUGCUGUUGGCGGAGUGGGACCGGUGCCGGUGGGUGUGGAAUGAGUGU	GCCACACCUGCACCUUCCGCAUAAGACGGUCACCGGCUUCCCCUCCGGUGACUCUUCGUCGCUAUGCGCUCACUCCCCAGAUUAGGGGCCAGUGAUGCGAGUGGGGAAGAGGAGCAGCUAACGGCCGCCUU	0.0040072			transposase
B1H19_RS09885	53	87	60	66	16.09	Cluster_40410_GCF_002082195.1_ASM208219v1_genomic.gbff_B1H19_RS19740.p01_B1H19_RS19745.p01_CO_R	11	50	37	43	14.45	-19.99	-50.53	-2.02209	CACUGGAGGGGAGGAGGUGCGCCAUGCGGAAGAUG&CACCUUCCGCAUAAGACGGUCACCGGCUUCCCCUCCGGUG	((((((((((((((.((((..(((((((((((.((&)).))))))))).....)).))))..))))))))))))))	CCGUAUGCGAGGGCCCGGCAGGUGUGCUGACAUUCCCGAUAUUCCGGGCCGACACUGGAGGGGAGGAGGUGCGCCAUGCGGAAGAUGGUCGACUGCCGGGAUCACCCCAGCGAGAUGCACUGCACCCUCGUGAUCGCCGGUGAGGAGGAG	GCCACACCUGCACCUUCCGCAUAAGACGGUCACCGGCUUCCCCUCCGGUGACUCUUCGUCGCUAUGCGCUCACUCCCCAGAUUAGGGGCCAGUGAUGCGAGUGGGGAAGAGGAGCAGCUAACGGCCGCCUU	0.0042523			DUF1059 domain-containing protein
B1H19_RS22030	2	24	8	14	4.69	Cluster_40410_GCF_002082195.1_ASM208219v1_genomic.gbff_B1H19_RS19740.p01_B1H19_RS19745.p01_CO_R	27	46	37	43	10.68	-19.87	-35.24	-2.00995	GGAAUUGGGGGAGUUGGUGACCG&CGGUCACCGGCUUCCCCUCC	(((...(((((((((((((((((&))))))))))))))))))))	AGGAAUUGGGGGAGUUGGUGACCGGGAGCCCUGGCCUCGACGAGGUCAGCGGCACCGUCGAGAGGAGGGCCGGACAUGAGAGCCGGUGACGAGCUGCCGCCCCUGGAGAUCCCCAUCACCCGCACCCUGAUCGUCGCCGGUGCCCUCGCC	GCCACACCUGCACCUUCCGCAUAAGACGGUCACCGGCUUCCCCUCCGGUGACUCUUCGUCGCUAUGCGCUCACUCCCCAGAUUAGGGGCCAGUGAUGCGAGUGGGGAAGAGGAGCAGCUAACGGCCGCCUU	0.0044343			acyl dehydratase
B1H19_RS06930	2	11	5	11	0.83	Cluster_40410_GCF_002082195.1_ASM208219v1_genomic.gbff_B1H19_RS19740.p01_B1H19_RS19745.p01_CO_R	2	11	2	8	0.8	-19.79	-21.42	-2.00185	GCAGGUGUGG&CCACACCUGC	((((((((((&))))))))))	AGCAGGUGUGGAGCGAGAUCGCGGUGUCGCCGCGGGAGCGGCCGGCCCGGGGCAGCGCGGAGGAGGGCGGCUGAGAUGGGCCUCGGCAUCCGGCACGCCGUCGUCGUCCUGGCCGGGCUGUGUCUGACGGUCGGGGCCGGCGCCUGCGGA	GCCACACCUGCACCUUCCGCAUAAGACGGUCACCGGCUUCCCCUCCGGUGACUCUUCGUCGCUAUGCGCUCACUCCCCAGAUUAGGGGCCAGUGAUGCGAGUGGGGAAGAGGAGCAGCUAACGGCCGCCUU	0.00456			ABC transporter substrate-binding protein
B1H19_RS20935	119	147	137	143	8.01	Cluster_40410_GCF_002082195.1_ASM208219v1_genomic.gbff_B1H19_RS19740.p01_B1H19_RS19745.p01_CO_R	101	125	105	111	12.24	-19.72	-39.97	-1.99477	GCCGUAAGCCCCUGGCUCCUCUUCCCGAC&GUGGGGAAGAGGAGCAGCUAACGGC	(((((.(((.....((((((((((((.((&)).)))))))))))).))).)))))	GAUCGUGUAACGAGGGGCACUUCCGCCACAGGGGAGCGGAGGUGCCCCUCGCGCCUGUAUGUCCGCUGUGCUGGAAUGCCAGACGUGCCUGGCAAUCCGAACCAGCCCGAAAAGAUCCGCCGUAAGCCCCUGGCUCCUCUUCCCGACGAA	GCCACACCUGCACCUUCCGCAUAAGACGGUCACCGGCUUCCCCUCCGGUGACUCUUCGUCGCUAUGCGCUCACUCCCCAGAUUAGGGGCCAGUGAUGCGAGUGGGGAAGAGGAGCAGCUAACGGCCGCCUU	0.0046729			XRE family transcriptional regulator
B1H19_RS29035	5	18	5	11	1.41	Cluster_40410_GCF_002082195.1_ASM208219v1_genomic.gbff_B1H19_RS19740.p01_B1H19_RS19745.p01_CO_R	2	20	14	20	2.21	-19.48	-23.1	-1.9705	GCGGAGGGGGUGGG&CCACACCUGCACCUUCCGC	((((((((((((((&)).))))....))))))))	UAUAGCGGAGGGGGUGGGGACAGUAGAUUGAACGGCGGCAGCAGGGUCUUGGCGCGAGGGGGACAAGGGCACCGGAUGGACACCGAGGGCACGCAGGACGCACAGAGCACCCGCUCCGCACACAUCCCGCGGCCGGCCACGCCGCCGGGG	GCCACACCUGCACCUUCCGCAUAAGACGGUCACCGGCUUCCCCUCCGGUGACUCUUCGUCGCUAUGCGCUCACUCCCCAGAUUAGGGGCCAGUGAUGCGAGUGGGGAAGAGGAGCAGCUAACGGCCGCCUU	0.0050816			ATP-binding protein
B1H19_RS31905	27	52	46	52	8.27	Cluster_40410_GCF_002082195.1_ASM208219v1_genomic.gbff_B1H19_RS19740.p01_B1H19_RS19745.p01_CO_R	101	128	101	107	12.35	-19.38	-40	-1.96038	GCGCCGUUGCUGCCCCCUUUCCCCAC&GUGGGGAAGAGGAGCAGCUAACGGCCGC	(((((((((((((.((..((((((((&))))))))..)).))))).))))).)))	AUUCAGGCCAAGGGCUCGGCCGUAUCGCGCCGUUGCUGCCCCCUUUCCCCACCCCCACGAAGAGAACGGAACUCCAUGACGCGUAUUGCUCGUUGGGCGACCGCAGCGGCUGCCGUGGUUGCUUCCCUGGGGGCCUUCGCCGCCCCCGCC	GCCACACCUGCACCUUCCGCAUAAGACGGUCACCGGCUUCCCCUCCGGUGACUCUUCGUCGCUAUGCGCUCACUCCCCAGAUUAGGGGCCAGUGAUGCGAGUGGGGAAGAGGAGCAGCUAACGGCCGCCUU	0.0052624			Derived by automated computational analysis using gene prediction method: Protein Homology.
B1H19_RS23505	131	148	142	148	2.04	Cluster_40410_GCF_002082195.1_ASM208219v1_genomic.gbff_B1H19_RS19740.p01_B1H19_RS19745.p01_CO_R	1	18	1	7	2.19	-19.24	-23.47	-1.94622	GGGAGAAGGGGGUGUGGC&GCCACACCUGCACCUUCC	(((((.....((((((((&)))))))).....)))))	GCGGACGGGAAAGAAGCGGACGAGGGUCGGGGCGGCGCGGCGCGCGGUGCGUACGGUGCGGGCGGGGGCUGAGUGAUGGGGCCGGUCGCGGGGGCGUGGCAGUGGCUGACGACGGGGGCCAACUGGGCCGGGGAGAAGGGGGUGUGGCAC	GCCACACCUGCACCUUCCGCAUAAGACGGUCACCGGCUUCCCCUCCGGUGACUCUUCGUCGCUAUGCGCUCACUCCCCAGAUUAGGGGCCAGUGAUGCGAGUGGGGAAGAGGAGCAGCUAACGGCCGCCUU	0.0055263			ABC transporter permease
B1H19_RS06270	107	123	107	113	5.91	Cluster_40410_GCF_002082195.1_ASM208219v1_genomic.gbff_B1H19_RS19740.p01_B1H19_RS19745.p01_CO_R	3	19	13	19	2.2	-18.97	-27.08	-1.91891	CGGGGGGGUCGGGUGUG&CACACCUGCACCUUCCG	(((((((..((((((((&))))))))..)))))))	CUCAUCGCCGUCACGGGCCUGGGCCUGGUCACCCGCCGCCCCUGACCGGCCGCCCGGCAGCGGCGGUGGUGCAUGAUGCGGGGGUCGGAAACAGGCGUGGCGAAAACGGGGGGGUCGGGUGUGACGGCCGGCUGUGGGCGGGUGCUGCUG	GCCACACCUGCACCUUCCGCAUAAGACGGUCACCGGCUUCCCCUCCGGUGACUCUUCGUCGCUAUGCGCUCACUCCCCAGAUUAGGGGCCAGUGAUGCGAGUGGGGAAGAGGAGCAGCUAACGGCCGCCUU	0.0060733			DNA-binding response regulator
B1H19_RS24680	18	49	23	29	11.21	Cluster_40410_GCF_002082195.1_ASM208219v1_genomic.gbff_B1H19_RS19740.p01_B1H19_RS19745.p01_CO_R	7	48	37	43	14.43	-18.91	-44.55	-1.91284	CCGGAGGGGAGGGCGGUAACGUCAGUGACAGG&CCUGCACCUUCCGCAUAAGACGGUCACCGGCUUCCCCUCCGG	((((((((((((.((((..((((((((.((((&)))))).)).........))))...)))).))))))))))))	AACGUGGGGAGAAACCCCCGGAGGGGAGGGCGGUAACGUCAGUGACAGGCGGACCACCAAAAGGGAGACGGACACGUGGCUGGUAGGUCGUGGGUGCGAGGCGCAGCCGAAGGCAGCGACCCGUUUGGGACCGCGCGGCUGCGCCGCGGC	GCCACACCUGCACCUUCCGCAUAAGACGGUCACCGGCUUCCCCUCCGGUGACUCUUCGUCGCUAUGCGCUCACUCCCCAGAUUAGGGGCCAGUGAUGCGAGUGGGGAAGAGGAGCAGCUAACGGCCGCCUU	0.006202			molecular chaperone Hsp90
B1H19_RS27165	115	142	135	141	5.31	Cluster_40410_GCF_002082195.1_ASM208219v1_genomic.gbff_B1H19_RS19740.p01_B1H19_RS19745.p01_CO_R	99	125	100	106	12.56	-18.66	-36.53	-1.88755	GCCGCACCGCCGCUCCCCUCCCCCGCUC&GAGUGGGGAAGAGGAGCAGCUAACGGC	((((....((.(((((.((.((((((((&)))))))).)).))))).))...))))	GGGCGGCGCUGGCGCAUCUGACCGAAGCCAUGGACGCCCUGCGCGGGACCGACGAGAUACCGGAAGACCACACCCAUGCCUGACGACGGACCGACGGCCACCCGCGAAGCACCCGCCGCACCGCCGCUCCCCUCCCCCGCUCCCCCCGUU	GCCACACCUGCACCUUCCGCAUAAGACGGUCACCGGCUUCCCCUCCGGUGACUCUUCGUCGCUAUGCGCUCACUCCCCAGAUUAGGGGCCAGUGAUGCGAGUGGGGAAGAGGAGCAGCUAACGGCCGCCUU	0.0067685			MFS transporter
B1H19_RS03780	28	60	49	55	15.24	Cluster_40410_GCF_002082195.1_ASM208219v1_genomic.gbff_B1H19_RS19740.p01_B1H19_RS19745.p01_CO_R	7	46	14	20	13.08	-18.29	-46.61	-1.85012	GGAGGGCCCCGGGGCACGUCAGCGGAAGGCAGG&CCUGCACCUUCCGCAUAAGACGGUCACCGGCUUCCCCUCC	((((((..(((((((.((((.((((((((((((&))))..))))))))....))))))).))))....))))))	GUGCGACGGUGGAUCGGAGGGGCUACGGGAGGGCCCCGGGGCACGUCAGCGGAAGGCAGGAAGGCGGUGGGGACAAUGGAGCUCCCGCUGGUCGUCGGCGUCGACGGUUCCGAGUCCAGCCUGCAGGCGGUGGACUGGGCGGUGGACGAA	GCCACACCUGCACCUUCCGCAUAAGACGGUCACCGGCUUCCCCUCCGGUGACUCUUCGUCGCUAUGCGCUCACUCCCCAGAUUAGGGGCCAGUGAUGCGAGUGGGGAAGAGGAGCAGCUAACGGCCGCCUU	0.0077035			universal stress protein
B1H19_RS34130	49	109	64	70	22.15	Cluster_40410_GCF_002082195.1_ASM208219v1_genomic.gbff_B1H19_RS19740.p01_B1H19_RS19745.p01_CO_R	1	51	37	43	14.47	-18.18	-54.8	-1.839	UCACCGAAGGACCAAGGGGAGGCGGCUAUGCCGUUCAUCGGCGAAGUGUGGCGGGUGGAGC&GCCACACCUGCACCUUCCGCAUAAGACGGUCACCGGCUUCCCCUCCGGUGA	((((((........(((((((((((...(((((.((....((((((.((.(((((((..((&))..)))))))))))).)))....))))).)))).))))))))).))))))	CAUGCGCCCGAGUGCCCCCGCGCCGUCGGCGGGCGCGCGCCGCGCAUGUCACCGAAGGACCAAGGGGAGGCGGCUAUGCCGUUCAUCGGCGAAGUGUGGCGGGUGGAGCGAGGGGCGGAAGUGGUCGGGGAGAUCACCGUCACCGAGGCC	GCCACACCUGCACCUUCCGCAUAAGACGGUCACCGGCUUCCCCUCCGGUGACUCUUCGUCGCUAUGCGCUCACUCCCCAGAUUAGGGGCCAGUGAUGCGAGUGGGGAAGAGGAGCAGCUAACGGCCGCCUU	0.0080056			Derived by automated computational analysis using gene prediction method: Protein Homology.
B1H19_RS08090	1	29	22	28	0.97	Cluster_40410_GCF_002082195.1_ASM208219v1_genomic.gbff_B1H19_RS19740.p01_B1H19_RS19745.p01_CO_R	99	124	100	106	12.56	-18	-31.53	-1.82079	CCGUCCUCUCCGCCUCCUCUCCCCCGCUC&GAGUGGGGAAGAGGAGCAGCUAACGG	((((...((..((.((((((.((((((((&)))))))).))))))))))...))))	CCGUCCUCUCCGCCUCCUCUCCCCCGCUCCCCUCCGCUCGUCCGCUCGUCCGCUCGCAAAGGAAGUCGAACCCUCAUGCCCCUCAAGUUGAUCCGAACCGCAUCCCGCAGCGCCCGUACCCGUAGGCUGCCCGCCGCCCUGCUCGCCGUC	GCCACACCUGCACCUUCCGCAUAAGACGGUCACCGGCUUCCCCUCCGGUGACUCUUCGUCGCUAUGCGCUCACUCCCCAGAUUAGGGGCCAGUGAUGCGAGUGGGGAAGAGGAGCAGCUAACGGCCGCCUU	0.0085258			iron-siderophore ABC transporter substrate-binding protein
B1H19_RS29195	54	75	61	67	6.26	Cluster_40410_GCF_002082195.1_ASM208219v1_genomic.gbff_B1H19_RS19740.p01_B1H19_RS19745.p01_CO_R	1	26	12	18	2.21	-17.99	-26.46	-1.81978	UCUGUGAGGAAGGUGUAAUGGC&GCCACACCUGCACCUUCCGCAUAAGA	((((((.((((((((((.((((&))))....)))))))))).)))).))	GCAAUCGGUAGAGACGCUUGGGGCCCGCAGCCCCUCGGGCUGCGGGCCCCAACUCUGUGAGGAAGGUGUAAUGGCAUGAGCUUCACGCGGACGCUGCGUGCGGUGAGCGGCGCGGUAGUGGCGGGGGCACUGCUCUUCGGCACCGCGCCG	GCCACACCUGCACCUUCCGCAUAAGACGGUCACCGGCUUCCCCUCCGGUGACUCUUCGUCGCUAUGCGCUCACUCCCCAGAUUAGGGGCCAGUGAUGCGAGUGGGGAAGAGGAGCAGCUAACGGCCGCCUU	0.0085557			peptidase M8
B1H19_RS11300	52	74	56	62	10.84	Cluster_40410_GCF_002082195.1_ASM208219v1_genomic.gbff_B1H19_RS19740.p01_B1H19_RS19745.p01_CO_R	10	45	36	42	12.15	-17.89	-40.88	-1.80966	GAGCGGGAAGCCGGGGAGGGUGC&GCACCUUCCGCAUAAGACGGUCACCGGCUUCCCCUC	(((.(((((((((((((((((((&)))))))))..............)))))))))))))	AGUGCCGGAGGUCGCGGUGGAGGUGGAGCGUCUGCACUCGCCGCUGCUGGAGAGCGGGAAGCCGGGGAGGGUGCGAUGAGCGACGACGAGGCGCGGGGCGCGGACACCGCACGGCUGCCCACGCUCGAAAAGGCGCCGGGCGGCGGCGAC	GCCACACCUGCACCUUCCGCAUAAGACGGUCACCGGCUUCCCCUCCGGUGACUCUUCGUCGCUAUGCGCUCACUCCCCAGAUUAGGGGCCAGUGAUGCGAGUGGGGAAGAGGAGCAGCUAACGGCCGCCUU	0.0088602			Derived by automated computational analysis using gene prediction method: Protein Homology.
B1H19_RS31190	105	117	111	117	3.68	Cluster_40410_GCF_002082195.1_ASM208219v1_genomic.gbff_B1H19_RS19740.p01_B1H19_RS19745.p01_CO_R	5	20	5	11	2.2	-17.79	-23.67	-1.79954	GCGGGUGCGGGUG&CACCUGCACCUUCCGC	(((((((((((((&)))))))))...))))	GGGAUCUAGACUUGCAGAGUUCUUCAAUUCGCUAGUUAUCGUGAUGGUUAAUGGUUCGUGCUGUGGAGGUCUGGGGUGGGCGGUUACGCCGAGGCGGUUCGGGAGCGGGUGCGGGUGGCGCGAGCCGCGGUGGUGGCGGCGCGUGAGGCC	GCCACACCUGCACCUUCCGCAUAAGACGGUCACCGGCUUCCCCUCCGGUGACUCUUCGUCGCUAUGCGCUCACUCCCCAGAUUAGGGGCCAGUGAUGCGAGUGGGGAAGAGGAGCAGCUAACGGCCGCCUU	0.0091757			Derived by automated computational analysis using gene prediction method: Protein Homology.
B1H19_RS31450	46	58	52	58	1.84	Cluster_40410_GCF_002082195.1_ASM208219v1_genomic.gbff_B1H19_RS19740.p01_B1H19_RS19745.p01_CO_R	7	18	7	13	2.03	-17.64	-21.51	-1.78437	GGAAGCGUGCAGG&CCUGCACCUUCC	(((((.(((((((&))))))))))))	UUGGGGGAAGCGGACGCGUGGGCUGAUGAGGACCGGGGUGGGAGGGGAAGCGUGCAGGAAGAUCUUGGUCAUCUGGUGGGGCUCUCGGAACGCGAUCUGGAUCUGGUGAUCGCCGAGCAUCUCGUCGCGCACGAUCUGGGGAGCCAGGAG	GCCACACCUGCACCUUCCGCAUAAGACGGUCACCGGCUUCCCCUCCGGUGACUCUUCGUCGCUAUGCGCUCACUCCCCAGAUUAGGGGCCAGUGAUGCGAGUGGGGAAGAGGAGCAGCUAACGGCCGCCUU	0.0096699			Derived by automated computational analysis using gene prediction method: GeneMarkS+.
B1H19_RS08605	86	129	123	129	26.18	Cluster_40410_GCF_002082195.1_ASM208219v1_genomic.gbff_B1H19_RS19740.p01_B1H19_RS19745.p01_CO_R	5	45	5	11	13.06	-17.59	-56.83	-1.77931	GAGGCGGGGGCCGGUGGCGGGGGACGCCGCGGGCGGCGCGGGUG&CACCUGCACCUUCCGCAUAAGACGGUCACCGGCUUCCCCUC	((((.(((((((((((((..........((((..((.(((((((&))))))).))..))))........)))))))))))))))))	ACCACGGCGCACCGGGGCACUCCGGAGCGGCCGGGCGGCGGCGCAUAGGCUGGCCGGAUGGGGAUACGAGCCCGGAUGGGGAUACGAGGCGGGGGCCGGUGGCGGGGGACGCCGCGGGCGGCGCGGGUGGCGGGCGCGGUGUAUGUGAUC	GCCACACCUGCACCUUCCGCAUAAGACGGUCACCGGCUUCCCCUCCGGUGACUCUUCGUCGCUAUGCGCUCACUCCCCAGAUUAGGGGCCAGUGAUGCGAGUGGGGAAGAGGAGCAGCUAACGGCCGCCUU	0.0098406			incomplete partial in the middle of a contig missing stop Derived by automated computational analysis using gene prediction method: Protein Homology.
B1H19_RS10845	133	147	141	147	4.53	Cluster_40410_GCF_002082195.1_ASM208219v1_genomic.gbff_B1H19_RS19740.p01_B1H19_RS19745.p01_CO_R	5	22	5	11	2.2	-17.59	-24.32	-1.77931	AUGCGGGAGCAGGUG&CACCUGCACCUUCCGCAU	(((((((((((((((&)))))))...))))))))	CGGUUGUCAGCGCCGCUCGAUACGCUGAUCUGUGCGUACGCAGAGGCGUACGCACCGAACGCAGGGAGCGGUGACGUGGCGGUACGAGCGGUCCGGGGGGCCGUCCAGCUGGAGCGGGACGACGCGCAGCACAUGCGGGAGCAGGUGGCC	GCCACACCUGCACCUUCCGCAUAAGACGGUCACCGGCUUCCCCUCCGGUGACUCUUCGUCGCUAUGCGCUCACUCCCCAGAUUAGGGGCCAGUGAUGCGAGUGGGGAAGAGGAGCAGCUAACGGCCGCCUU	0.0098406			chorismate mutase

## Sheet: IntaRNA-Cluster_102279
id1	start1	end1	seedStart1	seedEnd1	ED1	id2	start2	end2	seedStart2	seedEnd2	ED2	E	E_hybrid	E_norm	subseqDP	hybridDP	seq1	seq2	p-value	geneName	entrez_gene_id	annotation
C6376_RS06745	1	75	28	34	33.48	Cluster_102279_GCF_003032475.1_ASM303247v1_genomic.gbff_C6376_RS06745.p01_C6376_RS06750.p01_CO_R	1	75	42	48	24.7	-118.97	-177.15	-12.0069	GCACGCAGCGACGAAGAGUCACCGGAAGGGGAAGCCGGUGGCCGUCGAGUCGAGUGCGGAAGGUUCAGGUGUGUC&GACACACCUGAACCUUCCGCACUCGACUCGACGGCCACCGGCUUCCCCUUCCGGUGACUCUUCGUCGCUGCGUGC	(((((((((((((((((((((((((((((((((((((((((((((((((((((((((((((((((((((((((((&)))))))))))))))))))))))))))))))))))))))))))))))))))))))))))))))))))))))))))	GCACGCAGCGACGAAGAGUCACCGGAAGGGGAAGCCGGUGGCCGUCGAGUCGAGUGCGGAAGGUUCAGGUGUGUCAUGGCUGCAGCUGGCGAGAGGCCUCUGAACGAGGUUCAGUUCCUGACCGUGGCGGAAGUCGCCUCGGUGAUGCGA	GACACACCUGAACCUUCCGCACUCGACUCGACGGCCACCGGCUUCCCCUUCCGGUGACUCUUCGUCGCUGCGUGCUCACUCCCCAAUGUAGGGGCGGGUGAUGCGAGUGGGGAAGAGGUGCACCCAUCAGCGGC	0			helix-turn-helix domain-containing protein
C6376_RS39760	83	147	141	147	24.36	Cluster_102279_GCF_003032475.1_ASM303247v1_genomic.gbff_C6376_RS06745.p01_C6376_RS06750.p01_CO_R	5	70	5	11	24.25	-33.03	-81.64	-3.33351	CGGUGAUGGGGUUGCUGGAGGAGCGGGAGGCCGUUGCCCGGGUGCGGGUGGAGGAACUUCAGGUG&CACCUGAACCUUCCGCACUCGACUCGACGGCCACCGGCUUCCCCUUCCGGUGACUCUUCGUCGCUG	(((((((((((((((((((((...(((((((((..((((((((.((((((..((((.((((((((&))))))))..)))).)))))))))))..)))...))))))))))))))))))))))..))))))))	GCUCAGGCAUGGUUCCGGUGUCGUCGUGGGAGCGUUCGGGCGAUCAGUUCGUCCUGGAUGAUGCGGAGGUGGCCGGUGGCGUCGGUGAUGGGGUUGCUGGAGGAGCGGGAGGCCGUUGCCCGGGUGCGGGUGGAGGAACUUCAGGUGGAG	GACACACCUGAACCUUCCGCACUCGACUCGACGGCCACCGGCUUCCCCUUCCGGUGACUCUUCGUCGCUGCGUGCUCACUCCCCAAUGUAGGGGCGGGUGAUGCGAGUGGGGAAGAGGUGCACCCAUCAGCGGC	8.79e-05			Derived by automated computational analysis using gene prediction method: GeneMarkS-2+.
C6376_RS16155	83	147	141	147	24.36	Cluster_102279_GCF_003032475.1_ASM303247v1_genomic.gbff_C6376_RS06745.p01_C6376_RS06750.p01_CO_R	5	70	5	11	24.25	-33.03	-81.64	-3.33351	CGGUGAUGGGGUUGCUGGAGGAGCGGGAGGCCGUUGCCCGGGUGCGGGUGGAGGAACUUCAGGUG&CACCUGAACCUUCCGCACUCGACUCGACGGCCACCGGCUUCCCCUUCCGGUGACUCUUCGUCGCUG	(((((((((((((((((((((...(((((((((..((((((((.((((((..((((.((((((((&))))))))..)))).)))))))))))..)))...))))))))))))))))))))))..))))))))	GCUCAGGCAUGGUUCCGGUGUCGUCGUGGGAGCGUUCGGGCGAUCAGUUCGUCCUGGAUGAUGCGGAGGUGGCCGGUGGCGUCGGUGAUGGGGUUGCUGGAGGAGCGGGAGGCCGUUGCCCGGGUGCGGGUGGAGGAACUUCAGGUGGAG	GACACACCUGAACCUUCCGCACUCGACUCGACGGCCACCGGCUUCCCCUUCCGGUGACUCUUCGUCGCUGCGUGCUCACUCCCCAAUGUAGGGGCGGGUGAUGCGAGUGGGGAAGAGGUGCACCCAUCAGCGGC	8.79e-05			Derived by automated computational analysis using gene prediction method: GeneMarkS-2+.
C6376_RS27975	83	147	141	147	24.36	Cluster_102279_GCF_003032475.1_ASM303247v1_genomic.gbff_C6376_RS06745.p01_C6376_RS06750.p01_CO_R	5	70	5	11	24.25	-33.03	-81.64	-3.33351	CGGUGAUGGGGUUGCUGGAGGAGCGGGAGGCCGUUGCCCGGGUGCGGGUGGAGGAACUUCAGGUG&CACCUGAACCUUCCGCACUCGACUCGACGGCCACCGGCUUCCCCUUCCGGUGACUCUUCGUCGCUG	(((((((((((((((((((((...(((((((((..((((((((.((((((..((((.((((((((&))))))))..)))).)))))))))))..)))...))))))))))))))))))))))..))))))))	GCUCAGGCAUGGUUCCGGUGUCGUCGUGGGAGCGUUCGGGCGAUCAGUUCGUCCUGGAUGAUGCGGAGGUGGCCGGUGGCGUCGGUGAUGGGGUUGCUGGAGGAGCGGGAGGCCGUUGCCCGGGUGCGGGUGGAGGAACUUCAGGUGGAG	GACACACCUGAACCUUCCGCACUCGACUCGACGGCCACCGGCUUCCCCUUCCGGUGACUCUUCGUCGCUGCGUGCUCACUCCCCAAUGUAGGGGCGGGUGAUGCGAGUGGGGAAGAGGUGCACCCAUCAGCGGC	8.79e-05			Derived by automated computational analysis using gene prediction method: GeneMarkS-2+.
C6376_RS02625	83	147	141	147	24.36	Cluster_102279_GCF_003032475.1_ASM303247v1_genomic.gbff_C6376_RS06745.p01_C6376_RS06750.p01_CO_R	5	70	5	11	24.25	-33.03	-81.64	-3.33351	CGGUGAUGGGGUUGCUGGAGGAGCGGGAGGCCGUUGCCCGGGUGCGGGUGGAGGAACUUCAGGUG&CACCUGAACCUUCCGCACUCGACUCGACGGCCACCGGCUUCCCCUUCCGGUGACUCUUCGUCGCUG	(((((((((((((((((((((...(((((((((..((((((((.((((((..((((.((((((((&))))))))..)))).)))))))))))..)))...))))))))))))))))))))))..))))))))	GCUCAGGCAUGGUUCCGGUGUCGUCGUGGGAGCGUUCGGGCGAUCAGUUCGUCCUGGAUGAUGCGGAGGUGGCCGGUGGCGUCGGUGAUGGGGUUGCUGGAGGAGCGGGAGGCCGUUGCCCGGGUGCGGGUGGAGGAACUUCAGGUGGAG	GACACACCUGAACCUUCCGCACUCGACUCGACGGCCACCGGCUUCCCCUUCCGGUGACUCUUCGUCGCUGCGUGCUCACUCCCCAAUGUAGGGGCGGGUGAUGCGAGUGGGGAAGAGGUGCACCCAUCAGCGGC	8.79e-05			Derived by automated computational analysis using gene prediction method: GeneMarkS-2+.
C6376_RS28495	83	147	141	147	25.11	Cluster_102279_GCF_003032475.1_ASM303247v1_genomic.gbff_C6376_RS06745.p01_C6376_RS06750.p01_CO_R	5	70	5	11	24.25	-32.28	-81.64	-3.25782	CGGUGAUGGGGUUGCUGGAGGAGCGGGAGGCCGUUGCCCGGGUGCGGGUGGAGGAACUUCAGGUG&CACCUGAACCUUCCGCACUCGACUCGACGGCCACCGGCUUCCCCUUCCGGUGACUCUUCGUCGCUG	(((((((((((((((((((((...(((((((((..((((((((.((((((..((((.((((((((&))))))))..)))).)))))))))))..)))...))))))))))))))))))))))..))))))))	GCUCAGGCAUGGUUCCGGUGUCGUCGUGGGAGCGUUCGGGCGAUCAGUUCGUCCUGGAUGAUGCGGAGGUGGCCGGUGGCGUCGGUGAUGGGGUUGCUGGAGGAGCGGGAGGCCGUUGCCCGGGUGCGGGUGGAGGAACUUCAGGUGGGC	GACACACCUGAACCUUCCGCACUCGACUCGACGGCCACCGGCUUCCCCUUCCGGUGACUCUUCGUCGCUGCGUGCUCACUCCCCAAUGUAGGGGCGGGUGAUGCGAGUGGGGAAGAGGUGCACCCAUCAGCGGC	0.000115			amino acid adenylation domain-containing protein
C6376_RS11005	47	75	62	68	12.91	Cluster_102279_GCF_003032475.1_ASM303247v1_genomic.gbff_C6376_RS06745.p01_C6376_RS06750.p01_CO_R	6	36	13	19	5.68	-27.44	-46.03	-2.76935	GGCCGUCGAGGAGUUCGGAGGGUUCACGU&ACCUGAACCUUCCGCACUCGACUCGACGGCC	((((((((((((((.(((((((((((.((&)).))))))))))).))))..))))))))))	CCGUCGGACGCGACCAGCGGGCCUCCACCGCCGACGACAUGACGAAGGCCGUCGAGGAGUUCGGAGGGUUCACGUAUGCGCGCUAAGCACCUCUCCCUCAAGGUGACGGCUGCUCUGGCCGCCCUUCAGGCCACAACCGUGCUGCUGGCC	GACACACCUGAACCUUCCGCACUCGACUCGACGGCCACCGGCUUCCCCUUCCGGUGACUCUUCGUCGCUGCGUGCUCACUCCCCAAUGUAGGGGCGGGUGAUGCGAGUGGGGAAGAGGUGCACCCAUCAGCGGC	0.0006449			Derived by automated computational analysis using gene prediction method: Protein Homology.
C6376_RS25855	1	100	78	84	32.4	Cluster_102279_GCF_003032475.1_ASM303247v1_genomic.gbff_C6376_RS06745.p01_C6376_RS06750.p01_CO_R	16	125	30	36	47.88	-26.92	-107.2	-2.71687	GGGGCACCCGAACCAUCCCGCGCCGCACCGCACCUGCUCCGCAACAGUCGCCAACGCGCCGAAGGGACACCGGUCAUGGCCGUCGAGGUCGAGGUCGCGA&UCCGCACUCGACUCGACGGCCACCGGCUUCCCCUUCCGGUGACUCUUCGUCGCUGCGUGCUCACUCCCCAAUGUAGGGGCGGGUGAUGCGAGUGGGGAAGAGGUGCACCC	((((((((.......((((.(((((((...((((((((((.((..(((.((..(((((((((((((.((((((...((((((((((.((((((..((.((&))))..)))))))))))))))).............)))))).)))))))..)).))))))..)))......))..)))))))))).)))).)))))))...))))).)))	GGGGCACCCGAACCAUCCCGCGCCGCACCGCACCUGCUCCGCAACAGUCGCCAACGCGCCGAAGGGACACCGGUCAUGGCCGUCGAGGUCGAGGUCGCGAACGAACUGCACCGCCUGCGCGCCCGUAUGCCGCAGCUGACGGGGGCGUUG	GACACACCUGAACCUUCCGCACUCGACUCGACGGCCACCGGCUUCCCCUUCCGGUGACUCUUCGUCGCUGCGUGCUCACUCCCCAAUGUAGGGGCGGGUGAUGCGAGUGGGGAAGAGGUGCACCCAUCAGCGGC	0.0007749			roadblock/LC7 domain-containing protein
C6376_RS06100	11	148	142	148	40.97	Cluster_102279_GCF_003032475.1_ASM303247v1_genomic.gbff_C6376_RS06745.p01_C6376_RS06750.p01_CO_R	10	132	10	16	47.92	-26.41	-115.3	-2.6654	CGCUGAGUUAGCGCACCCCAUAGAGUUAGUGCAUCCCCGCAGCCCCCACCAGGAGUGUCUGAGCCAUGAGCAUCGUCGUCACCGGAGCCACCGGAAACCUCGGCCGUCACGUCGUCGAGCAGCUGCUGGAGAAGGUUC&GAACCUUCCGCACUCGACUCGACGGCCACCGGCUUCCCCUUCCGGUGACUCUUCGUCGCUGCGUGCUCACUCCCCAAUGUAGGGGCGGGUGAUGCGAGUGGGGAAGAGGUGCACCCAUCAGCG	((((((....((((.(((((..........((((((((...(((((.((..(((((....((((.((((((..((..(((((((((......((((.((..(((((((.....((((((....(((.((..(((((((&))))))))))))))))))..)))))))...)).))))...)))))))))....))..))).)))))))))))).....)).)))))))).)))))...))))).....)))).....))))))	UGGGUACUUUCGCUGAGUUAGCGCACCCCAUAGAGUUAGUGCAUCCCCGCAGCCCCCACCAGGAGUGUCUGAGCCAUGAGCAUCGUCGUCACCGGAGCCACCGGAAACCUCGGCCGUCACGUCGUCGAGCAGCUGCUGGAGAAGGUUCCC	GACACACCUGAACCUUCCGCACUCGACUCGACGGCCACCGGCUUCCCCUUCCGGUGACUCUUCGUCGCUGCGUGCUCACUCCCCAAUGUAGGGGCGGGUGAUGCGAGUGGGGAAGAGGUGCACCCAUCAGCGGC	0.0009276			SDR family oxidoreductase
C6376_RS21175	24	71	25	31	19.33	Cluster_102279_GCF_003032475.1_ASM303247v1_genomic.gbff_C6376_RS06745.p01_C6376_RS06750.p01_CO_R	7	49	42	48	8.52	-26.07	-53.92	-2.63108	AGGGGGAGCGGCAGCGGGGCGACGGUGGGGUCGACGGGCGGGAGCAGG&CCUGAACCUUCCGCACUCGACUCGACGGCCACCGGCUUCCCCU	(((((((((.....((((((....((.(((((((...(((((((((((&))))...)))))))..))))))).)).))).))))))))))))	GGCGGCGGAGCCGGCGGUCGCGCAGGGGGAGCGGCAGCGGGGCGACGGUGGGGUCGACGGGCGGGAGCAGGGGACUUGAGCGAGUCGGUGACGUCGGGGGUGCGGGCGCUGUCGGUGGCGUCCGCGUUCGCGGGGAUGCGCAGUGUGGCG	GACACACCUGAACCUUCCGCACUCGACUCGACGGCCACCGGCUUCCCCUUCCGGUGACUCUUCGUCGCUGCGUGCUCACUCCCCAAUGUAGGGGCGGGUGAUGCGAGUGGGGAAGAGGUGCACCCAUCAGCGGC	0.0010456			Derived by automated computational analysis using gene prediction method: Protein Homology.
C6376_RS03175	35	72	47	53	14.63	Cluster_102279_GCF_003032475.1_ASM303247v1_genomic.gbff_C6376_RS06745.p01_C6376_RS06750.p01_CO_R	7	42	23	29	7.37	-25.87	-47.87	-2.6109	GCCGGCGCCGGAGAGUCGAACGAAGUGAAAGGUUCGGG&CCUGAACCUUCCGCACUCGACUCGACGGCCACCGGC	(((((.((((..(((((((.....(((.((((((((((&)))))))))).)))..)))))))..))))..)))))	CGAGGACUACGCCCGCGAGCGCGGACUGGUCCCGGCCGGCGCCGGAGAGUCGAACGAAGUGAAAGGUUCGGGCUCAUGAGCUGCGGAGAUCCGCACGAGACGGACUGCAGUGAGGUCCUCGACCACCUGUACGAGUAUCUCGACAGCGAG	GACACACCUGAACCUUCCGCACUCGACUCGACGGCCACCGGCUUCCCCUUCCGGUGACUCUUCGUCGCUGCGUGCUCACUCCCCAAUGUAGGGGCGGGUGAUGCGAGUGGGGAAGAGGUGCACCCAUCAGCGGC	0.0011218	rsrA		mycothiol system anti-sigma-R factor
C6376_RS07590	14	60	53	59	13.13	Cluster_102279_GCF_003032475.1_ASM303247v1_genomic.gbff_C6376_RS06745.p01_C6376_RS06750.p01_CO_R	3	48	4	10	8.52	-25.81	-47.46	-2.60484	GGAGGAGGAGAGGGCUGUGACGAGCGAAGAAGGAGUGGGCGGGUGUG&CACACCUGAACCUUCCGCACUCGACUCGACGGCCACCGGCUUCCCC	((.(((((....((((((..(((((((....(((..((.((((((((&))))))))..)).)))....))).)))))))))).....)))))))	CCGUGACGGGUGUGGAGGAGGAGAGGGCUGUGACGAGCGAAGAAGGAGUGGGCGGGUGUGAUGAGUGAGAUGCCCAUGGCUGCUGCCGUGGCCUGUGCCGGGGCAGCGGCCUGGUUGACGGGCGGACCGUACGCAGGGGCCAGGAGGGCG	GACACACCUGAACCUUCCGCACUCGACUCGACGGCCACCGGCUUCCCCUUCCGGUGACUCUUCGUCGCUGCGUGCUCACUCCCCAAUGUAGGGGCGGGUGAUGCGAGUGGGGAAGAGGUGCACCCAUCAGCGGC	0.0011457			type II secretion system F family protein
C6376_RS23690	92	136	100	106	16.73	Cluster_102279_GCF_003032475.1_ASM303247v1_genomic.gbff_C6376_RS06745.p01_C6376_RS06750.p01_CO_R	7	42	29	35	7.37	-25.7	-49.8	-2.59374	GCCGGACCGCCGUCGAGAUCGCCGCCGCCGUGCGGGAGAAGCAGG&CCUGAACCUUCCGCACUCGACUCGACGGCCACCGGC	(((((...(((((((((.(((........(((((((((...((((&))))...))))))))).))))))))))))..)))))	GGGGCCUCUCGACUCGGAGCGUCCGCCGGGGCACAGUUCUCCCUACGUACUCGCGAGUAGUGCAGAGGAGCUGCCGUGGCUGCCUGGGUCGGCCGGACCGCCGUCGAGAUCGCCGCCGCCGUGCGGGAGAAGCAGGUCACGCCCCGGGAG	GACACACCUGAACCUUCCGCACUCGACUCGACGGCCACCGGCUUCCCCUUCCGGUGACUCUUCGUCGCUGCGUGCUCACUCCCCAAUGUAGGGGCGGGUGAUGCGAGUGGGGAAGAGGUGCACCCAUCAGCGGC	0.0011909			amidase
C6376_RS07800	43	74	52	58	13.87	Cluster_102279_GCF_003032475.1_ASM303247v1_genomic.gbff_C6376_RS06745.p01_C6376_RS06750.p01_CO_R	27	55	42	48	12.09	-24.41	-50.37	-2.46355	ACCGGGACAGGGGGAGCCGAGUCGUCGUCGAG&CUCGACGGCCACCGGCUUCCCCUUCCGGU	(((((((..((((((((((.((.(((((((((&))))))))).)))))))))))))))))))	GGCGCCGAGGCGGCACCGGAGUCGGCCGGCCCAGGGGGGCCAACCGGGACAGGGGGAGCCGAGUCGUCGUCGAGCAUGCCGCAGCAGCAGUCUGCGCCGCGUCGCCGUCUGCGUGACAAGCAGCUGCGCGAGCGCCGCGUCCACCCUCGC	GACACACCUGAACCUUCCGCACUCGACUCGACGGCCACCGGCUUCCCCUUCCGGUGACUCUUCGUCGCUGCGUGCUCACUCCCCAAUGUAGGGGCGGGUGAUGCGAGUGGGGAAGAGGUGCACCCAUCAGCGGC	0.0018727			plasmid mobilization relaxosome protein MobC
C6376_RS23760	99	126	120	126	9.09	Cluster_102279_GCF_003032475.1_ASM303247v1_genomic.gbff_C6376_RS06745.p01_C6376_RS06750.p01_CO_R	14	39	14	20	6.91	-24.13	-40.13	-2.43529	GGUGGCCGAAGAGGAGGAGCGGCGGAGG&CUUCCGCACUCGACUCGACGGCCACC	((((((((..(((...(((..(((((((&))))))).)))..)))..))))))))	GUUUCCGUCACGGCGCUUAGCGUUCUCGUAUGCGCGAAAGGACGCGGCGACGGCCGUGUCGAAAGGGGAUGGCGAAUGUCUGCGUACGAGCUGUCCGAGGUGGCCGAAGAGGAGGAGCGGCGGAGGAAGCGCGCACCCUGGGGCGUGAUA	GACACACCUGAACCUUCCGCACUCGACUCGACGGCCACCGGCUUCCCCUUCCGGUGACUCUUCGUCGCUGCGUGCUCACUCCCCAAUGUAGGGGCGGGUGAUGCGAGUGGGGAAGAGGUGCACCCAUCAGCGGC	0.0020655			class F sortase
C6376_RS10245	27	72	27	33	15.09	Cluster_102279_GCF_003032475.1_ASM303247v1_genomic.gbff_C6376_RS06745.p01_C6376_RS06750.p01_CO_R	5	52	46	52	9.02	-23.89	-48	-2.41107	GGAGGGGCGAGCGCCGGUGAGCGGAACGAGAAGGCGUGGGCAGGUG&CACCUGAACCUUCCGCACUCGACUCGACGGCCACCGGCUUCCCCUUCC	(((((((.((..(((((((.((....((((.((((..((.((((((&))))))..))....)).))...))))...))))))))).)))))))))	GUGUACGGGGUGGAAACGGCCUAGGCGGAGGGGCGAGCGCCGGUGAGCGGAACGAGAAGGCGUGGGCAGGUGCCGGUGCGGGGGAGCGGUGCGGCGGGACGGGCCGGCGGGACGCGGCUGACCCGGCGCGGGCGCGUCGUCGCCUGGGGC	GACACACCUGAACCUUCCGCACUCGACUCGACGGCCACCGGCUUCCCCUUCCGGUGACUCUUCGUCGCUGCGUGCUCACUCCCCAAUGUAGGGGCGGGUGAUGCGAGUGGGGAAGAGGUGCACCCAUCAGCGGC	0.0022463			LCP family protein
C6376_RS38605	111	145	119	125	2.11	Cluster_102279_GCF_003032475.1_ASM303247v1_genomic.gbff_C6376_RS06745.p01_C6376_RS06750.p01_CO_R	90	134	112	118	26.19	-23.33	-51.63	-2.35455	GCCGCUCUCCUCUUCCCCUUCGUCGCCCGUCCUCU&AGGGGCGGGUGAUGCGAGUGGGGAAGAGGUGCACCCAUCAGCGGC	((((((..((((((((((..((((((((((((.((&)))))))))))))).....))))))))))..........))))))	GCGUCAGCCGCCGUUCGUAGGCGGUCGAGGGAGCGCCCUUCGGAUCCCGAAAGGCUCCCUGGCUUCAUGCCUCCCAUGUCUUCGUCCCUCCCGCCCGAGGCGGCUUCCUCGCCGCUCUCCUCUUCCCCUUCGUCGCCCGUCCUCUCCUGU	GACACACCUGAACCUUCCGCACUCGACUCGACGGCCACCGGCUUCCCCUUCCGGUGACUCUUCGUCGCUGCGUGCUCACUCCCCAAUGUAGGGGCGGGUGAUGCGAGUGGGGAAGAGGUGCACCCAUCAGCGGC	0.0027314			putative protein N(5)-glutamine methyltransferase
C6376_RS01780	36	78	60	66	14.21	Cluster_102279_GCF_003032475.1_ASM303247v1_genomic.gbff_C6376_RS06745.p01_C6376_RS06750.p01_CO_R	5	49	12	18	8.52	-23.12	-45.85	-2.33336	AGGUUAGGUUGGGGGCCGGGUGAGGGAGGGUUUCGAGCAGGUG&CACCUGAACCUUCCGCACUCGACUCGACGGCCACCGGCUUCCCCU	(((..(((((((.(((((((((..((((((((.....((((((&)))))))))))))).)))))........)))).)))))))..)))	GGGCGGGAGGCUAUGUCAGGCCCAUGCCGCGGCAGAGGUUAGGUUGGGGGCCGGGUGAGGGAGGGUUUCGAGCAGGUGGAGCGCAGGACGAUCGGCGCGGGGGCGCUCGAGGUGGGUGCCGUCGGUCUCGGGUGCAUGCCGAUGAGCUGG	GACACACCUGAACCUUCCGCACUCGACUCGACGGCCACCGGCUUCCCCUUCCGGUGACUCUUCGUCGCUGCGUGCUCACUCCCCAAUGUAGGGGCGGGUGAUGCGAGUGGGGAAGAGGUGCACCCAUCAGCGGC	0.002939			aldo/keto reductase
C6376_RS00380	10	58	25	31	10.75	Cluster_102279_GCF_003032475.1_ASM303247v1_genomic.gbff_C6376_RS06745.p01_C6376_RS06750.p01_CO_R	83	133	107	113	26.49	-23.06	-60.3	-2.3273	CCGCUGCACCUGCAAUCCCCACUGCACCCGCAAUCCCCGCUCCUACUGG&CCAAUGUAGGGGCGGGUGAUGCGAGUGGGGAAGAGGUGCACCCAUCAGCGG	(((((((((((....((((((((.....((((.(((((((((((((.((&))...))))))))))).))))))))))))))..)))))).......)))))	CCCCUUUCCCCGCUGCACCUGCAAUCCCCACUGCACCCGCAAUCCCCGCUCCUACUGGUCGCUGGAGACAGUCAGAUGGUUACUUCGCGCUGGACGGCCGCCCCCGCUCAGGCUGCCUCCCCCCGCCGGCGCGGCGCCGUGCUCGAACGC	GACACACCUGAACCUUCCGCACUCGACUCGACGGCCACCGGCUUCCCCUUCCGGUGACUCUUCGUCGCUGCGUGCUCACUCCCCAAUGUAGGGGCGGGUGAUGCGAGUGGGGAAGAGGUGCACCCAUCAGCGGC	0.0030011			TetR/AcrR family transcriptional regulator
C6376_RS19635	38	73	38	44	16.04	Cluster_102279_GCF_003032475.1_ASM303247v1_genomic.gbff_C6376_RS06745.p01_C6376_RS06750.p01_CO_R	7	48	42	48	8.52	-22.56	-47.12	-2.27684	GGGGAGGCCGGUGCCGGCCGGGAGAGAGAGGGCAGG&CCUGAACCUUCCGCACUCGACUCGACGGCCACCGGCUUCCCC	((((((((((((((((..((((.((..((((.((((&))))..)).)).....))..)))).)))).))))))))))))	GCGCUCCCAGCCUCCGCGGGAGACCGGGAGCAGCCGCGGGGAGGCCGGUGCCGGCCGGGAGAGAGAGGGCAGGACAUGGCGCGCAGGACGAGUCUGGAGGACUCCGGCUGCGCCAUCGCGCAGUCCCUGGACGUCGUCGGGGACUGGUGG	GACACACCUGAACCUUCCGCACUCGACUCGACGGCCACCGGCUUCCCCUUCCGGUGACUCUUCGUCGCUGCGUGCUCACUCCCCAAUGUAGGGGCGGGUGAUGCGAGUGGGGAAGAGGUGCACCCAUCAGCGGC	0.0035719			winged helix-turn-helix transcriptional regulator
C6376_RS10725	33	53	41	47	8.54	Cluster_102279_GCF_003032475.1_ASM303247v1_genomic.gbff_C6376_RS06745.p01_C6376_RS06750.p01_CO_R	14	34	21	27	3.33	-22.53	-34.4	-2.27381	CCGUCCGGGUCGAGUCGGAAG&CUUCCGCACUCGACUCGACGG	(((((.(((((((((((((((&)))))).))))))))))))))	CUUCCUCGCCAACACCGUGAUCGAGGACUUCACCGUCCGGGUCGAGUCGGAAGAAGCCGUCGCGGGGGCCGCGAAGUGACCGCUCGUAUUGGCGUCGUCACUUUUCCCGGCAGCCUCGACGACCGGGACACCCAGCGUGCGAUCCGGCUC	GACACACCUGAACCUUCCGCACUCGACUCGACGGCCACCGGCUUCCCCUUCCGGUGACUCUUCGUCGCUGCGUGCUCACUCCCCAAUGUAGGGGCGGGUGAUGCGAGUGGGGAAGAGGUGCACCCAUCAGCGGC	0.0036093	purQ		phosphoribosylformylglycinamidine synthase subunit PurQ
C6376_RS23560	45	86	46	52	19.81	Cluster_102279_GCF_003032475.1_ASM303247v1_genomic.gbff_C6376_RS06745.p01_C6376_RS06750.p01_CO_R	13	49	42	48	8.32	-22.46	-50.59	-2.26675	AGGGGAAGCGGUGGAGGCGACGAUUUCACGGGUGCGGCAAGG&CCUUCCGCACUCGACUCGACGGCCACCGGCUUCCCCU	((((((((((((((...((.(((.....(((((((((.((((&)))))))))))))..))).)).))))).)))))))))	UGCCGCGAUCGGCACCGGUAGUCACAUGAACGAGCGUGAACAAGAGGGGAAGCGGUGGAGGCGACGAUUUCACGGGUGCGGCAAGGCACCAUACCUCCGGUCGUUGCGGCGCGGUGGGCGCUGUGGACGUUUGUCAUCAUCAACUCGGUG	GACACACCUGAACCUUCCGCACUCGACUCGACGGCCACCGGCUUCCCCUUCCGGUGACUCUUCGUCGCUGCGUGCUCACUCCCCAAUGUAGGGGCGGGUGAUGCGAGUGGGGAAGAGGUGCACCCAUCAGCGGC	0.0036983			ferric reductase-like transmembrane domain-containing protein
C6376_RS06805	99	133	99	105	7.3	Cluster_102279_GCF_003032475.1_ASM303247v1_genomic.gbff_C6376_RS06745.p01_C6376_RS06750.p01_CO_R	7	42	36	42	7.37	-22.23	-36.9	-2.24353	GCUGGUGGUCGUGGACGUGCAGAAGGGUUUCGAGG&CCUGAACCUUCCGCACUCGACUCGACGGCCACCGGC	((((((((((((.((.((((.((((.((.((..((&)).)))))))).)))).....)).))))))))))))	GGCUGGCAGUAAACCAUCGAUCGAUGGCUUCCGUACCUCUGGAGCGGGGUCCCGGACGGCGGCAGGAUCGUGGGCAUGGACAUCGCAGAGAACGCAGCGCUGGUGGUCGUGGACGUGCAGAAGGGUUUCGAGGAGCUCGGGUUCUGGGGU	GACACACCUGAACCUUCCGCACUCGACUCGACGGCCACCGGCUUCCCCUUCCGGUGACUCUUCGUCGCUGCGUGCUCACUCCCCAAUGUAGGGGCGGGUGAUGCGAGUGGGGAAGAGGUGCACCCAUCAGCGGC	0.0040062			cysteine hydrolase
C6376_RS36235	78	111	100	106	10.27	Cluster_102279_GCF_003032475.1_ASM303247v1_genomic.gbff_C6376_RS06745.p01_C6376_RS06750.p01_CO_R	10	45	14	20	7.65	-22.22	-40.14	-2.24252	GAAGCUGGCCGACGACCCCGAGGUGGAGGAGUUC&GAACCUUCCGCACUCGACUCGACGGCCACCGGCUUC	(((((((((((.(((...(((((((((((.((((&))))))))))).))))..))).))))))...)))))	CCACCUCAAACGUGCCCAGGCCUGCGACUUGCUCCUCGGCACCGCGUCCGUUCACAGGAAGGCGCUGCUCGCGUGAUGAAGCUGGCCGACGACCCCGAGGUGGAGGAGUUCCGCGCACAGUUCGCCGCCUUCCUCGACGCCCACCUGCCC	GACACACCUGAACCUUCCGCACUCGACUCGACGGCCACCGGCUUCCCCUUCCGGUGACUCUUCGUCGCUGCGUGCUCACUCCCCAAUGUAGGGGCGGGUGAUGCGAGUGGGGAAGAGGUGCACCCAUCAGCGGC	0.0040201			acyl-CoA dehydrogenase family protein
C6376_RS12445	56	85	60	66	9.19	Cluster_102279_GCF_003032475.1_ASM303247v1_genomic.gbff_C6376_RS06745.p01_C6376_RS06750.p01_CO_R	13	52	42	48	8.93	-22.18	-40.3	-2.23849	GGAUGGGGGAGGGGGAACGAGUGGGGAAGG&CCUUCCGCACUCGACUCGACGGCCACCGGCUUCCCCUUCC	(((.(((((((((((..((((((.((((((&)))))).)))))).........)).))..))))))).)))	CGGCGGUCGGUCGGCCACGGGCCACGAGAACAGGCGCGCGGGCCAUGGCCACGGGGGAUGGGGGAGGGGGAACGAGUGGGGAAGGAGCGGCGCCACGCGGCGGACGCGGCGGAUCUCGUCGUGGCCGGCUGCGGGUGGCUCCUGACGGUG	GACACACCUGAACCUUCCGCACUCGACUCGACGGCCACCGGCUUCCCCUUCCGGUGACUCUUCGUCGCUGCGUGCUCACUCCCCAAUGUAGGGGCGGGUGAUGCGAGUGGGGAAGAGGUGCACCCAUCAGCGGC	0.0040764			Derived by automated computational analysis using gene prediction method: GeneMarkS-2+.
C6376_RS17435	63	89	63	69	8.41	Cluster_102279_GCF_003032475.1_ASM303247v1_genomic.gbff_C6376_RS06745.p01_C6376_RS06750.p01_CO_R	22	51	45	51	8.84	-22.01	-39.26	-2.22133	GAAGGGGCAGGCCAUGGCGGAGUCGAG&CUCGACUCGACGGCCACCGGCUUCCCCUUC	(((((((.(((((.((((.((((((((&))))))))....))))..))))))))))))	GGGGAAUGGAUCGGCGCGAUCGGUUGUCGUAACCGGGUUGCGGCGCGGGGCCGUACGGAGCAGAAGGGGCAGGCCAUGGCGGAGUCGAGCAGACACUGGGACGGUGCCGGGCUGGAGCGCAAGAUCCGUGGCGCCGGGCGGCCGUGGACG	GACACACCUGAACCUUCCGCACUCGACUCGACGGCCACCGGCUUCCCCUUCCGGUGACUCUUCGUCGCUGCGUGCUCACUCCCCAAUGUAGGGGCGGGUGAUGCGAGUGGGGAAGAGGUGCACCCAUCAGCGGC	0.0043243			Derived by automated computational analysis using gene prediction method: Protein Homology.
C6376_RS26450	32	69	63	69	11.88	Cluster_102279_GCF_003032475.1_ASM303247v1_genomic.gbff_C6376_RS06745.p01_C6376_RS06750.p01_CO_R	43	81	43	49	15.99	-21.95	-49.82	-2.21528	GAGAAGCACCGCAGGACCGAACCGUCCCGGAAGGGGAA&UUCCCCUUCCGGUGACUCUUCGUCGCUGCGUGCUCACUC	(((.(((((.(((((((.(((..(((((((((((((((&)))))))))))).)))..)))))).)))))))))..)))	CGAGCGCGAAUCUCCAGUUCAGAGCGCCUACGAGAAGCACCGCAGGACCGAACCGUCCCGGAAGGGGAAACUGCCUUGGCCACUGCCGUCGCGACAGACGAGAGGUCCCGUGUCUGGUCCCGCCCGGAACUCGGACUGCACGCCGUGGUG	GACACACCUGAACCUUCCGCACUCGACUCGACGGCCACCGGCUUCCCCUUCCGGUGACUCUUCGUCGCUGCGUGCUCACUCCCCAAUGUAGGGGCGGGUGAUGCGAGUGGGGAAGAGGUGCACCCAUCAGCGGC	0.0044154			alpha-galactosidase
C6376_RS25905	17	64	47	53	21.59	Cluster_102279_GCF_003032475.1_ASM303247v1_genomic.gbff_C6376_RS06745.p01_C6376_RS06750.p01_CO_R	2	52	18	24	9.02	-21.89	-52.5	-2.20922	GGAACGCGGGGAGCACGGGAAACGCGGGAAGGGUGCGGCGGGGGGUGU&ACACACCUGAACCUUCCGCACUCGACUCGACGGCCACCGGCUUCCCCUUCC	((((...(((((((.(((....((((((..((((((((..((((((((&)))).))....))..))))))))..)))).))....)))))))))).))))	GUGCGCUUUGGGGUGGGGAACGCGGGGAGCACGGGAAACGCGGGAAGGGUGCGGCGGGGGGUGUCGCUGGCUGCCCUGGCGACCGGACUCGUGACGGGGUUGGUGACGGGGUGCACGGCCGACCGGGAGGGCCCGGACGCCGCGUCCGGG	GACACACCUGAACCUUCCGCACUCGACUCGACGGCCACCGGCUUCCCCUUCCGGUGACUCUUCGUCGCUGCGUGCUCACUCCCCAAUGUAGGGGCGGGUGAUGCGAGUGGGGAAGAGGUGCACCCAUCAGCGGC	0.0045083			Derived by automated computational analysis using gene prediction method: Protein Homology.
C6376_RS00505	39	75	53	59	16	Cluster_102279_GCF_003032475.1_ASM303247v1_genomic.gbff_C6376_RS06745.p01_C6376_RS06750.p01_CO_R	19	51	32	38	8.87	-21.73	-46.6	-2.19307	GAACGGGAGUGUCGGUGGCCGUCGAUACAGUCGUGGC&GCACUCGACUCGACGGCCACCGGCUUCCCCUUC	(((.((((..(((((((((((((((....((((..((&))...))))))))))))))))))).)))).)))	ACGUGAGCGACGGAGCGGAGGGGCGCAACGGGAGGGGCGAACGGGAGUGUCGGUGGCCGUCGAUACAGUCGUGGCAUGAGUUCCUCGCCCGCCGACCUGGUCCGUGAGUUCCACCGCGCCUUCGGGCUCGACGCCCGCAGCACGCCCACG	GACACACCUGAACCUUCCGCACUCGACUCGACGGCCACCGGCUUCCCCUUCCGGUGACUCUUCGUCGCUGCGUGCUCACUCCCCAAUGUAGGGGCGGGUGAUGCGAGUGGGGAAGAGGUGCACCCAUCAGCGGC	0.0047656			Derived by automated computational analysis using gene prediction method: Protein Homology.
C6376_RS19860	60	101	60	66	19.47	Cluster_102279_GCF_003032475.1_ASM303247v1_genomic.gbff_C6376_RS06745.p01_C6376_RS06750.p01_CO_R	17	51	45	51	8.9	-21.58	-49.95	-2.17793	GAAGGGGUCAAGGGCGAUGUCGGCUGUCGAGACGGGGGGCGG&CCGCACUCGACUCGACGGCCACCGGCUUCCCCUUC	(((((((...(((.((..((.((((((((((.((((..((((&)))).)))).)))))))))))))).))))))))))	AUAGGCUGAACGCUGUCUCUGAUGAUGAAUAUGCUGUCGGAGCGUAUUUCCCGUCGAACGAAGGGGUCAAGGGCGAUGUCGGCUGUCGAGACGGGGGGCGGAGCGCAGGUCAAGUCCGCGGUGAGGACGGUUGAGCUGCUGGAAUACUUC	GACACACCUGAACCUUCCGCACUCGACUCGACGGCCACCGGCUUCCCCUUCCGGUGACUCUUCGUCGCUGCGUGCUCACUCCCCAAUGUAGGGGCGGGUGAUGCGAGUGGGGAAGAGGUGCACCCAUCAGCGGC	0.0050201			IclR family transcriptional regulator
C6376_RS41280	39	70	60	66	14.23	Cluster_102279_GCF_003032475.1_ASM303247v1_genomic.gbff_C6376_RS06745.p01_C6376_RS06750.p01_CO_R	13	48	18	24	8.05	-21.56	-43.84	-2.17592	GGGGACACCGGUGGGACAGUUGAGUGUGAGGG&CCUUCCGCACUCGACUCGACGGCCACCGGCUUCCCC	(((((..(((((((...(((((((((((((((&)))).)))))))))))......)))))))..)))))	GCCUGAUAGUGGCACUAUCGAGAAUCGGGGGCAACCCUGGGGACACCGGUGGGACAGUUGAGUGUGAGGGAGCGCAUGAGGAUUUCAGAGCUCAGUCGGCGGUCCGGGGUACCGGUGGCGACUAUCAAGUACUACCGACGGGAAGGGCUG	GACACACCUGAACCUUCCGCACUCGACUCGACGGCCACCGGCUUCCCCUUCCGGUGACUCUUCGUCGCUGCGUGCUCACUCCCCAAUGUAGGGGCGGGUGAUGCGAGUGGGGAAGAGGUGCACCCAUCAGCGGC	0.005055			MerR family transcriptional regulator
C6376_RS44090	2	50	44	50	18.27	Cluster_102279_GCF_003032475.1_ASM303247v1_genomic.gbff_C6376_RS06745.p01_C6376_RS06750.p01_CO_R	8	48	8	14	8.52	-21.35	-48.14	-2.15472	GGGGGUGUGGGCGUCGCGUCGAUGUGCGCGGGCGGGGGGAUGGGUUCGG&CUGAACCUUCCGCACUCGACUCGACGGCCACCGGCUUCCCC	((((..((((.(((((.(((((.((((..........(((..(((((((&))))))).)))))))))))).))))).))))......))))	CGGGGGUGUGGGCGUCGCGUCGAUGUGCGCGGGCGGGGGGAUGGGUUCGGCGCUGGUCCUGGAGGUGCCGGGGCUGUGACGGUACCUGAGGAGGGCGGGGCGUCACACGAUCAGCAGGCUGGAUUCGACCGCAACCUGCGGCUCCUCAGG	GACACACCUGAACCUUCCGCACUCGACUCGACGGCCACCGGCUUCCCCUUCCGGUGACUCUUCGUCGCUGCGUGCUCACUCCCCAAUGUAGGGGCGGGUGAUGCGAGUGGGGAAGAGGUGCACCCAUCAGCGGC	0.0054365			Derived by automated computational analysis using gene prediction method: GeneMarkS-2+.
C6376_RS33970	101	141	107	113	26.3	Cluster_102279_GCF_003032475.1_ASM303247v1_genomic.gbff_C6376_RS06745.p01_C6376_RS06750.p01_CO_R	7	49	39	45	8.52	-21.31	-56.13	-2.15068	AGGGCCGGGGCCGGGUGGACGUGCGGGUCGAGCGCGGCAGG&CCUGAACCUUCCGCACUCGACUCGACGGCCACCGGCUUCCCCU	((((..((((((((.(((.(((.(((((((((.((((((((&))))......)))).)))))))))))).)))))))))))))))	AGCGGAUGCGGCGGCCCCCGGUGCAGCGGCUCCGGCACCCACCGGAGCCGCACGGCGGAGGGCUCCGGCGGCGACGUGCUGAUCAGGGACGUGGAGGUCGAGGGCCGGGGCCGGGUGGACGUGCGGGUCGAGCGCGGCAGGAUCGCCGCG	GACACACCUGAACCUUCCGCACUCGACUCGACGGCCACCGGCUUCCCCUUCCGGUGACUCUUCGUCGCUGCGUGCUCACUCCCCAAUGUAGGGGCGGGUGAUGCGAGUGGGGAAGAGGUGCACCCAUCAGCGGC	0.0055124			amidohydrolase family protein
C6376_RS27060	43	84	78	84	13.75	Cluster_102279_GCF_003032475.1_ASM303247v1_genomic.gbff_C6376_RS06745.p01_C6376_RS06750.p01_CO_R	12	52	12	18	8.93	-21.25	-43.93	-2.14463	GGAAGAAGAAGCGGCAGCCGAUGGGAGGUUGUUGUGGAGGGU&ACCUUCCGCACUCGACUCGACGGCCACCGGCUUCCCCUUCC	(((((..(((((((..((((....(((.(((.((((((((((&))))))))))..))))))..))))..)).)))))..)))))	CAGGCGGAAACAGGCGCAUCACGUGACGUUGCGGAGAUCCGGGGAAGAAGAAGCGGCAGCCGAUGGGAGGUUGUUGUGGAGGGUGGAGAUCUUGAACUGGGCGAAUUGCUGGCCGCUGCGGAGGCGGCGCCGCCCGGUGAAUCAGUCUAU	GACACACCUGAACCUUCCGCACUCGACUCGACGGCCACCGGCUUCCCCUUCCGGUGACUCUUCGUCGCUGCGUGCUCACUCCCCAAUGUAGGGGCGGGUGAUGCGAGUGGGGAAGAGGUGCACCCAUCAGCGGC	0.0056281			serine/threonine-protein phosphatase
C6376_RS08425	49	75	49	55	8.83	Cluster_102279_GCF_003032475.1_ASM303247v1_genomic.gbff_C6376_RS06745.p01_C6376_RS06750.p01_CO_R	10	36	30	36	5.66	-21.24	-35.73	-2.14362	GGCCGUCGUCACGAGUGGGGAAAAGUC&GAACCUUCCGCACUCGACUCGACGGCC	((((((((...((((((.((((...((&))...)))).))))))...))))))))	CGAAGCGGUGUGAACCGGCGUGAGGUCGCUGCCGUUGUGUGACCGAACGGCCGUCGUCACGAGUGGGGAAAAGUCAUGGUCACCGUCGAAGGAACGAGCACCGCACGGUUCGAACCGGUCCGAGCGGCGCUGGCAGCGCACCUGGAGUCC	GACACACCUGAACCUUCCGCACUCGACUCGACGGCCACCGGCUUCCCCUUCCGGUGACUCUUCGUCGCUGCGUGCUCACUCCCCAAUGUAGGGGCGGGUGAUGCGAGUGGGGAAGAGGUGCACCCAUCAGCGGC	0.0056476			serine hydrolase
C6376_RS07945	1	36	30	36	14.99	Cluster_102279_GCF_003032475.1_ASM303247v1_genomic.gbff_C6376_RS06745.p01_C6376_RS06750.p01_CO_R	7	42	7	13	7.37	-21.22	-43.58	-2.1416	GCCGAGUGGCCUCCAGGAGAAUGGGGUACGUUCAGG&CCUGAACCUUCCGCACUCGACUCGACGGCCACCGGC	((((.((((((((.((..((.((.((...(((((((&)))))))...)).)).))..)).)).))))))))))	GCCGAGUGGCCUCCAGGAGAAUGGGGUACGUUCAGGCCGAUAUCGAUGGGGGCGGAAGACGGAAGGAGGCACGCGGUGUCGUACGAACCUAAACUCGCCGCGGCUCUUUCCGGCGCGACUCUGCGCCAGCUGUCCCACUGGCGCCGAGCC	GACACACCUGAACCUUCCGCACUCGACUCGACGGCCACCGGCUUCCCCUUCCGGUGACUCUUCGUCGCUGCGUGCUCACUCCCCAAUGUAGGGGCGGGUGAUGCGAGUGGGGAAGAGGUGCACCCAUCAGCGGC	0.0056869			DUF433 domain-containing protein
C6376_RS18130	98	136	130	136	17.9	Cluster_102279_GCF_003032475.1_ASM303247v1_genomic.gbff_C6376_RS06745.p01_C6376_RS06750.p01_CO_R	13	52	13	19	8.93	-21.17	-48	-2.13655	GGAUGGGGUUCGGCGGGGACGCCGUCGAGUACCGGGAGG&CCUUCCGCACUCGACUCGACGGCCACCGGCUUCCCCUUCC	(((.((((....((.((...((((((((((..(((((((&)))))))......))))))))))..)).))..)))).)))	GCUGACGCGUGGCGCACGGUCGUACAGUGGCUUGGGCGCGUCACGCGCCUGACGACUUUCAGGGAGGCGCUUGCCGUGAGCGAGUUGCGGUUCGUCCGGAUGGGGUUCGGCGGGGACGCCGUCGAGUACCGGGAGGCGUGGGACGAGCAG	GACACACCUGAACCUUCCGCACUCGACUCGACGGCCACCGGCUUCCCCUUCCGGUGACUCUUCGUCGCUGCGUGCUCACUCCCCAAUGUAGGGGCGGGUGAUGCGAGUGGGGAAGAGGUGCACCCAUCAGCGGC	0.0057861	lipB		lipoyl(octanoyl) transferase LipB
C6376_RS04485	91	137	124	130	20.12	Cluster_102279_GCF_003032475.1_ASM303247v1_genomic.gbff_C6376_RS06745.p01_C6376_RS06750.p01_CO_R	6	50	14	20	8.52	-21.1	-49.74	-2.12949	AGGGCGGAAGCCGAGCGGUUGUUGGCGCGGGCCGUGGAGGAGGAGGU&ACCUGAACCUUCCGCACUCGACUCGACGGCCACCGGCUUCCCCUU	((((.((((((((...((((((((...((((..(((((((...((((&))))....))))))).))))...))))))))..))))))))))))	UGCCCCCUCGCGCCGCGGAGCCGCCCGCCGCACACUUGACCGAGCACAACUGGUGCCGCCGGAGGGGGACGGGACAUGCGGGACGGCCAUAGGGCGGAAGCCGAGCGGUUGUUGGCGCGGGCCGUGGAGGAGGAGGUGCGGCGGUCCGGC	GACACACCUGAACCUUCCGCACUCGACUCGACGGCCACCGGCUUCCCCUUCCGGUGACUCUUCGUCGCUGCGUGCUCACUCCCCAAUGUAGGGGCGGGUGAUGCGAGUGGGGAAGAGGUGCACCCAUCAGCGGC	0.005928			tetratricopeptide repeat protein
C6376_RS16805	6	25	6	12	6.36	Cluster_102279_GCF_003032475.1_ASM303247v1_genomic.gbff_C6376_RS06745.p01_C6376_RS06750.p01_CO_R	7	24	18	24	1.56	-21.03	-28.95	-2.12243	GAGUGCGGGAGGGAGACGGG&CCUGAACCUUCCGCACUC	((((((((((((....((((&))))..))))))))))))	AUACGGAGUGCGGGAGGGAGACGGGUCGUGACCCAGGCGGGGCAGGGGGAGGAGCCCCAAGAACCGGACGCCACCAUGCAGUUGAAGGUGCCGGCCGCUUUCCAGGCGGACGAGACCAUGCAGCUGCGCGUGUCGGACAUACCGGUCGAC	GACACACCUGAACCUUCCGCACUCGACUCGACGGCCACCGGCUUCCCCUUCCGGUGACUCUUCGUCGCUGCGUGCUCACUCCCCAAUGUAGGGGCGGGUGAUGCGAGUGGGGAAGAGGUGCACCCAUCAGCGGC	0.0060733			transglycosylase domain-containing protein
C6376_RS08785	8	62	56	62	19.39	Cluster_102279_GCF_003032475.1_ASM303247v1_genomic.gbff_C6376_RS06745.p01_C6376_RS06750.p01_CO_R	7	56	7	13	12.51	-20.97	-52.87	-2.11637	CGCCGCGGAACGCCGGCCGCCGCUUAGCAUCGUCGUCAGUGACCGGGAGUUCAGG&CCUGAACCUUCCGCACUCGACUCGACGGCCACCGGCUUCCCCUUCCGGUG	(((((.((((.(((((..((((.......(((..(((((((..((((((((((((&))))))).))))))))).))).)))))))..))))))))).....)))))	GCCGACCCGCCGCGGAACGCCGGCCGCCGCUUAGCAUCGUCGUCAGUGACCGGGAGUUCAGGAAGGUGCCGCGCGAUGGCCGAGACCGUCAAGGAUCCCGCCGCACACACCAGCGUGUGGCUGGGAGGCAGGGCGCGUCGCCGCGGUCGC	GACACACCUGAACCUUCCGCACUCGACUCGACGGCCACCGGCUUCCCCUUCCGGUGACUCUUCGUCGCUGCGUGCUCACUCCCCAAUGUAGGGGCGGGUGAUGCGAGUGGGGAAGAGGUGCACCCAUCAGCGGC	0.0062007			TetR/AcrR family transcriptional regulator
C6376_RS08865	80	119	81	87	17.25	Cluster_102279_GCF_003032475.1_ASM303247v1_genomic.gbff_C6376_RS06745.p01_C6376_RS06750.p01_CO_R	17	55	48	54	12.46	-20.97	-50.68	-2.11637	ACCGGAAGGCUGCCGGUGAUCCGUGGCAGGAGACGUGCGG&CCGCACUCGACUCGACGGCCACCGGCUUCCCCUUCCGGU	(((((((((..(((((((..((((...((..((.((((((&))))))))..))..)))).)))))))....)))))))))	UCCUGGUAGGUCGCCUGCAAGCUCAUGCAGGCAACGACGUUGGCCAUGAACUGGCGGUCGUCGAUGGCCUUGGCGGGAAACCGGAAGGCUGCCGGUGAUCCGUGGCAGGAGACGUGCGGCCUGGUCUUCACCACGAAGUACGGGACGCCU	GACACACCUGAACCUUCCGCACUCGACUCGACGGCCACCGGCUUCCCCUUCCGGUGACUCUUCGUCGCUGCGUGCUCACUCCCCAAUGUAGGGGCGGGUGAUGCGAGUGGGGAAGAGGUGCACCCAUCAGCGGC	0.0062007			site-specific integrase
C6376_RS28440	51	69	52	58	10.06	Cluster_102279_GCF_003032475.1_ASM303247v1_genomic.gbff_C6376_RS06745.p01_C6376_RS06750.p01_CO_R	29	49	42	48	7.34	-20.92	-38.32	-2.11132	AGGGGAAGCCGGUGCCGCG&CGACGGCCACCGGCUUCCCCU	(((((((((((((((((((&)).)))).)))))))))))))	CAGCAGACCGUCAAACCCAGGAAGGUCAAGGCCCAGGAGCCGCGGGCGGUAGGGGAAGCCGGUGCCGCGAACCCGGUGACCGGGAAGCCGUCGACCGGAUCCGGGUACGCUCCGGCCACCGUCGUGCACAGCGAGACGGUCCUGCGCCGG	GACACACCUGAACCUUCCGCACUCGACUCGACGGCCACCGGCUUCCCCUUCCGGUGACUCUUCGUCGCUGCGUGCUCACUCCCCAAUGUAGGGGCGGGUGAUGCGAGUGGGGAAGAGGUGCACCCAUCAGCGGC	0.0063088			site-specific integrase
C6376_RS29725	61	103	62	68	17.89	Cluster_102279_GCF_003032475.1_ASM303247v1_genomic.gbff_C6376_RS06745.p01_C6376_RS06750.p01_CO_R	7	51	44	50	9	-20.89	-47.78	-2.1083	GAAGGGGAGCCGUCCGUGCAGUUCGAGGUGUGGGCACCGCAGG&CCUGAACCUUCCGCACUCGACUCGACGGCCACCGGCUUCCCCUUC	((((((((((((.((((..((.((((.((((((......((((&))))......))))))))))))..))))....)))).))))))))	GCAGGAUCGAUCUCCCGUGGAGCACGAUGGACGGGACGGGCUACAUCACGGUGAGCAGACGAAGGGGAGCCGUCCGUGCAGUUCGAGGUGUGGGCACCGCAGGCCGGACGCGUGACGCUGCGAUGCGGCGGCGCCACGCGCGCGUUGGGA	GACACACCUGAACCUUCCGCACUCGACUCGACGGCCACCGGCUUCCCCUUCCGGUGACUCUUCGUCGCUGCGUGCUCACUCCCCAAUGUAGGGGCGGGUGAUGCGAGUGGGGAAGAGGUGCACCCAUCAGCGGC	0.0063746	treZ		malto-oligosyltrehalose trehalohydrolase
C6376_RS15730	7	46	27	33	19.15	Cluster_102279_GCF_003032475.1_ASM303247v1_genomic.gbff_C6376_RS06745.p01_C6376_RS06750.p01_CO_R	17	55	29	35	12.46	-20.68	-52.29	-2.0871	ACCGGGACGGGGCGCUGGCGGUUGUCGGAGGCGCGGGCGG&CCGCACUCGACUCGACGGCCACCGGCUUCCCCUUCCGGU	(((((((.((((.(((((.((((((((.((.((...((((&))))...)).)))))))))).)))))..)))))))))))	GGACGGACCGGGACGGGGCGCUGGCGGUUGUCGGAGGCGCGGGCGGGGAGUUGGGGGUGGCGCGAGACUGAGGGUAUGAAUCCCGCACAGUCGAAGGACGAACCGCUCCGGCCUUCCGUCCCCCGCGACACCGCCCGUCCCUCCGACGUC	GACACACCUGAACCUUCCGCACUCGACUCGACGGCCACCGGCUUCCCCUUCCGGUGACUCUUCGUCGCUGCGUGCUCACUCCCCAAUGUAGGGGCGGGUGAUGCGAGUGGGGAAGAGGUGCACCCAUCAGCGGC	0.0068544			arylamine N-acetyltransferase
C6376_RS10695	1	41	19	25	9.76	Cluster_102279_GCF_003032475.1_ASM303247v1_genomic.gbff_C6376_RS06745.p01_C6376_RS06750.p01_CO_R	2	45	17	23	7.67	-20.66	-38.09	-2.08508	GGGGCCGAUGGAAAAGGCAGUGUGGGCGGGACAGGCAGUGU&ACACACCUGAACCUUCCGCACUCGACUCGACGGCCACCGGCUUC	(((((((.(((...((..(((((((..((..((((..((((&)))).))))..))..)))))))...))......))).)))))))	GGGGCCGAUGGAAAAGGCAGUGUGGGCGGGACAGGCAGUGUGAGCGGGACGAGUGGAGUGGGCGGGACGGGCGGUAUGAGCGGGACGAGAGGGGUGGGCGGCGGGAACCGCCUGGGCGGGACCACCGUGGAGGGCGCCGCCGGUCGGGCC	GACACACCUGAACCUUCCGCACUCGACUCGACGGCCACCGGCUUCCCCUUCCGGUGACUCUUCGUCGCUGCGUGCUCACUCCCCAAUGUAGGGGCGGGUGAUGCGAGUGGGGAAGAGGUGCACCCAUCAGCGGC	0.0069019			ABC transporter permease
C6376_RS12140	97	135	126	132	18.24	Cluster_102279_GCF_003032475.1_ASM303247v1_genomic.gbff_C6376_RS06745.p01_C6376_RS06750.p01_CO_R	2	47	5	11	8.5	-20.64	-47.38	-2.08307	GGGAAGCGGGUCGAGGUCGUCGACGACCUUCAGGUGCGU&ACACACCUGAACCUUCCGCACUCGACUCGACGGCCACCGGCUUCCC	(((((((.(((...((((((((((((..((((((((.((&)).))))))))..........)))..)))))))))))).)))))))	AGCGCACGAUCAUCGCCGAGCGCGUGCUCGGCCUGCCCAGGCAGCCCAAGGGAUGAGGCAGAGGGGAGCAGCGUGAUGCGAGGUGUGGUGUUCGACGGGAAGCGGGUCGAGGUCGUCGACGACCUUCAGGUGCGUGAUCCGGGAGCGGGC	GACACACCUGAACCUUCCGCACUCGACUCGACGGCCACCGGCUUCCCCUUCCGGUGACUCUUCGUCGCUGCGUGCUCACUCCCCAAUGUAGGGGCGGGUGAUGCGAGUGGGGAAGAGGUGCACCCAUCAGCGGC	0.0069498			Zn-dependent alcohol dehydrogenase
C6376_RS44085	62	78	62	68	7.66	Cluster_102279_GCF_003032475.1_ASM303247v1_genomic.gbff_C6376_RS06745.p01_C6376_RS06750.p01_CO_R	5	22	16	22	1.39	-20.62	-29.67	-2.08105	GUGUGGAGGGUUCGGUG&CACCUGAACCUUCCGCAC	(((((((((((((((((&)))).)))))))))))))	UGCAGCAGCUGGUGUCGUACGUCGGGCAUCGACCAGCGGCUCGGCCGCAGAAAGGCGCCCCGUGUGGAGGGUUCGGUGAGCACCACGCUGCUCCGGUUCGCCGCCGAGGCACGCAUGUGUGGGGAGCAGGAGGAGAUCCAGACCAGGAUC	GACACACCUGAACCUUCCGCACUCGACUCGACGGCCACCGGCUUCCCCUUCCGGUGACUCUUCGUCGCUGCGUGCUCACUCCCCAAUGUAGGGGCGGGUGAUGCGAGUGGGGAAGAGGUGCACCCAUCAGCGGC	0.006998			LuxR C-terminal-related transcriptional regulator
C6376_RS09325	46	73	59	65	10.3	Cluster_102279_GCF_003032475.1_ASM303247v1_genomic.gbff_C6376_RS06745.p01_C6376_RS06750.p01_CO_R	5	33	14	20	2.91	-20.53	-33.74	-2.07196	CGUACGGGACGACGUGGAAGGACAGGUG&CACCUGAACCUUCCGCACUCGACUCGACG	(((.((((.(((.((((((((.((((((&))))))..))))))))..))).)))))))	GUGUCUUGAGAUGGUGGAGGAGGCGAGCGACGGCCUGCUCGCCGACGUACGGGACGACGUGGAAGGACAGGUGGCAUGAACGAGUCUGCUGCGAACGGGGGCCCUUCGGGAGGCGACGGAGAGGGCACCCGCGCGGUGCGGGCCGGGCUG	GACACACCUGAACCUUCCGCACUCGACUCGACGGCCACCGGCUUCCCCUUCCGGUGACUCUUCGUCGCUGCGUGCUCACUCCCCAAUGUAGGGGCGGGUGAUGCGAGUGGGGAAGAGGUGCACCCAUCAGCGGC	0.0072188			cystathionine gamma-lyase
C6376_RS35380	1	44	38	44	7.01	Cluster_102279_GCF_003032475.1_ASM303247v1_genomic.gbff_C6376_RS06745.p01_C6376_RS06750.p01_CO_R	91	133	91	97	26.18	-20.39	-53.58	-2.05783	CCGCCCGCCCCGCCAGCUCCGCCCCGCCCGCUUCGCCCCGCCCC&GGGGCGGGUGAUGCGAGUGGGGAAGAGGUGCACCCAUCAGCGG	((((.........((.(((..((((((.(((.((((.(((((((&))))))))))).))).))))))..))).)).........))))	CCGCCCGCCCCGCCAGCUCCGCCCCGCCCGCUUCGCCCCGCCCCGCCCGCUUCGCCCCGCACAGGAGAUCACCCGAUGAACAGCCCCACCGCCGCCGUCCCCACCAGCCGGGCGGAGCUGCGCGACGCCCUCGAAGAGCCCCUGCCGCUG	GACACACCUGAACCUUCCGCACUCGACUCGACGGCCACCGGCUUCCCCUUCCGGUGACUCUUCGUCGCUGCGUGCUCACUCCCCAAUGUAGGGGCGGGUGAUGCGAGUGGGGAAGAGGUGCACCCAUCAGCGGC	0.0075762			cytochrome P450
C6376_RS06380	28	72	66	72	17.52	Cluster_102279_GCF_003032475.1_ASM303247v1_genomic.gbff_C6376_RS06745.p01_C6376_RS06750.p01_CO_R	3	47	3	9	8.5	-20.38	-46.4	-2.05683	GGGAAGUCGUCGGCAGUCGUCGGUAGGUCGUCGGUGAAAGGUGUG&CACACCUGAACCUUCCGCACUCGACUCGACGGCCACCGGCUUCCC	(((((((((..(((.(((((((((.((.....(((...(((((((&)))))))..)))..))..)).))))..))).)))..)))))))))	AGGGAAGUCGGGCGGCAGGGAACCGGCGGGAAGUCGUCGGCAGUCGUCGGUAGGUCGUCGGUGAAAGGUGUGGGCAUGGACGUCGGGCUCAAGCGCGAGCUGGAGGAGAAGGUCAGGGCCGGUGAGCGGCUGACCCGUGAGGACGGCGUC	GACACACCUGAACCUUCCGCACUCGACUCGACGGCCACCGGCUUCCCCUUCCGGUGACUCUUCGUCGCUGCGUGCUCACUCCCCAAUGUAGGGGCGGGUGAUGCGAGUGGGGAAGAGGUGCACCCAUCAGCGGC	0.0076024	mqnE		aminofutalosine synthase MqnE
C6376_RS39565	60	94	74	80	15.62	Cluster_102279_GCF_003032475.1_ASM303247v1_genomic.gbff_C6376_RS06745.p01_C6376_RS06750.p01_CO_R	17	52	34	40	8.93	-20.26	-44.81	-2.04471	GGAAGGAACGGUCACGGUGGCAGUCGACGAGGCGG&CCGCACUCGACUCGACGGCCACCGGCUUCCCCUUCC	((((((...((...(((((((.((((.((((((((&)))).))))...)))).)))))))....))))))))	AUGCGAUCGGACUUGCCAUCCUGGCAAACUCGCAGGACGGACGGUGGAGCGGCGCGGUCGGAAGGAACGGUCACGGUGGCAGUCGACGAGGCGGACGGCACGUUGGCGGCGAUGGGGCCCAGGCUGCGAUCCGCACGCGAGCAGCACGGC	GACACACCUGAACCUUCCGCACUCGACUCGACGGCCACCGGCUUCCCCUUCCGGUGACUCUUCGUCGCUGCGUGCUCACUCCCCAAUGUAGGGGCGGGUGAUGCGAGUGGGGAAGAGGUGCACCCAUCAGCGGC	0.0079236			helix-turn-helix transcriptional regulator
C6376_RS11205	27	91	82	88	16.84	Cluster_102279_GCF_003032475.1_ASM303247v1_genomic.gbff_C6376_RS06745.p01_C6376_RS06750.p01_CO_R	63	133	66	72	35.81	-20.25	-72.9	-2.0437	CCUCUUUAUCUUGCACCCCCCGCCGUAACUGCCCCGGAGGAGAACGAGCAUGAGCCGCAGCGACG&CGUCGCUGCGUGCUCACUCCCCAAUGUAGGGGCGGGUGAUGCGAGUGGGGAAGAGGUGCACCCAUCAGCGG	((.((......((((((((((((((((.(((((((((.((((........(((((((((((((((&)))))))))).)))))))))))......)))))))....)))).))))))....))))))......)).))	CCGCCGGCGAGUCCCGGCCGCGCACCCCUCUUUAUCUUGCACCCCCCGCCGUAACUGCCCCGGAGGAGAACGAGCAUGAGCCGCAGCGACGUACUGGUCGACGCCGACUGGGUCGAGGCCAACCUCGACAACGCCGACAUCGCCAUCGUC	GACACACCUGAACCUUCCGCACUCGACUCGACGGCCACCGGCUUCCCCUUCCGGUGACUCUUCGUCGCUGCGUGCUCACUCCCCAAUGUAGGGGCGGGUGAUGCGAGUGGGGAAGAGGUGCACCCAUCAGCGGC	0.007951			sulfurtransferase
C6376_RS20180	11	50	44	50	22.73	Cluster_102279_GCF_003032475.1_ASM303247v1_genomic.gbff_C6376_RS06745.p01_C6376_RS06750.p01_CO_R	1	48	1	7	8.52	-20.16	-51.41	-2.03462	GGGGAAGCCGCCUGUCACCCAGAGUUCGGGCGGGUGUGUC&GACACACCUGAACCUUCCGCACUCGACUCGACGGCCACCGGCUUCCCC	((((((((((.(((((.....((((.(((.((((((((((&))))))))))......))).)))).....)))))....))))))))))	UAGGUUUCGGGGGGAAGCCGCCUGUCACCCAGAGUUCGGGCGGGUGUGUCAGACCCCUAUCGAAAGGGUGAUCCGUUGAGCCGCUCGGUUCUCGUCACCGGAGGAAACCGGGGCAUCGGCCUCGCCAUCGCCCGCGCGUUCGCCGACGCC	GACACACCUGAACCUUCCGCACUCGACUCGACGGCCACCGGCUUCCCCUUCCGGUGACUCUUCGUCGCUGCGUGCUCACUCCCCAAUGUAGGGGCGGGUGAUGCGAGUGGGGAAGAGGUGCACCCAUCAGCGGC	0.0082016	fabG		3-oxoacyl-[acyl-carrier-protein] reductase
C6376_RS08220	34	64	43	49	11.63	Cluster_102279_GCF_003032475.1_ASM303247v1_genomic.gbff_C6376_RS06745.p01_C6376_RS06750.p01_CO_R	1	28	13	19	1.58	-20.1	-33.31	-2.02857	AGUCGGGAUCGGGAGGGAGUGCGGGUGGCUC&GACACACCUGAACCUUCCGCACUCGACU	(((((((..(((((((.....((((((..((&))..))))))..)))))))..)))))))	GGAUCGGCCGGAUCGGUCGGGAUCGGCCGGAUCAGUCGGGAUCGGGAGGGAGUGCGGGUGGCUCAGCAGCCGGAGAUGCAGCCCGAAGGACCGCCUCAGGACGGGCGGGGCGAGGGCGGCGCGGCCGGGCUGCGGCCGGGCGACCUGACC	GACACACCUGAACCUUCCGCACUCGACUCGACGGCCACCGGCUUCCCCUUCCGGUGACUCUUCGUCGCUGCGUGCUCACUCCCCAAUGUAGGGGCGGGUGAUGCGAGUGGGGAAGAGGUGCACCCAUCAGCGGC	0.0083729			SLATT domain-containing protein
C6376_RS35780	84	107	101	107	9.76	Cluster_102279_GCF_003032475.1_ASM303247v1_genomic.gbff_C6376_RS06745.p01_C6376_RS06750.p01_CO_R	14	35	14	20	3.33	-20.08	-33.17	-2.02655	GUCGUUGAAGUCGAGGAGCGGGAG&CUUCCGCACUCGACUCGACGGC	((((((((.((((((..(((((((&))))))).))))))))))))))	GUUGGGCAGGCAAGGGGCCUGCUGGGUGUGGUCGCGUGGUGCGGUACCACCGGGCAGAGGAAAGGGACGGACACCAUGGUCCAGUCGUUGAAGUCGAGGAGCGGGAGCGCGUCGGCGGGUGCUCCGGUGUCCGGCCGGGCGUGGCUGAUG	GACACACCUGAACCUUCCGCACUCGACUCGACGGCCACCGGCUUCCCCUUCCGGUGACUCUUCGUCGCUGCGUGCUCACUCCCCAAUGUAGGGGCGGGUGAUGCGAGUGGGGAAGAGGUGCACCCAUCAGCGGC	0.0084308			MFS transporter
C6376_RS05660	106	136	130	136	14.87	Cluster_102279_GCF_003032475.1_ASM303247v1_genomic.gbff_C6376_RS06745.p01_C6376_RS06750.p01_CO_R	13	42	13	19	7.25	-19.98	-42.1	-2.01646	GCCGGUGGCGGCGAGCGGCGGGACCGGAAGG&CCUUCCGCACUCGACUCGACGGCCACCGGC	(((((((((..((((...((((..(((((((&)))))))..)))).))))...)))))))))	GGACGCCGCCCGCGAAGCCGGACUCAAGUUCUGAGUCGGUUCCGUAGCUAGCGGAAACAGAGAGAGGUAAUUCCAAUGGCUGGACCCCAGCGCCGCGGUGGCGGUGCCGGUGGCGGCGAGCGGCGGGACCGGAAGGGCCGUGACGGCGGC	GACACACCUGAACCUUCCGCACUCGACUCGACGGCCACCGGCUUCCCCUUCCGGUGACUCUUCGUCGCUGCGUGCUCACUCCCCAAUGUAGGGGCGGGUGAUGCGAGUGGGGAAGAGGUGCACCCAUCAGCGGC	0.0087263	rpsE		30S ribosomal protein S5
C6376_RS26725	33	73	60	66	24.89	Cluster_102279_GCF_003032475.1_ASM303247v1_genomic.gbff_C6376_RS06745.p01_C6376_RS06750.p01_CO_R	7	42	14	20	7.37	-19.7	-51.96	-1.9882	GCCGGUGCCGCGGGGGGCUUCGACGAUGCGGGAGGGACAGG&CCUGAACCUUCCGCACUCGACUCGACGGCCACCGGC	((((((((((((((.....((((...(((((((((..((((&))))..))))))))).)))))))).))).)))))))	GGGUAUUCGCGGGACGGCGCCGACCGCGUUCGGCCGGUGCCGCGGGGGGCUUCGACGAUGCGGGAGGGACAGGUCAUGACGCUCAGGAGCGCGACGGCGACGGACGGGCAGGCGCACGAACUGCCGCACAUCGCCUGCCCCUCGCAGGUG	GACACACCUGAACCUUCCGCACUCGACUCGACGGCCACCGGCUUCCCCUUCCGGUGACUCUUCGUCGCUGCGUGCUCACUCCCCAAUGUAGGGGCGGGUGAUGCGAGUGGGGAAGAGGUGCACCCAUCAGCGGC	0.0096091			RNA polymerase sigma factor SigF
C6376_RS06950	67	95	89	95	10.82	Cluster_102279_GCF_003032475.1_ASM303247v1_genomic.gbff_C6376_RS06745.p01_C6376_RS06750.p01_CO_R	6	46	6	12	8.43	-19.7	-38.95	-1.9882	GGAAAUCCGGUGGCACAGAAGGUUCAGGU&ACCUGAACCUUCCGCACUCGACUCGACGGCCACCGGCUUCC	((((..((((((((...((((((((((((&))))))))))))................)))))))).))))	GCAUAUAACAGGGCGCGGCUAAACGGCGGACGCCGCUGACCCCCGACCCUCACGUUUUCGAUGAAAGGAAAUCCGGUGGCACAGAAGGUUCAGGUCCUUCUUGUCGACGACCUCGACGGCGGCGAGGCGGACGAGACCGUGACGUUCGCG	GACACACCUGAACCUUCCGCACUCGACUCGACGGCCACCGGCUUCCCCUUCCGGUGACUCUUCGUCGCUGCGUGCUCACUCCCCAAUGUAGGGGCGGGUGAUGCGAGUGGGGAAGAGGUGCACCCAUCAGCGGC	0.0096091			Lsr2 family protein

## Sheet: IntaRNA-Cluster_7989
id1	start1	end1	seedStart1	seedEnd1	ED1	id2	start2	end2	seedStart2	seedEnd2	ED2	E	E_hybrid	E_norm	subseqDP	hybridDP	seq1	seq2	p-value	geneName	entrez_gene_id	annotation
DC74_RS29015	1	75	3	9	28.45	Cluster_7989_GCF_000695235.1_ASM69523v1_genomic.gbff_DC74_RS29015.p01_DC74_RS29020.p01_DP	1	75	67	73	19.75	-118.4	-166.6	-10.6583	ACGAGCGGGAACGUUUUCGGCCUGGUUGGAUGUUGACCCUGGUACGACAGCUCGUCGAGCUAGAGAAGAGGCGAC&GUCGCCUCUUCUCUAGCUCGACGAGCUGUCGUACCAGGGUCAACAUCCAACCAGGCCGAAAACGUUCCCGCUCGU	(((((((((((((((((((((((((((((((((((((((((((((((((((((((((((((((((((((((((((&)))))))))))))))))))))))))))))))))))))))))))))))))))))))))))))))))))))))))))	ACGAGCGGGAACGUUUUCGGCCUGGUUGGAUGUUGACCCUGGUACGACAGCUCGUCGAGCUAGAGAAGAGGCGACGUGACUACUGUUCUGACACCCGCGAGCCCGCUGACGGCCGCUGACCGGUGCGACCGCUGCGGCGCCCAGGCAUAC	GUCGCCUCUUCUCUAGCUCGACGAGCUGUCGUACCAGGGUCAACAUCCAACCAGGCCGAAAACGUUCCCGCUCGUGCCUUUUCCCCGAAAAAUUUCUUUCGAGGGAGCCGGGUGCUGCCGGGUGGCGGCGAAUGAGCCGUAUUGCGUGGUGGUCUGAUUCACGUUGGUUGCUGAAGUCUGUCCCCCCGGCUGGCUUGCCGGUUGUUGAUGAGGACGUGCCCGGAGCCUAAAUGGUUCAUGCCUCGAAGGGAACGUGAUGUGCACGUCACUCGGACGUCACCCCAUCGAGCGAUCGAACGUACGAGCGAAAUUCUACUACCAUGGUCACGCUCACGGGUGGCGUCACAUCGGCUCUACUAGGCCUCGGUACCCUCUCACCGGCGACACCGCCACAACCGA…	0			Derived by automated computational analysis using gene prediction method: Protein Homology.
DC74_RS39110	38	119	82	88	22.13	Cluster_7989_GCF_000695235.1_ASM69523v1_genomic.gbff_DC74_RS29015.p01_DC74_RS29020.p01_DP	99	219	144	150	48.21	-30.98	-101.32	-2.7888	GCGCGUCCUCACCGACCAGCCGACACCAGGGACCACUCGUGCCGACCACGCCUCCCACCGCCCACCGCACCCGCUUCUUCGA&UCGAGGGAGCCGGGUGCUGCCGGGUGGCGGCGAAUGAGCCGUAUUGCGUGGUGGUCUGAUUCACGUUGGUUGCUGAAGUCUGUCCCCCCGGCUGGCUUGCCGGUUGUUGAUGAGGACGUGC	((((((((((((((.(((((((((..(((..((((..((((((.((((((((((((.((((((...((((((((((((((((&))))))))).)))))))....)))))).)).....))).......))))))))).......)))).))))..)))..))).........)))))).....)))).......))))))))))	GCCCAUGCUCCUGAACGCCUGACACGCCCGCGCGACCGCGCGUCCUCACCGACCAGCCGACACCAGGGACCACUCGUGCCGACCACGCCUCCCACCGCCCACCGCACCCGCUUCUUCGACCACCGGAUCCCCGCCCUGUACGUGGGCCGC	GUCGCCUCUUCUCUAGCUCGACGAGCUGUCGUACCAGGGUCAACAUCCAACCAGGCCGAAAACGUUCCCGCUCGUGCCUUUUCCCCGAAAAAUUUCUUUCGAGGGAGCCGGGUGCUGCCGGGUGGCGGCGAAUGAGCCGUAUUGCGUGGUGGUCUGAUUCACGUUGGUUGCUGAAGUCUGUCCCCCCGGCUGGCUUGCCGGUUGUUGAUGAGGACGUGCCCGGAGCCUAAAUGGUUCAUGCCUCGAAGGGAACGUGAUGUGCACGUCACUCGGACGUCACCCCAUCGAGCGAUCGAACGUACGAGCGAAAUUCUACUACCAUGGUCACGCUCACGGGUGGCGUCACAUCGGCUCUACUAGGCCUCGGUACCCUCUCACCGGCGACACCGCCACAACCGA…	0.0001929			Derived by automated computational analysis using gene prediction method: Protein Homology.
DC74_RS30455	78	150	130	136	27.95	Cluster_7989_GCF_000695235.1_ASM69523v1_genomic.gbff_DC74_RS29015.p01_DC74_RS29020.p01_DP	105	178	120	126	32.04	-30.49	-90.48	-2.74469	GACGAUCCGGCACACCAUCACCGGCGAGAUCACCACCACCGGCUACAACGCCGCCGCCCGGCGGAUCCUGCUC&GAGCCGGGUGCUGCCGGGUGGCGGCGAAUGAGCCGUAUUGCGUGGUGGUCUGAUUCACGUUGGUUGCUGAAGUC	(((....(((((.((((.........((((((((((((.(((((....((((((((((((((((((((.((((&)))).)))).))))))))))))))))....)))))...)).)))))))))).........)))))))))..)))	CGCCCAACACCCCACCGCUUUCCCGCCACCACCGAUAGGAGAUCCGCCUUGCCCGAAGCGCCAGCAGAGCCGUUCAUGACGAUCCGGCACACCAUCACCGGCGAGAUCACCACCACCGGCUACAACGCCGCCGCCCGGCGGAUCCUGCUC	GUCGCCUCUUCUCUAGCUCGACGAGCUGUCGUACCAGGGUCAACAUCCAACCAGGCCGAAAACGUUCCCGCUCGUGCCUUUUCCCCGAAAAAUUUCUUUCGAGGGAGCCGGGUGCUGCCGGGUGGCGGCGAAUGAGCCGUAUUGCGUGGUGGUCUGAUUCACGUUGGUUGCUGAAGUCUGUCCCCCCGGCUGGCUUGCCGGUUGUUGAUGAGGACGUGCCCGGAGCCUAAAUGGUUCAUGCCUCGAAGGGAACGUGAUGUGCACGUCACUCGGACGUCACCCCAUCGAGCGAUCGAACGUACGAGCGAAAUUCUACUACCAUGGUCACGCUCACGGGUGGCGUCACAUCGGCUCUACUAGGCCUCGGUACCCUCUCACCGGCGACACCGCCACAACCGA…	0.0002339			Derived by automated computational analysis using gene prediction method: Protein Homology.
DC74_RS42460	35	134	128	134	23.3	Cluster_7989_GCF_000695235.1_ASM69523v1_genomic.gbff_DC74_RS29015.p01_DC74_RS29020.p01_DP	3	100	3	9	33.6	-28.92	-85.82	-2.60336	GAGGGGCGAGGAGCGGGGAUCAGGGUGCGGGGGGAGGAGGCGUGCGCAGGGGUGGGAUGGGGCGCGCGGAGGAGCGGGGCGGGGUGUUGGGGGAGGGGUG&CGCCUCUUCUCUAGCUCGACGAGCUGUCGUACCAGGGUCAACAUCCAACCAGGCCGAAAACGUUCCCGCUCGUGCCUUUUCCCCGAAAAAUUUCUUUC	(((((........((((((..((((((((((((((.....((.((.....(((.(((((.(((....((..((.(((..((....(((((((((((((((&)))))))))))))))....))..)))))...))...)))..))))).)))..)))).......)))).)))))))))).))))))........)))))	UGUGGACGCGAGUGGGUGCGCGAGUGGGUGGAGUGAGGGGCGAGGAGCGGGGAUCAGGGUGCGGGGGGAGGAGGCGUGCGCAGGGGUGGGAUGGGGCGCGCGGAGGAGCGGGGCGGGGUGUUGGGGGAGGGGUGGGGUGGGGAGGGGUGG	GUCGCCUCUUCUCUAGCUCGACGAGCUGUCGUACCAGGGUCAACAUCCAACCAGGCCGAAAACGUUCCCGCUCGUGCCUUUUCCCCGAAAAAUUUCUUUCGAGGGAGCCGGGUGCUGCCGGGUGGCGGCGAAUGAGCCGUAUUGCGUGGUGGUCUGAUUCACGUUGGUUGCUGAAGUCUGUCCCCCCGGCUGGCUUGCCGGUUGUUGAUGAGGACGUGCCCGGAGCCUAAAUGGUUCAUGCCUCGAAGGGAACGUGAUGUGCACGUCACUCGGACGUCACCCCAUCGAGCGAUCGAACGUACGAGCGAAAUUCUACUACCAUGGUCACGCUCACGGGUGGCGUCACAUCGGCUCUACUAGGCCUCGGUACCCUCUCACCGGCGACACCGCCACAACCGA…	0.0004334			Derived by automated computational analysis using gene prediction method: Protein Homology.
DC74_RS02275	1	74	61	67	15.92	Cluster_7989_GCF_000695235.1_ASM69523v1_genomic.gbff_DC74_RS29015.p01_DC74_RS29020.p01_DP	103	178	109	115	32.62	-28.55	-77.09	-2.57006	GACGCAACCGGCCCCACCCCCACGCCCACCGGCUCAGCGGAACCACACCACCCGUCCGACGUACCCGAGUUCCC&GGGAGCCGGGUGCUGCCGGGUGGCGGCGAAUGAGCCGUAUUGCGUGGUGGUCUGAUUCACGUUGGUUGCUGAAGUC	((((((((((((...(((.((((((....(((((((.((...((...(((((((......(((((((.((((((&)))))))))))))...))))))).))))..)))))))....)))))).))).........)))))))))....)))	GACGCAACCGGCCCCACCCCCACGCCCACCGGCUCAGCGGAACCACACCACCCGUCCGACGUACCCGAGUUCCCGAUGCCGCGCGCGGCGGGUUGUCCGUUCGACCCACCGCCGACCCUCACGGCGCAACAGCAACAGGGCCCGCUCACC	GUCGCCUCUUCUCUAGCUCGACGAGCUGUCGUACCAGGGUCAACAUCCAACCAGGCCGAAAACGUUCCCGCUCGUGCCUUUUCCCCGAAAAAUUUCUUUCGAGGGAGCCGGGUGCUGCCGGGUGGCGGCGAAUGAGCCGUAUUGCGUGGUGGUCUGAUUCACGUUGGUUGCUGAAGUCUGUCCCCCCGGCUGGCUUGCCGGUUGUUGAUGAGGACGUGCCCGGAGCCUAAAUGGUUCAUGCCUCGAAGGGAACGUGAUGUGCACGUCACUCGGACGUCACCCCAUCGAGCGAUCGAACGUACGAGCGAAAUUCUACUACCAUGGUCACGCUCACGGGUGGCGUCACAUCGGCUCUACUAGGCCUCGGUACCCUCUCACCGGCGACACCGCCACAACCGA…	0.0005012			cytochrome P450
DC74_RS07875	6	64	57	63	9.94	Cluster_7989_GCF_000695235.1_ASM69523v1_genomic.gbff_DC74_RS29015.p01_DC74_RS29020.p01_DP	97	153	98	104	29.35	-27.18	-66.47	-2.44673	ACCACCCGCACCACCCGCACCACCGGCCGCACCCCGCCGCGCCCCGCCCCACCUCGAAA&UUUCGAGGGAGCCGGGUGCUGCCGGGUGGCGGCGAAUGAGCCGUAUUGCGUGGUGGU	((((((((((..((..((..((...(((((((((.((.((((((.((....((((((((&))))))))..)).)))))).)).)))).)))))...)).)).))..)))).))))))	CCCGCACCACCCGCACCACCCGCACCACCGGCCGCACCCCGCCGCGCCCCGCCCCACCUCGAAACGGAGAACCCCAUGUCCCACUACCUGAAGCCGGGCCGGCUGACCGCCCGACUCAACGGCACCAUCGGCUGGCUGGCCCGCCGCGGC	GUCGCCUCUUCUCUAGCUCGACGAGCUGUCGUACCAGGGUCAACAUCCAACCAGGCCGAAAACGUUCCCGCUCGUGCCUUUUCCCCGAAAAAUUUCUUUCGAGGGAGCCGGGUGCUGCCGGGUGGCGGCGAAUGAGCCGUAUUGCGUGGUGGUCUGAUUCACGUUGGUUGCUGAAGUCUGUCCCCCCGGCUGGCUUGCCGGUUGUUGAUGAGGACGUGCCCGGAGCCUAAAUGGUUCAUGCCUCGAAGGGAACGUGAUGUGCACGUCACUCGGACGUCACCCCAUCGAGCGAUCGAACGUACGAGCGAAAUUCUACUACCAUGGUCACGCUCACGGGUGGCGUCACAUCGGCUCUACUAGGCCUCGGUACCCUCUCACCGGCGACACCGCCACAACCGA…	0.0008581			nitroreductase family deazaflavin-dependent oxidoreductase
DC74_RS21355	1	71	2	8	25.55	Cluster_7989_GCF_000695235.1_ASM69523v1_genomic.gbff_DC74_RS29015.p01_DC74_RS29020.p01_DP	1	70	63	69	16.6	-27.03	-69.18	-2.43323	CGGGGGCGGGGUCGGCGAGGUGCAGAGGGAGAUCGUGGCCACGAUGCGACUGGGCAUGCGGAGGGGGCGGC&GUCGCCUCUUCUCUAGCUCGACGAGCUGUCGUACCAGGGUCAACAUCCAACCAGGCCGAAAACGUUCCCG	((((((((...(((((..(((...((....((((.(((..((((.((....((((.....(((((((((((&)))))))))))....)))).....))..)))).))).))))....))..)))..)))))...))))))))	CGGGGGCGGGGUCGGCGAGGUGCAGAGGGAGAUCGUGGCCACGAUGCGACUGGGCAUGCGGAGGGGGCGGCGACGGUGAGCGGGGAGAAGGAGACUCCGGAGCGGACGGCGGCGCCGGCGGACGCCGCGUACGAGCGGGCGCUCAAGGCG	GUCGCCUCUUCUCUAGCUCGACGAGCUGUCGUACCAGGGUCAACAUCCAACCAGGCCGAAAACGUUCCCGCUCGUGCCUUUUCCCCGAAAAAUUUCUUUCGAGGGAGCCGGGUGCUGCCGGGUGGCGGCGAAUGAGCCGUAUUGCGUGGUGGUCUGAUUCACGUUGGUUGCUGAAGUCUGUCCCCCCGGCUGGCUUGCCGGUUGUUGAUGAGGACGUGCCCGGAGCCUAAAUGGUUCAUGCCUCGAAGGGAACGUGAUGUGCACGUCACUCGGACGUCACCCCAUCGAGCGAUCGAACGUACGAGCGAAAUUCUACUACCAUGGUCACGCUCACGGGUGGCGUCACAUCGGCUCUACUAGGCCUCGGUACCCUCUCACCGGCGACACCGCCACAACCGA…	0.0009101			Derived by automated computational analysis using gene prediction method: Protein Homology.
DC74_RS00090	78	149	143	149	19.41	Cluster_7989_GCF_000695235.1_ASM69523v1_genomic.gbff_DC74_RS29015.p01_DC74_RS29020.p01_DP	99	154	99	105	29.37	-26.62	-75.4	-2.39632	GAUCUAUCACGUAGUCGCGCUCGACGACUGGCUCGCCGCCCCCGAUCGUCCGUACUCGCCCGCCUCCCUCGA&UCGAGGGAGCCGGGUGCUGCCGGGUGGCGGCGAAUGAGCCGUAUUGCGUGGUGGUC	((.((((((((((((((.((((..........((((((((((((.......(((..((((((.(((((((((&))))))))).)))))).))))))).))))))))..)))))).))))))))))))))	UGGGCUUGGCGGCCAGAAAGUGCGGGCUGCCGCACGCCGAGUACUCCGGUGGUGACGAGUCGCUAUAACUGGCCCAUGAUCUAUCACGUAGUCGCGCUCGACGACUGGCUCGCCGCCCCCGAUCGUCCGUACUCGCCCGCCUCCCUCGAC	GUCGCCUCUUCUCUAGCUCGACGAGCUGUCGUACCAGGGUCAACAUCCAACCAGGCCGAAAACGUUCCCGCUCGUGCCUUUUCCCCGAAAAAUUUCUUUCGAGGGAGCCGGGUGCUGCCGGGUGGCGGCGAAUGAGCCGUAUUGCGUGGUGGUCUGAUUCACGUUGGUUGCUGAAGUCUGUCCCCCCGGCUGGCUUGCCGGUUGUUGAUGAGGACGUGCCCGGAGCCUAAAUGGUUCAUGCCUCGAAGGGAACGUGAUGUGCACGUCACUCGGACGUCACCCCAUCGAGCGAUCGAACGUACGAGCGAAAUUCUACUACCAUGGUCACGCUCACGGGUGGCGUCACAUCGGCUCUACUAGGCCUCGGUACCCUCUCACCGGCGACACCGCCACAACCGA…	0.0010689			DUF952 domain-containing protein
DC74_RS42440	99	143	133	139	6.46	Cluster_7989_GCF_000695235.1_ASM69523v1_genomic.gbff_DC74_RS29015.p01_DC74_RS29020.p01_DP	342	397	346	352	16.97	-26.14	-49.57	-2.35311	GGGUGUGGGUGUGGGUGUGGGUCUGGGUGUCGGUGUCGGUGUGGC&GUCACAUCGGCUCUACUAGGCCUCGGUACCCUCUCACCGGCGACACCGCCACAACC	((.(((((..(((((((.(((((((((.(((.(((((((((((((&)))))))))))...))..)))))))).))))...)))).....)))..))))).))	GGCCCGCAGUAGAACUCCAGGGAGCGUUCGACGUCCUGCACCGUGAGGACGAGGUGGUCGAAGUCCUUGACGUGCAUGGGGGUUCCUCCUGUGGGUGUGGGUGUGGGUGUGGGUGUGGGUCUGGGUGUCGGUGUCGGUGUGGCUGGGGGA	GUCGCCUCUUCUCUAGCUCGACGAGCUGUCGUACCAGGGUCAACAUCCAACCAGGCCGAAAACGUUCCCGCUCGUGCCUUUUCCCCGAAAAAUUUCUUUCGAGGGAGCCGGGUGCUGCCGGGUGGCGGCGAAUGAGCCGUAUUGCGUGGUGGUCUGAUUCACGUUGGUUGCUGAAGUCUGUCCCCCCGGCUGGCUUGCCGGUUGUUGAUGAGGACGUGCCCGGAGCCUAAAUGGUUCAUGCCUCGAAGGGAACGUGAUGUGCACGUCACUCGGACGUCACCCCAUCGAGCGAUCGAACGUACGAGCGAAAUUCUACUACCAUGGUCACGCUCACGGGUGGCGUCACAUCGGCUCUACUAGGCCUCGGUACCCUCUCACCGGCGACACCGCCACAACCGA…	0.0012903			Derived by automated computational analysis using gene prediction method: Protein Homology.
DC74_RS33370	47	134	127	133	28.63	Cluster_7989_GCF_000695235.1_ASM69523v1_genomic.gbff_DC74_RS29015.p01_DC74_RS29020.p01_DP	106	207	107	113	45.25	-26.05	-99.93	-2.34501	CGACGACCCGUCAGCCCCGGGAGAGCACCAUGCAGCAGGACGUCCACCAGGCCCCCGACGGCGCCCGCGUCGCCACCUACACCUGGCU&AGCCGGGUGCUGCCGGGUGGCGGCGAAUGAGCCGUAUUGCGUGGUGGUCUGAUUCACGUUGGUUGCUGAAGUCUGUCCCCCCGGCUGGCUUGCCGGUUGUUG	((((((((.(((((((..((((.((.((...(((((...((((((((((.((.....(((((.....((((((((((..(((((((((&)))))))))......)))))))))).....)))))...)).))))))........))))..)))))....)))).))))...))))))).....))))))))	GCGCCCCGUGGCCAACCACUGCCCCACGGGCCAGAGUGGGCGCGACCGACGACCCGUCAGCCCCGGGAGAGCACCAUGCAGCAGGACGUCCACCAGGCCCCCGACGGCGCCCGCGUCGCCACCUACACCUGGCUACCGGAGAGCGGCACC	GUCGCCUCUUCUCUAGCUCGACGAGCUGUCGUACCAGGGUCAACAUCCAACCAGGCCGAAAACGUUCCCGCUCGUGCCUUUUCCCCGAAAAAUUUCUUUCGAGGGAGCCGGGUGCUGCCGGGUGGCGGCGAAUGAGCCGUAUUGCGUGGUGGUCUGAUUCACGUUGGUUGCUGAAGUCUGUCCCCCCGGCUGGCUUGCCGGUUGUUGAUGAGGACGUGCCCGGAGCCUAAAUGGUUCAUGCCUCGAAGGGAACGUGAUGUGCACGUCACUCGGACGUCACCCCAUCGAGCGAUCGAACGUACGAGCGAAAUUCUACUACCAUGGUCACGCUCACGGGUGGCGUCACAUCGGCUCUACUAGGCCUCGGUACCCUCUCACCGGCGACACCGCCACAACCGA…	0.0013366			alpha/beta hydrolase
DC74_RS06680	69	137	69	75	12.86	Cluster_7989_GCF_000695235.1_ASM69523v1_genomic.gbff_DC74_RS29015.p01_DC74_RS29020.p01_DP	103	172	166	172	32.38	-25.76	-71	-2.3189	AGCAGCCAUGACGACCACACCCGCCGCCCGACCGACGGCCGCCGCCCCGCCCGCACCCAGCCUGAUCCC&GGGAGCCGGGUGCUGCCGGGUGGCGGCGAAUGAGCCGUAUUGCGUGGUGGUCUGAUUCACGUUGGUUGCU	((((((((..(((....((.(((((((.(((...(((((((((((((.((..((((((.((....((((&)))))).)))))).)).))))))))........))))).))).)))))))..)).....)))))))))))	GUUCGCCCCGUCCCGUCGCUCCGCCCGGGAAACCCCCGGCCGGCCCGCCGCCCCGGUCGCCUGAGGAGAGCAGCCAUGACGACCACACCCGCCGCCCGACCGACGGCCGCCGCCCCGCCCGCACCCAGCCUGAUCCCCACCCUCCCCGGC	GUCGCCUCUUCUCUAGCUCGACGAGCUGUCGUACCAGGGUCAACAUCCAACCAGGCCGAAAACGUUCCCGCUCGUGCCUUUUCCCCGAAAAAUUUCUUUCGAGGGAGCCGGGUGCUGCCGGGUGGCGGCGAAUGAGCCGUAUUGCGUGGUGGUCUGAUUCACGUUGGUUGCUGAAGUCUGUCCCCCCGGCUGGCUUGCCGGUUGUUGAUGAGGACGUGCCCGGAGCCUAAAUGGUUCAUGCCUCGAAGGGAACGUGAUGUGCACGUCACUCGGACGUCACCCCAUCGAGCGAUCGAACGUACGAGCGAAAUUCUACUACCAUGGUCACGCUCACGGGUGGCGUCACAUCGGCUCUACUAGGCCUCGGUACCCUCUCACCGGCGACACCGCCACAACCGA…	0.0014976			(2Fe-2S) ferredoxin
DC74_RS18250	63	117	106	112	13.96	Cluster_7989_GCF_000695235.1_ASM69523v1_genomic.gbff_DC74_RS29015.p01_DC74_RS29020.p01_DP	120	187	124	130	25.76	-25.62	-65.34	-2.3063	GGGGGGACCUGACAUGAGCUCCAACACCGCCGUCCGCAACGCCCGCCGCCACACC&GGGUGGCGGCGAAUGAGCCGUAUUGCGUGGUGGUCUGAUUCACGUUGGUUGCUGAAGUCUGUCCCCCC	((((((((..(((...(((.(((((((((((...((((((((.(((((((((.((&))))))))))).....)).))..)))).)))))).........)))))..)))...))).))))))))	GGCGCCAGGGCGCCGGGACAGAGUGGGUGUCGUACCGAGGAGACCACGACACCGACCGUCCCGGGGGGACCUGACAUGAGCUCCAACACCGCCGUCCGCAACGCCCGCCGCCACACCCUGCGCAUCGCCGCCGCGGCACUGACCGCGGUC	GUCGCCUCUUCUCUAGCUCGACGAGCUGUCGUACCAGGGUCAACAUCCAACCAGGCCGAAAACGUUCCCGCUCGUGCCUUUUCCCCGAAAAAUUUCUUUCGAGGGAGCCGGGUGCUGCCGGGUGGCGGCGAAUGAGCCGUAUUGCGUGGUGGUCUGAUUCACGUUGGUUGCUGAAGUCUGUCCCCCCGGCUGGCUUGCCGGUUGUUGAUGAGGACGUGCCCGGAGCCUAAAUGGUUCAUGCCUCGAAGGGAACGUGAUGUGCACGUCACUCGGACGUCACCCCAUCGAGCGAUCGAACGUACGAGCGAAAUUCUACUACCAUGGUCACGCUCACGGGUGGCGUCACAUCGGCUCUACUAGGCCUCGGUACCCUCUCACCGGCGACACCGCCACAACCGA…	0.0015821			DUF4232 domain-containing protein
DC74_RS16250	95	143	122	128	12.86	Cluster_7989_GCF_000695235.1_ASM69523v1_genomic.gbff_DC74_RS29015.p01_DC74_RS29020.p01_DP	335	398	351	357	24.42	-25.42	-62.7	-2.28829	CGGAAGGCGGGGGACACGGUGGGAGUGGUGGAGCGGAUGGAACGCACCC&GGGUGGCGUCACAUCGGCUCUACUAGGCCUCGGUACCCUCUCACCGGCGACACCGCCACAACCG	(((..(((((......((((((((((((((((((.((((..((((((((&)))).))))..)))).)))))))))............)))))))))......)))))....)))	GGUACGGACGGCUCCCGGCGCCCCGGGACGGACCGCGCGGUCCGGUCCGCGCCGUCCGCACGGCCGGCCCGGGCGGUGCGGACCGGACGGCGUACGGAAGGCGGGGGACACGGUGGGAGUGGUGGAGCGGAUGGAACGCACCCAGACGGA	GUCGCCUCUUCUCUAGCUCGACGAGCUGUCGUACCAGGGUCAACAUCCAACCAGGCCGAAAACGUUCCCGCUCGUGCCUUUUCCCCGAAAAAUUUCUUUCGAGGGAGCCGGGUGCUGCCGGGUGGCGGCGAAUGAGCCGUAUUGCGUGGUGGUCUGAUUCACGUUGGUUGCUGAAGUCUGUCCCCCCGGCUGGCUUGCCGGUUGUUGAUGAGGACGUGCCCGGAGCCUAAAUGGUUCAUGCCUCGAAGGGAACGUGAUGUGCACGUCACUCGGACGUCACCCCAUCGAGCGAUCGAACGUACGAGCGAAAUUCUACUACCAUGGUCACGCUCACGGGUGGCGUCACAUCGGCUCUACUAGGCCUCGGUACCCUCUCACCGGCGACACCGCCACAACCGA…	0.0017111			DUF445 domain-containing protein
DC74_RS11235	1	56	20	26	14.39	Cluster_7989_GCF_000695235.1_ASM69523v1_genomic.gbff_DC74_RS29015.p01_DC74_RS29020.p01_DP	167	219	201	207	19.05	-25.37	-58.81	-2.28379	GCACCUCUGAAAGACUGAUCAACAACAAGCCGGCCACGGCCGGACGGACCAGCAAC&GUUGCUGAAGUCUGUCCCCCCGGCUGGCUUGCCGGUUGUUGAUGAGGACGUGC	((((.((.......((.((((((((((((((((((..((..(((((((((((((((&)))))))..))))))))..)))))))))))....))))))))).)))).))))	GCACCUCUGAAAGACUGAUCAACAACAAGCCGGCCACGGCCGGACGGACCAGCAACGAAGGGCACGGGAGCCGCUGUGGAACCGAUCAUCAUCGUCCUGAUCAUCCUGGUGGUGCUCGUGUUCAUCGCACUCAUCAAAACGAUCCAGGUC	GUCGCCUCUUCUCUAGCUCGACGAGCUGUCGUACCAGGGUCAACAUCCAACCAGGCCGAAAACGUUCCCGCUCGUGCCUUUUCCCCGAAAAAUUUCUUUCGAGGGAGCCGGGUGCUGCCGGGUGGCGGCGAAUGAGCCGUAUUGCGUGGUGGUCUGAUUCACGUUGGUUGCUGAAGUCUGUCCCCCCGGCUGGCUUGCCGGUUGUUGAUGAGGACGUGCCCGGAGCCUAAAUGGUUCAUGCCUCGAAGGGAACGUGAUGUGCACGUCACUCGGACGUCACCCCAUCGAGCGAUCGAACGUACGAGCGAAAUUCUACUACCAUGGUCACGCUCACGGGUGGCGUCACAUCGGCUCUACUAGGCCUCGGUACCCUCUCACCGGCGACACCGCCACAACCGA…	0.0017449			SPFH/Band 7/PHB domain protein
DC74_RS15505	41	133	41	47	32.79	Cluster_7989_GCF_000695235.1_ASM69523v1_genomic.gbff_DC74_RS29015.p01_DC74_RS29020.p01_DP	100	205	199	205	45.74	-25.3	-103.83	-2.27749	ACGACUGAACCGCCACGACCGAGGACUGAUCCGACGUGACCACCACGACGCUCACCCGCCGUCCCACCCGGGCCCGCACGCCCGGCACCACCG&CGAGGGAGCCGGGUGCUGCCGGGUGGCGGCGAAUGAGCCGUAUUGCGUGGUGGUCUGAUUCACGUUGGUUGCUGAAGUCUGUCCCCCCGGCUGGCUUGCCGGUUGU	(((((((....((((...(((.((((.((.((((((((((((((((((((((((..(((((..(((((((.....(((((((((((.((..((&))..)).)))))))).)))))))))))))))..)))).)))....))))))))))......))))))).........)).))))...))).))))....)))))))	ACCCUGCUGAUGCGCAAGCGCGCCGGCCUGCUCCCGGCGGACGACUGAACCGCCACGACCGAGGACUGAUCCGACGUGACCACCACGACGCUCACCCGCCGUCCCACCCGGGCCCGCACGCCCGGCACCACCGGCACCCCGGCCGCCCGG	GUCGCCUCUUCUCUAGCUCGACGAGCUGUCGUACCAGGGUCAACAUCCAACCAGGCCGAAAACGUUCCCGCUCGUGCCUUUUCCCCGAAAAAUUUCUUUCGAGGGAGCCGGGUGCUGCCGGGUGGCGGCGAAUGAGCCGUAUUGCGUGGUGGUCUGAUUCACGUUGGUUGCUGAAGUCUGUCCCCCCGGCUGGCUUGCCGGUUGUUGAUGAGGACGUGCCCGGAGCCUAAAUGGUUCAUGCCUCGAAGGGAACGUGAUGUGCACGUCACUCGGACGUCACCCCAUCGAGCGAUCGAACGUACGAGCGAAAUUCUACUACCAUGGUCACGCUCACGGGUGGCGUCACAUCGGCUCUACUAGGCCUCGGUACCCUCUCACCGGCGACACCGCCACAACCGA…	0.0017934			carbohydrate ABC transporter permease
DC74_RS27315	37	82	58	64	14.22	Cluster_7989_GCF_000695235.1_ASM69523v1_genomic.gbff_DC74_RS29015.p01_DC74_RS29020.p01_DP	107	154	124	130	25.51	-24.68	-64.41	-2.22168	GACCGCCCGCCGCCCCCGUUCCGCCGCCCCCGAGCCCGCAUCCGGC&GCCGGGUGCUGCCGGGUGGCGGCGAAUGAGCCGUAUUGCGUGGUGGUC	((((((((((.......(((((((((((((((.((..(((((((((&))))))))).)))))).)))))))...))))......))).)))))))	CGACCGAUCGACCCCGCCCCGAGGAGGCCCACCCGUGACCGCCCGCCGCCCCCGUUCCGCCGCCCCCGAGCCCGCAUCCGGCGUCGCCCCGCCCGGCCCGACCCGACCGACUCGCCCGACCCGCCCGGCCCGGCCGGUGUGGGCCGGGCC	GUCGCCUCUUCUCUAGCUCGACGAGCUGUCGUACCAGGGUCAACAUCCAACCAGGCCGAAAACGUUCCCGCUCGUGCCUUUUCCCCGAAAAAUUUCUUUCGAGGGAGCCGGGUGCUGCCGGGUGGCGGCGAAUGAGCCGUAUUGCGUGGUGGUCUGAUUCACGUUGGUUGCUGAAGUCUGUCCCCCCGGCUGGCUUGCCGGUUGUUGAUGAGGACGUGCCCGGAGCCUAAAUGGUUCAUGCCUCGAAGGGAACGUGAUGUGCACGUCACUCGGACGUCACCCCAUCGAGCGAUCGAACGUACGAGCGAAAUUCUACUACCAUGGUCACGCUCACGGGUGGCGUCACAUCGGCUCUACUAGGCCUCGGUACCCUCUCACCGGCGACACCGCCACAACCGA…	0.0022865			14-alpha-glucan branching enzyme
DC74_RS04575	47	144	68	74	26.36	Cluster_7989_GCF_000695235.1_ASM69523v1_genomic.gbff_DC74_RS29015.p01_DC74_RS29020.p01_DP	95	171	143	149	32.95	-24.6	-83.91	-2.21448	GUACCGACGGGAACCACCCCACCAUGCAAAUCCAGCUCCACGACGUCUGGUUCGUGUUGAUCGCCGCCCUGUGGACCGGCUACUUCUUCCUCGAAGGA&UCUUUCGAGGGAGCCGGGUGCUGCCGGGUGGCGGCGAAUGAGCCGUAUUGCGUGGUGGUCUGAUUCACGUUGGUUGC	(((((((((.(((.((..(((((((((((..........((.......(((((((.(((..((((((((.((((.(((((......((((((((((((&)))))))))))))))))...)))).)))))))).)))))))))))).)))))))))))..)).))).)))))).)))	ACUGACGCGCCGCCGCACCGGGAUUGUGGUGCGGCGUGCCCCUGACGUACCGACGGGAACCACCCCACCAUGCAAAUCCAGCUCCACGACGUCUGGUUCGUGUUGAUCGCCGCCCUGUGGACCGGCUACUUCUUCCUCGAAGGAUUCGAC	GUCGCCUCUUCUCUAGCUCGACGAGCUGUCGUACCAGGGUCAACAUCCAACCAGGCCGAAAACGUUCCCGCUCGUGCCUUUUCCCCGAAAAAUUUCUUUCGAGGGAGCCGGGUGCUGCCGGGUGGCGGCGAAUGAGCCGUAUUGCGUGGUGGUCUGAUUCACGUUGGUUGCUGAAGUCUGUCCCCCCGGCUGGCUUGCCGGUUGUUGAUGAGGACGUGCCCGGAGCCUAAAUGGUUCAUGCCUCGAAGGGAACGUGAUGUGCACGUCACUCGGACGUCACCCCAUCGAGCGAUCGAACGUACGAGCGAAAUUCUACUACCAUGGUCACGCUCACGGGUGGCGUCACAUCGGCUCUACUAGGCCUCGGUACCCUCUCACCGGCGACACCGCCACAACCGA…	0.0023593			cytochrome d ubiquinol oxidase subunit II
DC74_RS30355	112	148	118	124	13.57	Cluster_7989_GCF_000695235.1_ASM69523v1_genomic.gbff_DC74_RS29015.p01_DC74_RS29020.p01_DP	25	78	67	73	14.23	-24.6	-52.4	-2.21448	GGCGGGGAGCGGGAGCGGGGGCGGGGGGUGCGGCGGC&GCUGUCGUACCAGGGUCAACAUCCAACCAGGCCGAAAACGUUCCCGCUCGUGCC	(((...(((((((((((..(((..(((((((((((((&)))))))))))...............))..))).....)))))))))))..)))	UGGCGCUGGAUUGAAUUCCGGCGCCGAGCGAGAUGCAUCGGAAUGCGGGGUUGGUGGAAAUGGGGUGUCCUUGCGGUGAGCGGGGCACUGUCCGUCGGCCGGUCGGUCAGCGGCGGGGAGCGGGAGCGGGGGCGGGGGGUGCGGCGGCGG	GUCGCCUCUUCUCUAGCUCGACGAGCUGUCGUACCAGGGUCAACAUCCAACCAGGCCGAAAACGUUCCCGCUCGUGCCUUUUCCCCGAAAAAUUUCUUUCGAGGGAGCCGGGUGCUGCCGGGUGGCGGCGAAUGAGCCGUAUUGCGUGGUGGUCUGAUUCACGUUGGUUGCUGAAGUCUGUCCCCCCGGCUGGCUUGCCGGUUGUUGAUGAGGACGUGCCCGGAGCCUAAAUGGUUCAUGCCUCGAAGGGAACGUGAUGUGCACGUCACUCGGACGUCACCCCAUCGAGCGAUCGAACGUACGAGCGAAAUUCUACUACCAUGGUCACGCUCACGGGUGGCGUCACAUCGGCUCUACUAGGCCUCGGUACCCUCUCACCGGCGACACCGCCACAACCGA…	0.0023593			Derived by automated computational analysis using gene prediction method: GeneMarkS+.
DC74_RS05880	53	110	103	109	16.36	Cluster_7989_GCF_000695235.1_ASM69523v1_genomic.gbff_DC74_RS29015.p01_DC74_RS29020.p01_DP	192	250	193	199	20.07	-24.48	-60.91	-2.20368	CCCUAGGAGCGCAAGGAGCGACCGUGCCCGAACACACCUUCAUCCUCAACGGCAAGCC&GGCUUGCCGGUUGUUGAUGAGGACGUGCCCGGAGCCUAAAUGGUUCAUGCCUCGAAGGG	((((..(((.(((..((((......(((((..(((..(((((((..((((((((((((&)))))))).))))..)))))))..)))..))).)).......)))).))))))..))))	GCCGACCGACGGCCUGGACCGCGCCUACUAGGGGCGACCGUCGGCGGCGGCCCCCUAGGAGCGCAAGGAGCGACCGUGCCCGAACACACCUUCAUCCUCAACGGCAAGCCCGUCACGGCCGAGGUCGAGGACGACGUGCGGCUGCUGUGG	GUCGCCUCUUCUCUAGCUCGACGAGCUGUCGUACCAGGGUCAACAUCCAACCAGGCCGAAAACGUUCCCGCUCGUGCCUUUUCCCCGAAAAAUUUCUUUCGAGGGAGCCGGGUGCUGCCGGGUGGCGGCGAAUGAGCCGUAUUGCGUGGUGGUCUGAUUCACGUUGGUUGCUGAAGUCUGUCCCCCCGGCUGGCUUGCCGGUUGUUGAUGAGGACGUGCCCGGAGCCUAAAUGGUUCAUGCCUCGAAGGGAACGUGAUGUGCACGUCACUCGGACGUCACCCCAUCGAGCGAUCGAACGUACGAGCGAAAUUCUACUACCAUGGUCACGCUCACGGGUGGCGUCACAUCGGCUCUACUAGGCCUCGGUACCCUCUCACCGGCGACACCGCCACAACCGA…	0.0024728			(2Fe-2S)-binding protein
DC74_RS08170	73	111	78	84	9.71	Cluster_7989_GCF_000695235.1_ASM69523v1_genomic.gbff_DC74_RS29015.p01_DC74_RS29020.p01_DP	116	158	148	154	19.4	-24.31	-53.42	-2.18837	AUCAUGACCACCGCCCCGCACUCCGCCGCACACCCGGCA&UGCCGGGUGGCGGCGAAUGAGCCGUAUUGCGUGGUGGUCUGAU	((((.(((((((((...((((((((((((.(((((((((&)))))))))))))))...)))......))))))))))))))))	CACGCGCACCGCCGGGAGACCCCCACCACCGCGCGGGACCGCCGCCCACGCCGCGUACCUGCCAGGAGCCGCAUCAUGACCACCGCCCCGCACUCCGCCGCACACCCGGCACCGGAGCCGCUCUGGCAGCCCGGCCCGGACCGGAUCGCC	GUCGCCUCUUCUCUAGCUCGACGAGCUGUCGUACCAGGGUCAACAUCCAACCAGGCCGAAAACGUUCCCGCUCGUGCCUUUUCCCCGAAAAAUUUCUUUCGAGGGAGCCGGGUGCUGCCGGGUGGCGGCGAAUGAGCCGUAUUGCGUGGUGGUCUGAUUCACGUUGGUUGCUGAAGUCUGUCCCCCCGGCUGGCUUGCCGGUUGUUGAUGAGGACGUGCCCGGAGCCUAAAUGGUUCAUGCCUCGAAGGGAACGUGAUGUGCACGUCACUCGGACGUCACCCCAUCGAGCGAUCGAACGUACGAGCGAAAUUCUACUACCAUGGUCACGCUCACGGGUGGCGUCACAUCGGCUCUACUAGGCCUCGGUACCCUCUCACCGGCGACACCGCCACAACCGA…	0.002643			acetoacetate--CoA ligase
DC74_RS03555	52	92	85	91	9.09	Cluster_7989_GCF_000695235.1_ASM69523v1_genomic.gbff_DC74_RS29015.p01_DC74_RS29020.p01_DP	2	48	3	9	10.57	-24.11	-43.77	-2.17037	GGAUGGCGAAGGAAGGCGAUAGCGGUGAGCGGAAGAGGCGA&UCGCCUCUUCUCUAGCUCGACGAGCUGUCGUACCAGGGUCAACAUCC	(((((..((.....(((((((((.((((((.((((((((((&))))))))))....)))).))..)))))))..))....))..)))))	ACCGCGGGAGGCGGAUCGCGGCCGGAAGGUGGCCGAGUAGCCUGUGCGGACGGAUGGCGAAGGAAGGCGAUAGCGGUGAGCGGAAGAGGCGAGGAGGCCCGUCAGGGAUCGGGCAGGCGGGCACGCGGUGAACUGGAGAGCGACGUGCUC	GUCGCCUCUUCUCUAGCUCGACGAGCUGUCGUACCAGGGUCAACAUCCAACCAGGCCGAAAACGUUCCCGCUCGUGCCUUUUCCCCGAAAAAUUUCUUUCGAGGGAGCCGGGUGCUGCCGGGUGGCGGCGAAUGAGCCGUAUUGCGUGGUGGUCUGAUUCACGUUGGUUGCUGAAGUCUGUCCCCCCGGCUGGCUUGCCGGUUGUUGAUGAGGACGUGCCCGGAGCCUAAAUGGUUCAUGCCUCGAAGGGAACGUGAUGUGCACGUCACUCGGACGUCACCCCAUCGAGCGAUCGAACGUACGAGCGAAAUUCUACUACCAUGGUCACGCUCACGGGUGGCGUCACAUCGGCUCUACUAGGCCUCGGUACCCUCUCACCGGCGACACCGCCACAACCGA…	0.0028582			Derived by automated computational analysis using gene prediction method: Protein Homology.
DC74_RS24905	56	136	112	118	27.46	Cluster_7989_GCF_000695235.1_ASM69523v1_genomic.gbff_DC74_RS29015.p01_DC74_RS29020.p01_DP	100	181	118	124	35.62	-24.1	-87.18	-2.16947	ACAGAACGAAGGAACCUCCCAUGAGCAGCACCUCCCGCCUCCGCUCCCUCGGCGACCGCCCGGUCGGCCCCGGCCGCCCCG&CGAGGGAGCCGGGUGCUGCCGGGUGGCGGCGAAUGAGCCGUAUUGCGUGGUGGUCUGAUUCACGUUGGUUGCUGAAGUCUGU	(((((....((.((((.....(((.(((.(((.(((((....((((..(((.((.((((((((.((((((((((..((.((&)).))..)))))).)))))))))))))).)))..))))......))).)).))))))..)))....)))).))....)))))	CCCGACCCACCCCACUGCCCUUCCCCCACCCGCCCCCCUGAUCCACCACCCUCGAACAGAACGAAGGAACCUCCCAUGAGCAGCACCUCCCGCCUCCGCUCCCUCGGCGACCGCCCGGUCGGCCCCGGCCGCCCCGUCUACGUCACCGGC	GUCGCCUCUUCUCUAGCUCGACGAGCUGUCGUACCAGGGUCAACAUCCAACCAGGCCGAAAACGUUCCCGCUCGUGCCUUUUCCCCGAAAAAUUUCUUUCGAGGGAGCCGGGUGCUGCCGGGUGGCGGCGAAUGAGCCGUAUUGCGUGGUGGUCUGAUUCACGUUGGUUGCUGAAGUCUGUCCCCCCGGCUGGCUUGCCGGUUGUUGAUGAGGACGUGCCCGGAGCCUAAAUGGUUCAUGCCUCGAAGGGAACGUGAUGUGCACGUCACUCGGACGUCACCCCAUCGAGCGAUCGAACGUACGAGCGAAAUUCUACUACCAUGGUCACGCUCACGGGUGGCGUCACAUCGGCUCUACUAGGCCUCGGUACCCUCUCACCGGCGACACCGCCACAACCGA…	0.0028694			N-acetylneuraminate synthase
DC74_RS40000	39	149	85	91	30.26	Cluster_7989_GCF_000695235.1_ASM69523v1_genomic.gbff_DC74_RS29015.p01_DC74_RS29020.p01_DP	109	221	164	170	46.44	-23.97	-100.67	-2.15777	GGGCACCAUCCUCCCCCAUCACCGCCAAGAGCAGCACAUGAGUCCCCGACCGAACCGCGACGAGGCCCGCGCGAACCUGCAGAAGAACGUCGCCGCCGCCCUGGCCGCCCG&CGGGUGCUGCCGGGUGGCGGCGAAUGAGCCGUAUUGCGUGGUGGUCUGAUUCACGUUGGUUGCUGAAGUCUGUCCCCCCGGCUGGCUUGCCGGUUGUUGAUGAGGACGUGCCC	((((((..(((((...((.(((((.((((..(((((((.((.((..(((((((..((.((..((((((((((((...(((.........((((((((((((.((.((((((&))))))...)))))))))))))).......))))))))))..)))))...)).)))))))))..))..))))).......)))).)))).))).)).))..))))).))))))	GCCCCGGGCUCCCUACCGCUCCGACCGGAGCAGGGGGCGGGCACCAUCCUCCCCCAUCACCGCCAAGAGCAGCACAUGAGUCCCCGACCGAACCGCGACGAGGCCCGCGCGAACCUGCAGAAGAACGUCGCCGCCGCCCUGGCCGCCCGA	GUCGCCUCUUCUCUAGCUCGACGAGCUGUCGUACCAGGGUCAACAUCCAACCAGGCCGAAAACGUUCCCGCUCGUGCCUUUUCCCCGAAAAAUUUCUUUCGAGGGAGCCGGGUGCUGCCGGGUGGCGGCGAAUGAGCCGUAUUGCGUGGUGGUCUGAUUCACGUUGGUUGCUGAAGUCUGUCCCCCCGGCUGGCUUGCCGGUUGUUGAUGAGGACGUGCCCGGAGCCUAAAUGGUUCAUGCCUCGAAGGGAACGUGAUGUGCACGUCACUCGGACGUCACCCCAUCGAGCGAUCGAACGUACGAGCGAAAUUCUACUACCAUGGUCACGCUCACGGGUGGCGUCACAUCGGCUCUACUAGGCCUCGGUACCCUCUCACCGGCGACACCGCCACAACCGA…	0.0030192			Derived by automated computational analysis using gene prediction method: GeneMarkS+.
DC74_RS17255	68	88	78	84	5.46	Cluster_7989_GCF_000695235.1_ASM69523v1_genomic.gbff_DC74_RS29015.p01_DC74_RS29020.p01_DP	63	82	67	73	4.05	-23.92	-33.43	-2.15327	AAGAGGCGAUGAGCGGGGACG&CGUUCCCGCUCGUGCCUUUU	(((((((.(((((((((((((&))))))))))))))))))))	CCGGCGCGGCCGAGGAAUUCCGUACAGUCGGUGCACCGACGUCAAGGCCCCGGACCGGGCCGGGAAGAAGAGGCGAUGAGCGGGGACGGGGAGAACGGCGUCAGCACCAACGGGACGCAGCCGCGGGGGACGCGCGCGGCGGGGAACACG	GUCGCCUCUUCUCUAGCUCGACGAGCUGUCGUACCAGGGUCAACAUCCAACCAGGCCGAAAACGUUCCCGCUCGUGCCUUUUCCCCGAAAAAUUUCUUUCGAGGGAGCCGGGUGCUGCCGGGUGGCGGCGAAUGAGCCGUAUUGCGUGGUGGUCUGAUUCACGUUGGUUGCUGAAGUCUGUCCCCCCGGCUGGCUUGCCGGUUGUUGAUGAGGACGUGCCCGGAGCCUAAAUGGUUCAUGCCUCGAAGGGAACGUGAUGUGCACGUCACUCGGACGUCACCCCAUCGAGCGAUCGAACGUACGAGCGAAAUUCUACUACCAUGGUCACGCUCACGGGUGGCGUCACAUCGGCUCUACUAGGCCUCGGUACCCUCUCACCGGCGACACCGCCACAACCGA…	0.0030789			MurR/RpiR family transcriptional regulator
DC74_RS24385	82	147	97	103	11.77	Cluster_7989_GCF_000695235.1_ASM69523v1_genomic.gbff_DC74_RS29015.p01_DC74_RS29020.p01_DP	108	172	150	156	27.74	-23.54	-63.05	-2.11906	AGCACCCCCACCCCCCAGACCACCUCCGCCACCCCCGUCGACCCGGCCGCCGCCCCCGCACCCUGG&CCGGGUGCUGCCGGGUGGCGGCGAAUGAGCCGUAUUGCGUGGUGGUCUGAUUCACGUUGGUUGCU	((((((.........(((((((((..(((........((......((((((((((..((((((.((&))))))))....))))))))))....))........))).))))))))).........)).))))	UCCCCCUCUUCCACCCCCGGUCCCGCCGCGCGCGAGGCCCGUCGUCCGUGCACCACCCACCACCGGAGGCAGGGCAUGCCGAGCACCCCCACCCCCCAGACCACCUCCGCCACCCCCGUCGACCCGGCCGCCGCCCCCGCACCCUGGCCC	GUCGCCUCUUCUCUAGCUCGACGAGCUGUCGUACCAGGGUCAACAUCCAACCAGGCCGAAAACGUUCCCGCUCGUGCCUUUUCCCCGAAAAAUUUCUUUCGAGGGAGCCGGGUGCUGCCGGGUGGCGGCGAAUGAGCCGUAUUGCGUGGUGGUCUGAUUCACGUUGGUUGCUGAAGUCUGUCCCCCCGGCUGGCUUGCCGGUUGUUGAUGAGGACGUGCCCGGAGCCUAAAUGGUUCAUGCCUCGAAGGGAACGUGAUGUGCACGUCACUCGGACGUCACCCCAUCGAGCGAUCGAACGUACGAGCGAAAUUCUACUACCAUGGUCACGCUCACGGGUGGCGUCACAUCGGCUCUACUAGGCCUCGGUACCCUCUCACCGGCGACACCGCCACAACCGA…	0.0035725			frameshifted Derived by automated computational analysis using gene prediction method: Protein Homology.
DC74_RS14785	68	112	106	112	8.04	Cluster_7989_GCF_000695235.1_ASM69523v1_genomic.gbff_DC74_RS29015.p01_DC74_RS29020.p01_DP	118	172	118	124	21.4	-23.5	-52.94	-2.11546	AGCACCACGUGACCCACCCCGCAUCCCUCACCGUCGCCCGCCUGG&CCGGGUGGCGGCGAAUGAGCCGUAUUGCGUGGUGGUCUGAUUCACGUUGGUUGCU	((((((((((((.(((((.((((...((((.(((((.((((((((&)))))))))))))..))))......)))).)))))......))))).))).))))	ACCCGCGGCCGGGGCCGAGCCGGCCGCCGCCCGCCCGGGGCGGCCGGAUCCGCGCCACCGCCCGAGGAGCACCACGUGACCCACCCCGCAUCCCUCACCGUCGCCCGCCUGGACGGCCCGGCCGCCGAACGGGCCGAAGCCGACCUCACG	GUCGCCUCUUCUCUAGCUCGACGAGCUGUCGUACCAGGGUCAACAUCCAACCAGGCCGAAAACGUUCCCGCUCGUGCCUUUUCCCCGAAAAAUUUCUUUCGAGGGAGCCGGGUGCUGCCGGGUGGCGGCGAAUGAGCCGUAUUGCGUGGUGGUCUGAUUCACGUUGGUUGCUGAAGUCUGUCCCCCCGGCUGGCUUGCCGGUUGUUGAUGAGGACGUGCCCGGAGCCUAAAUGGUUCAUGCCUCGAAGGGAACGUGAUGUGCACGUCACUCGGACGUCACCCCAUCGAGCGAUCGAACGUACGAGCGAAAUUCUACUACCAUGGUCACGCUCACGGGUGGCGUCACAUCGGCUCUACUAGGCCUCGGUACCCUCUCACCGGCGACACCGCCACAACCGA…	0.0036288			N-acetyltransferase
DC74_RS11400	116	149	143	149	18.75	Cluster_7989_GCF_000695235.1_ASM69523v1_genomic.gbff_DC74_RS29015.p01_DC74_RS29020.p01_DP	103	131	103	109	21.61	-23.48	-63.84	-2.11366	UCGCCGCGACCCGGACCGCCGGCGCCCGGCUCCC&GGGAGCCGGGUGCUGCCGGGUGGCGGCGA	(((((((.((((((.....(((((((((((((((&))))))))))))))))))))).)))))))	AUCGACGGCGGUGUAACUGUGUUACAGACGCCGCGCACGACCCCCGCGCGUCACGUCGACGAAGGGUGGUACGCCAUGGCACGCAUGCGUUACGGAGCCCGCACCGACGCGGAGAUCGCCGCGACCCGGACCGCCGGCGCCCGGCUCCCC	GUCGCCUCUUCUCUAGCUCGACGAGCUGUCGUACCAGGGUCAACAUCCAACCAGGCCGAAAACGUUCCCGCUCGUGCCUUUUCCCCGAAAAAUUUCUUUCGAGGGAGCCGGGUGCUGCCGGGUGGCGGCGAAUGAGCCGUAUUGCGUGGUGGUCUGAUUCACGUUGGUUGCUGAAGUCUGUCCCCCCGGCUGGCUUGCCGGUUGUUGAUGAGGACGUGCCCGGAGCCUAAAUGGUUCAUGCCUCGAAGGGAACGUGAUGUGCACGUCACUCGGACGUCACCCCAUCGAGCGAUCGAACGUACGAGCGAAAUUCUACUACCAUGGUCACGCUCACGGGUGGCGUCACAUCGGCUCUACUAGGCCUCGGUACCCUCUCACCGGCGACACCGCCACAACCGA…	0.0036573			acetoacetate decarboxylase
DC74_RS30695	2	120	27	33	34.87	Cluster_7989_GCF_000695235.1_ASM69523v1_genomic.gbff_DC74_RS29015.p01_DC74_RS29020.p01_DP	98	213	166	172	47.82	-23.38	-106.07	-2.10465	CCUCGUGCCGGCGAGCCCGCCAAGAAGCAGCCACUGCAGUCGACUUCCGCGCACUCCCCUCACGGAAAGGCCGCAUGACCCACCUCACAACGGCACACCCCACCGCGGCUCUCACCGAA&UUCGAGGGAGCCGGGUGCUGCCGGGUGGCGGCGAAUGAGCCGUAUUGCGUGGUGGUCUGAUUCACGUUGGUUGCUGAAGUCUGUCCCCCCGGCUGGCUUGCCGGUUGUUGAUGAGG	((((((.((((((((((.(((....(((((((((((.(((((((..(((((((........((((....(((((......((((......((((((((((......(((((((..((((&)))).)))))))))))).)))))))))))))).......))))..)))))))..))).)))))).)).)))))))...............))).))))))))))......))))))	CCCUCGUGCCGGCGAGCCCGCCAAGAAGCAGCCACUGCAGUCGACUUCCGCGCACUCCCCUCACGGAAAGGCCGCAUGACCCACCUCACAACGGCACACCCCACCGCGGCUCUCACCGAACACAUCGCCGUGUCCCCGCGCUUCGCGGUU	GUCGCCUCUUCUCUAGCUCGACGAGCUGUCGUACCAGGGUCAACAUCCAACCAGGCCGAAAACGUUCCCGCUCGUGCCUUUUCCCCGAAAAAUUUCUUUCGAGGGAGCCGGGUGCUGCCGGGUGGCGGCGAAUGAGCCGUAUUGCGUGGUGGUCUGAUUCACGUUGGUUGCUGAAGUCUGUCCCCCCGGCUGGCUUGCCGGUUGUUGAUGAGGACGUGCCCGGAGCCUAAAUGGUUCAUGCCUCGAAGGGAACGUGAUGUGCACGUCACUCGGACGUCACCCCAUCGAGCGAUCGAACGUACGAGCGAAAUUCUACUACCAUGGUCACGCUCACGGGUGGCGUCACAUCGGCUCUACUAGGCCUCGGUACCCUCUCACCGGCGACACCGCCACAACCGA…	0.0038032			DUF2637 domain-containing protein
DC74_RS30310	8	91	61	67	28.2	Cluster_7989_GCF_000695235.1_ASM69523v1_genomic.gbff_DC74_RS29015.p01_DC74_RS29020.p01_DP	107	193	125	131	38.11	-23.36	-89.67	-2.10285	CCAGCCCGGAGACAGCCAUCAACCCGGACCAGACCCCGAGCCUGCUGCUCGAAUCGCCGCUGCACCUCCUGCGGCGCGCCCUGC&GCCGGGUGCUGCCGGGUGGCGGCGAAUGAGCCGUAUUGCGUGGUGGUCUGAUUCACGUUGGUUGCUGAAGUCUGUCCCCCCGGCUGG	((((((.((.(((((.((.(((((((((.((((((((..((.(((.((((...(((((((..((((.....((((((((((.((&)).)))))).)))))))))))))))..)))).)))..))..)).))))))..)).))..))))).))....))))).))..))))))	GCCCCUACCAGCCCGGAGACAGCCAUCAACCCGGACCAGACCCCGAGCCUGCUGCUCGAAUCGCCGCUGCACCUCCUGCGGCGCGCCCUGCAGACCUACACGGCGCACUGGCAGACCGCCGUGGGGGACAUCACCCCGCCCCAGUACGCC	GUCGCCUCUUCUCUAGCUCGACGAGCUGUCGUACCAGGGUCAACAUCCAACCAGGCCGAAAACGUUCCCGCUCGUGCCUUUUCCCCGAAAAAUUUCUUUCGAGGGAGCCGGGUGCUGCCGGGUGGCGGCGAAUGAGCCGUAUUGCGUGGUGGUCUGAUUCACGUUGGUUGCUGAAGUCUGUCCCCCCGGCUGGCUUGCCGGUUGUUGAUGAGGACGUGCCCGGAGCCUAAAUGGUUCAUGCCUCGAAGGGAACGUGAUGUGCACGUCACUCGGACGUCACCCCAUCGAGCGAUCGAACGUACGAGCGAAAUUCUACUACCAUGGUCACGCUCACGGGUGGCGUCACAUCGGCUCUACUAGGCCUCGGUACCCUCUCACCGGCGACACCGCCACAACCGA…	0.0038331			MarR family transcriptional regulator
DC74_RS12080	5	53	5	11	19.35	Cluster_7989_GCF_000695235.1_ASM69523v1_genomic.gbff_DC74_RS29015.p01_DC74_RS29020.p01_DP	107	160	154	160	26.49	-23.23	-69.07	-2.09115	GAAUCAGAUGUGUACGGCAACGAUCCGCCGCGACCCGGCGGCCCCCGGC&GCCGGGUGCUGCCGGGUGGCGGCGAAUGAGCCGUAUUGCGUGGUGGUCUGAUUC	((((((((....((((((....((.((((((.((((((((((.((((((&)))))).)))))))))).)))))).))..))))))...........))))))))	GCACGAAUCAGAUGUGUACGGCAACGAUCCGCCGCGACCCGGCGGCCCCCGGCACACGACCCCAGGGAGAGCGCCAUGGCAGGCAAGCCGCCCGCUUCGGACCCGGUCCAGGACGCGCCCGAGGUCAGCGCGCCCCAGCACUCGGCGGUC	GUCGCCUCUUCUCUAGCUCGACGAGCUGUCGUACCAGGGUCAACAUCCAACCAGGCCGAAAACGUUCCCGCUCGUGCCUUUUCCCCGAAAAAUUUCUUUCGAGGGAGCCGGGUGCUGCCGGGUGGCGGCGAAUGAGCCGUAUUGCGUGGUGGUCUGAUUCACGUUGGUUGCUGAAGUCUGUCCCCCCGGCUGGCUUGCCGGUUGUUGAUGAGGACGUGCCCGGAGCCUAAAUGGUUCAUGCCUCGAAGGGAACGUGAUGUGCACGUCACUCGGACGUCACCCCAUCGAGCGAUCGAACGUACGAGCGAAAUUCUACUACCAUGGUCACGCUCACGGGUGGCGUCACAUCGGCUCUACUAGGCCUCGGUACCCUCUCACCGGCGACACCGCCACAACCGA…	0.004033			Derived by automated computational analysis using gene prediction method: Protein Homology.
DC74_RS12430	22	56	47	53	20.63	Cluster_7989_GCF_000695235.1_ASM69523v1_genomic.gbff_DC74_RS29015.p01_DC74_RS29020.p01_DP	166	197	170	176	11.91	-23.07	-55.61	-2.07675	CGGGCCGAGCCGGGGGGCGACCGGACUUCAGCACC&GGUUGCUGAAGUCUGUCCCCCCGGCUGGCUUG	((((((.((((((((((....((((((((((((((&)).)))))))))))).))))))))))))))))	AGCCGAAGAGCACUCGUGCCACGGGCCGAGCCGGGGGGCGACCGGACUUCAGCACCUCAGGGAAGAGGGUGGAACGUGGACCGCUGCGUCGUCCUGGUGGACGCCGGGUAUCUGCUCGGUGCCGCCGCGAGCCUGCUCGCCGGAGAACCC	GUCGCCUCUUCUCUAGCUCGACGAGCUGUCGUACCAGGGUCAACAUCCAACCAGGCCGAAAACGUUCCCGCUCGUGCCUUUUCCCCGAAAAAUUUCUUUCGAGGGAGCCGGGUGCUGCCGGGUGGCGGCGAAUGAGCCGUAUUGCGUGGUGGUCUGAUUCACGUUGGUUGCUGAAGUCUGUCCCCCCGGCUGGCUUGCCGGUUGUUGAUGAGGACGUGCCCGGAGCCUAAAUGGUUCAUGCCUCGAAGGGAACGUGAUGUGCACGUCACUCGGACGUCACCCCAUCGAGCGAUCGAACGUACGAGCGAAAUUCUACUACCAUGGUCACGCUCACGGGUGGCGUCACAUCGGCUCUACUAGGCCUCGGUACCCUCUCACCGGCGACACCGCCACAACCGA…	0.0042933			NYN domain-containing protein
DC74_RS19975	28	76	70	76	24.66	Cluster_7989_GCF_000695235.1_ASM69523v1_genomic.gbff_DC74_RS29015.p01_DC74_RS29020.p01_DP	349	405	349	355	18.02	-22.87	-65.55	-2.05874	GCGGGGCCGGUGCGGGUCCCGGAGACGAGGAAGAGGUCUGGGAGAGUCG&CGGCUCUACUAGGCCUCGGUACCCUCUCACCGGCGACACCGCCACAACCGAGUCCGC	(((.((((((((((((((((((.((.((((..(((((((((.(((((((&))))))).))))))))).....)))))).)))).))).))))....)))).))))))	GUGUGAGGCACCUUACGCAGGUGCGAGGCGGGGCCGGUGCGGGUCCCGGAGACGAGGAAGAGGUCUGGGAGAGUCGUGGGUGACGUGCGGGAGAACCUGACGUACGAGCUGUUCGGCGGAGCGAUCCGCGAGCUGGCGCAGACGAUCGCG	GUCGCCUCUUCUCUAGCUCGACGAGCUGUCGUACCAGGGUCAACAUCCAACCAGGCCGAAAACGUUCCCGCUCGUGCCUUUUCCCCGAAAAAUUUCUUUCGAGGGAGCCGGGUGCUGCCGGGUGGCGGCGAAUGAGCCGUAUUGCGUGGUGGUCUGAUUCACGUUGGUUGCUGAAGUCUGUCCCCCCGGCUGGCUUGCCGGUUGUUGAUGAGGACGUGCCCGGAGCCUAAAUGGUUCAUGCCUCGAAGGGAACGUGAUGUGCACGUCACUCGGACGUCACCCCAUCGAGCGAUCGAACGUACGAGCGAAAUUCUACUACCAUGGUCACGCUCACGGGUGGCGUCACAUCGGCUCUACUAGGCCUCGGUACCCUCUCACCGGCGACACCGCCACAACCGA…	0.0046425			phosphoribosyltransferase
DC74_RS07150	7	76	20	26	22.74	Cluster_7989_GCF_000695235.1_ASM69523v1_genomic.gbff_DC74_RS29015.p01_DC74_RS29020.p01_DP	100	170	150	156	32.89	-22.71	-78.34	-2.04434	CGACUCGAUGACCCAGGCCACCGCCGCCGUCCACCUGGCCGCGCAGCACCCGAUCGAUUGGCUGCUCUCG&CGAGGGAGCCGGGUGCUGCCGGGUGGCGGCGAAUGAGCCGUAUUGCGUGGUGGUCUGAUUCACGUUGGUUG	((((.(((((...((((((((((((((((.(((((((((.....(((((((........((((.((((((&)))))))))))))))))))))))))))))))...............))))))))))).....)))))))))	CGCCCUCGACUCGAUGACCCAGGCCACCGCCGCCGUCCACCUGGCCGCGCAGCACCCGAUCGAUUGGCUGCUCUCGUGACCGCCCCCGACGCCUCCGCCGCGCCCCCGCAGCACCUCCCGCCCGCUGGCCGCGGUCGGCACCGGCCCGAG	GUCGCCUCUUCUCUAGCUCGACGAGCUGUCGUACCAGGGUCAACAUCCAACCAGGCCGAAAACGUUCCCGCUCGUGCCUUUUCCCCGAAAAAUUUCUUUCGAGGGAGCCGGGUGCUGCCGGGUGGCGGCGAAUGAGCCGUAUUGCGUGGUGGUCUGAUUCACGUUGGUUGCUGAAGUCUGUCCCCCCGGCUGGCUUGCCGGUUGUUGAUGAGGACGUGCCCGGAGCCUAAAUGGUUCAUGCCUCGAAGGGAACGUGAUGUGCACGUCACUCGGACGUCACCCCAUCGAGCGAUCGAACGUACGAGCGAAAUUCUACUACCAUGGUCACGCUCACGGGUGGCGUCACAUCGGCUCUACUAGGCCUCGGUACCCUCUCACCGGCGACACCGCCACAACCGA…	0.0049421			NHLP family bacteriocin export ABC transporter peptidase/permease/ATPase subunit
DC74_RS15050	82	133	127	133	18.95	Cluster_7989_GCF_000695235.1_ASM69523v1_genomic.gbff_DC74_RS29015.p01_DC74_RS29020.p01_DP	5	56	5	11	13.66	-22.69	-55.3	-2.04254	GCCAUGUUGAAGACCGCUGUCGGAUGGCACGUCGAGCUGGAAUUCGAGGAGG&CCUCUUCUCUAGCUCGACGAGCUGUCGUACCAGGGUCAACAUCCAACCAGGC	(((..((((..((((.(((...((((((.((((((((((((....(((((((&))))))))))))))))))).))))))....)))))))......))))..)))	GGCCGGGGUGCGCCGGUGGUGCACGCCGUGCGCCGGGCGGGCCGCGAGCGCACGCUGGUAGCAGCGAUUCCGGAGGUGACCGCCAUGUUGAAGACCGCUGUCGGAUGGCACGUCGAGCUGGAAUUCGAGGAGGACACCCACCGCACCCGG	GUCGCCUCUUCUCUAGCUCGACGAGCUGUCGUACCAGGGUCAACAUCCAACCAGGCCGAAAACGUUCCCGCUCGUGCCUUUUCCCCGAAAAAUUUCUUUCGAGGGAGCCGGGUGCUGCCGGGUGGCGGCGAAUGAGCCGUAUUGCGUGGUGGUCUGAUUCACGUUGGUUGCUGAAGUCUGUCCCCCCGGCUGGCUUGCCGGUUGUUGAUGAGGACGUGCCCGGAGCCUAAAUGGUUCAUGCCUCGAAGGGAACGUGAUGUGCACGUCACUCGGACGUCACCCCAUCGAGCGAUCGAACGUACGAGCGAAAUUCUACUACCAUGGUCACGCUCACGGGUGGCGUCACAUCGGCUCUACUAGGCCUCGGUACCCUCUCACCGGCGACACCGCCACAACCGA…	0.0049808			DUF1876 domain-containing protein
DC74_RS04785	40	109	93	99	23.18	Cluster_7989_GCF_000695235.1_ASM69523v1_genomic.gbff_DC74_RS29015.p01_DC74_RS29020.p01_DP	193	273	204	210	28.28	-22.66	-74.12	-2.03984	CCGAAGACCCGCACAACCCACGCCAAGCGAGGAACCAUGACCGAGCACAGCCGCGUCAACAUCGGCAAGC&GCUUGCCGGUUGUUGAUGAGGACGUGCCCGGAGCCUAAAUGGUUCAUGCCUCGAAGGGAACGUGAUGUGCACGUCACUCGG	((((.(((..(((((...((((((...(((((((((((..(((.((((..((.(((((((((((((((((&)))))))))).))))))).))..)))).))).......))))))....)))))...))..)))).)))))..)))..))))	CGGCAAGACGAUCAUCCGCGUCGCAGACCACCAGAAGUCCCGAAGACCCGCACAACCCACGCCAAGCGAGGAACCAUGACCGAGCACAGCCGCGUCAACAUCGGCAAGCAGCACCCGGCCAGUUACCAGGCCCUGCUCGCCCUGUCGACC	GUCGCCUCUUCUCUAGCUCGACGAGCUGUCGUACCAGGGUCAACAUCCAACCAGGCCGAAAACGUUCCCGCUCGUGCCUUUUCCCCGAAAAAUUUCUUUCGAGGGAGCCGGGUGCUGCCGGGUGGCGGCGAAUGAGCCGUAUUGCGUGGUGGUCUGAUUCACGUUGGUUGCUGAAGUCUGUCCCCCCGGCUGGCUUGCCGGUUGUUGAUGAGGACGUGCCCGGAGCCUAAAUGGUUCAUGCCUCGAAGGGAACGUGAUGUGCACGUCACUCGGACGUCACCCCAUCGAGCGAUCGAACGUACGAGCGAAAUUCUACUACCAUGGUCACGCUCACGGGUGGCGUCACAUCGGCUCUACUAGGCCUCGGUACCCUCUCACCGGCGACACCGCCACAACCGA…	0.0050396			carboxymuconolactone decarboxylase family protein
DC74_RS23180	71	147	141	147	20.38	Cluster_7989_GCF_000695235.1_ASM69523v1_genomic.gbff_DC74_RS29015.p01_DC74_RS29020.p01_DP	109	184	109	115	30.65	-22.63	-73.66	-2.03714	GGGUCAUGAGCGACAACCAGCCGCAGCACCACAACCCGUACGACGCGUACCCCCAGCCGUCGCCCGACCAGCACCCG&CGGGUGCUGCCGGGUGGCGGCGAAUGAGCCGUAUUGCGUGGUGGUCUGAUUCACGUUGGUUGCUGAAGUCUGUCCC	(((.((.((....((((((((..(((.(((((....((((..((((.........(((((((((((..(((((((((&))))))))).)))))))))))......)).))..))))..))))))))......))))))))......)))).)))	ACGCGGGGGUGCCGCUGACCCAGGGCGGCACCGUCGAGGUCCUGCCGCCGUUCGCCGGAGGAUGAGCAGAGGGUCAUGAGCGACAACCAGCCGCAGCACCACAACCCGUACGACGCGUACCCCCAGCCGUCGCCCGACCAGCACCCGUCC	GUCGCCUCUUCUCUAGCUCGACGAGCUGUCGUACCAGGGUCAACAUCCAACCAGGCCGAAAACGUUCCCGCUCGUGCCUUUUCCCCGAAAAAUUUCUUUCGAGGGAGCCGGGUGCUGCCGGGUGGCGGCGAAUGAGCCGUAUUGCGUGGUGGUCUGAUUCACGUUGGUUGCUGAAGUCUGUCCCCCCGGCUGGCUUGCCGGUUGUUGAUGAGGACGUGCCCGGAGCCUAAAUGGUUCAUGCCUCGAAGGGAACGUGAUGUGCACGUCACUCGGACGUCACCCCAUCGAGCGAUCGAACGUACGAGCGAAAUUCUACUACCAUGGUCACGCUCACGGGUGGCGUCACAUCGGCUCUACUAGGCCUCGGUACCCUCUCACCGGCGACACCGCCACAACCGA…	0.005099			frameshifted Derived by automated computational analysis using gene prediction method: Protein Homology.
DC74_RS41000	9	60	9	15	15.76	Cluster_7989_GCF_000695235.1_ASM69523v1_genomic.gbff_DC74_RS29015.p01_DC74_RS29020.p01_DP	100	152	146	152	29.35	-22.21	-67.32	-1.99933	CCGCCACCGGUGUCCGGCCUGCCCGCCGCCGCCCCGAACCGCGCCCCCCUCG&CGAGGGAGCCGGGUGCUGCCGGGUGGCGGCGAAUGAGCCGUAUUGCGUGGUGG	(((((((((((...((((.....(((((((((((......((((((((((((&))))))....))))))....))))))))))).....)))).)))).)))))))	CUCCCCUGCCGCCACCGGUGUCCGGCCUGCCCGCCGCCGCCCCGAACCGCGCCCCCCUCGCCCCAGGAGCCCCCGGUGCACCACGUGCUCGUCAUCCACCGCUGGACCGACCGCUACGCCGACUACGCCGCCUACCUCGACCACACCACG	GUCGCCUCUUCUCUAGCUCGACGAGCUGUCGUACCAGGGUCAACAUCCAACCAGGCCGAAAACGUUCCCGCUCGUGCCUUUUCCCCGAAAAAUUUCUUUCGAGGGAGCCGGGUGCUGCCGGGUGGCGGCGAAUGAGCCGUAUUGCGUGGUGGUCUGAUUCACGUUGGUUGCUGAAGUCUGUCCCCCCGGCUGGCUUGCCGGUUGUUGAUGAGGACGUGCCCGGAGCCUAAAUGGUUCAUGCCUCGAAGGGAACGUGAUGUGCACGUCACUCGGACGUCACCCCAUCGAGCGAUCGAACGUACGAGCGAAAUUCUACUACCAUGGUCACGCUCACGGGUGGCGUCACAUCGGCUCUACUAGGCCUCGGUACCCUCUCACCGGCGACACCGCCACAACCGA…	0.006008			Derived by automated computational analysis using gene prediction method: Protein Homology.
DC74_RS10805	42	90	84	90	8.92	Cluster_7989_GCF_000695235.1_ASM69523v1_genomic.gbff_DC74_RS29015.p01_DC74_RS29020.p01_DP	125	171	125	131	17.39	-22.18	-48.49	-1.99663	GCAACCGACCCGCCCGAUGAAGGAGACCCCCACGAUGACCGUUCGCCGC&GCGGCGAAUGAGCCGUAUUGCGUGGUGGUCUGAUUCACGUUGGUUGC	(((((((((........((((..(((((.(((((...((((((((((((&))))))))))....))....))))).)))))..)))).)))))))))	GCCCCGAGCCCCCGCCGGGCGCGGGCCGGUGCCGCGCGGCCGCAACCGACCCGCCCGAUGAAGGAGACCCCCACGAUGACCGUUCGCCGCAAGGCCGCCGGGAUCGCCCUGUUCGGCCUCGCCCCCGUGGCGCUCACCGCGCUCACCGCG	GUCGCCUCUUCUCUAGCUCGACGAGCUGUCGUACCAGGGUCAACAUCCAACCAGGCCGAAAACGUUCCCGCUCGUGCCUUUUCCCCGAAAAAUUUCUUUCGAGGGAGCCGGGUGCUGCCGGGUGGCGGCGAAUGAGCCGUAUUGCGUGGUGGUCUGAUUCACGUUGGUUGCUGAAGUCUGUCCCCCCGGCUGGCUUGCCGGUUGUUGAUGAGGACGUGCCCGGAGCCUAAAUGGUUCAUGCCUCGAAGGGAACGUGAUGUGCACGUCACUCGGACGUCACCCCAUCGAGCGAUCGAACGUACGAGCGAAAUUCUACUACCAUGGUCACGCUCACGGGUGGCGUCACAUCGGCUCUACUAGGCCUCGGUACCCUCUCACCGGCGACACCGCCACAACCGA…	0.0060788			chitin-binding protein
DC74_RS07315	103	130	104	110	8.65	Cluster_7989_GCF_000695235.1_ASM69523v1_genomic.gbff_DC74_RS29015.p01_DC74_RS29020.p01_DP	120	153	146	152	17.95	-22.14	-48.74	-1.99303	ACCGCCACCGCGCUCGUCGCCGCCGCCC&GGGUGGCGGCGAAUGAGCCGUAUUGCGUGGUGGU	((((((((.(((((((((((((((((((&))))))))))).))))))......))))))))))	GCCCGUCCACGGCGCGGCUAUGUCCCCAUCCGCUCGGGCGAUUCCGUCGCCCCGCGCAGCAAGGAGUCCCGCACCAUGUCCCCCUUCGUCACCGGACGCCGCACCGCCACCGCGCUCGUCGCCGCCGCCCUCCUCAUGCCGCUCGCCGCC	GUCGCCUCUUCUCUAGCUCGACGAGCUGUCGUACCAGGGUCAACAUCCAACCAGGCCGAAAACGUUCCCGCUCGUGCCUUUUCCCCGAAAAAUUUCUUUCGAGGGAGCCGGGUGCUGCCGGGUGGCGGCGAAUGAGCCGUAUUGCGUGGUGGUCUGAUUCACGUUGGUUGCUGAAGUCUGUCCCCCCGGCUGGCUUGCCGGUUGUUGAUGAGGACGUGCCCGGAGCCUAAAUGGUUCAUGCCUCGAAGGGAACGUGAUGUGCACGUCACUCGGACGUCACCCCAUCGAGCGAUCGAACGUACGAGCGAAAUUCUACUACCAUGGUCACGCUCACGGGUGGCGUCACAUCGGCUCUACUAGGCCUCGGUACCCUCUCACCGGCGACACCGCCACAACCGA…	0.0061745			molybdate ABC transporter substrate-binding protein
DC74_RS36590	64	106	87	93	11.48	Cluster_7989_GCF_000695235.1_ASM69523v1_genomic.gbff_DC74_RS29015.p01_DC74_RS29020.p01_DP	110	156	124	130	23.98	-22.11	-57.57	-1.99033	CGGACCGCCCGCAUGAGCACGCCCGCCGCCAGCCACCGCACCC&GGGUGCUGCCGGGUGGCGGCGAAUGAGCCGUAUUGCGUGGUGGUCUG	(((((((((((((((.((.....((((((((.((...((((((&))))))....)).)))))))).....)))))...))).)))))))))	CGACCGCUCCACCCUCCCGCUGAGCUGCGCCUACACCGACCGCGACGCCCCCGUCGAGAAAGCCGGACCGCCCGCAUGAGCACGCCCGCCGCCAGCCACCGCACCCUGUACGACUGGUUCGCCGCCGCCGUCGACCGGCACGGCGAACGC	GUCGCCUCUUCUCUAGCUCGACGAGCUGUCGUACCAGGGUCAACAUCCAACCAGGCCGAAAACGUUCCCGCUCGUGCCUUUUCCCCGAAAAAUUUCUUUCGAGGGAGCCGGGUGCUGCCGGGUGGCGGCGAAUGAGCCGUAUUGCGUGGUGGUCUGAUUCACGUUGGUUGCUGAAGUCUGUCCCCCCGGCUGGCUUGCCGGUUGUUGAUGAGGACGUGCCCGGAGCCUAAAUGGUUCAUGCCUCGAAGGGAACGUGAUGUGCACGUCACUCGGACGUCACCCCAUCGAGCGAUCGAACGUACGAGCGAAAUUCUACUACCAUGGUCACGCUCACGGGUGGCGUCACAUCGGCUCUACUAGGCCUCGGUACCCUCUCACCGGCGACACCGCCACAACCGA…	0.0062473			D-alanine--poly(phosphoribitol) ligase
DC74_RS38625	17	68	60	66	14.02	Cluster_7989_GCF_000695235.1_ASM69523v1_genomic.gbff_DC74_RS29015.p01_DC74_RS29020.p01_DP	93	152	95	101	29.36	-22.03	-65.41	-1.98313	CCGCCCGCCCGGCACGACCCGCCGACCACCCCGCCCGCACCCACGAAGGAGA&UUUCUUUCGAGGGAGCCGGGUGCUGCCGGGUGGCGGCGAAUGAGCCGUAUUGCGUGGUGG	((((((((.((((......(((((.(((((((((((((.(((.(((((((((&))))))))).))).)).))))).....))))))))))).....))))....))).)))))	CGGCGAACUGGCCGCCCCGCCCGCCCGGCACGACCCGCCGACCACCCCGCCCGCACCCACGAAGGAGAGCGAGUGAUGAGCGGAACCACCCCCGCGCCGCCCGGCCUCGGCGGCCUGACCGUCGCCACCGCCCUGCCCUACCGCACCGAC	GUCGCCUCUUCUCUAGCUCGACGAGCUGUCGUACCAGGGUCAACAUCCAACCAGGCCGAAAACGUUCCCGCUCGUGCCUUUUCCCCGAAAAAUUUCUUUCGAGGGAGCCGGGUGCUGCCGGGUGGCGGCGAAUGAGCCGUAUUGCGUGGUGGUCUGAUUCACGUUGGUUGCUGAAGUCUGUCCCCCCGGCUGGCUUGCCGGUUGUUGAUGAGGACGUGCCCGGAGCCUAAAUGGUUCAUGCCUCGAAGGGAACGUGAUGUGCACGUCACUCGGACGUCACCCCAUCGAGCGAUCGAACGUACGAGCGAAAUUCUACUACCAUGGUCACGCUCACGGGUGGCGUCACAUCGGCUCUACUAGGCCUCGGUACCCUCUCACCGGCGACACCGCCACAACCGA…	0.0064455			dihydrodipicolinate synthase family protein
DC74_RS39855	8	59	26	32	6.66	Cluster_7989_GCF_000695235.1_ASM69523v1_genomic.gbff_DC74_RS29015.p01_DC74_RS29020.p01_DP	109	182	144	150	29.37	-21.96	-57.99	-1.97683	GACACCUUCUCGCACCCCACCGCGCCAGCCACCACCCCCUCCGCCGCACCCG&CGGGUGCUGCCGGGUGGCGGCGAAUGAGCCGUAUUGCGUGGUGGUCUGAUUCACGUUGGUUGCUGAAGUCUGUC	((((.((((..((((((((((((((..(((.((((((.....((.(((((((&))))))).)).)))))).)))..............))))))))).............)).))).))))..))))	CCUCUCCGACACCUUCUCGCACCCCACCGCGCCAGCCACCACCCCCUCCGCCGCACCCGCCGGCAUGAGCACACGAUGACCACUCUGACCGGCGCGGAUCCGACGCUCAUCCGCGCCGCCUGCCUGUUCGGCCCACUCCUUGCCACCGGC	GUCGCCUCUUCUCUAGCUCGACGAGCUGUCGUACCAGGGUCAACAUCCAACCAGGCCGAAAACGUUCCCGCUCGUGCCUUUUCCCCGAAAAAUUUCUUUCGAGGGAGCCGGGUGCUGCCGGGUGGCGGCGAAUGAGCCGUAUUGCGUGGUGGUCUGAUUCACGUUGGUUGCUGAAGUCUGUCCCCCCGGCUGGCUUGCCGGUUGUUGAUGAGGACGUGCCCGGAGCCUAAAUGGUUCAUGCCUCGAAGGGAACGUGAUGUGCACGUCACUCGGACGUCACCCCAUCGAGCGAUCGAACGUACGAGCGAAAUUCUACUACCAUGGUCACGCUCACGGGUGGCGUCACAUCGGCUCUACUAGGCCUCGGUACCCUCUCACCGGCGACACCGCCACAACCGA…	0.006624			isoprenylcysteine carboxylmethyltransferase family protein
DC74_RS13910	4	39	18	24	3.43	Cluster_7989_GCF_000695235.1_ASM69523v1_genomic.gbff_DC74_RS29015.p01_DC74_RS29020.p01_DP	136	173	149	155	11.53	-21.86	-36.82	-1.96783	CACGACCAACGACAAGACCACCGCACGACCAACGGC&GCCGUAUUGCGUGGUGGUCUGAUUCACGUUGGUUGCUG	(((((((((((...((((((((((........((((&))))......))))))))))......))))))))).))	CCGCACGACCAACGACAAGACCACCGCACGACCAACGGCAAGAGCAACGGCAAGAGCAACGGCAAGAGCAACGGCAUGAACGACGACACGGACGCGACGACGCAGGAGACACGGCACGUGGUGUGGACGGGAGAGUGGGUCGCCGAACGG	GUCGCCUCUUCUCUAGCUCGACGAGCUGUCGUACCAGGGUCAACAUCCAACCAGGCCGAAAACGUUCCCGCUCGUGCCUUUUCCCCGAAAAAUUUCUUUCGAGGGAGCCGGGUGCUGCCGGGUGGCGGCGAAUGAGCCGUAUUGCGUGGUGGUCUGAUUCACGUUGGUUGCUGAAGUCUGUCCCCCCGGCUGGCUUGCCGGUUGUUGAUGAGGACGUGCCCGGAGCCUAAAUGGUUCAUGCCUCGAAGGGAACGUGAUGUGCACGUCACUCGGACGUCACCCCAUCGAGCGAUCGAACGUACGAGCGAAAUUCUACUACCAUGGUCACGCUCACGGGUGGCGUCACAUCGGCUCUACUAGGCCUCGGUACCCUCUCACCGGCGACACCGCCACAACCGA…	0.0068876			phosphoribosyltransferase
DC74_RS34235	5	62	36	42	12.44	Cluster_7989_GCF_000695235.1_ASM69523v1_genomic.gbff_DC74_RS29015.p01_DC74_RS29020.p01_DP	165	210	180	186	16.5	-21.8	-50.74	-1.96242	CAGGAGCGACGGGGACAGGAACGACCAGGAGGGGGGACGACCGAUACGGGAGCGACCA&UGGUUGCUGAAGUCUGUCCCCCCGGCUGGCUUGCCGGUUGUUGAUG	((..((((((.((..((((.....((((..(((((((((((.........((((((((&))))))))...))).))))))))..)))))))))).))))))..))	GGAACAGGAGCGACGGGGACAGGAACGACCAGGAGGGGGGACGACCGAUACGGGAGCGACCAGGAAGGAGCGACGGUGAGGGAGACGGCGACGCGUUACGUCACGGUGACGGCGCUCAGCCACACCGGUCUGGUCCGGGAGCACAACGAG	GUCGCCUCUUCUCUAGCUCGACGAGCUGUCGUACCAGGGUCAACAUCCAACCAGGCCGAAAACGUUCCCGCUCGUGCCUUUUCCCCGAAAAAUUUCUUUCGAGGGAGCCGGGUGCUGCCGGGUGGCGGCGAAUGAGCCGUAUUGCGUGGUGGUCUGAUUCACGUUGGUUGCUGAAGUCUGUCCCCCCGGCUGGCUUGCCGGUUGUUGAUGAGGACGUGCCCGGAGCCUAAAUGGUUCAUGCCUCGAAGGGAACGUGAUGUGCACGUCACUCGGACGUCACCCCAUCGAGCGAUCGAACGUACGAGCGAAAUUCUACUACCAUGGUCACGCUCACGGGUGGCGUCACAUCGGCUCUACUAGGCCUCGGUACCCUCUCACCGGCGACACCGCCACAACCGA…	0.0070508			serine/threonine-protein phosphatase
DC74_RS37555	20	150	142	148	31.52	Cluster_7989_GCF_000695235.1_ASM69523v1_genomic.gbff_DC74_RS29015.p01_DC74_RS29020.p01_DP	120	267	122	128	53.12	-21.78	-106.42	-1.96062	GGCGGCACCAACGAAAUCCUGCGCGGCAUCAUCACCCGAGGUCUGGAGCUGUCCCGAUGAGCACCGAAUCCGCCACCGAACACCCUGCCGCACCCUCCGCCGAACGCGCCGCCGACGCCCUGCCGCCGCUC&GGGUGGCGGCGAAUGAGCCGUAUUGCGUGGUGGUCUGAUUCACGUUGGUUGCUGAAGUCUGUCCCCCCGGCUGGCUUGCCGGUUGUUGAUGAGGACGUGCCCGGAGCCUAAAUGGUUCAUGCCUCGAAGGGAACGUGAUGUGCACGUC	((((((((..(((....(((.((.(((((.((((....((((((((.((.((((..((.(((((((.....(((((((.(((..((...(((.((..((..(((....(((((.((((...((((((((((&))))))))))..............))))))))).....))).))..)).)))...))..))).....))).))))....))).)))).))..))))..))))))).)))...))))..))))).)).)))...)))...)))).))))	GCCGGGAUACACACUGCGCGGCGGCACCAACGAAAUCCUGCGCGGCAUCAUCACCCGAGGUCUGGAGCUGUCCCGAUGAGCACCGAAUCCGCCACCGAACACCCUGCCGCACCCUCCGCCGAACGCGCCGCCGACGCCCUGCCGCCGCUC	GUCGCCUCUUCUCUAGCUCGACGAGCUGUCGUACCAGGGUCAACAUCCAACCAGGCCGAAAACGUUCCCGCUCGUGCCUUUUCCCCGAAAAAUUUCUUUCGAGGGAGCCGGGUGCUGCCGGGUGGCGGCGAAUGAGCCGUAUUGCGUGGUGGUCUGAUUCACGUUGGUUGCUGAAGUCUGUCCCCCCGGCUGGCUUGCCGGUUGUUGAUGAGGACGUGCCCGGAGCCUAAAUGGUUCAUGCCUCGAAGGGAACGUGAUGUGCACGUCACUCGGACGUCACCCCAUCGAGCGAUCGAACGUACGAGCGAAAUUCUACUACCAUGGUCACGCUCACGGGUGGCGUCACAUCGGCUCUACUAGGCCUCGGUACCCUCUCACCGGCGACACCGCCACAACCGA…	0.007106			acyl-CoA dehydrogenase
DC74_RS31545	4	58	13	19	27.78	Cluster_7989_GCF_000695235.1_ASM69523v1_genomic.gbff_DC74_RS29015.p01_DC74_RS29020.p01_DP	107	171	148	154	28.18	-21.78	-77.74	-1.96062	GCGACCUACGACCGCCGCCCUACGGCUCGCGCCCGAAGCGCCCGGCGGACUCGGC&GCCGGGUGCUGCCGGGUGGCGGCGAAUGAGCCGUAUUGCGUGGUGGUCUGAUUCACGUUGGUUGC	((((((.(((((((((((..((((((((.((((.....(((((((((((((((((&))))))).))))))))))..))))...))))))))....)))))))))........)).))))))	GUCGCGACCUACGACCGCCGCCCUACGGCUCGCGCCCGAAGCGCCCGGCGGACUCGGCCCGUUACGCUCCCCGCCAUGCGCUCGCUCCCCCCGCCCCGCGACGCCGGGCAACGCAAGAAGGACGCCCUGCGGCUGCUGGCCGCCGAAGAG	GUCGCCUCUUCUCUAGCUCGACGAGCUGUCGUACCAGGGUCAACAUCCAACCAGGCCGAAAACGUUCCCGCUCGUGCCUUUUCCCCGAAAAAUUUCUUUCGAGGGAGCCGGGUGCUGCCGGGUGGCGGCGAAUGAGCCGUAUUGCGUGGUGGUCUGAUUCACGUUGGUUGCUGAAGUCUGUCCCCCCGGCUGGCUUGCCGGUUGUUGAUGAGGACGUGCCCGGAGCCUAAAUGGUUCAUGCCUCGAAGGGAACGUGAUGUGCACGUCACUCGGACGUCACCCCAUCGAGCGAUCGAACGUACGAGCGAAAUUCUACUACCAUGGUCACGCUCACGGGUGGCGUCACAUCGGCUCUACUAGGCCUCGGUACCCUCUCACCGGCGACACCGCCACAACCGA…	0.007106			pyridoxamine 5'-phosphate oxidase-like FMN-binding protein
DC74_RS35045	59	124	86	92	15.11	Cluster_7989_GCF_000695235.1_ASM69523v1_genomic.gbff_DC74_RS29015.p01_DC74_RS29020.p01_DP	110	180	146	152	28.86	-21.77	-65.74	-1.95972	CAGACAGGCAGACCCCCAUGACGCAGACCACCACGACCGCGUCCAUACCCGGCCCCGACCGCACCC&GGGUGCUGCCGGGUGGCGGCGAAUGAGCCGUAUUGCGUGGUGGUCUGAUUCACGUUGGUUGCUGAAGUCUG	(((((..(((.(((....(((..((((((((((((..(((..((..(((((((.......((((((&)))))).)))))))))..)))..............))))))))))))..)))....))))))....)))))	UACCCAGCCGCGACCAGGCCCGCGACGCGAGCACCCGCCGCGGCGCACCCGCCCAGAGCAGACAGGCAGACCCCCAUGACGCAGACCACCACGACCGCGUCCAUACCCGGCCCCGACCGCACCCUGACCGAGACCGACCGGACCCGGCAC	GUCGCCUCUUCUCUAGCUCGACGAGCUGUCGUACCAGGGUCAACAUCCAACCAGGCCGAAAACGUUCCCGCUCGUGCCUUUUCCCCGAAAAAUUUCUUUCGAGGGAGCCGGGUGCUGCCGGGUGGCGGCGAAUGAGCCGUAUUGCGUGGUGGUCUGAUUCACGUUGGUUGCUGAAGUCUGUCCCCCCGGCUGGCUUGCCGGUUGUUGAUGAGGACGUGCCCGGAGCCUAAAUGGUUCAUGCCUCGAAGGGAACGUGAUGUGCACGUCACUCGGACGUCACCCCAUCGAGCGAUCGAACGUACGAGCGAAAUUCUACUACCAUGGUCACGCUCACGGGUGGCGUCACAUCGGCUCUACUAGGCCUCGGUACCCUCUCACCGGCGACACCGCCACAACCGA…	0.0071338			pyridoxamine 5'-phosphate oxidase family protein
DC74_RS12280	2	65	29	35	19.14	Cluster_7989_GCF_000695235.1_ASM69523v1_genomic.gbff_DC74_RS29015.p01_DC74_RS29020.p01_DP	94	154	120	126	29.35	-21.76	-70.25	-1.95882	GACGACCGCGCACGGGCCCCGCCGACCGCCACCCGCCCCGCGACCACUGCCCCCAGCGAAAGGA&UUCUUUCGAGGGAGCCGGGUGCUGCCGGGUGGCGGCGAAUGAGCCGUAUUGCGUGGUGGUC	(((.((((((((..(((.....((.((((((((((....((.(((...((.(((..((((((((&)))))))).))).))..)))))...)))))))))))).....)))....)))))))).)))	GGACGACCGCGCACGGGCCCCGCCGACCGCCACCCGCCCCGCGACCACUGCCCCCAGCGAAAGGACGCCCCGCAGAUGACGGACGCCACCACCGCCACCACGACGCCGCCGGACCCGGAACCGGCCGCCCCCGCAGGGCCCCUGACGACC	GUCGCCUCUUCUCUAGCUCGACGAGCUGUCGUACCAGGGUCAACAUCCAACCAGGCCGAAAACGUUCCCGCUCGUGCCUUUUCCCCGAAAAAUUUCUUUCGAGGGAGCCGGGUGCUGCCGGGUGGCGGCGAAUGAGCCGUAUUGCGUGGUGGUCUGAUUCACGUUGGUUGCUGAAGUCUGUCCCCCCGGCUGGCUUGCCGGUUGUUGAUGAGGACGUGCCCGGAGCCUAAAUGGUUCAUGCCUCGAAGGGAACGUGAUGUGCACGUCACUCGGACGUCACCCCAUCGAGCGAUCGAACGUACGAGCGAAAUUCUACUACCAUGGUCACGCUCACGGGUGGCGUCACAUCGGCUCUACUAGGCCUCGGUACCCUCUCACCGGCGACACCGCCACAACCGA…	0.0071617			ADP-ribosylglycohydrolase family protein
DC74_RS08820	7	38	30	36	7.48	Cluster_7989_GCF_000695235.1_ASM69523v1_genomic.gbff_DC74_RS29015.p01_DC74_RS29020.p01_DP	3	35	5	11	8.31	-21.71	-37.5	-1.95432	GGUGGGGUGGUUCGGGGCGUGGAGAGGGGGUG&CGCCUCUUCUCUAGCUCGACGAGCUGUCGUACC	(((..(((((((((((((.(((((((((((((&)))))))))))))))))..)))))))))..)))	GCGGUCGGUGGGGUGGUUCGGGGCGUGGAGAGGGGGUGUGGGCUGCGUGGAGGGGGGCGGUGGCAGGAUGGCGGCAUGGUGACGGAUCAGCCGUGGACGGGGCUCCACGGGGACCUUUUGACGGUGAAGGACGCGGUGUACGACCGGGGC	GUCGCCUCUUCUCUAGCUCGACGAGCUGUCGUACCAGGGUCAACAUCCAACCAGGCCGAAAACGUUCCCGCUCGUGCCUUUUCCCCGAAAAAUUUCUUUCGAGGGAGCCGGGUGCUGCCGGGUGGCGGCGAAUGAGCCGUAUUGCGUGGUGGUCUGAUUCACGUUGGUUGCUGAAGUCUGUCCCCCCGGCUGGCUUGCCGGUUGUUGAUGAGGACGUGCCCGGAGCCUAAAUGGUUCAUGCCUCGAAGGGAACGUGAUGUGCACGUCACUCGGACGUCACCCCAUCGAGCGAUCGAACGUACGAGCGAAAUUCUACUACCAUGGUCACGCUCACGGGUGGCGUCACAUCGGCUCUACUAGGCCUCGGUACCCUCUCACCGGCGACACCGCCACAACCGA…	0.0073028			MepB domain containing protein
DC74_RS36095	1	76	43	49	22.62	Cluster_7989_GCF_000695235.1_ASM69523v1_genomic.gbff_DC74_RS29015.p01_DC74_RS29020.p01_DP	143	210	167	173	22.42	-21.7	-66.74	-1.95342	CGUCUUCAACGGCAAGAGCCAGCGAGUGGCCAUUGACGUGAGCAGCAACGGAUUCGUGAUCGGAGCAAACCCCGCA&UGCGUGGUGGUCUGAUUCACGUUGGUUGCUGAAGUCUGUCCCCCCGGCUGGCUUGCCGGUUGUUGAUG	((((..((((((((..(((((((....((.....(((.....(((((((.....((((((((((.((..((.((((&)))).)))).)))))).))))...)))))))..))).....))...))))))))))).))))..))))	CGUCUUCAACGGCAAGAGCCAGCGAGUGGCCAUUGACGUGAGCAGCAACGGAUUCGUGAUCGGAGCAAACCCCGCAUGACCUUCGAAGAACUGCGCUACGUGCUCGUUCGGGCCCGCGGUGAGCAGUCUGCGCUGUACGAGACGCCGGAG	GUCGCCUCUUCUCUAGCUCGACGAGCUGUCGUACCAGGGUCAACAUCCAACCAGGCCGAAAACGUUCCCGCUCGUGCCUUUUCCCCGAAAAAUUUCUUUCGAGGGAGCCGGGUGCUGCCGGGUGGCGGCGAAUGAGCCGUAUUGCGUGGUGGUCUGAUUCACGUUGGUUGCUGAAGUCUGUCCCCCCGGCUGGCUUGCCGGUUGUUGAUGAGGACGUGCCCGGAGCCUAAAUGGUUCAUGCCUCGAAGGGAACGUGAUGUGCACGUCACUCGGACGUCACCCCAUCGAGCGAUCGAACGUACGAGCGAAAUUCUACUACCAUGGUCACGCUCACGGGUGGCGUCACAUCGGCUCUACUAGGCCUCGGUACCCUCUCACCGGCGACACCGCCACAACCGA…	0.0073313			Derived by automated computational analysis using gene prediction method: Protein Homology.
DC74_RS08545	47	104	98	104	19.68	Cluster_7989_GCF_000695235.1_ASM69523v1_genomic.gbff_DC74_RS29015.p01_DC74_RS29020.p01_DP	110	173	110	116	27.44	-21.68	-68.8	-1.95162	CAGCAGACCAACGAGGACGGAUCCCGCACAUGAGCGAGCCGCAGCACGAGCAGCACCC&GGGUGCUGCCGGGUGGCGGCGAAUGAGCCGUAUUGCGUGGUGGUCUGAUUCACGUUGGUUGCUG	(((((.(((((((.(((((((((((((.((...((..(((((....((.(((((((((&)))))))))))....)))))......)).....)).)))).)))))).))).))))))))))))	UGCCAACGGCGUCCAGUUGGCGUGGCACAACCACGAGGUCCACCAGCAGCAGACCAACGAGGACGGAUCCCGCACAUGAGCGAGCCGCAGCACGAGCAGCACCCCGCCGGGCCGGUCUUCCACGGCGCCGUCUCCGGCUCCCAGUUCGCC	GUCGCCUCUUCUCUAGCUCGACGAGCUGUCGUACCAGGGUCAACAUCCAACCAGGCCGAAAACGUUCCCGCUCGUGCCUUUUCCCCGAAAAAUUUCUUUCGAGGGAGCCGGGUGCUGCCGGGUGGCGGCGAAUGAGCCGUAUUGCGUGGUGGUCUGAUUCACGUUGGUUGCUGAAGUCUGUCCCCCCGGCUGGCUUGCCGGUUGUUGAUGAGGACGUGCCCGGAGCCUAAAUGGUUCAUGCCUCGAAGGGAACGUGAUGUGCACGUCACUCGGACGUCACCCCAUCGAGCGAUCGAACGUACGAGCGAAAUUCUACUACCAUGGUCACGCUCACGGGUGGCGUCACAUCGGCUCUACUAGGCCUCGGUACCCUCUCACCGGCGACACCGCCACAACCGA…	0.0073888			Derived by automated computational analysis using gene prediction method: Protein Homology.
DC74_RS35740	56	88	80	86	14.54	Cluster_7989_GCF_000695235.1_ASM69523v1_genomic.gbff_DC74_RS29015.p01_DC74_RS29020.p01_DP	193	223	195	201	11.47	-21.64	-47.65	-1.94802	CCGGGCCGGUCCCCGUCGACCUCACCGGUGAGC&GCUUGCCGGUUGUUGAUGAGGACGUGCCCGG	((((((..((((.(((((((...((((((((((&)))))))))).))))))).))))..))))))	CCGCAAGGUGGCGAGCAGCAGCAGGUCCAGCAGUCGGUCGCGCAUCACCUGCUGCCCGGGCCGGUCCCCGUCGACCUCACCGGUGAGCUGAGGCUGCCGGCCGGAGACGGCGCGGCCUCCUUCGUCGACGCCGGCAACAUCGCCGCGGUC	GUCGCCUCUUCUCUAGCUCGACGAGCUGUCGUACCAGGGUCAACAUCCAACCAGGCCGAAAACGUUCCCGCUCGUGCCUUUUCCCCGAAAAAUUUCUUUCGAGGGAGCCGGGUGCUGCCGGGUGGCGGCGAAUGAGCCGUAUUGCGUGGUGGUCUGAUUCACGUUGGUUGCUGAAGUCUGUCCCCCCGGCUGGCUUGCCGGUUGUUGAUGAGGACGUGCCCGGAGCCUAAAUGGUUCAUGCCUCGAAGGGAACGUGAUGUGCACGUCACUCGGACGUCACCCCAUCGAGCGAUCGAACGUACGAGCGAAAUUCUACUACCAUGGUCACGCUCACGGGUGGCGUCACAUCGGCUCUACUAGGCCUCGGUACCCUCUCACCGGCGACACCGCCACAACCGA…	0.007505			NAD(P)-dependent oxidoreductase
DC74_RS10960	119	145	131	137	8.1	Cluster_7989_GCF_000695235.1_ASM69523v1_genomic.gbff_DC74_RS29015.p01_DC74_RS29020.p01_DP	143	170	151	157	8.27	-21.64	-38.01	-1.94802	CGACCGAUCGCGUCAGACCGCCGCGCA&UGCGUGGUGGUCUGAUUCACGUUGGUUG	(((((((.((..(((((((((((((((&)))))))))))))))....)))))))))	AUUCCACAUCACAUCGUCAUUACAAAGCGCACGGUUUGACCAAGUGCAUACAUCACACGCGGUAACGUCGUUUGAGUGCGUACCGAUGACAAGCUCGACCAGAUGGAGGAGCGCCUCCCGACCGAUCGCGUCAGACCGCCGCGCAUGACC	GUCGCCUCUUCUCUAGCUCGACGAGCUGUCGUACCAGGGUCAACAUCCAACCAGGCCGAAAACGUUCCCGCUCGUGCCUUUUCCCCGAAAAAUUUCUUUCGAGGGAGCCGGGUGCUGCCGGGUGGCGGCGAAUGAGCCGUAUUGCGUGGUGGUCUGAUUCACGUUGGUUGCUGAAGUCUGUCCCCCCGGCUGGCUUGCCGGUUGUUGAUGAGGACGUGCCCGGAGCCUAAAUGGUUCAUGCCUCGAAGGGAACGUGAUGUGCACGUCACUCGGACGUCACCCCAUCGAGCGAUCGAACGUACGAGCGAAAUUCUACUACCAUGGUCACGCUCACGGGUGGCGUCACAUCGGCUCUACUAGGCCUCGGUACCCUCUCACCGGCGACACCGCCACAACCGA…	0.007505			PAP2 family protein
DC74_RS36075	78	146	140	146	16.34	Cluster_7989_GCF_000695235.1_ASM69523v1_genomic.gbff_DC74_RS29015.p01_DC74_RS29020.p01_DP	99	154	99	105	29.37	-21.61	-67.32	-1.94532	GACCGAUCACGCACUACGGCUGCUGCGAAAAGACCGCCGCCUAGCGGAACUAGCCGCCUUCCCCUUCGA&UCGAGGGAGCCGGGUGCUGCCGGGUGGCGGCGAAUGAGCCGUAUUGCGUGGUGGUC	((((.((((((((.(((((((....((......((((((((..((((.((...(((.((...(((((((&))))))))).))))).))))..))))))))))....))))))).))))))))))))	GCUCCGUUAGGUGUGCCUCCAACCGAGCUCGUCACACGUGCUGCAUUGUCAGUGGGCGGUGUUACUUUCUGUGACAUGACCGAUCACGCACUACGGCUGCUGCGAAAAGACCGCCGCCUAGCGGAACUAGCCGCCUUCCCCUUCGACUUC	GUCGCCUCUUCUCUAGCUCGACGAGCUGUCGUACCAGGGUCAACAUCCAACCAGGCCGAAAACGUUCCCGCUCGUGCCUUUUCCCCGAAAAAUUUCUUUCGAGGGAGCCGGGUGCUGCCGGGUGGCGGCGAAUGAGCCGUAUUGCGUGGUGGUCUGAUUCACGUUGGUUGCUGAAGUCUGUCCCCCCGGCUGGCUUGCCGGUUGUUGAUGAGGACGUGCCCGGAGCCUAAAUGGUUCAUGCCUCGAAGGGAACGUGAUGUGCACGUCACUCGGACGUCACCCCAUCGAGCGAUCGAACGUACGAGCGAAAUUCUACUACCAUGGUCACGCUCACGGGUGGCGUCACAUCGGCUCUACUAGGCCUCGGUACCCUCUCACCGGCGACACCGCCACAACCGA…	0.0075933			Derived by automated computational analysis using gene prediction method: Protein Homology.
DC74_RS19915	4	75	37	43	30.83	Cluster_7989_GCF_000695235.1_ASM69523v1_genomic.gbff_DC74_RS29015.p01_DC74_RS29020.p01_DP	361	428	387	393	27.65	-21.58	-80.06	-1.94262	GAGUCGGUGGCGGGGCGAGCCGGGUGAGCGGAGGUGGCGGGUGGUCGCCGAGACCGUGGAGCGGGCCGGGGC&GCCUCGGUACCCUCUCACCGGCGACACCGCCACAACCGAGUCCGCGGAAUGCGGACUGCCAGAAAUUC	((((...((((((..((..(((((....(((..(((((((...(((((((.....((((((.((.(((((((&)))))))..))))).)))))))))).)))))))..)))...)).)))....))..))))))...))))	CGAGAGUCGGUGGCGGGGCGAGCCGGGUGAGCGGAGGUGGCGGGUGGUCGCCGAGACCGUGGAGCGGGCCGGGGCGUGGCGGCGGCGUCCGGCACCCCGUGGGGACGCGUCGGGGCCGCGGCGCGGCGGGCCCGGACGGCGCUGCUGUGG	GUCGCCUCUUCUCUAGCUCGACGAGCUGUCGUACCAGGGUCAACAUCCAACCAGGCCGAAAACGUUCCCGCUCGUGCCUUUUCCCCGAAAAAUUUCUUUCGAGGGAGCCGGGUGCUGCCGGGUGGCGGCGAAUGAGCCGUAUUGCGUGGUGGUCUGAUUCACGUUGGUUGCUGAAGUCUGUCCCCCCGGCUGGCUUGCCGGUUGUUGAUGAGGACGUGCCCGGAGCCUAAAUGGUUCAUGCCUCGAAGGGAACGUGAUGUGCACGUCACUCGGACGUCACCCCAUCGAGCGAUCGAACGUACGAGCGAAAUUCUACUACCAUGGUCACGCUCACGGGUGGCGUCACAUCGGCUCUACUAGGCCUCGGUACCCUCUCACCGGCGACACCGCCACAACCGA…	0.0076827			Derived by automated computational analysis using gene prediction method: Protein Homology.
DC74_RS13580	56	73	56	62	3.75	Cluster_7989_GCF_000695235.1_ASM69523v1_genomic.gbff_DC74_RS29015.p01_DC74_RS29020.p01_DP	63	78	72	78	3.44	-21.5	-28.69	-1.93542	GGCACGAGGCGAGGAACG&CGUUCCCGCUCGUGCC	((((((((.((.((((((&))))))))))))))))	UCCGUAAUCUCAGGAACACGACCGGCGGCCCGGGGAACGGCACGGCGGAGCGCACGGCACGAGGCGAGGAACGACAUGCGACUGAGACGACGACGGCAGGACGCCGGGGGCGACGACCCCGACGGCGGAGCGCAGCAGCCCUCCUGCGGG	GUCGCCUCUUCUCUAGCUCGACGAGCUGUCGUACCAGGGUCAACAUCCAACCAGGCCGAAAACGUUCCCGCUCGUGCCUUUUCCCCGAAAAAUUUCUUUCGAGGGAGCCGGGUGCUGCCGGGUGGCGGCGAAUGAGCCGUAUUGCGUGGUGGUCUGAUUCACGUUGGUUGCUGAAGUCUGUCCCCCCGGCUGGCUUGCCGGUUGUUGAUGAGGACGUGCCCGGAGCCUAAAUGGUUCAUGCCUCGAAGGGAACGUGAUGUGCACGUCACUCGGACGUCACCCCAUCGAGCGAUCGAACGUACGAGCGAAAUUCUACUACCAUGGUCACGCUCACGGGUGGCGUCACAUCGGCUCUACUAGGCCUCGGUACCCUCUCACCGGCGACACCGCCACAACCGA…	0.0079262			sensor histidine kinase
DC74_RS05405	65	130	65	71	25.81	Cluster_7989_GCF_000695235.1_ASM69523v1_genomic.gbff_DC74_RS29015.p01_DC74_RS29020.p01_DP	167	243	237	243	28.63	-21.48	-75.92	-1.93362	AGGCAUGGGCCAUGACGGGUGACGGCAAGAGCGACGCGGCACCUGCCGGACGGGGGAGUCAGCGAC&GUUGCUGAAGUCUGUCCCCCCGGCUGGCUUGCCGGUUGUUGAUGAGGACGUGCCCGGAGCCUAAAUGGUUCAUGCCU	(((((((((((((..((((..(((.((..((((((.(((((...(((((.((((((((((((((((&))))))))...))...)))))).))))).)))))))))))..))....))).))))........)))))))))))))	GGAGUGCAGAAAGAGUGCUCUCUAUGCGCUCGGGUAUGUCGAGGCAAUGAUUCUCAGACAGGGCAGGCAUGGGCCAUGACGGGUGACGGCAAGAGCGACGCGGCACCUGCCGGACGGGGGAGUCAGCGACUCGCCGAGACGGUGGCGGAG	GUCGCCUCUUCUCUAGCUCGACGAGCUGUCGUACCAGGGUCAACAUCCAACCAGGCCGAAAACGUUCCCGCUCGUGCCUUUUCCCCGAAAAAUUUCUUUCGAGGGAGCCGGGUGCUGCCGGGUGGCGGCGAAUGAGCCGUAUUGCGUGGUGGUCUGAUUCACGUUGGUUGCUGAAGUCUGUCCCCCCGGCUGGCUUGCCGGUUGUUGAUGAGGACGUGCCCGGAGCCUAAAUGGUUCAUGCCUCGAAGGGAACGUGAUGUGCACGUCACUCGGACGUCACCCCAUCGAGCGAUCGAACGUACGAGCGAAAUUCUACUACCAUGGUCACGCUCACGGGUGGCGUCACAUCGGCUCUACUAGGCCUCGGUACCCUCUCACCGGCGACACCGCCACAACCGA…	0.0079882			FadR family transcriptional regulator
DC74_RS15565	100	150	143	149	15.9	Cluster_7989_GCF_000695235.1_ASM69523v1_genomic.gbff_DC74_RS29015.p01_DC74_RS29020.p01_DP	117	173	118	124	21.63	-21.47	-59	-1.93272	CAGUACAACUUCCUCACCAACUCGCCGGCGUCGUUCGCCCCGCCGCCCGGC&GCCGGGUGGCGGCGAAUGAGCCGUAUUGCGUGGUGGUCUGAUUCACGUUGGUUGCUG	(((((((((....((((((...(((((((.(((((((((..((((((((((&)))))))))))))))))))))))....)))...))))..)).....))))..)))))	CGCCGCACCGCCCCCGCGCCCGGCCCCGAGCAGUCCACCGAGUUCUGCCCGCAGUGCCGCACCCCGCGGGAGGGCAUGACGCCGUUCUGCUCCGAGUGCCAGUACAACUUCCUCACCAACUCGCCGGCGUCGUUCGCCCCGCCGCCCGGC	GUCGCCUCUUCUCUAGCUCGACGAGCUGUCGUACCAGGGUCAACAUCCAACCAGGCCGAAAACGUUCCCGCUCGUGCCUUUUCCCCGAAAAAUUUCUUUCGAGGGAGCCGGGUGCUGCCGGGUGGCGGCGAAUGAGCCGUAUUGCGUGGUGGUCUGAUUCACGUUGGUUGCUGAAGUCUGUCCCCCCGGCUGGCUUGCCGGUUGUUGAUGAGGACGUGCCCGGAGCCUAAAUGGUUCAUGCCUCGAAGGGAACGUGAUGUGCACGUCACUCGGACGUCACCCCAUCGAGCGAUCGAACGUACGAGCGAAAUUCUACUACCAUGGUCACGCUCACGGGUGGCGUCACAUCGGCUCUACUAGGCCUCGGUACCCUCUCACCGGCGACACCGCCACAACCGA…	0.0080194			FHA domain-containing protein
DC74_RS20655	22	91	66	72	28.9	Cluster_7989_GCF_000695235.1_ASM69523v1_genomic.gbff_DC74_RS29015.p01_DC74_RS29020.p01_DP	163	227	181	187	24.21	-21.44	-74.55	-1.93002	GGCUCCGUCGCGUCCGACGGCACCCCGGACGAGGGCGCCCAUGAGGGGGGAACCGUGACCAACAGCCGAC&GUUGGUUGCUGAAGUCUGUCCCCCCGGCUGGCUUGCCGGUUGUUGAUGAGGACGUGCCCGGAGCC	(((((((.(((((((..(((((..((((.((((...(((.....(((((((.....(((((.((((((((&)))))))).))..)))..))))))))))...)))))))).)))))....)))))))..)))))))	GAGGGGGAACGCAGCGCCCGUGGCUCCGUCGCGUCCGACGGCACCCCGGACGAGGGCGCCCAUGAGGGGGGAACCGUGACCAACAGCCGACAGCCGCAACCGCAGCCCCAGCCACAGAGCCGGGGCGGCCAGGGGAAGCCCCAGGGCGGC	GUCGCCUCUUCUCUAGCUCGACGAGCUGUCGUACCAGGGUCAACAUCCAACCAGGCCGAAAACGUUCCCGCUCGUGCCUUUUCCCCGAAAAAUUUCUUUCGAGGGAGCCGGGUGCUGCCGGGUGGCGGCGAAUGAGCCGUAUUGCGUGGUGGUCUGAUUCACGUUGGUUGCUGAAGUCUGUCCCCCCGGCUGGCUUGCCGGUUGUUGAUGAGGACGUGCCCGGAGCCUAAAUGGUUCAUGCCUCGAAGGGAACGUGAUGUGCACGUCACUCGGACGUCACCCCAUCGAGCGAUCGAACGUACGAGCGAAAUUCUACUACCAUGGUCACGCUCACGGGUGGCGUCACAUCGGCUCUACUAGGCCUCGGUACCCUCUCACCGGCGACACCGCCACAACCGA…	0.0081138			membrane protein
DC74_RS40370	43	72	64	70	4.05	Cluster_7989_GCF_000695235.1_ASM69523v1_genomic.gbff_DC74_RS29015.p01_DC74_RS29020.p01_DP	3	36	5	11	8.31	-21.42	-33.78	-1.92822	UGGGGGGACGGGAGUUGAGGGGGAGGGGUG&CGCCUCUUCUCUAGCUCGACGAGCUGUCGUACCA	(((...(((((..(((((((((((((((((&)))))))))))...))))))...)))))...)))	GAUGCGGUGGUGGCGGUCGAGGGGGGCGGCGCUUAGUACCGUUGGGGGGACGGGAGUUGAGGGGGAGGGGUGCGGGUGGACGAGGAGUCGGCGGACGCGCUGGCGGUGCUGGCCGCCACGAGCAUGGUGUCCGUCGGGGUGGACACCGCG	GUCGCCUCUUCUCUAGCUCGACGAGCUGUCGUACCAGGGUCAACAUCCAACCAGGCCGAAAACGUUCCCGCUCGUGCCUUUUCCCCGAAAAAUUUCUUUCGAGGGAGCCGGGUGCUGCCGGGUGGCGGCGAAUGAGCCGUAUUGCGUGGUGGUCUGAUUCACGUUGGUUGCUGAAGUCUGUCCCCCCGGCUGGCUUGCCGGUUGUUGAUGAGGACGUGCCCGGAGCCUAAAUGGUUCAUGCCUCGAAGGGAACGUGAUGUGCACGUCACUCGGACGUCACCCCAUCGAGCGAUCGAACGUACGAGCGAAAUUCUACUACCAUGGUCACGCUCACGGGUGGCGUCACAUCGGCUCUACUAGGCCUCGGUACCCUCUCACCGGCGACACCGCCACAACCGA…	0.0081773			sel1 repeat family protein
DC74_RS39095	6	94	6	12	18.68	Cluster_7989_GCF_000695235.1_ASM69523v1_genomic.gbff_DC74_RS29015.p01_DC74_RS29020.p01_DP	117	216	210	216	39.07	-21.42	-79.17	-1.92822	CGUCCUCAACGACGCCGCCGAAGCAACCCGCUGAACCACCGCGCCCACACCAGGAAGGACCACCACGAGCAUGGCCAUCGUCACCCAGC&GCCGGGUGGCGGCGAAUGAGCCGUAUUGCGUGGUGGUCUGAUUCACGUUGGUUGCUGAAGUCUGUCCCCCCGGCUGGCUUGCCGGUUGUUGAUGAGGACG	((((((((.((((....(((..((((((.((((.((....((..(((.((...(((.((((((((((...((((((((((((((((.((&)).))))))))....))).)))))....))))))))))...)))..)))))..))....)).........)))).)).)))))))..)))).))))))))	UACCUCGUCCUCAACGACGCCGCCGAAGCAACCCGCUGAACCACCGCGCCCACACCAGGAAGGACCACCACGAGCAUGGCCAUCGUCACCCAGCAACGCGUCGGCAACGGCACGGCCUCCGACUUCACCGGCGAAAUCGACUGGAGCAUC	GUCGCCUCUUCUCUAGCUCGACGAGCUGUCGUACCAGGGUCAACAUCCAACCAGGCCGAAAACGUUCCCGCUCGUGCCUUUUCCCCGAAAAAUUUCUUUCGAGGGAGCCGGGUGCUGCCGGGUGGCGGCGAAUGAGCCGUAUUGCGUGGUGGUCUGAUUCACGUUGGUUGCUGAAGUCUGUCCCCCCGGCUGGCUUGCCGGUUGUUGAUGAGGACGUGCCCGGAGCCUAAAUGGUUCAUGCCUCGAAGGGAACGUGAUGUGCACGUCACUCGGACGUCACCCCAUCGAGCGAUCGAACGUACGAGCGAAAUUCUACUACCAUGGUCACGCUCACGGGUGGCGUCACAUCGGCUCUACUAGGCCUCGGUACCCUCUCACCGGCGACACCGCCACAACCGA…	0.0081773			Derived by automated computational analysis using gene prediction method: GeneMarkS+.
DC74_RS08330	10	47	22	28	16.29	Cluster_7989_GCF_000695235.1_ASM69523v1_genomic.gbff_DC74_RS29015.p01_DC74_RS29020.p01_DP	28	68	46	52	8.2	-21.33	-45.82	-1.92012	GGGACGUUCGCCGGUUGGAAAGAUCCCCUUGGUGCGGC&GUCGUACCAGGGUCAACAUCCAACCAGGCCGAAAACGUUCC	(((((((((((((((((((.......((((((((((((&))))))))))))......))))))).)).)))..)))))))	AACGCUCAUGGGACGUUCGCCGGUUGGAAAGAUCCCCUUGGUGCGGCCCACGCACGGUGCGCCGACAACAGCGGUAUGCGUGUCGCCCUCGUCACCGAAUCCUUCCCGCCCGACGUCAACGGCGUCGCACACUGUGCCCUCCAAACCGCC	GUCGCCUCUUCUCUAGCUCGACGAGCUGUCGUACCAGGGUCAACAUCCAACCAGGCCGAAAACGUUCCCGCUCGUGCCUUUUCCCCGAAAAAUUUCUUUCGAGGGAGCCGGGUGCUGCCGGGUGGCGGCGAAUGAGCCGUAUUGCGUGGUGGUCUGAUUCACGUUGGUUGCUGAAGUCUGUCCCCCCGGCUGGCUUGCCGGUUGUUGAUGAGGACGUGCCCGGAGCCUAAAUGGUUCAUGCCUCGAAGGGAACGUGAUGUGCACGUCACUCGGACGUCACCCCAUCGAGCGAUCGAACGUACGAGCGAAAUUCUACUACCAUGGUCACGCUCACGGGUGGCGUCACAUCGGCUCUACUAGGCCUCGGUACCCUCUCACCGGCGACACCGCCACAACCGA…	0.0084693			glycosyltransferase family 1 protein
DC74_RS18245	84	104	98	104	3.15	Cluster_7989_GCF_000695235.1_ASM69523v1_genomic.gbff_DC74_RS29015.p01_DC74_RS29020.p01_DP	110	130	110	116	17.02	-21.32	-41.49	-1.91921	CGCCGUCACCCCCCAGCACCC&GGGUGCUGCCGGGUGGCGGCG	(((((((((((..((((((((&))))))))..)))))))))))	UGACCCUCACAUCGAUGUCAGGGCUUAGGAAGGGGGCGUCCGACCCAGUCACCCGUAUCGGGAGCGGAGGCCCCCAUGAGCGACGCCGUCACCCCCCAGCACCCCACCGCGCCCCCCGCCGCCCCCGGUGCGGGCACCGGGCGGCCGGAC	GUCGCCUCUUCUCUAGCUCGACGAGCUGUCGUACCAGGGUCAACAUCCAACCAGGCCGAAAACGUUCCCGCUCGUGCCUUUUCCCCGAAAAAUUUCUUUCGAGGGAGCCGGGUGCUGCCGGGUGGCGGCGAAUGAGCCGUAUUGCGUGGUGGUCUGAUUCACGUUGGUUGCUGAAGUCUGUCCCCCCGGCUGGCUUGCCGGUUGUUGAUGAGGACGUGCCCGGAGCCUAAAUGGUUCAUGCCUCGAAGGGAACGUGAUGUGCACGUCACUCGGACGUCACCCCAUCGAGCGAUCGAACGUACGAGCGAAAUUCUACUACCAUGGUCACGCUCACGGGUGGCGUCACAUCGGCUCUACUAGGCCUCGGUACCCUCUCACCGGCGACACCGCCACAACCGA…	0.0085024			LLM class F420-dependent oxidoreductase
DC74_RS34710	1	76	43	49	21.44	Cluster_7989_GCF_000695235.1_ASM69523v1_genomic.gbff_DC74_RS29015.p01_DC74_RS29020.p01_DP	143	210	167	173	22.42	-21.27	-65.13	-1.91471	CGUCUUCAACGGCAAGAGCCAGCGAGUGACCAUUGACGUGAGCAGCAACGGAUUCGUGAUCGGAGCAAACCCCGCA&UGCGUGGUGGUCUGAUUCACGUUGGUUGCUGAAGUCUGUCCCCCCGGCUGGCUUGCCGGUUGUUGAUG	((((..((((((((..(((((((....(((....(((.....(((((((.....((((((((((.((..((.((((&)))).)))).)))))).))))...)))))))..))).)))......))))))))))).))))..))))	CGUCUUCAACGGCAAGAGCCAGCGAGUGACCAUUGACGUGAGCAGCAACGGAUUCGUGAUCGGAGCAAACCCCGCAUGACCUUCGAAGAACUGCGCUACGUGCUCGUUCAGGCCCGCGGUGAGCAGUCCGCGCUGUACGAGACGCCGGAG	GUCGCCUCUUCUCUAGCUCGACGAGCUGUCGUACCAGGGUCAACAUCCAACCAGGCCGAAAACGUUCCCGCUCGUGCCUUUUCCCCGAAAAAUUUCUUUCGAGGGAGCCGGGUGCUGCCGGGUGGCGGCGAAUGAGCCGUAUUGCGUGGUGGUCUGAUUCACGUUGGUUGCUGAAGUCUGUCCCCCCGGCUGGCUUGCCGGUUGUUGAUGAGGACGUGCCCGGAGCCUAAAUGGUUCAUGCCUCGAAGGGAACGUGAUGUGCACGUCACUCGGACGUCACCCCAUCGAGCGAUCGAACGUACGAGCGAAAUUCUACUACCAUGGUCACGCUCACGGGUGGCGUCACAUCGGCUCUACUAGGCCUCGGUACCCUCUCACCGGCGACACCGCCACAACCGA…	0.0086698			Derived by automated computational analysis using gene prediction method: Protein Homology.
DC74_RS18165	2	75	52	58	12.65	Cluster_7989_GCF_000695235.1_ASM69523v1_genomic.gbff_DC74_RS29015.p01_DC74_RS29020.p01_DP	107	174	119	125	28.52	-21.25	-62.42	-1.91291	UCACGACCCACUCCGAUCACGACCCACUCCCGACCGCUCACCACGCCCGACCACCCGACGCGGAGGCACCCAGC&GCCGGGUGCUGCCGGGUGGCGGCGAAUGAGCCGUAUUGCGUGGUGGUCUGAUUCACGUUGGUUGCUGA	((((((((.((....((((.(((((((.....((.(((((...(((.((.(((((((..((....((((((.((&)).)))))).))))))))))))))..))))).)).....)))..))))))))....)).))))).)))	AUCACGACCCACUCCGAUCACGACCCACUCCCGACCGCUCACCACGCCCGACCACCCGACGCGGAGGCACCCAGCAUGCGGAUCGCGACCACGCUGUUCCUGACCGACGAGACGAUCCGGCCGACCCGGCUGGCCCAGGAGUUGGAGCAG	GUCGCCUCUUCUCUAGCUCGACGAGCUGUCGUACCAGGGUCAACAUCCAACCAGGCCGAAAACGUUCCCGCUCGUGCCUUUUCCCCGAAAAAUUUCUUUCGAGGGAGCCGGGUGCUGCCGGGUGGCGGCGAAUGAGCCGUAUUGCGUGGUGGUCUGAUUCACGUUGGUUGCUGAAGUCUGUCCCCCCGGCUGGCUUGCCGGUUGUUGAUGAGGACGUGCCCGGAGCCUAAAUGGUUCAUGCCUCGAAGGGAACGUGAUGUGCACGUCACUCGGACGUCACCCCAUCGAGCGAUCGAACGUACGAGCGAAAUUCUACUACCAUGGUCACGCUCACGGGUGGCGUCACAUCGGCUCUACUAGGCCUCGGUACCCUCUCACCGGCGACACCGCCACAACCGA…	0.0087376			LLM class F420-dependent oxidoreductase
DC74_RS18175	86	142	129	135	17.7	Cluster_7989_GCF_000695235.1_ASM69523v1_genomic.gbff_DC74_RS29015.p01_DC74_RS29020.p01_DP	140	208	148	154	22.82	-21.22	-61.74	-1.91021	UUGACCCCCGGCCCCAGACCGGAGACACGGUAACGAGCGUCACGGCUACCAGCAGUA&UAUUGCGUGGUGGUCUGAUUCACGUUGGUUGCUGAAGUCUGUCCCCCCGGCUGGCUUGCCGGUUGUUGA	(((((..(((((.((((.((((.(((((((((((.(((((((.((((((((((((((&)))))).)))))))))))....)))).))))))).....))))...))))))))...)))))..)))))	UCCUGCGGAGUGAAGGGUGGCACCCCGGAGGGUGAUCUUCCGGAUGCGAAAACAGCAGCGCUUAACGUCCUGUUCAUGGUUCAGGUUGACCCCCGGCCCCAGACCGGAGACACGGUAACGAGCGUCACGGCUACCAGCAGUAACAGCCAG	GUCGCCUCUUCUCUAGCUCGACGAGCUGUCGUACCAGGGUCAACAUCCAACCAGGCCGAAAACGUUCCCGCUCGUGCCUUUUCCCCGAAAAAUUUCUUUCGAGGGAGCCGGGUGCUGCCGGGUGGCGGCGAAUGAGCCGUAUUGCGUGGUGGUCUGAUUCACGUUGGUUGCUGAAGUCUGUCCCCCCGGCUGGCUUGCCGGUUGUUGAUGAGGACGUGCCCGGAGCCUAAAUGGUUCAUGCCUCGAAGGGAACGUGAUGUGCACGUCACUCGGACGUCACCCCAUCGAGCGAUCGAACGUACGAGCGAAAUUCUACUACCAUGGUCACGCUCACGGGUGGCGUCACAUCGGCUCUACUAGGCCUCGGUACCCUCUCACCGGCGACACCGCCACAACCGA…	0.0088404			APC family permease
DC74_RS13835	1	48	42	48	19.29	Cluster_7989_GCF_000695235.1_ASM69523v1_genomic.gbff_DC74_RS29015.p01_DC74_RS29020.p01_DP	110	160	110	116	25.77	-21.19	-66.25	-1.90751	GAAUCGGACGCCGGCCGCCCGGCCUCCCCGACCACCCGGCGAGCACCC&GGGUGCUGCCGGGUGGCGGCGAAUGAGCCGUAUUGCGUGGUGGUCUGAUUC	((((((((((((.((....((((.((.(((.(((((((((.(((((((&))))))))))))))))))).))....))))....))..)))).))))))))	GAAUCGGACGCCGGCCGCCCGGCCUCCCCGACCACCCGGCGAGCACCCCCGCCCAUCAGGCACGAUGGACCCAUCAUGAACCUCGACGACCUCGUGGCCCGGGCCCGCCGGCUCGCCGCUUCGGCGACGCCCGGCCGGCGCCGGCUGCUC	GUCGCCUCUUCUCUAGCUCGACGAGCUGUCGUACCAGGGUCAACAUCCAACCAGGCCGAAAACGUUCCCGCUCGUGCCUUUUCCCCGAAAAAUUUCUUUCGAGGGAGCCGGGUGCUGCCGGGUGGCGGCGAAUGAGCCGUAUUGCGUGGUGGUCUGAUUCACGUUGGUUGCUGAAGUCUGUCCCCCCGGCUGGCUUGCCGGUUGUUGAUGAGGACGUGCCCGGAGCCUAAAUGGUUCAUGCCUCGAAGGGAACGUGAUGUGCACGUCACUCGGACGUCACCCCAUCGAGCGAUCGAACGUACGAGCGAAAUUCUACUACCAUGGUCACGCUCACGGGUGGCGUCACAUCGGCUCUACUAGGCCUCGGUACCCUCUCACCGGCGACACCGCCACAACCGA…	0.0089444			nucleoside/nucleotide kinase family protein
DC74_RS22795	18	57	47	53	2.92	Cluster_7989_GCF_000695235.1_ASM69523v1_genomic.gbff_DC74_RS29015.p01_DC74_RS29020.p01_DP	120	160	124	130	19.08	-21.17	-43.17	-1.90571	GAGUCGUCACCCCACACACCGUCUACUACCGCCGCCGCCC&GGGUGGCGGCGAAUGAGCCGUAUUGCGUGGUGGUCUGAUUC	(((((...(((((((.((.((.((.....(((((((((((&)))))))))))....)).))...)).)))).)))..)))))	GUCGUCCCCGUCACAUAGAGUCGUCACCCCACACACCGUCUACUACCGCCGCCGCCCCAGGAGUUGAGCCACCGCAUGCUCAUCGAGCACGUCCUGCCCCCGCACGCCGUAGGCGAGGACGCCCUCGGUGACCCGCCCGCCGACGCCCCC	GUCGCCUCUUCUCUAGCUCGACGAGCUGUCGUACCAGGGUCAACAUCCAACCAGGCCGAAAACGUUCCCGCUCGUGCCUUUUCCCCGAAAAAUUUCUUUCGAGGGAGCCGGGUGCUGCCGGGUGGCGGCGAAUGAGCCGUAUUGCGUGGUGGUCUGAUUCACGUUGGUUGCUGAAGUCUGUCCCCCCGGCUGGCUUGCCGGUUGUUGAUGAGGACGUGCCCGGAGCCUAAAUGGUUCAUGCCUCGAAGGGAACGUGAUGUGCACGUCACUCGGACGUCACCCCAUCGAGCGAUCGAACGUACGAGCGAAAUUCUACUACCAUGGUCACGCUCACGGGUGGCGUCACAUCGGCUCUACUAGGCCUCGGUACCCUCUCACCGGCGACACCGCCACAACCGA…	0.0090143			frameshifted Derived by automated computational analysis using gene prediction method: Protein Homology.
DC74_RS29600	5	49	5	11	9.07	Cluster_7989_GCF_000695235.1_ASM69523v1_genomic.gbff_DC74_RS29015.p01_DC74_RS29020.p01_DP	336	385	379	385	19.39	-20.95	-49.41	-1.88591	GUCGCCGCUCUGGUAUCCGAACUAGUCACUGCCGAUAUCGCCGCC&GGUGGCGUCACAUCGGCUCUACUAGGCCUCGGUACCCUCUCACCGGCGAC	(((((((....((((.((((.(((((....((((((..(((((((&)))))))....))))))...)))))...)))))))).......)))))))	CCAAGUCGCCGCUCUGGUAUCCGAACUAGUCACUGCCGAUAUCGCCGCCAUCAGCCGCCGAAGGUAGCAAUCCUGAUGUUCACUGCCCCUGAGCCAGCCGUCAGGGACCGCAUGCUCUCCGCCCGCCACCAUGCCUGCGUCCGGCUGGAC	GUCGCCUCUUCUCUAGCUCGACGAGCUGUCGUACCAGGGUCAACAUCCAACCAGGCCGAAAACGUUCCCGCUCGUGCCUUUUCCCCGAAAAAUUUCUUUCGAGGGAGCCGGGUGCUGCCGGGUGGCGGCGAAUGAGCCGUAUUGCGUGGUGGUCUGAUUCACGUUGGUUGCUGAAGUCUGUCCCCCCGGCUGGCUUGCCGGUUGUUGAUGAGGACGUGCCCGGAGCCUAAAUGGUUCAUGCCUCGAAGGGAACGUGAUGUGCACGUCACUCGGACGUCACCCCAUCGAGCGAUCGAACGUACGAGCGAAAUUCUACUACCAUGGUCACGCUCACGGGUGGCGUCACAUCGGCUCUACUAGGCCUCGGUACCCUCUCACCGGCGACACCGCCACAACCGA…	0.0098211			Derived by automated computational analysis using gene prediction method: Protein Homology.
DC74_RS41565	99	145	124	130	11.02	Cluster_7989_GCF_000695235.1_ASM69523v1_genomic.gbff_DC74_RS29015.p01_DC74_RS29020.p01_DP	100	149	116	122	26.37	-20.94	-58.33	-1.88501	CCGCGCCCAGUUCCCCCACCCCAUCCCCGGCAUGCGCCCGGCCCGCG&CGAGGGAGCCGGGUGCUGCCGGGUGGCGGCGAAUGAGCCGUAUUGCGUGG	((((((...((((.....(((((..(((((((.(((((((((((.((&))..)).))))))))))))))))))).)).....))))......))))))	GGCGGGAUUGCACCCGCGAUCAGCCAUUUCGCCCCGAAAGCCGCAUCCCGUGAGGAUCGGGGUCGUUGCACCUACGUGCACGCAUACGACCCCUCCCCCCGCGCCCAGUUCCCCCACCCCAUCCCCGGCAUGCGCCCGGCCCGCGACCAC	GUCGCCUCUUCUCUAGCUCGACGAGCUGUCGUACCAGGGUCAACAUCCAACCAGGCCGAAAACGUUCCCGCUCGUGCCUUUUCCCCGAAAAAUUUCUUUCGAGGGAGCCGGGUGCUGCCGGGUGGCGGCGAAUGAGCCGUAUUGCGUGGUGGUCUGAUUCACGUUGGUUGCUGAAGUCUGUCCCCCCGGCUGGCUUGCCGGUUGUUGAUGAGGACGUGCCCGGAGCCUAAAUGGUUCAUGCCUCGAAGGGAACGUGAUGUGCACGUCACUCGGACGUCACCCCAUCGAGCGAUCGAACGUACGAGCGAAAUUCUACUACCAUGGUCACGCUCACGGGUGGCGUCACAUCGGCUCUACUAGGCCUCGGUACCCUCUCACCGGCGACACCGCCACAACCGA…	0.0098594			frameshifted Derived by automated computational analysis using gene prediction method: Protein Homology.
DC74_RS35705	103	147	103	109	13.5	Cluster_7989_GCF_000695235.1_ASM69523v1_genomic.gbff_DC74_RS29015.p01_DC74_RS29020.p01_DP	121	182	176	182	21.82	-20.92	-56.24	-1.88321	GACAGGCUCAGCGAAAGAAUCGGCCACGCGCAACAAGCCGUCACC&GGUGGCGGCGAAUGAGCCGUAUUGCGUGGUGGUCUGAUUCACGUUGGUUGCUGAAGUCUGUC	((((((((((((((..(((((((((((((((((...(((((((((&)))))))))............))))))).))).))))))).......)))))).))))))))	AACUCGCCGCGUCACCCAAGUGACCGACGGGGAGCCUCCCGCUGAACGAACAGCCAUCAACACCGUGGGGGGAACGUGGCAUUCGGCAUCGGACGCCGGCUCGACAGGCUCAGCGAAAGAAUCGGCCACGCGCAACAAGCCGUCACCGAC	GUCGCCUCUUCUCUAGCUCGACGAGCUGUCGUACCAGGGUCAACAUCCAACCAGGCCGAAAACGUUCCCGCUCGUGCCUUUUCCCCGAAAAAUUUCUUUCGAGGGAGCCGGGUGCUGCCGGGUGGCGGCGAAUGAGCCGUAUUGCGUGGUGGUCUGAUUCACGUUGGUUGCUGAAGUCUGUCCCCCCGGCUGGCUUGCCGGUUGUUGAUGAGGACGUGCCCGGAGCCUAAAUGGUUCAUGCCUCGAAGGGAACGUGAUGUGCACGUCACUCGGACGUCACCCCAUCGAGCGAUCGAACGUACGAGCGAAAUUCUACUACCAUGGUCACGCUCACGGGUGGCGUCACAUCGGCUCUACUAGGCCUCGGUACCCUCUCACCGGCGACACCGCCACAACCGA…	0.0099365			Derived by automated computational analysis using gene prediction method: Protein Homology.
DC74_RS40580	16	37	31	37	7.34	Cluster_7989_GCF_000695235.1_ASM69523v1_genomic.gbff_DC74_RS29015.p01_DC74_RS29020.p01_DP	370	393	370	376	6.14	-20.92	-34.4	-1.88321	GUUACGGGUCGCGGUGGGGGGG&CCCUCUCACCGGCGACACCGCCAC	((..((((((((((((((((((&)))))))))).))))).)))..))	UGUGCGCGCCGGAACGUUACGGGUCGCGGUGGGGGGGAAUCGGCGGCUUGACCGUGAUGUGCGCCCAACCGAAGCAUGCCCGACACCUUUUGGUGCGCGGCAUGUCUGAAUGGUUGGGGGUUAUCUAUGAGAUCGCAUGUCAAGUUAAGA	GUCGCCUCUUCUCUAGCUCGACGAGCUGUCGUACCAGGGUCAACAUCCAACCAGGCCGAAAACGUUCCCGCUCGUGCCUUUUCCCCGAAAAAUUUCUUUCGAGGGAGCCGGGUGCUGCCGGGUGGCGGCGAAUGAGCCGUAUUGCGUGGUGGUCUGAUUCACGUUGGUUGCUGAAGUCUGUCCCCCCGGCUGGCUUGCCGGUUGUUGAUGAGGACGUGCCCGGAGCCUAAAUGGUUCAUGCCUCGAAGGGAACGUGAUGUGCACGUCACUCGGACGUCACCCCAUCGAGCGAUCGAACGUACGAGCGAAAUUCUACUACCAUGGUCACGCUCACGGGUGGCGUCACAUCGGCUCUACUAGGCCUCGGUACCCUCUCACCGGCGACACCGCCACAACCGA…	0.0099365			Derived by automated computational analysis using gene prediction method: Protein Homology.

## Sheet: IntaRNA-Cluster_25022
id1	start1	end1	seedStart1	seedEnd1	ED1	id2	start2	end2	seedStart2	seedEnd2	ED2	E	E_hybrid	E_norm	subseqDP	hybridDP	seq1	seq2	p-value	geneName	entrez_gene_id	annotation
SMD11_RS15435	84	150	143	149	17.31	Cluster_25022_GCF_002192455.1_ASM219245v1_genomic.gbff_SMD11_RS21825.p01_SMD11_RS21830.p01_CO_F	153	208	154	160	15.92	-32.45	-65.68	-3.12864	CCCCGCCGACGGCUACCGUGCCCUCUUCUGCGACCUGCGCUCCGACCAGGUGACCGAUGCCUUCUCC&GGGGAAGGUAGGGGUAGUCAGGGCACCUCGAAGAAGAGGCACAACGUCGGUGAGGG	(((((((((((......(((((.((((((.(((..(((.((..(((......(((..((((((((((&))))))))))..))).))))).)))..))).)))))))))))..)))))))).)))	CUGGGACAAGACGGCUCCUUACGCCUGGAAGGCCGGUGACGUCCUCACCCUGUGGGGCACCUACGAGUCCGCCUCAUGACGACCCCCGCCGACGGCUACCGUGCCCUCUUCUGCGACCUGCGCUCCGACCAGGUGACCGAUGCCUUCUCC	GGAGGUGUCUCCCGGGGGCGCCCGGAGGUGGGAUUCGUCUCUAGACGGUUUACCAACCGGGGCGAACGGGGCAGUAUGGCCAGGCUGGGCGGCACUGAGUGCCGCCUUUAGGCCCUAUGGCCGACCCCGAGUGCACGUGCAUCGUCCAAAUGGGGGAAGGUAGGGGUAGUCAGGGCACCUCGAAGAAGAGGCACAACGUCGGUGAGGGAUGAC	4.24e-05			Derived by automated computational analysis using gene prediction method: Protein Homology.
SMD11_RS12700	72	125	98	104	13.45	Cluster_25022_GCF_002192455.1_ASM219245v1_genomic.gbff_SMD11_RS21825.p01_SMD11_RS21830.p01_CO_F	152	208	173	179	15.92	-31.77	-61.14	-3.06308	CCCCAUGCGGCCCAAUGCCUCACACUGGUGUCCCGUGACUCCCCACCUGACCCC&GGGGGAAGGUAGGGGUAGUCAGGGCACCUCGAAGAAGAGGCACAACGUCGGUGAGGG	(((((..((((....((((((.....(((((((...((((((((((((..((((&))))..)))).)))).)))).)))))))........))))))....)))).)).)))	UGACCGGAGCGAACGACAACGCACCGUAGCCGAACCGUGACUCCCCGCACAUCCCCCGACCCGGGGGGAUCCCCCAUGCGGCCCAAUGCCUCACACUGGUGUCCCGUGACUCCCCACCUGACCCCCGCGCGCGUCAUCCUGCUGACCGGC	GGAGGUGUCUCCCGGGGGCGCCCGGAGGUGGGAUUCGUCUCUAGACGGUUUACCAACCGGGGCGAACGGGGCAGUAUGGCCAGGCUGGGCGGCACUGAGUGCCGCCUUUAGGCCCUAUGGCCGACCCCGAGUGCACGUGCAUCGUCCAAAUGGGGGAAGGUAGGGGUAGUCAGGGCACCUCGAAGAAGAGGCACAACGUCGGUGAGGGAUGAC	6.58e-05			ATP-binding protein
SMD11_RS10215	59	142	100	106	25.2	Cluster_25022_GCF_002192455.1_ASM219245v1_genomic.gbff_SMD11_RS21825.p01_SMD11_RS21830.p01_CO_F	133	211	173	179	23.38	-30.96	-79.54	-2.98498	CGUACCCUGGUAACGCUAUGACUGAAUCCCUCGGCUUCCCCGGUGCCCCCGACCCCACGGCCCCCCGCAAGGGACUGCGCGUGC&GCACGUGCAUCGUCCAAAUGGGGGAAGGUAGGGGUAGUCAGGGCACCUCGAAGAAGAGGCACAACGUCGGUGAGGGAUG	(((.((((.....(((...(((......((((..((((...(((((((...(((((((...(((((.....(((((((((((((&)))))))))..))))....)))))...)).))))).....)))))))..))))..))))......))).))))))))))	CGUCCGGCCCCCGCCGGCAGGCCCCCGCACCGGCCAGCACCCCCGCCGCCGGCCACCCCGUACCCUGGUAACGCUAUGACUGAAUCCCUCGGCUUCCCCGGUGCCCCCGACCCCACGGCCCCCCGCAAGGGACUGCGCGUGCUCGCCGCC	GGAGGUGUCUCCCGGGGGCGCCCGGAGGUGGGAUUCGUCUCUAGACGGUUUACCAACCGGGGCGAACGGGGCAGUAUGGCCAGGCUGGGCGGCACUGAGUGCCGCCUUUAGGCCCUAUGGCCGACCCCGAGUGCACGUGCAUCGUCCAAAUGGGGGAAGGUAGGGGUAGUCAGGGCACCUCGAAGAAGAGGCACAACGUCGGUGAGGGAUGAC	0.0001089			tRNA 2-thiouridine(34) synthase MnmA
SMD11_RS17120	1	43	26	32	4.79	Cluster_25022_GCF_002192455.1_ASM219245v1_genomic.gbff_SMD11_RS21825.p01_SMD11_RS21830.p01_CO_F	152	188	159	165	8.9	-30.79	-44.48	-2.96859	CUUCUUCGAGCCGGCCGCCGACAAGCCCUACCGCCAUCCCACC&GGGGGAAGGUAGGGGUAGUCAGGGCACCUCGAAGAAG	((((((((((...(((...(((...(((((((....((((.((&)))))).)))))))...)))..)))..))))))))))	CUUCUUCGAGCCGGCCGCCGACAAGCCCUACCGCCAUCCCACCUUCUACGACAUCCCGGAGGGGGUGCGGCACCUGUGAAGCAGGCACCCGUACCCACCCCUCCCGCCGCCGGCGCGGUGCCCGCGACCGCGGCGCUGGCCCUCGGCGAC	GGAGGUGUCUCCCGGGGGCGCCCGGAGGUGGGAUUCGUCUCUAGACGGUUUACCAACCGGGGCGAACGGGGCAGUAUGGCCAGGCUGGGCGGCACUGAGUGCCGCCUUUAGGCCCUAUGGCCGACCCCGAGUGCACGUGCAUCGUCCAAAUGGGGGAAGGUAGGGGUAGUCAGGGCACCUCGAAGAAGAGGCACAACGUCGGUGAGGGAUGAC	0.0001207	paaI		phenylacetate-CoA oxygenase subunit PaaI
SMD11_RS10990	4	53	47	53	5.53	Cluster_25022_GCF_002192455.1_ASM219245v1_genomic.gbff_SMD11_RS21825.p01_SMD11_RS21830.p01_CO_F	152	208	152	158	15.92	-30.37	-51.82	-2.9281	CCCCCGCCGCUUUCCGGUCAACUUCGACGUCGACUUCACCCCCUUCCCCC&GGGGGAAGGUAGGGGUAGUCAGGGCACCUCGAAGAAGAGGCACAACGUCGGUGAGGG	(((.(((((.......(((..((((((.(((((((...((((((((((((&)))))))))..)))..))))..)))...))))))....))).......))))).)))	CCGCCCCCGCCGCUUUCCGGUCAACUUCGACGUCGACUUCACCCCCUUCCCCCGCUAGCGCCAGGAGCCCCGCCCGUGCCCUCCCACUCCUUCACCGUCAACGGCCGUCCGGUCACCGUGGACGCCCCCGACGACCUGCCCCUGCUCUGG	GGAGGUGUCUCCCGGGGGCGCCCGGAGGUGGGAUUCGUCUCUAGACGGUUUACCAACCGGGGCGAACGGGGCAGUAUGGCCAGGCUGGGCGGCACUGAGUGCCGCCUUUAGGCCCUAUGGCCGACCCCGAGUGCACGUGCAUCGUCCAAAUGGGGGAAGGUAGGGGUAGUCAGGGCACCUCGAAGAAGAGGCACAACGUCGGUGAGGGAUGAC	0.0001549			(2Fe-2S)-binding protein
SMD11_RS25890	30	93	80	86	13.54	Cluster_25022_GCF_002192455.1_ASM219245v1_genomic.gbff_SMD11_RS21825.p01_SMD11_RS21830.p01_CO_F	153	208	163	169	15.92	-28.62	-58.08	-2.75937	CCCGUCACCCCCGUCAGACCCUUCGCAUCCCGAGGAGCCCACCACCGUGUCUGCCCCUCCCCUC&GGGGAAGGUAGGGGUAGUCAGGGCACCUCGAAGAAGAGGCACAACGUCGGUGAGGG	(((.(((((..(((....((((((......(((((.((((.......((.((((((((((((((&))))..)).)))))))).)))))).)))))..)))).))....)))..))))))))	CGCCCCGCCGGCGAUCCCCCCGAGCACACCCCGUCACCCCCGUCAGACCCUUCGCAUCCCGAGGAGCCCACCACCGUGUCUGCCCCUCCCCUCUUCGGCGCGGGGGAUCCCAGCGCCGACUGCAUCGCGGAUUCCGCGGGCGGGCUCACC	GGAGGUGUCUCCCGGGGGCGCCCGGAGGUGGGAUUCGUCUCUAGACGGUUUACCAACCGGGGCGAACGGGGCAGUAUGGCCAGGCUGGGCGGCACUGAGUGCCGCCUUUAGGCCCUAUGGCCGACCCCGAGUGCACGUGCAUCGUCCAAAUGGGGGAAGGUAGGGGUAGUCAGGGCACCUCGAAGAAGAGGCACAACGUCGGUGAGGGAUGAC	0.0004158			Derived by automated computational analysis using gene prediction method: Protein Homology.
SMD11_RS28825	50	107	101	107	13.54	Cluster_25022_GCF_002192455.1_ASM219245v1_genomic.gbff_SMD11_RS21825.p01_SMD11_RS21830.p01_CO_F	151	207	151	157	15.53	-28.15	-57.22	-2.71406	CCUCACCCGACCCCUGGGAGACCCCCGUGCACCUCGACCACGCCGACGCCUUCCCCCA&UGGGGGAAGGUAGGGGUAGUCAGGGCACCUCGAAGAAGAGGCACAACGUCGGUGAGG	(((((((.(((((((..(((......((((.(((.(((.((.((....((((((((((&))))))))))..)).)).))))))))))))).....)).))......))))))))))	GCGGACACCCGGCCCCUCCCGUCCGCGACCCCGGCCCCGAUCCCACCCACCUCACCCGACCCCUGGGAGACCCCCGUGCACCUCGACCACGCCGACGCCUUCCCCCACCGGCACACCUACAGCGCCGCCGACCCCCACCGCCCCGACGGC	GGAGGUGUCUCCCGGGGGCGCCCGGAGGUGGGAUUCGUCUCUAGACGGUUUACCAACCGGGGCGAACGGGGCAGUAUGGCCAGGCUGGGCGGCACUGAGUGCCGCCUUUAGGCCCUAUGGCCGACCCCGAGUGCACGUGCAUCGUCCAAAUGGGGGAAGGUAGGGGUAGUCAGGGCACCUCGAAGAAGAGGCACAACGUCGGUGAGGGAUGAC	0.0005345	ureG		urease accessory protein UreG
SMD11_RS08405	3	63	56	62	19.32	Cluster_25022_GCF_002192455.1_ASM219245v1_genomic.gbff_SMD11_RS21825.p01_SMD11_RS21830.p01_CO_F	151	208	152	158	15.92	-28.02	-63.26	-2.70152	CCCUCGCCCUGGACGCCGCCGCCGGGCCCCGCCCCGACGCCCGUCCCCCCGCCUUCCCCCA&UGGGGGAAGGUAGGGGUAGUCAGGGCACCUCGAAGAAGAGGCACAACGUCGGUGAGGG	((((((((...((((..(((..((((....((((.(((.......((((..((((((((((&))))))))))..))))..))).))))..)))).......)))....))))))))))))	GACCCUCGCCCUGGACGCCGCCGCCGGGCCCCGCCCCGACGCCCGUCCCCCCGCCUUCCCCCACCAGGAGACGCCAUGACGACCCGGCAGCCGCCCGACACCGCGCUGACCGCGCGGAUCCCCGGCUCCAAGAGCAUCACCAACCGCGCC	GGAGGUGUCUCCCGGGGGCGCCCGGAGGUGGGAUUCGUCUCUAGACGGUUUACCAACCGGGGCGAACGGGGCAGUAUGGCCAGGCUGGGCGGCACUGAGUGCCGCCUUUAGGCCCUAUGGCCGACCCCGAGUGCACGUGCAUCGUCCAAAUGGGGGAAGGUAGGGGUAGUCAGGGCACCUCGAAGAAGAGGCACAACGUCGGUGAGGGAUGAC	0.0005724	aroA		3-phosphoshikimate 1-carboxyvinyltransferase
SMD11_RS33685	9	31	9	15	5.56	Cluster_25022_GCF_002192455.1_ASM219245v1_genomic.gbff_SMD11_RS21825.p01_SMD11_RS21830.p01_CO_F	151	176	170	176	6.81	-27.9	-40.27	-2.68995	GCCCUGACCACCCCUCCCCCUCA&UGGGGGAAGGUAGGGGUAGUCAGGGC	((((((((.((((((((((((((&))))))..)).)))))).))))))))	GGGCGGGCGCCCUGACCACCCCUCCCCCUCAGUGAUCCGUUCCGUCCCUGCCCGGCGACCCCUGGAGUUCCCGUCAUGACCGAGAGCACCGACACCACCGACCUCACGCCCCCGGGCGUCAACGCGGCGUUCAGCAUCCCGGACUCGGGC	GGAGGUGUCUCCCGGGGGCGCCCGGAGGUGGGAUUCGUCUCUAGACGGUUUACCAACCGGGGCGAACGGGGCAGUAUGGCCAGGCUGGGCGGCACUGAGUGCCGCCUUUAGGCCCUAUGGCCGACCCCGAGUGCACGUGCAUCGUCCAAAUGGGGGAAGGUAGGGGUAGUCAGGGCACCUCGAAGAAGAGGCACAACGUCGGUGAGGGAUGAC	0.0006096			cell surface protein
SMD11_RS13635	40	99	86	92	15.65	Cluster_25022_GCF_002192455.1_ASM219245v1_genomic.gbff_SMD11_RS21825.p01_SMD11_RS21830.p01_CO_F	152	208	159	165	15.92	-27.42	-58.99	-2.64367	CCGUCCCGACGACAGCCCCGACCCCGGGAGCCCCCGAUGACCGCCCCCUUACCUGCCCCC&GGGGGAAGGUAGGGGUAGUCAGGGCACCUCGAAGAAGAGGCACAACGUCGGUGAGGG	((.((((((((...(((.......((((.((((....((((....(((((((((..((((&))))..)))))))))..)))))))).)).)).......)))....)))))).)).))	UGGGUCCUCGACCGGUCCCGACCGCCCGCCGGGCGGGCCCCGUCCCGACGACAGCCCCGACCCCGGGAGCCCCCGAUGACCGCCCCCUUACCUGCCCCCCGCCCCCGCGACCCCCUCCGCAUAGGCAACUCCUCCGGCUUCUACGGCGAC	GGAGGUGUCUCCCGGGGGCGCCCGGAGGUGGGAUUCGUCUCUAGACGGUUUACCAACCGGGGCGAACGGGGCAGUAUGGCCAGGCUGGGCGGCACUGAGUGCCGCCUUUAGGCCCUAUGGCCGACCCCGAGUGCACGUGCAUCGUCCAAAUGGGGGAAGGUAGGGGUAGUCAGGGCACCUCGAAGAAGAGGCACAACGUCGGUGAGGGAUGAC	0.0007813			DUF1446 domain-containing protein
SMD11_RS21495	5	56	50	56	1.68	Cluster_25022_GCF_002192455.1_ASM219245v1_genomic.gbff_SMD11_RS21825.p01_SMD11_RS21830.p01_CO_F	152	209	152	158	16.18	-27.01	-44.87	-2.60414	UUCCUCCCGCUCCUCACGCCCCUCCCGCUCCUCACACCCCUCCCGUUCCUCC&GGGGGAAGGUAGGGGUAGUCAGGGCACCUCGAAGAAGAGGCACAACGUCGGUGAGGGA	(((((((((........(((.((...((.(((.((((((((.((.(((((((&))))))))).)))))).)).)))))..........)).))).......))).))))))	UCCUUUCCUCCCGCUCCUCACGCCCCUCCCGCUCCUCACACCCCUCCCGUUCCUCCCGUACGGACGGAGUCCGCCGUGCUCGUGCAUAGCCGCCGCGCCCACGCGUGCGUGUGGGCCGCCUUCCUCGUGGUCUUCCUCCCCGUCUUCGCG	GGAGGUGUCUCCCGGGGGCGCCCGGAGGUGGGAUUCGUCUCUAGACGGUUUACCAACCGGGGCGAACGGGGCAGUAUGGCCAGGCUGGGCGGCACUGAGUGCCGCCUUUAGGCCCUAUGGCCGACCCCGAGUGCACGUGCAUCGUCCAAAUGGGGGAAGGUAGGGGUAGUCAGGGCACCUCGAAGAAGAGGCACAACGUCGGUGAGGGAUGAC	0.0009618			ABC transporter permease
SMD11_RS11335	96	144	117	123	15.48	Cluster_25022_GCF_002192455.1_ASM219245v1_genomic.gbff_SMD11_RS21825.p01_SMD11_RS21830.p01_CO_F	152	208	173	179	15.92	-26.87	-58.27	-2.59065	CCCUGCGCGCUUCUUCUCGCAGGUGCCCAACGACCUCGUCCGUCACCCC&GGGGGAAGGUAGGGGUAGUCAGGGCACCUCGAAGAAGAGGCACAACGUCGGUGAGGG	((((.((((((((((((((.((((((((.((..((((..((.((.((((&)))))).))..))))..))..)))))))))).))))))))).........)))))))	ACGAAGCGACCCCCAACGCCGGCUGCAACCGGCGAAGGGGGUCUACACCCACCAGGAGAACAGGCCCUCCCUAGGAUGCUCCGGCAUGUUAUCGCCCCUGCGCGCUUCUUCUCGCAGGUGCCCAACGACCUCGUCCGUCACCCCCGGUUG	GGAGGUGUCUCCCGGGGGCGCCCGGAGGUGGGAUUCGUCUCUAGACGGUUUACCAACCGGGGCGAACGGGGCAGUAUGGCCAGGCUGGGCGGCACUGAGUGCCGCCUUUAGGCCCUAUGGCCGACCCCGAGUGCACGUGCAUCGUCCAAAUGGGGGAAGGUAGGGGUAGUCAGGGCACCUCGAAGAAGAGGCACAACGUCGGUGAGGGAUGAC	0.0010316			Derived by automated computational analysis using gene prediction method: GeneMarkS+.
SMD11_RS10840	41	57	51	57	6.13	Cluster_25022_GCF_002192455.1_ASM219245v1_genomic.gbff_SMD11_RS21825.p01_SMD11_RS21830.p01_CO_F	58	74	58	64	5.35	-26.77	-38.25	-2.58101	CUGCCCUGUUCGCCCCG&CGGGGCGAACGGGGCAG	(((((((((((((((((&)))))))))))))))))	CGCGCGGAAGGCGAUGCCGUGACCGCGGCUCCCCAGACAUCUGCCCUGUUCGCCCCGUACGAGGAGGUCCGUUAAAUGGCACGGCGAUACGACUGCAGCGACGCGACCGACCGUAAGACCGGUCUGCGUGAGGCGGUGGCCGCGGUCCGC	GGAGGUGUCUCCCGGGGGCGCCCGGAGGUGGGAUUCGUCUCUAGACGGUUUACCAACCGGGGCGAACGGGGCAGUAUGGCCAGGCUGGGCGGCACUGAGUGCCGCCUUUAGGCCCUAUGGCCGACCCCGAGUGCACGUGCAUCGUCCAAAUGGGGGAAGGUAGGGGUAGUCAGGGCACCUCGAAGAAGAGGCACAACGUCGGUGAGGGAUGAC	0.0010843			threonylcarbamoyl-AMP synthase
SMD11_RS12145	93	147	141	147	12.93	Cluster_25022_GCF_002192455.1_ASM219245v1_genomic.gbff_SMD11_RS21825.p01_SMD11_RS21830.p01_CO_F	153	208	153	159	15.92	-26.55	-55.4	-2.55979	CCCCGCCGCCCAGGACCUCCUCUUCCGCGAGGCCCGCACCGCCAACACCUUCUCC&GGGGAAGGUAGGGGUAGUCAGGGCACCUCGAAGAAGAGGCACAACGUCGGUGAGGG	((((((((..........(((((((..((((((((..(((.((...(((((((((&))))))))).))))).....))))..))))..)))))))........))))).)))	UUGAACUUUCACCUAUCUCGCGUACAGUGGACGACAUCAGCACAGCCCUCUGCACGUAAUAGAAGGUGUUUUUUCAUGACUCUCGCCCUCGACCCCGCCGCCCAGGACCUCCUCUUCCGCGAGGCCCGCACCGCCAACACCUUCUCCGCC	GGAGGUGUCUCCCGGGGGCGCCCGGAGGUGGGAUUCGUCUCUAGACGGUUUACCAACCGGGGCGAACGGGGCAGUAUGGCCAGGCUGGGCGGCACUGAGUGCCGCCUUUAGGCCCUAUGGCCGACCCCGAGUGCACGUGCAUCGUCCAAAUGGGGGAAGGUAGGGGUAGUCAGGGCACCUCGAAGAAGAGGCACAACGUCGGUGAGGGAUGAC	0.0012089			malonic semialdehyde reductase
SMD11_RS31575	56	104	56	62	10.64	Cluster_25022_GCF_002192455.1_ASM219245v1_genomic.gbff_SMD11_RS21825.p01_SMD11_RS21830.p01_CO_F	152	208	202	208	15.92	-26.52	-53.08	-2.5569	CCCUCACGUGAGGUUGCCUCAUGACCCCCUCGAACCCCCACCUCGCCCC&GGGGGAAGGUAGGGGUAGUCAGGGCACCUCGAAGAAGAGGCACAACGUCGGUGAGGG	(((((((..((.((((((((......((((.((.((((.((((..((((&))))..)))).))))...))))))............))))))..)).)).)))))))	GCCCCUCCAGCCCUUCCUCGAUUCCUAUGUGUCGGCCUGGGCGUCGACGUAUCUGCCCUCACGUGAGGUUGCCUCAUGACCCCCUCGAACCCCCACCUCGCCCCCGUCGACGUCCCCGACGCGGCGGCGCUCGCCCGGGUGCAGCAGCUG	GGAGGUGUCUCCCGGGGGCGCCCGGAGGUGGGAUUCGUCUCUAGACGGUUUACCAACCGGGGCGAACGGGGCAGUAUGGCCAGGCUGGGCGGCACUGAGUGCCGCCUUUAGGCCCUAUGGCCGACCCCGAGUGCACGUGCAUCGUCCAAAUGGGGGAAGGUAGGGGUAGUCAGGGCACCUCGAAGAAGAGGCACAACGUCGGUGAGGGAUGAC	0.0012269			acyl-protein synthase
SMD11_RS28390	46	77	69	75	14.43	Cluster_25022_GCF_002192455.1_ASM219245v1_genomic.gbff_SMD11_RS21825.p01_SMD11_RS21830.p01_CO_F	150	182	152	158	8.72	-26.23	-49.38	-2.52894	CGGGCGCACCGGCUCCCCUAGCCUUCCCCCAU&AUGGGGGAAGGUAGGGGUAGUCAGGGCACCUCG	((((.((.((((((((((((.(((((((((((&))))))))))))))))).)))).)))).)).))	GCACCGAUGUGAAGAGGCCAAGGUCACAGCGGCUGCCACUGCUGCCGGGCGCACCGGCUCCCCUAGCCUUCCCCCAUGACGGUCCUGCCUGACGAAGGCUUCUCCCUGGCCGCCGAGUUCCCGGACGCGUCCCGUGGGCAAUGGCAGCGC	GGAGGUGUCUCCCGGGGGCGCCCGGAGGUGGGAUUCGUCUCUAGACGGUUUACCAACCGGGGCGAACGGGGCAGUAUGGCCAGGCUGGGCGGCACUGAGUGCCGCCUUUAGGCCCUAUGGCCGACCCCGAGUGCACGUGCAUCGUCCAAAUGGGGGAAGGUAGGGGUAGUCAGGGCACCUCGAAGAAGAGGCACAACGUCGGUGAGGGAUGAC	0.0014136	mutA		methylmalonyl-CoA mutase small subunit
SMD11_RS13505	92	139	92	98	4.77	Cluster_25022_GCF_002192455.1_ASM219245v1_genomic.gbff_SMD11_RS21825.p01_SMD11_RS21830.p01_CO_F	151	208	202	208	15.92	-26.03	-46.72	-2.50966	CCCUCACCCUCGCCACAACCUUCGCCCUAGCCCUCACCCUCACCCCCA&UGGGGGAAGGUAGGGGUAGUCAGGGCACCUCGAAGAAGAGGCACAACGUCGGUGAGGG	((((((((..((((.....((((((((((.((((.((.((..((((((&)))))).)))))))).))....)))).....))))....)).....))..))))))))	CCCCGCCCCACCCAUUGCCCCCCACCCCCCGACUCCCUACCUUGGGCCGCACCCACCACCCCCCAGGGAGUCCCCAUGCGCAGACGAAUACCCCUCACCCUCGCCACAACCUUCGCCCUAGCCCUCACCCUCACCCCCACGGCAACAGCA	GGAGGUGUCUCCCGGGGGCGCCCGGAGGUGGGAUUCGUCUCUAGACGGUUUACCAACCGGGGCGAACGGGGCAGUAUGGCCAGGCUGGGCGGCACUGAGUGCCGCCUUUAGGCCCUAUGGCCGACCCCGAGUGCACGUGCAUCGUCCAAAUGGGGGAAGGUAGGGGUAGUCAGGGCACCUCGAAGAAGAGGCACAACGUCGGUGAGGGAUGAC	0.0015571			Derived by automated computational analysis using gene prediction method: Protein Homology.
SMD11_RS29600	97	120	97	103	6.16	Cluster_25022_GCF_002192455.1_ASM219245v1_genomic.gbff_SMD11_RS21825.p01_SMD11_RS21830.p01_CO_F	152	176	170	176	6.81	-26.03	-39	-2.50966	GCCCUGACUCUUCGACCGUCCCCC&GGGGGAAGGUAGGGGUAGUCAGGGC	(((((((((((((..((.((((((&)))))).))..)))).)))))))))	CGCGCGACGAUGCCCGGGUGGGGGUUCGUCCGCAUCGGCCCCAGCCCAUACCGUUUCUCCUUGCGUGGAGGCGCCGUGUACACCACCGAGCCAGUCGCCCUGACUCUUCGACCGUCCCCCCAGGAAGACCAGCUGGCCGAGGACUACGCC	GGAGGUGUCUCCCGGGGGCGCCCGGAGGUGGGAUUCGUCUCUAGACGGUUUACCAACCGGGGCGAACGGGGCAGUAUGGCCAGGCUGGGCGGCACUGAGUGCCGCCUUUAGGCCCUAUGGCCGACCCCGAGUGCACGUGCAUCGUCCAAAUGGGGGAAGGUAGGGGUAGUCAGGGCACCUCGAAGAAGAGGCACAACGUCGGUGAGGGAUGAC	0.0015571			Derived by automated computational analysis using gene prediction method: GeneMarkS+.
SMD11_RS09995	30	48	41	47	1.2	Cluster_25022_GCF_002192455.1_ASM219245v1_genomic.gbff_SMD11_RS21825.p01_SMD11_RS21830.p01_CO_F	152	176	153	159	6.81	-25.8	-33.81	-2.48748	GCCCCACCCCCCUUCCCCC&GGGGGAAGGUAGGGGUAGUCAGGGC	((((.((((((((((((((&)))))))))..))))).....))))	UCGGCCGCUCCAUCCUCACCAAGGGCUGAGCCCCACCCCCCUUCCCCCCAUAGCCCCCAAGGAGACACGGAACUCAUGGACGCAGUGACCCAGGUCCCCGCCCCGGUCAACGAGCCGGUGCACAGCUACGCGCCCGGCAGCCCGGAGCGU	GGAGGUGUCUCCCGGGGGCGCCCGGAGGUGGGAUUCGUCUCUAGACGGUUUACCAACCGGGGCGAACGGGGCAGUAUGGCCAGGCUGGGCGGCACUGAGUGCCGCCUUUAGGCCCUAUGGCCGACCCCGAGUGCACGUGCAUCGUCCAAAUGGGGGAAGGUAGGGGUAGUCAGGGCACCUCGAAGAAGAGGCACAACGUCGGUGAGGGAUGAC	0.0017385	pruA		1-pyrroline-5-carboxylate dehydrogenase
SMD11_RS03950	88	109	103	109	2.31	Cluster_25022_GCF_002192455.1_ASM219245v1_genomic.gbff_SMD11_RS21825.p01_SMD11_RS21830.p01_CO_F	153	176	153	159	6.8	-25.75	-34.86	-2.48266	GCCCUGACCCGCACCCUUCCCC&GGGGAAGGUAGGGGUAGUCAGGGC	((((((((((....((((((((&))))))))....))..))))))))	CGCCACCCGCGCCGAGCUCUCCGUCGUCCCGCUCUCCCCGCUCUCCUCGCUUCCUUCGCUCAAGGAGCCCGUUUCGUGAGCCCGUUCGCCCUGACCCGCACCCUUCCCCUCGACGCGACCGCCGCCGCGCUGCGCGCGGACGUCGCCACG	GGAGGUGUCUCCCGGGGGCGCCCGGAGGUGGGAUUCGUCUCUAGACGGUUUACCAACCGGGGCGAACGGGGCAGUAUGGCCAGGCUGGGCGGCACUGAGUGCCGCCUUUAGGCCCUAUGGCCGACCCCGAGUGCACGUGCAUCGUCCAAAUGGGGGAAGGUAGGGGUAGUCAGGGCACCUCGAAGAAGAGGCACAACGUCGGUGAGGGAUGAC	0.0017804	egtD		L-histidine N(alpha)-methyltransferase
SMD11_RS08570	19	52	32	38	10.76	Cluster_25022_GCF_002192455.1_ASM219245v1_genomic.gbff_SMD11_RS21825.p01_SMD11_RS21830.p01_CO_F	59	85	66	72	10.88	-25.66	-47.3	-2.47399	GCCACGCCGUGCUGCCCCGUCCCGUCCGCGCCCC&GGGGCGAACGGGGCAGUAUGGCCAGGC	(((..(((((((((((((((........((((((&)))))).)))))))))))))))..)))	GGUCCGCCCGGCCCCCGCGCCACGCCGUGCUGCCCCGUCCCGUCCGCGCCCCUCCCGAGCCUCCUGGCGGUUCCCUUGCCCAGCUCCUACCGCGACAUAUUCGCCGUCCCCGGCGCCACGGCCUUCUCCGCCGCCGGGCUCCUCGGCCGG	GGAGGUGUCUCCCGGGGGCGCCCGGAGGUGGGAUUCGUCUCUAGACGGUUUACCAACCGGGGCGAACGGGGCAGUAUGGCCAGGCUGGGCGGCACUGAGUGCCGCCUUUAGGCCCUAUGGCCGACCCCGAGUGCACGUGCAUCGUCCAAAUGGGGGAAGGUAGGGGUAGUCAGGGCACCUCGAAGAAGAGGCACAACGUCGGUGAGGGAUGAC	0.0018582			MFS transporter
SMD11_RS19405	3	28	20	26	0.33	Cluster_25022_GCF_002192455.1_ASM219245v1_genomic.gbff_SMD11_RS21825.p01_SMD11_RS21830.p01_CO_F	148	175	150	156	6.79	-25.65	-32.77	-2.47302	CCCUCCCCACCCCCCUGCCCCCAUUU&AAAUGGGGGAAGGUAGGGGUAGUCAGGG	((((....((((((((.(((((((((&))))))))).)))..)))))....))))	ACCCCUCCCCACCCCCCUGCCCCCAUUUGCAUGCGGCCGAAUCGCGCUCCGAUCACCCCUCGGUAAGCUGACGGCAUGACAGGACAAGUACGCACCGUCGACGGCCGCGUGGCCGGCCGACGCGGCCAGGCGACGCGGCAGAAGCUGCUC	GGAGGUGUCUCCCGGGGGCGCCCGGAGGUGGGAUUCGUCUCUAGACGGUUUACCAACCGGGGCGAACGGGGCAGUAUGGCCAGGCUGGGCGGCACUGAGUGCCGCCUUUAGGCCCUAUGGCCGACCCCGAGUGCACGUGCAUCGUCCAAAUGGGGGAAGGUAGGGGUAGUCAGGGCACCUCGAAGAAGAGGCACAACGUCGGUGAGGGAUGAC	0.001867			TetR/AcrR family transcriptional regulator
SMD11_RS19725	10	37	30	36	0.51	Cluster_25022_GCF_002192455.1_ASM219245v1_genomic.gbff_SMD11_RS21825.p01_SMD11_RS21830.p01_CO_F	151	174	152	158	6.52	-25.5	-32.53	-2.45856	CCUGCCUGUCCCCCCACCCUUUCCCCCA&UGGGGGAAGGUAGGGGUAGUCAGG	((((.((...((((.(((..((((((((&))))))))))).)))).)).))))	GCUGCCUCUCCUGCCUGUCCCCCCACCCUUUCCCCCACCGCCCGUAGGGCGCGACCGCGAGCAAGGGAGCCCGCGUUGAGUGAGCUGAUCACGGCGGCACUGGUCGAUCUCGACCUGGCCGCCGACACCAAGGAAGCGGCGGCGAGAUCG	GGAGGUGUCUCCCGGGGGCGCCCGGAGGUGGGAUUCGUCUCUAGACGGUUUACCAACCGGGGCGAACGGGGCAGUAUGGCCAGGCUGGGCGGCACUGAGUGCCGCCUUUAGGCCCUAUGGCCGACCCCGAGUGCACGUGCAUCGUCCAAAUGGGGGAAGGUAGGGGUAGUCAGGGCACCUCGAAGAAGAGGCACAACGUCGGUGAGGGAUGAC	0.002004			PTS lactose transporter subunit IIC
SMD11_RS34265	92	148	98	104	5.3	Cluster_25022_GCF_002192455.1_ASM219245v1_genomic.gbff_SMD11_RS21825.p01_SMD11_RS21830.p01_CO_F	153	209	196	202	16.18	-25.42	-46.9	-2.45085	UCUCCACCGAUGUCUCCUACCUCCCCGACCUGAAGGCCCACCUCUCCGACCUGCUCC&GGGGAAGGUAGGGGUAGUCAGGGCACCUCGAAGAAGAGGCACAACGUCGGUGAGGGA	(((((((((((((......((((........((..((((((..((((.((((.((((&)))).)))).))))..))..))))...))......))))....))))))))).))))	ACCCCGUACGGGGUCUGCCGCGAACCGUCCAACGUCGCCGCCGGCGGCCACGCCUGCCCGCUGCGGUUCCGCUGCCUGGGCUGCGAACACUUCUCCACCGAUGUCUCCUACCUCCCCGACCUGAAGGCCCACCUCUCCGACCUGCUCCGC	GGAGGUGUCUCCCGGGGGCGCCCGGAGGUGGGAUUCGUCUCUAGACGGUUUACCAACCGGGGCGAACGGGGCAGUAUGGCCAGGCUGGGCGGCACUGAGUGCCGCCUUUAGGCCCUAUGGCCGACCCCGAGUGCACGUGCAUCGUCCAAAUGGGGGAAGGUAGGGGUAGUCAGGGCACCUCGAAGAAGAGGCACAACGUCGGUGAGGGAUGAC	0.0020808			transposase
SMD11_RS06310	91	120	107	113	8.31	Cluster_25022_GCF_002192455.1_ASM219245v1_genomic.gbff_SMD11_RS21825.p01_SMD11_RS21830.p01_CO_F	152	182	159	165	8.72	-25.39	-42.42	-2.44795	CGACGUGCCGUGCUGUCCCUGCCCGCCGCC&GGGGGAAGGUAGGGGUAGUCAGGGCACCUCG	(((.(((((.(((((((((((((..((.((&)).))..))))))))))).)).))))).)))	UACCGAAAACCGUACCGAGAAAGCCGUAGCGAAAGACGCCGAGAGCUCCACCAGGGUCCGAGAGAACGAGGUGCCGUGCCCACGACCAUCCGACGUGCCGUGCUGUCCCUGCCCGCCGCCCCGCUGGGCCCCGAGAACCCGCUGCCCGCG	GGAGGUGUCUCCCGGGGGCGCCCGGAGGUGGGAUUCGUCUCUAGACGGUUUACCAACCGGGGCGAACGGGGCAGUAUGGCCAGGCUGGGCGGCACUGAGUGCCGCCUUUAGGCCCUAUGGCCGACCCCGAGUGCACGUGCAUCGUCCAAAUGGGGGAAGGUAGGGGUAGUCAGGGCACCUCGAAGAAGAGGCACAACGUCGGUGAGGGAUGAC	0.0021103			DUF5107 domain-containing protein
SMD11_RS21370	91	124	103	109	2.39	Cluster_25022_GCF_002192455.1_ASM219245v1_genomic.gbff_SMD11_RS21825.p01_SMD11_RS21830.p01_CO_F	152	176	159	165	6.81	-25.17	-34.37	-2.42674	GCCCCUUACGUCCUCUACCUCGCCACACUCCCCC&GGGGGAAGGUAGGGGUAGUCAGGGC	((((...((..(((((((((........((((((&)))))))))))))))..))..))))	CGCACGCGGCGGGGCGGUGUGAGGGAAAUACCUCCGGUCACGACCUAGUGUCGACCCGUGCUGAAACGUCCCACCUUGCUAUGGCUGCUCGCCCCUUACGUCCUCUACCUCGCCACACUCCCCCUCACUAAUCGCAUUCACCCCACCGUC	GGAGGUGUCUCCCGGGGGCGCCCGGAGGUGGGAUUCGUCUCUAGACGGUUUACCAACCGGGGCGAACGGGGCAGUAUGGCCAGGCUGGGCGGCACUGAGUGCCGCCUUUAGGCCCUAUGGCCGACCCCGAGUGCACGUGCAUCGUCCAAAUGGGGGAAGGUAGGGGUAGUCAGGGCACCUCGAAGAAGAGGCACAACGUCGGUGAGGGAUGAC	0.0023384			DUF3311 domain-containing protein
SMD11_RS15880	2	44	34	40	5.01	Cluster_25022_GCF_002192455.1_ASM219245v1_genomic.gbff_SMD11_RS21825.p01_SMD11_RS21830.p01_CO_F	1	37	4	10	19.24	-25.11	-49.36	-2.42096	CGAAUCCCCCCUAUCCGCGAGCACACCCCCGAAGACGCCGUCC&GGAGGUGUCUCCCGGGGGCGCCCGGAGGUGGGAUUCG	((((((((.((..((((...((...((((((.(((((((..((&)).)))))))..)))))).)).)))))).))))))))	CCGAAUCCCCCCUAUCCGCGAGCACACCCCCGAAGACGCCGUCCGGCCGUCCUUCGCGCGUUAAGGAGCACAGGCAUGUCUGACCUGGUUCUGGGCGUCUCCGCCUACUACCACGACAGCGCGGCCGCCCUGGUCGCGGACGGCGUCCCC	GGAGGUGUCUCCCGGGGGCGCCCGGAGGUGGGAUUCGUCUCUAGACGGUUUACCAACCGGGGCGAACGGGGCAGUAUGGCCAGGCUGGGCGGCACUGAGUGCCGCCUUUAGGCCCUAUGGCCGACCCCGAGUGCACGUGCAUCGUCCAAAUGGGGGAAGGUAGGGGUAGUCAGGGCACCUCGAAGAAGAGGCACAACGUCGGUGAGGGAUGAC	0.0024045			Derived by automated computational analysis using gene prediction method: Protein Homology.
SMD11_RS11070	39	95	43	49	17.92	Cluster_25022_GCF_002192455.1_ASM219245v1_genomic.gbff_SMD11_RS21825.p01_SMD11_RS21830.p01_CO_F	151	208	198	204	15.92	-25.08	-58.92	-2.41807	CCCCCACCGACGUCCCCGCCCAGGGAAAGGUCCUCUGAUGCCCCCCGUCUUCGCCCA&UGGGGGAAGGUAGGGGUAGUCAGGGCACCUCGAAGAAGAGGCACAACGUCGGUGAGGG	(((.(((((((((..((..........((((.((((((((((((....((((.((((&)))).))))...)))))).)))))).)))).........))....))))))))).)))	CCCGGACGCCGCGGACCGGGCCGACGGCCCGUACGACGCCCCCACCGACGUCCCCGCCCAGGGAAAGGUCCUCUGAUGCCCCCCGUCUUCGCCCACGGCCGGCUGCGGCUGUACCUGCUCAAGCUCCUCGACGAGGCCCCGCGCCACGGC	GGAGGUGUCUCCCGGGGGCGCCCGGAGGUGGGAUUCGUCUCUAGACGGUUUACCAACCGGGGCGAACGGGGCAGUAUGGCCAGGCUGGGCGGCACUGAGUGCCGCCUUUAGGCCCUAUGGCCGACCCCGAGUGCACGUGCAUCGUCCAAAUGGGGGAAGGUAGGGGUAGUCAGGGCACCUCGAAGAAGAGGCACAACGUCGGUGAGGGAUGAC	0.0024381			PadR family transcriptional regulator
SMD11_RS17815	101	144	102	108	11.39	Cluster_25022_GCF_002192455.1_ASM219245v1_genomic.gbff_SMD11_RS21825.p01_SMD11_RS21830.p01_CO_F	153	208	201	207	15.92	-24.87	-52.18	-2.39782	CCCUCGUCGAUGUGCUGUGCCACAGCCCGGACAACCCCUUCGCC&GGGGAAGGUAGGGGUAGUCAGGGCACCUCGAAGAAGAGGCACAACGUCGGUGAGGG	(((((((((((((..((((((...((((..((.((((((((.((&)).))....)))))).))..)))).............)))))))))))))))))))	CCCGGUAUGACAACAGGGCCGACGGCACUACUCUGGCCCGACCAUCGCACUCAACGCGACCGAGAGUGAGUUCACGUGGCCUGUGACCUCUGGCUGGUGCCCCUCGUCGAUGUGCUGUGCCACAGCCCGGACAACCCCUUCGCCGAAGAG	GGAGGUGUCUCCCGGGGGCGCCCGGAGGUGGGAUUCGUCUCUAGACGGUUUACCAACCGGGGCGAACGGGGCAGUAUGGCCAGGCUGGGCGGCACUGAGUGCCGCCUUUAGGCCCUAUGGCCGACCCCGAGUGCACGUGCAUCGUCCAAAUGGGGGAAGGUAGGGGUAGUCAGGGCACCUCGAAGAAGAGGCACAACGUCGGUGAGGGAUGAC	0.0026858			Derived by automated computational analysis using gene prediction method: Protein Homology.
SMD11_RS07220	71	121	95	101	21.09	Cluster_25022_GCF_002192455.1_ASM219245v1_genomic.gbff_SMD11_RS21825.p01_SMD11_RS21830.p01_CO_F	152	208	172	178	15.92	-24.85	-61.86	-2.39589	CCCUCGUGUCUGUCGCAGUUCGUCGUGCCCUGGCGGCCGCCGCCCUCCCCC&GGGGGAAGGUAGGGGUAGUCAGGGCACCUCGAAGAAGAGGCACAACGUCGGUGAGGG	(((((((((((.......((((..((((((((((..((.((.((.((((((&)))))).))..))))..))))))))))..))))....)))))).........)))))	CCUCAAGUCCCCGCUCCGCCGCCGGGCCGCCGUGCGCGCACGCACCGCCCGGAUCGUUCGAGAGGAACCCCCCUCGUGUCUGUCGCAGUUCGUCGUGCCCUGGCGGCCGCCGCCCUCCCCCUGCUGCUCGGCGCCCUCGGCGCCUGCGGC	GGAGGUGUCUCCCGGGGGCGCCCGGAGGUGGGAUUCGUCUCUAGACGGUUUACCAACCGGGGCGAACGGGGCAGUAUGGCCAGGCUGGGCGGCACUGAGUGCCGCCUUUAGGCCCUAUGGCCGACCCCGAGUGCACGUGCAUCGUCCAAAUGGGGGAAGGUAGGGGUAGUCAGGGCACCUCGAAGAAGAGGCACAACGUCGGUGAGGGAUGAC	0.0027105			aliphatic sulfonates ABC transporter substrate-binding protein
SMD11_RS00805	11	66	14	20	17.83	Cluster_25022_GCF_002192455.1_ASM219245v1_genomic.gbff_SMD11_RS21825.p01_SMD11_RS21830.p01_CO_F	153	207	198	204	15.52	-24.57	-57.92	-2.36889	CUUCACCGACGCCCUGGAGGCGAGCACCCGUGCCGCACACUGACCCCCUGCUCCCC&GGGGAAGGUAGGGGUAGUCAGGGCACCUCGAAGAAGAGGCACAACGUCGGUGAGG	(((((((((((((((.....((((.....(((((.....((((((((((((.((((&))))...)))))))..))))))))))))))....)).))).....))))))))))	UCCUCGAACGCUUCACCGACGCCCUGGAGGCGAGCACCCGUGCCGCACACUGACCCCCUGCUCCCCGCGCACCGCCUGGCCCAGGGCGAGGGCGGUUCCGCCGCGCUGGGCGCCCUGCUGGCCACCGCCGUCACGGCGCUGGCCAACGGC	GGAGGUGUCUCCCGGGGGCGCCCGGAGGUGGGAUUCGUCUCUAGACGGUUUACCAACCGGGGCGAACGGGGCAGUAUGGCCAGGCUGGGCGGCACUGAGUGCCGCCUUUAGGCCCUAUGGCCGACCCCGAGUGCACGUGCAUCGUCCAAAUGGGGGAAGGUAGGGGUAGUCAGGGCACCUCGAAGAAGAGGCACAACGUCGGUGAGGGAUGAC	0.0030795			aspartate aminotransferase family protein
SMD11_RS07405	39	74	44	50	11.41	Cluster_25022_GCF_002192455.1_ASM219245v1_genomic.gbff_SMD11_RS21825.p01_SMD11_RS21830.p01_CO_F	3	38	27	33	18.86	-24.53	-54.8	-2.36504	ACGGAUCCCGCCACGAAGCCACCCCCGGAGACGCCU&AGGUGUCUCCCGGGGGCGCCCGGAGGUGGGAUUCGU	((((((((((((.((..((..(((((((((((((((&)))))))).))))))).)).))..))))))))))))	GACCGUCUUCCUCGACUUCGCCGAACCCCCCUCCCGCCACGGAUCCCGCCACGAAGCCACCCCCGGAGACGCCUGAUGCGCACGACCGUCGGCAUCGUCGGGGCCGGCCCGGCCGGCCUGCUGCUCGCCCGGCUGCUGCACCUCGCCGGC	GGAGGUGUCUCCCGGGGGCGCCCGGAGGUGGGAUUCGUCUCUAGACGGUUUACCAACCGGGGCGAACGGGGCAGUAUGGCCAGGCUGGGCGGCACUGAGUGCCGCCUUUAGGCCCUAUGGCCGACCCCGAGUGCACGUGCAUCGUCCAAAUGGGGGAAGGUAGGGGUAGUCAGGGCACCUCGAAGAAGAGGCACAACGUCGGUGAGGGAUGAC	0.0031358			4-hydroxybenzoate 3-monooxygenase
SMD11_RS16940	84	113	107	113	6.22	Cluster_25022_GCF_002192455.1_ASM219245v1_genomic.gbff_SMD11_RS21825.p01_SMD11_RS21830.p01_CO_F	150	182	150	156	8.72	-24.51	-39.45	-2.36311	CGAGACCCCUGAGACUCCCACCGCCCCCGU&AUGGGGGAAGGUAGGGGUAGUCAGGGCACCUCG	((((..((((((.(((((.(((.(((((((&)))))))..))).)))))..))))))...))))	GACGUCCGCUUCCUCGACAUCUGAGCCUGUCGGCCCACGAGAAACAGCCGCAGCGCGAAAGGACUUUGAACAGCAAUGGCCGACGAGACCCCUGAGACUCCCACCGCCCCCGUGCCCGAGGUGACGCCCGAGGGCGCGCCCGCCCCGCUG	GGAGGUGUCUCCCGGGGGCGCCCGGAGGUGGGAUUCGUCUCUAGACGGUUUACCAACCGGGGCGAACGGGGCAGUAUGGCCAGGCUGGGCGGCACUGAGUGCCGCCUUUAGGCCCUAUGGCCGACCCCGAGUGCACGUGCAUCGUCCAAAUGGGGGAAGGUAGGGGUAGUCAGGGCACCUCGAAGAAGAGGCACAACGUCGGUGAGGGAUGAC	0.0031643			DNA gyrase subunit A
SMD11_RS02620	90	139	133	139	11.9	Cluster_25022_GCF_002192455.1_ASM219245v1_genomic.gbff_SMD11_RS21825.p01_SMD11_RS21830.p01_CO_F	152	204	152	158	15.54	-24.3	-51.74	-2.34286	CAUCGGCAAGCCUCUGCUGGACUACGCCCUCAUCACCGAGCCCUUCCCCC&GGGGGAAGGUAGGGGUAGUCAGGGCACCUCGAAGAAGAGGCACAACGUCGGUG	(((((((..((((((.((.......(((((....(((....(((((((((&)))))))))....)))....))))).......)).)))))).....)))))))	CCUCCGCCUGAGCGGCGGAUUCGACACCAAGUGAACCCGAGCAGCCUCGAAGCGACUUCGAAAGGAUCCCCCUUCGUGAACGCGCCGGACAUCGGCAAGCCUCUGCUGGACUACGCCCUCAUCACCGAGCCCUUCCCCCUCUACGCGGCG	GGAGGUGUCUCCCGGGGGCGCCCGGAGGUGGGAUUCGUCUCUAGACGGUUUACCAACCGGGGCGAACGGGGCAGUAUGGCCAGGCUGGGCGGCACUGAGUGCCGCCUUUAGGCCCUAUGGCCGACCCCGAGUGCACGUGCAUCGUCCAAAUGGGGGAAGGUAGGGGUAGUCAGGGCACCUCGAAGAAGAGGCACAACGUCGGUGAGGGAUGAC	0.0034782			Derived by automated computational analysis using gene prediction method: GeneMarkS+.
SMD11_RS29385	51	94	77	83	10.33	Cluster_25022_GCF_002192455.1_ASM219245v1_genomic.gbff_SMD11_RS21825.p01_SMD11_RS21830.p01_CO_F	151	207	162	168	15.53	-24.26	-50.12	-2.33901	CUUCCCGACAGAAGCCAGGUGAAUGAUGCCCCUCACUUCCCGCA&UGGGGGAAGGUAGGGGUAGUCAGGGCACCUCGAAGAAGAGGCACAACGUCGGUGAGG	(((((((((....((((((((..((((((((((..((((((.((&)).))))))..))))))).)))...))))).........))).....))))).))))	GCGCUCCGCGAUUCCGCGGUUCCGUGCGGGACUUCCCGUUCCGUACCGGACUUCCCGACAGAAGCCAGGUGAAUGAUGCCCCUCACUUCCCGCACCCUGCUGACCCCGGAGGCCCGCCUGAGCCUCGUGGACCACCCGGGCCUCGGCGGC	GGAGGUGUCUCCCGGGGGCGCCCGGAGGUGGGAUUCGUCUCUAGACGGUUUACCAACCGGGGCGAACGGGGCAGUAUGGCCAGGCUGGGCGGCACUGAGUGCCGCCUUUAGGCCCUAUGGCCGACCCCGAGUGCACGUGCAUCGUCCAAAUGGGGGAAGGUAGGGGUAGUCAGGGCACCUCGAAGAAGAGGCACAACGUCGGUGAGGGAUGAC	0.0035411			long-chain fatty acid--CoA ligase
SMD11_RS13765	6	51	7	13	6.28	Cluster_25022_GCF_002192455.1_ASM219245v1_genomic.gbff_SMD11_RS21825.p01_SMD11_RS21830.p01_CO_F	153	209	202	208	16.18	-24.2	-46.66	-2.33322	UCCCUCGCACCACCCCAGCCUUUCCCGUCUUUCCCGCGCCUUCCCC&GGGGAAGGUAGGGGUAGUCAGGGCACCUCGAAGAAGAGGCACAACGUCGGUGAGGGA	((((((((.........(((((((((..((..(((...((((((((&))))))))..)))..))...)))...........)))))).........))))))))	AGGAUUCCCUCGCACCACCCCAGCCUUUCCCGUCUUUCCCGCGCCUUCCCCAGGCCCGUACGACUGAGGUCUCGUAUGCCCUCCUCGGCCACCUCCCCGGUCGACGCCCAGCAGCCGGCCCCCGUGCCGCCGCCCGGCAACCCCCUCGAC	GGAGGUGUCUCCCGGGGGCGCCCGGAGGUGGGAUUCGUCUCUAGACGGUUUACCAACCGGGGCGAACGGGGCAGUAUGGCCAGGCUGGGCGGCACUGAGUGCCGCCUUUAGGCCCUAUGGCCGACCCCGAGUGCACGUGCAUCGUCCAAAUGGGGGAAGGUAGGGGUAGUCAGGGCACCUCGAAGAAGAGGCACAACGUCGGUGAGGGAUGAC	0.0036373			NCS2 family permease
SMD11_RS28420	115	147	140	146	6.38	Cluster_25022_GCF_002192455.1_ASM219245v1_genomic.gbff_SMD11_RS21825.p01_SMD11_RS21830.p01_CO_F	58	93	59	65	22.91	-24.05	-53.34	-2.31876	GCCGUCCUCCUCGCCACCGCCCUGCUCGCCCCG&CGGGGCGAACGGGGCAGUAUGGCCAGGCUGGGCGGC	(((((((.(((.(((((.((((((.((((((((&)))))))).)))))).))..))).)))..)))))))	CAUCGGGGGGAAGAUUCGCGCGUUCCCGGGUGCGCACCCGCCCGCCGGGGCGCGGCCGCCCGUAGAAGUCCAUGCAUGCGCUCCCCGCGACGCCCGGCCCGCCACCUGCUCGCCGCCGUCCUCCUCGCCACCGCCCUGCUCGCCCCGCGC	GGAGGUGUCUCCCGGGGGCGCCCGGAGGUGGGAUUCGUCUCUAGACGGUUUACCAACCGGGGCGAACGGGGCAGUAUGGCCAGGCUGGGCGGCACUGAGUGCCGCCUUUAGGCCCUAUGGCCGACCCCGAGUGCACGUGCAUCGUCCAAAUGGGGGAAGGUAGGGGUAGUCAGGGCACCUCGAAGAAGAGGCACAACGUCGGUGAGGGAUGAC	0.0038886			glycosyl hydrolase family 16
SMD11_RS23080	89	136	89	95	2.16	Cluster_25022_GCF_002192455.1_ASM219245v1_genomic.gbff_SMD11_RS21825.p01_SMD11_RS21830.p01_CO_F	151	208	202	208	15.92	-24	-42.08	-2.31394	CCCUCGCCAUCCCCUUCCUCCUCGCCCUCGCAACCCUCACAGCCCUCA&UGGGGGAAGGUAGGGGUAGUCAGGGCACCUCGAAGAAGAGGCACAACGUCGGUGAGGG	((((((((........((((.((((((......((((.((..((((((&))))))...)))))).......))))........)).)))).........))))))))	UUUACCCGAAGCGCACCCCCACCCCCCUCCCUAGCGUGGAACCCGCCCACCCCGCCCCCACCCCGGACGGCCCCCAUGCGCACCAAACCCCUCGCCAUCCCCUUCCUCCUCGCCCUCGCAACCCUCACAGCCCUCACCGCCUGCUCCCUC	GGAGGUGUCUCCCGGGGGCGCCCGGAGGUGGGAUUCGUCUCUAGACGGUUUACCAACCGGGGCGAACGGGGCAGUAUGGCCAGGCUGGGCGGCACUGAGUGCCGCCUUUAGGCCCUAUGGCCGACCCCGAGUGCACGUGCAUCGUCCAAAUGGGGGAAGGUAGGGGUAGUCAGGGCACCUCGAAGAAGAGGCACAACGUCGGUGAGGGAUGAC	0.0039758			class F sortase
SMD11_RS03475	86	150	117	123	14.69	Cluster_25022_GCF_002192455.1_ASM219245v1_genomic.gbff_SMD11_RS21825.p01_SMD11_RS21830.p01_CO_F	133	186	153	159	17	-23.88	-55.57	-2.30237	UCUUCGAGCCUUACUCCCUUCGGUCGCUGACCUUCCCCAACCGCGUCUGGAUGGCACCCAUGUGC&GCACGUGCAUCGUCCAAAUGGGGGAAGGUAGGGGUAGUCAGGGCACCUCGAAGA	((((((((((((((((((((.........(((((((((.....(((.((((((.....(((((((&)))))))...)))))).))))))))))))))))).))).)))))...)))))))	CCGUGGUCGACGCCCAACGGCGGACACCGCGCCCGUUGCCCCACCCGUGUAGCGCAUUUGGAGUCUGUUGUGAGCGUGAGCGCACUCUUCGAGCCUUACUCCCUUCGGUCGCUGACCUUCCCCAACCGCGUCUGGAUGGCACCCAUGUGC	GGAGGUGUCUCCCGGGGGCGCCCGGAGGUGGGAUUCGUCUCUAGACGGUUUACCAACCGGGGCGAACGGGGCAGUAUGGCCAGGCUGGGCGGCACUGAGUGCCGCCUUUAGGCCCUAUGGCCGACCCCGAGUGCACGUGCAUCGUCCAAAUGGGGGAAGGUAGGGGUAGUCAGGGCACCUCGAAGAAGAGGCACAACGUCGGUGAGGGAUGAC	0.0041924			NADH:flavin oxidoreductase/NADH oxidase
SMD11_RS30235	109	148	109	115	4.64	Cluster_25022_GCF_002192455.1_ASM219245v1_genomic.gbff_SMD11_RS21825.p01_SMD11_RS21830.p01_CO_F	159	208	202	208	15.47	-23.72	-43.83	-2.28694	CCCUCGCCCUCCGCCCCUUUUCCCGCCCCGGCCUCCUGCC&GGUAGGGGUAGUCAGGGCACCUCGAAGAAGAGGCACAACGUCGGUGAGGG	((((((((...((..(((((((..((((.(((((((((((&))))))))..))).))))........))))))).....))..))))))))	CCGCCAUACGACCGGCGCGUCCUGUGGGGCCGUGACCCAUCGGCCCGCCGCGGGCCGCGCGCCUAGGGUGCGGGCAUGACCACCCCCACCGGCCCCACCACCCCGCCCCCCUCGCCCUCCGCCCCUUUUCCCGCCCCGGCCUCCUGCCCG	GGAGGUGUCUCCCGGGGGCGCCCGGAGGUGGGAUUCGUCUCUAGACGGUUUACCAACCGGGGCGAACGGGGCAGUAUGGCCAGGCUGGGCGGCACUGAGUGCCGCCUUUAGGCCCUAUGGCCGACCCCGAGUGCACGUGCAUCGUCCAAAUGGGGGAAGGUAGGGGUAGUCAGGGCACCUCGAAGAAGAGGCACAACGUCGGUGAGGGAUGAC	0.0044979			3-hydroxybutyrate dehydrogenase
SMD11_RS19995	22	46	34	40	5.68	Cluster_25022_GCF_002192455.1_ASM219245v1_genomic.gbff_SMD11_RS21825.p01_SMD11_RS21830.p01_CO_F	60	83	66	72	9.5	-23.7	-38.88	-2.28501	CUGGCCCCCCAUGCCCUGUUCGUCC&GGGCGAACGGGGCAGUAUGGCCAG	((((((.....((((((((((((((&))))))))))))))....))))))	CGCGCCGCUCUCGUCGUCGGGCUGGCCCCCCAUGCCCUGUUCGUCCACCUGAUCCGACGGGAGCACGACCUUCUCGUGGCCACGUUCCUCUACAAAAUAGGCCGGCUCGCCUACCGGCGCCGCUGGUACUUCGCCCUCACCUGGCUGUUG	GGAGGUGUCUCCCGGGGGCGCCCGGAGGUGGGAUUCGUCUCUAGACGGUUUACCAACCGGGGCGAACGGGGCAGUAUGGCCAGGCUGGGCGGCACUGAGUGCCGCCUUUAGGCCCUAUGGCCGACCCCGAGUGCACGUGCAUCGUCCAAAUGGGGGAAGGUAGGGGUAGUCAGGGCACCUCGAAGAAGAGGCACAACGUCGGUGAGGGAUGAC	0.0045374			MMPL family transporter
SMD11_RS22460	30	54	47	53	3.18	Cluster_25022_GCF_002192455.1_ASM219245v1_genomic.gbff_SMD11_RS21825.p01_SMD11_RS21830.p01_CO_F	149	176	150	156	6.81	-23.7	-33.69	-2.28501	GCUCGACCCGCCCUAUCCCCCCGUU&AAUGGGGGAAGGUAGGGGUAGUCAGGGC	(((((((...(((((((((((((((&))))))))..)))))))...))).))))	UCGCCGCCCGGCCGCGGUCCCCCACCCCAGCUCGACCCGCCCUAUCCCCCCGUUCUCCUGCCAGGAGCCCGCCCAGUGCCUUCUGCCGGAACAGCCUCCCGCCGAGCCGUACAGCUCGCGGCGCUGCUCGCGAUGCUGGUGUUCUUCGCC	GGAGGUGUCUCCCGGGGGCGCCCGGAGGUGGGAUUCGUCUCUAGACGGUUUACCAACCGGGGCGAACGGGGCAGUAUGGCCAGGCUGGGCGGCACUGAGUGCCGCCUUUAGGCCCUAUGGCCGACCCCGAGUGCACGUGCAUCGUCCAAAUGGGGGAAGGUAGGGGUAGUCAGGGCACCUCGAAGAAGAGGCACAACGUCGGUGAGGGAUGAC	0.0045374			Derived by automated computational analysis using gene prediction method: Protein Homology.
SMD11_RS09085	77	136	130	136	18.27	Cluster_25022_GCF_002192455.1_ASM219245v1_genomic.gbff_SMD11_RS21825.p01_SMD11_RS21830.p01_CO_F	13	73	13	19	28.84	-23.52	-70.63	-2.26766	UGCCCCUGCCCUUCCUGACAGCCGACCGAGACGACACCGCACCCGCGGGCCCGGCCCCCG&CGGGGGCGCCCGGAGGUGGGAUUCGUCUCUAGACGGUUUACCAACCGGGGCGAACGGGGCA	((((((.((((....((..(((((...(((((((..((.((((..(((((...(((((((&))))))))))))..))))))..)))))))....)))))...))....))))....))))))	ACCGCUCGGUCGCGGCGUGAAGGGCCCGUCCACCCUGAGGUGGCCGGGCCCUUCACGCAUGGAUAACCUCGCCCAAUGCCCCUGCCCUUCCUGACAGCCGACCGAGACGACACCGCACCCGCGGGCCCGGCCCCCGAGGCGUACCUGCCU	GGAGGUGUCUCCCGGGGGCGCCCGGAGGUGGGAUUCGUCUCUAGACGGUUUACCAACCGGGGCGAACGGGGCAGUAUGGCCAGGCUGGGCGGCACUGAGUGCCGCCUUUAGGCCCUAUGGCCGACCCCGAGUGCACGUGCAUCGUCCAAAUGGGGGAAGGUAGGGGUAGUCAGGGCACCUCGAAGAAGAGGCACAACGUCGGUGAGGGAUGAC	0.0049082			Derived by automated computational analysis using gene prediction method: Protein Homology.
SMD11_RS13350	7	52	15	21	8.74	Cluster_25022_GCF_002192455.1_ASM219245v1_genomic.gbff_SMD11_RS21825.p01_SMD11_RS21830.p01_CO_F	25	72	57	63	17.4	-23.47	-49.61	-2.26284	GCCCCCGCGCCCCGGUAGAAUCGACAAAUAGAGACCCCCUCCCCUC&GAGGUGGGAUUCGUCUCUAGACGGUUUACCAACCGGGGCGAACGGGGC	(((((..(((((((((..(((((.....(((((((.....((((((&)))).)).....)))))))..))))).....)))))))))...)))))	AAGCAAGCCCCCGCGCCCCGGUAGAAUCGACAAAUAGAGACCCCCUCCCCUCACCACCGCCGGAAGGCCGCACCCGUGUCAGCAGCACCCCCCGCCGCCCACGACAACACCGCGGAGCCGGUGCUCGUUGUCGACUUCGGCGCGCAGUAC	GGAGGUGUCUCCCGGGGGCGCCCGGAGGUGGGAUUCGUCUCUAGACGGUUUACCAACCGGGGCGAACGGGGCAGUAUGGCCAGGCUGGGCGGCACUGAGUGCCGCCUUUAGGCCCUAUGGCCGACCCCGAGUGCACGUGCAUCGUCCAAAUGGGGGAAGGUAGGGGUAGUCAGGGCACCUCGAAGAAGAGGCACAACGUCGGUGAGGGAUGAC	0.0050159			glutamine-hydrolyzing GMP synthase
SMD11_RS19520	1	48	37	43	6.57	Cluster_25022_GCF_002192455.1_ASM219245v1_genomic.gbff_SMD11_RS21825.p01_SMD11_RS21830.p01_CO_F	153	205	159	165	15.54	-23.35	-45.46	-2.25127	UCACCCUGCCUCCUCUGAUCCCUCGCCCCUCCGAUCCCUUACCUCCUC&GGGGAAGGUAGGGGUAGUCAGGGCACCUCGAAGAAGAGGCACAACGUCGGUGA	(((((.((((((.(((........((((.......(((((((((((((&)))).)))))))))......)))).......))).)))))).......)))))	UCACCCUGCCUCCUCUGAUCCCUCGCCCCUCCGAUCCCUUACCUCCUCUGAUCCCUUUCGCACCGGACGGAGCCCAUGGACGCGCUCAGACCCGACGACCCGCAGUGGGUCGGCCCCUACCGCCUGAACGGACGGCUCGGCGAGGGCGGU	GGAGGUGUCUCCCGGGGGCGCCCGGAGGUGGGAUUCGUCUCUAGACGGUUUACCAACCGGGGCGAACGGGGCAGUAUGGCCAGGCUGGGCGGCACUGAGUGCCGCCUUUAGGCCCUAUGGCCGACCCCGAGUGCACGUGCAUCGUCCAAAUGGGGGAAGGUAGGGGUAGUCAGGGCACCUCGAAGAAGAGGCACAACGUCGGUGAGGGAUGAC	0.0052834			Derived by automated computational analysis using gene prediction method: Protein Homology.
SMD11_RS22360	86	108	102	108	1.1	Cluster_25022_GCF_002192455.1_ASM219245v1_genomic.gbff_SMD11_RS21825.p01_SMD11_RS21830.p01_CO_F	153	176	153	159	6.8	-23.25	-31.15	-2.24163	GCCCCUUCCUGCUCGCCUUCCCC&GGGGAAGGUAGGGGUAGUCAGGGC	((((....((((((.((((((((&))))))))...))))))...))))	GCGUAGGGGUUCCCCUCCCCCGCCCGCCCCUUCCGUCGCAGACGGCCGCCACCACGACCCGCCCAGGAGCACCGCAUGUUCUCCAGCCCCUUCCUGCUCGCCUUCCCCUUCCUCCUCCUGAUCUGCUUCCUGCUCUACUGGGCGGGGGCC	GGAGGUGUCUCCCGGGGGCGCCCGGAGGUGGGAUUCGUCUCUAGACGGUUUACCAACCGGGGCGAACGGGGCAGUAUGGCCAGGCUGGGCGGCACUGAGUGCCGCCUUUAGGCCCUAUGGCCGACCCCGAGUGCACGUGCAUCGUCCAAAUGGGGGAAGGUAGGGGUAGUCAGGGCACCUCGAAGAAGAGGCACAACGUCGGUGAGGGAUGAC	0.0055162			glycosyl transferase
SMD11_RS29470	96	140	133	139	12.02	Cluster_25022_GCF_002192455.1_ASM219245v1_genomic.gbff_SMD11_RS21825.p01_SMD11_RS21830.p01_CO_F	169	208	170	176	11.89	-23.17	-47.08	-2.23391	CCCUGACAUCCGUGCCUGUCUCUUCGACCUCGACGGCGUCCUGAC&GUCAGGGCACCUCGAAGAAGAGGCACAACGUCGGUGAGGG	((((.((...(((...(((((((((....((((.((.((((((((&)))))))).)))))).)))))))))..)))...)).))))	CCGCCUCGGCCCGCCCCGGGCCGGAGCGGCGCCCGCAGGCGCGCGCCCGCGCCCGGCCCGGGGCAUCAUGGCCGGGUGACGAGCCUCGGGCUUCCCCCUGACAUCCGUGCCUGUCUCUUCGACCUCGACGGCGUCCUGACCCGCACCGCG	GGAGGUGUCUCCCGGGGGCGCCCGGAGGUGGGAUUCGUCUCUAGACGGUUUACCAACCGGGGCGAACGGGGCAGUAUGGCCAGGCUGGGCGGCACUGAGUGCCGCCUUUAGGCCCUAUGGCCGACCCCGAGUGCACGUGCAUCGUCCAAAUGGGGGAAGGUAGGGGUAGUCAGGGCACCUCGAAGAAGAGGCACAACGUCGGUGAGGGAUGAC	0.005709			beta-phosphoglucomutase family hydrolase
SMD11_RS27515	7	54	30	36	10.13	Cluster_25022_GCF_002192455.1_ASM219245v1_genomic.gbff_SMD11_RS21825.p01_SMD11_RS21830.p01_CO_F	151	208	169	175	15.92	-23.08	-49.13	-2.22524	CCCUGCGCCAACCAGUGACCCGUCCCUGACCACCCCAGAACCCCCCCA&UGGGGGAAGGUAGGGGUAGUCAGGGCACCUCGAAGAAGAGGCACAACGUCGGUGAGGG	((((.((((.((..(((.((.(((((((((..((((....((((((((&))))))..))..))))..))))))).))...........)))))...)).))))))))	GUGUCCCCCUGCGCCAACCAGUGACCCGUCCCUGACCACCCCAGAACCCCCCCAGACGAAUCACCGAGGAGAAACGUGAGCGGCAAGGGCGCCCCCGAGCUGAGUGUGCGGAACUGUCAGGACCUGCGUGUGGCCGUGAUCGCCGCGCAG	GGAGGUGUCUCCCGGGGGCGCCCGGAGGUGGGAUUCGUCUCUAGACGGUUUACCAACCGGGGCGAACGGGGCAGUAUGGCCAGGCUGGGCGGCACUGAGUGCCGCCUUUAGGCCCUAUGGCCGACCCCGAGUGCACGUGCAUCGUCCAAAUGGGGGAAGGUAGGGGUAGUCAGGGCACCUCGAAGAAGAGGCACAACGUCGGUGAGGGAUGAC	0.0059333			67-dimethyl-8-ribityllumazine synthase
SMD11_RS20695	118	134	128	134	4.4	Cluster_25022_GCF_002192455.1_ASM219245v1_genomic.gbff_SMD11_RS21825.p01_SMD11_RS21830.p01_CO_F	59	75	59	65	4.66	-23.06	-32.12	-2.22331	ACCGCUCCGUUCGCCCC&GGGGCGAACGGGGCAGU	((.((((((((((((((&)))))))))))))).))	CGCACCGUCCGCAGUCCAGCACAGCAGUCUUCCGGGGGGCGACCUCCGGACCCCGGCCGGAGGGCCCGUACCCCGAUGUCCGAGCACAGCACCACGGCGGCCCACCACCCGGCCGGCACCGCUCCGUUCGCCCCCACCCCCCUGCCCGGG	GGAGGUGUCUCCCGGGGGCGCCCGGAGGUGGGAUUCGUCUCUAGACGGUUUACCAACCGGGGCGAACGGGGCAGUAUGGCCAGGCUGGGCGGCACUGAGUGCCGCCUUUAGGCCCUAUGGCCGACCCCGAGUGCACGUGCAUCGUCCAAAUGGGGGAAGGUAGGGGUAGUCAGGGCACCUCGAAGAAGAGGCACAACGUCGGUGAGGGAUGAC	0.0059842			family 2 glycosyl transferase
SMD11_RS21595	40	99	53	59	9.35	Cluster_25022_GCF_002192455.1_ASM219245v1_genomic.gbff_SMD11_RS21825.p01_SMD11_RS21830.p01_CO_F	24	80	59	65	24.35	-23	-56.7	-2.21752	GCCAUGCGUCCGUUCGCCCCAGGAGCUCCUUCACCCAUGUCCCGUACGCCUUCCCGCCCC&GGAGGUGGGAUUCGUCUCUAGACGGUUUACCAACCGGGGCGAACGGGGCAGUAUGGC	((((((((((((((((((((.((.........(((...(((....(((...(((((((((&)).)))))))..))).....)))))).......))))))))))).)))).)))))))	CGCCCCGCACGGCCCGCGCACCGGGCCGCGCUUCGGCAUGCCAUGCGUCCGUUCGCCCCAGGAGCUCCUUCACCCAUGUCCCGUACGCCUUCCCGCCCCUCGUCCGGCCCCGCCGAGCGCCCGUCCGGGCAGCCGUCCAAGCGGUCGGCC	GGAGGUGUCUCCCGGGGGCGCCCGGAGGUGGGAUUCGUCUCUAGACGGUUUACCAACCGGGGCGAACGGGGCAGUAUGGCCAGGCUGGGCGGCACUGAGUGCCGCCUUUAGGCCCUAUGGCCGACCCCGAGUGCACGUGCAUCGUCCAAAUGGGGGAAGGUAGGGGUAGUCAGGGCACCUCGAAGAAGAGGCACAACGUCGGUGAGGGAUGAC	0.0061394			disulfide bond formation protein DsbA
SMD11_RS27740	88	138	130	136	7.48	Cluster_25022_GCF_002192455.1_ASM219245v1_genomic.gbff_SMD11_RS21825.p01_SMD11_RS21830.p01_CO_F	153	206	155	161	15.52	-22.98	-45.98	-2.2156	CUCAUCGACGUACUCGAACGCACCCUCGCCGCCUACCUCACCACCUUCCUC&GGGGAAGGUAGGGGUAGUCAGGGCACCUCGAAGAAGAGGCACAACGUCGGUGAG	(((((((((((..((((.....((((......(((((((...(((((((((&))))))))).)))))))..))))....))))............)))))))))))	GCUUGCGGCCACGCCCUCCCCGCCACGACUCUUCCUUUACCCAUCGGACACGAACGGAAGACCGGAAGAAAAAACAUGCCGAAAGUUCUCAUCGACGUACUCGAACGCACCCUCGCCGCCUACCUCACCACCUUCCUCGGCCUCCUCCUC	GGAGGUGUCUCCCGGGGGCGCCCGGAGGUGGGAUUCGUCUCUAGACGGUUUACCAACCGGGGCGAACGGGGCAGUAUGGCCAGGCUGGGCGGCACUGAGUGCCGCCUUUAGGCCCUAUGGCCGACCCCGAGUGCACGUGCAUCGUCCAAAUGGGGGAAGGUAGGGGUAGUCAGGGCACCUCGAAGAAGAGGCACAACGUCGGUGAGGGAUGAC	0.0061919			Derived by automated computational analysis using gene prediction method: Protein Homology.
SMD11_RS30125	21	75	35	41	17.6	Cluster_25022_GCF_002192455.1_ASM219245v1_genomic.gbff_SMD11_RS21825.p01_SMD11_RS21830.p01_CO_F	47	97	78	84	27.23	-22.97	-67.8	-2.21463	CAGCGCCGCCGCCCCCUGGCCCCCUGACCCCGCCGCCGAAACGGAUAGGUGAACC&GGUUUACCAACCGGGGCGAACGGGGCAGUAUGGCCAGGCUGGGCGGCACUG	(((.((((((....(((((((..(((.(((((.((((....(((...((((((((&))))))))..))).))))..))))))))...)))))))...)))))).)))	ACUCGUACCUCACGAGGUCCCAGCGCCGCCGCCCCCUGGCCCCCUGACCCCGCCGCCGAAACGGAUAGGUGAACCAUGCCCCACGACGACCUCGUCACCUCGAUCCCGGCGAACAUCCCCAACACCCUGAGCAUCGACUUCCACACCAAG	GGAGGUGUCUCCCGGGGGCGCCCGGAGGUGGGAUUCGUCUCUAGACGGUUUACCAACCGGGGCGAACGGGGCAGUAUGGCCAGGCUGGGCGGCACUGAGUGCCGCCUUUAGGCCCUAUGGCCGACCCCGAGUGCACGUGCAUCGUCCAAAUGGGGGAAGGUAGGGGUAGUCAGGGCACCUCGAAGAAGAGGCACAACGUCGGUGAGGGAUGAC	0.0062183			Derived by automated computational analysis using gene prediction method: Protein Homology.
SMD11_RS21660	30	59	53	59	5.02	Cluster_25022_GCF_002192455.1_ASM219245v1_genomic.gbff_SMD11_RS21825.p01_SMD11_RS21830.p01_CO_F	151	173	151	157	6.32	-22.93	-34.27	-2.21078	CUGACUCCCCUCCUUCUCGUCCCUCCCCCA&UGGGGGAAGGUAGGGGUAGUCAG	((((((((((((((.........(((((((&)))))))))).))))).))))))	GGCGGCAUCAUGCAGGGCGCCGUCAAGGGCUGACUCCCCUCCUUCUCGUCCCUCCCCCACACCGAGAGCGCAUCCAUGACCGUGAACUUCCCGCCCGGCUUCCUCUGGGGCGCCGCGACCGCCGCGUACCAGAUCGAGGGCGCGGCGCAG	GGAGGUGUCUCCCGGGGGCGCCCGGAGGUGGGAUUCGUCUCUAGACGGUUUACCAACCGGGGCGAACGGGGCAGUAUGGCCAGGCUGGGCGGCACUGAGUGCCGCCUUUAGGCCCUAUGGCCGACCCCGAGUGCACGUGCAUCGUCCAAAUGGGGGAAGGUAGGGGUAGUCAGGGCACCUCGAAGAAGAGGCACAACGUCGGUGAGGGAUGAC	0.006325			beta-glucosidase
SMD11_RS19235	98	120	114	120	3.22	Cluster_25022_GCF_002192455.1_ASM219245v1_genomic.gbff_SMD11_RS21825.p01_SMD11_RS21830.p01_CO_F	152	177	152	158	6.81	-22.92	-32.95	-2.20981	UGCCCUCACCCUCGCCUUCUCCC&GGGGGAAGGUAGGGGUAGUCAGGGCA	((((((.((((((.(((((((((&)))))))))..))))..)).))))))	GACCACCUUGGACCCGGAGUGAAAUGACGCCAAAUACCUUUGAGACCCUGUACGGGUCUCCCCUAGCCUUUGGCCAUGUCUUCGCCUUCCGUGUCCUUGCCCUCACCCUCGCCUUCUCCCGCGCCCUCGCUGCUCUCCGUGAACGUCGGC	GGAGGUGUCUCCCGGGGGCGCCCGGAGGUGGGAUUCGUCUCUAGACGGUUUACCAACCGGGGCGAACGGGGCAGUAUGGCCAGGCUGGGCGGCACUGAGUGCCGCCUUUAGGCCCUAUGGCCGACCCCGAGUGCACGUGCAUCGUCCAAAUGGGGGAAGGUAGGGGUAGUCAGGGCACCUCGAAGAAGAGGCACAACGUCGGUGAGGGAUGAC	0.006352			MOSC domain-containing protein
SMD11_RS29660	100	150	128	134	10.97	Cluster_25022_GCF_002192455.1_ASM219245v1_genomic.gbff_SMD11_RS21825.p01_SMD11_RS21830.p01_CO_F	152	209	169	175	16.18	-22.85	-50	-2.20306	UCCCUCGUCGCACAGCUCAGCGAGCACGCCCUGGCCUACCUCCACUCCGCC&GGGGGAAGGUAGGGGUAGUCAGGGCACCUCGAAGAAGAGGCACAACGUCGGUGAGGGA	((((((((((.((..(((..((((...((((((((.((((((..((((.((&)).)).))...))))))))))))))..)))).....))).......))))))))))))	ACUCUGGCGGCAUUACGGCCCUUCGCGUCAAGGUUGACAUCGACAGCGAACACACGGGCAACAGGAGGCACCUGAAUGGACACCCCGCGGCCUGACAGCUCCCUCGUCGCACAGCUCAGCGAGCACGCCCUGGCCUACCUCCACUCCGCC	GGAGGUGUCUCCCGGGGGCGCCCGGAGGUGGGAUUCGUCUCUAGACGGUUUACCAACCGGGGCGAACGGGGCAGUAUGGCCAGGCUGGGCGGCACUGAGUGCCGCCUUUAGGCCCUAUGGCCGACCCCGAGUGCACGUGCAUCGUCCAAAUGGGGGAAGGUAGGGGUAGUCAGGGCACCUCGAAGAAGAGGCACAACGUCGGUGAGGGAUGAC	0.0065434			SAM-dependent methyltransferase
[truncated: 16 more rows]

## Sheet: IntaRNA-Cluster_38357
id1	start1	end1	seedStart1	seedEnd1	ED1	id2	start2	end2	seedStart2	seedEnd2	ED2	E	E_hybrid	E_norm	subseqDP	hybridDP	seq1	seq2	p-value	geneName	entrez_gene_id	annotation
[truncated: 86 more rows]

## Sheet: IntaRNA-Cluster_40635
id1	start1	end1	seedStart1	seedEnd1	ED1	id2	start2	end2	seedStart2	seedEnd2	ED2	E	E_hybrid	E_norm	subseqDP	hybridDP	seq1	seq2	p-value	geneName	entrez_gene_id	annotation
[truncated: 55 more rows]

[truncated: 6 more sheets: IntaRNA-Cluster_15297, IntaRNA-Cluster_52847, IntaRNA-Cluster_73940, IntaRNA-Cluster_12890, IntaRNA-Cluster_46825, IntaRNA-Cluster_29600]
