# Supplementary material for: Pan-Genome of the Genus Streptomyces and Prioritization of Biosynthetic Gene Clusters With Potential to Produce Antibiotic Compounds
Source: Front Microbiol. 2021 Sep 28;12:677558. doi: 10.3389/fmicb.2021.677558 (PMC8510958; doi:10.3389/fmicb.2021.677558)
Supplement: Supplementary file 3 [file Data_Sheet_3.XLSX]

## Sheet: Summary core hits
												Duplication	Yes
	#Core_gene	Description	Function	Duplication	BGC_Proximity	Phylogeny	Self-resistance	[Hits_listed]	GID			BGC_Proximity	Yes
	TIGR00133	gatB: aspartyl/glutamyl-tRNA(Asn/Gln) amidotransferase, B subunit	Protein synthesis	No	No	No	No	[NC_003155.5 Streptomyces avermitilis MA-4680 = NBRC 14893 DNA, complete genome|-|-|loc|3369058 3370576 -1 # ID=1_2862|Type=CDS|transl_table=11]	GID1			Phylogeny	Yes
	TIGR00131	gal_kin: galactokinase	Energy metabolism	No	No	No	No	[NC_003155.5 Streptomyces avermitilis MA-4680 = NBRC 14893 DNA, complete genome|-|-|loc|4423525 4424668 -1 # ID=1_3713|Type=CDS|transl_table=11]	GID1			Known_target	Yes
	TIGR00135	gatC: aspartyl/glutamyl-tRNA(Asn/Gln) amidotransferase, C subunit	Protein synthesis	No	No	No	No	[NC_003155.5 Streptomyces avermitilis MA-4680 = NBRC 14893 DNA, complete genome|-|-|loc|3372342 3372639 -1 # ID=1_2865|Type=CDS|transl_table=11]	GID1
	TIGR00558	pdxH: pyridoxamine 5'-phosphate oxidase	Biosynthesis of cofactors, prosthetic groups, and carriers	No	No	Yes	No	[NC_003155.5 Streptomyces avermitilis MA-4680 = NBRC 14893 DNA, complete genome|-|-|loc|4766265 4766970 -1 # ID=1_4014|Type=CDS|transl_table=11]	GID1			#Core_gene	Description	GID	Count of [Hits_listed]
	TIGR01448	recD_rel: helicase, RecD/TraA family	Unknown function	No	No	No	No	[NC_003155.5 Streptomyces avermitilis MA-4680 = NBRC 14893 DNA, complete genome|-|-|loc|6456159 6458436 1 # ID=1_5524|Type=CDS|transl_table=11]	GID1			TIGR00663	TIGR00663: dnan: DNA polymerase III, beta subunit	GID49	1
	TIGR01520	FruBisAldo_II_A: fructose-bisphosphate aldolase, class II	Energy metabolism	No	No	No	No	[NC_003155.5 Streptomyces avermitilis MA-4680 = NBRC 14893 DNA, complete genome|-|-|loc|5525589 5526612 1 # ID=1_4700|Type=CDS|transl_table=11]	GID1			TIGR01534	GAPDH-I: glyceraldehyde-3-phosphate dehydrogenase, type I	GID1	1
	TIGR00767	rho: transcription termination factor Rho	Transcription	No	No	No	No	[NC_003155.5 Streptomyces avermitilis MA-4680 = NBRC 14893 DNA, complete genome|-|-|loc|3646334 3648401 -1 # ID=1_3036|Type=CDS|transl_table=11]	GID1					GID104	1
	TIGR00762	DegV: EDD domain protein, DegV family	Unknown function	No	No	No	No	[NC_003155.5 Streptomyces avermitilis MA-4680 = NBRC 14893 DNA, complete genome|-|-|loc|6665732 6666578 1 # ID=1_5690|Type=CDS|transl_table=11]	GID1					GID109	1
	TIGR00763	lon: endopeptidase La	Protein fate	No	No	Yes	No	[NC_003155.5 Streptomyces avermitilis MA-4680 = NBRC 14893 DNA, complete genome|-|-|loc|3716612 3719027 -1 # ID=1_3096|Type=CDS|transl_table=11]	GID1					GID11	1
	TIGR00447	pth: aminoacyl-tRNA hydrolase	Protein synthesis	No	No	Yes	No	[NC_003155.5 Streptomyces avermitilis MA-4680 = NBRC 14893 DNA, complete genome|-|-|loc|4414153 4414750 1 # ID=1_3703|Type=CDS|transl_table=11]	GID1					GID110	1
	TIGR02692	tRNA_CCA_actino: CCA tRNA nucleotidyltransferase	Protein synthesis	No	No	No	No	[NC_003155.5 Streptomyces avermitilis MA-4680 = NBRC 14893 DNA, complete genome|-|-|loc|5266958 5268401 -1 # ID=1_4469|Type=CDS|transl_table=11]	GID1					GID112	1
	TIGR00442	hisS: histidine--tRNA ligase	Protein synthesis	No	No	Yes	No	[NC_003155.5 Streptomyces avermitilis MA-4680 = NBRC 14893 DNA, complete genome|-|-|loc|8169762 8171025 1 # ID=1_7061|Type=CDS|transl_table=11]	GID1					GID113	1
	TIGR00561	pntA: NAD(P)(+) transhydrogenase (AB-specific), alpha subunit	Energy metabolism	No	Yes	Yes	No	[NC_003155.5 Streptomyces avermitilis MA-4680 = NBRC 14893 DNA, complete genome|-|-|loc|481355 482912 -1 # ID=1_446|Type=CDS|transl_table=11]	GID1					GID117	1
	TIGR01146	ATPsyn_F1gamma: ATP synthase F1, gamma subunit	Energy metabolism	No	Yes	Yes	No	[NC_003155.5 Streptomyces avermitilis MA-4680 = NBRC 14893 DNA, complete genome|-|-|loc|3527380 3528298 -1 # ID=1_3003|Type=CDS|transl_table=11]	GID1					GID12	1
	TIGR01808	CM_M_hiGC-arch: chorismate mutase	Amino acid biosynthesis	No	No	No	No	[NC_003155.5 Streptomyces avermitilis MA-4680 = NBRC 14893 DNA, complete genome|-|-|loc|6077377 6077662 -1 # ID=1_5205|Type=CDS|transl_table=11]	GID1					GID14	1
	TIGR01962	NuoD: NADH dehydrogenase (quinone), D subunit	Energy metabolism	No	No	Yes	No	[NC_003155.5 Streptomyces avermitilis MA-4680 = NBRC 14893 DNA, complete genome|-|-|loc|5882071 5883403 1 # ID=1_5025|Type=CDS|transl_table=11]	GID1					GID17	1
	TIGR01967	DEAH_box_HrpA: RNA helicase HrpA	Unknown function	No	No	Yes	No	[NC_003155.5 Streptomyces avermitilis MA-4680 = NBRC 14893 DNA, complete genome|-|-|loc|5064050 5068028 1 # ID=1_4294|Type=CDS|transl_table=11]	GID1					GID19	1
	TIGR01966	RNasePH: ribonuclease PH	Transcription	No	No	Yes	No	[NC_003155.5 Streptomyces avermitilis MA-4680 = NBRC 14893 DNA, complete genome|-|-|loc|6277136 6277871 1 # ID=1_5362|Type=CDS|transl_table=11]	GID1					GID27	1
	TIGR00204	dxs: 1-deoxy-D-xylulose-5-phosphate synthase	Biosynthesis of cofactors, prosthetic groups, and carriers	Yes	Yes	Yes	No	[NC_003155.5 Streptomyces avermitilis MA-4680 = NBRC 14893 DNA, complete genome|-|-|loc|2015432 2017331 -1 # ID=1_1739|Type=CDS|transl_table=11; NC_003155.5 Streptomyces avermitilis MA-4680 = NBRC 14893 DNA, complete genome|-|-|loc|2730468 2732397 -1 # ID=1_2352|Type=CDS|transl_table=11]	GID1					GID38	1
	TIGR00001	rpmI_bact: ribosomal protein bL35	Protein synthesis	No	No	No	No	[NC_003155.5 Streptomyces avermitilis MA-4680 = NBRC 14893 DNA, complete genome|-|-|loc|8055064 8055259 1 # ID=1_6955|Type=CDS|transl_table=11]	GID1					GID4	1
	TIGR00009	L28: ribosomal protein bL28	Protein synthesis	Yes	No	No	No	[NC_003155.5 Streptomyces avermitilis MA-4680 = NBRC 14893 DNA, complete genome|-|-|loc|3283163 3283349 1 # ID=1_2790|Type=CDS|transl_table=11; NC_003155.5 Streptomyces avermitilis MA-4680 = NBRC 14893 DNA, complete genome|-|-|loc|5668527 5668749 -1 # ID=1_4826|Type=CDS|transl_table=11]	GID1					GID43	1
	TIGR00008	infA: translation initiation factor IF-1	Protein synthesis	Yes	No	Yes	No	[NC_003155.5 Streptomyces avermitilis MA-4680 = NBRC 14893 DNA, complete genome|-|-|loc|646905 647919 -1 # ID=1_556|Type=CDS|transl_table=11; NC_003155.5 Streptomyces avermitilis MA-4680 = NBRC 14893 DNA, complete genome|-|-|loc|6000286 6000508 1 # ID=1_5135|Type=CDS|transl_table=11]	GID1					GID48	1
	TIGR00612	ispG_gcpE: 4-hydroxy-3-methylbut-2-en-1-yl diphosphate synthase	Biosynthesis of cofactors, prosthetic groups, and carriers	Yes	Yes	Yes	No	[NC_003155.5 Streptomyces avermitilis MA-4680 = NBRC 14893 DNA, complete genome|-|-|loc|2017359 2018517 -1 # ID=1_1740|Type=CDS|transl_table=11; NC_003155.5 Streptomyces avermitilis MA-4680 = NBRC 14893 DNA, complete genome|-|-|loc|3140455 3141613 -1 # ID=1_2675|Type=CDS|transl_table=11]	GID1					GID5	1
	TIGR00613	reco: DNA repair protein RecO	DNA metabolism	No	No	Yes	No	[NC_003155.5 Streptomyces avermitilis MA-4680 = NBRC 14893 DNA, complete genome|-|-|loc|6805870 6806626 1 # ID=1_5836|Type=CDS|transl_table=11]	GID1					GID57	1
	TIGR02274	dCTP_deam: deoxycytidine triphosphate deaminase	Purines, pyrimidines, nucleosides, and nucleotides	No	No	Yes	No	[NC_003155.5 Streptomyces avermitilis MA-4680 = NBRC 14893 DNA, complete genome|-|-|loc|5453353 5453929 1 # ID=1_4638|Type=CDS|transl_table=11]	GID1					GID58	1
	TIGR00615	recR: recombination protein RecR	DNA metabolism	No	No	Yes	No	[NC_003155.5 Streptomyces avermitilis MA-4680 = NBRC 14893 DNA, complete genome|-|-|loc|5565398 5565998 1 # ID=1_4736|Type=CDS|transl_table=11]	GID1					GID61	1
	TIGR02348	GroEL: chaperonin GroL	Protein fate	No	No	Yes	No	[NC_003155.5 Streptomyces avermitilis MA-4680 = NBRC 14893 DNA, complete genome|-|-|loc|4854192 4855818 -1 # ID=1_4088|Type=CDS|transl_table=11; NC_003155.5 Streptomyces avermitilis MA-4680 = NBRC 14893 DNA, complete genome|-|-|loc|6040940 6042569 1 # ID=1_5178|Type=CDS|transl_table=11]	GID1					GID62	1
	TIGR02349	DnaJ_bact: chaperone protein DnaJ	Unclassified	Yes	No	No	No	[NC_003155.5 Streptomyces avermitilis MA-4680 = NBRC 14893 DNA, complete genome|-|-|loc|5481620 5482811 1 # ID=1_4661|Type=CDS|transl_table=11; NC_003155.5 Streptomyces avermitilis MA-4680 = NBRC 14893 DNA, complete genome|-|-|loc|6740526 6741663 1 # ID=1_5777|Type=CDS|transl_table=11]	GID1					GID67	1
	TIGR02949	anti_SigH_actin: anti-sigma factor, TIGR02949 family	Transcription	No	Yes	No	No	[NC_003155.5 Streptomyces avermitilis MA-4680 = NBRC 14893 DNA, complete genome|-|-|loc|3796336 3796648 -1 # ID=1_3168|Type=CDS|transl_table=11]	GID1					GID7	1
	TIGR02947	SigH_actino: RNA polymerase sigma-70 factor, TIGR02947 family	Unclassified	No	Yes	Yes	No	[NC_003155.5 Streptomyces avermitilis MA-4680 = NBRC 14893 DNA, complete genome|-|-|loc|3796644 3797493 -1 # ID=1_3169|Type=CDS|transl_table=11]	GID1					GID74	1
	TIGR03686	pupylate_PafA: Pup--protein ligase	Protein fate	No	No	Yes	No	[NC_003155.5 Streptomyces avermitilis MA-4680 = NBRC 14893 DNA, complete genome|-|-|loc|7997031 7998393 1 # ID=1_6903|Type=CDS|transl_table=11]	GID1					GID75	1
	TIGR03687	pupylate_cterm: ubiquitin-like protein Pup	Protein fate	No	No	Yes	No	[NC_003155.5 Streptomyces avermitilis MA-4680 = NBRC 14893 DNA, complete genome|-|-|loc|7992096 7992315 1 # ID=1_6897|Type=CDS|transl_table=11]	GID1					GID82	1
	TIGR03688	pupylate_PafA2: proteasome accessory factor PafA2	Protein fate	No	No	Yes	No	[NC_003155.5 Streptomyces avermitilis MA-4680 = NBRC 14893 DNA, complete genome|-|-|loc|7990429 7991941 1 # ID=1_6896|Type=CDS|transl_table=11]	GID1					GID83	1
	TIGR03689	pup_AAA: proteasome ATPase	Protein fate	No	No	Yes	No	[NC_003155.5 Streptomyces avermitilis MA-4680 = NBRC 14893 DNA, complete genome|-|-|loc|7988427 7990194 1 # ID=1_6895|Type=CDS|transl_table=11]	GID1					GID84	1
	TIGR03442	TIGR03442: ergothioneine biosynthesis protein EgtC	Biosynthesis of cofactors, prosthetic groups, and carriers	No	No	No	No	[NC_003155.5 Streptomyces avermitilis MA-4680 = NBRC 14893 DNA, complete genome|-|-|loc|8754064 8754892 -1 # ID=1_7569|Type=CDS|transl_table=11]	GID1					GID90	1
	TIGR02200	GlrX_actino: glutaredoxin-like protein	Unclassified	No	No	Yes	No	[NC_003155.5 Streptomyces avermitilis MA-4680 = NBRC 14893 DNA, complete genome|-|-|loc|3835665 3835908 1 # ID=1_3204|Type=CDS|transl_table=11]	GID1			TIGR03690	20S_bact_beta: proteasome, beta subunit	GID1	1
	TIGR03446	mycothiol_Mca: mycothiol conjugate amidase Mca	Cellular processes	No	No	Yes	No	[NC_003155.5 Streptomyces avermitilis MA-4680 = NBRC 14893 DNA, complete genome|-|-|loc|4108125 4108998 -1 # ID=1_3434|Type=CDS|transl_table=11]	GID1					GID4	1
	TIGR03447	mycothiol_MshC: cysteine--1-D-myo-inosityl 2-amino-2-deoxy-alpha-D-glucopyranoside ligase	Biosynthesis of cofactors, prosthetic groups, and carriers	No	Yes	No	No	[NC_003155.5 Streptomyces avermitilis MA-4680 = NBRC 14893 DNA, complete genome|-|-|loc|7950761 7951991 1 # ID=1_6864|Type=CDS|transl_table=11]	GID1			Grand Total			33
	TIGR03448	mycothiol_MshD: mycothiol synthase	Biosynthesis of cofactors, prosthetic groups, and carriers	No	No	No	No	[NC_003155.5 Streptomyces avermitilis MA-4680 = NBRC 14893 DNA, complete genome|-|-|loc|4978423 4979350 1 # ID=1_4220|Type=CDS|transl_table=11]	GID1
	TIGR03449	mycothiol_MshA: D-inositol-3-phosphate glycosyltransferase	Unclassified	No	No	Yes	No	[NC_003155.5 Streptomyces avermitilis MA-4680 = NBRC 14893 DNA, complete genome|-|-|loc|4926335 4927673 -1 # ID=1_4164|Type=CDS|transl_table=11]	GID1
	TIGR00090	rsfS_iojap_ybeB: ribosome silencing factor	Protein synthesis	No	No	No	No	[NC_003155.5 Streptomyces avermitilis MA-4680 = NBRC 14893 DNA, complete genome|-|-|loc|6652630 6653077 1 # ID=1_5679|Type=CDS|transl_table=11]	GID1
	TIGR00810	secG: preprotein translocase, SecG subunit	Protein fate	No	No	Yes	No	[NC_003155.5 Streptomyces avermitilis MA-4680 = NBRC 14893 DNA, complete genome|-|-|loc|7562970 7563207 1 # ID=1_6512|Type=CDS|transl_table=11]	GID1
	TIGR00092	TIGR00092: GTP-binding protein YchF	Unknown function	No	Yes	Yes	No	[NC_003155.5 Streptomyces avermitilis MA-4680 = NBRC 14893 DNA, complete genome|-|-|loc|3998573 3999662 -1 # ID=1_3337|Type=CDS|transl_table=11]	GID1
	TIGR01308	rpmD_bact: ribosomal protein uL30	Protein synthesis	No	No	Yes	No	[NC_003155.5 Streptomyces avermitilis MA-4680 = NBRC 14893 DNA, complete genome|-|-|loc|5996272 5996455 1 # ID=1_5130|Type=CDS|transl_table=11]	GID1
	TIGR02158	PA_CoA_Oxy3: phenylacetate-CoA oxygenase, PaaI subunit	Energy metabolism	No	No	Yes	No	[NC_003155.5 Streptomyces avermitilis MA-4680 = NBRC 14893 DNA, complete genome|-|-|loc|5329906 5330626 -1 # ID=1_4522|Type=CDS|transl_table=11]	GID1
	TIGR00544	lgt: prolipoprotein diacylglyceryl transferase	Protein fate	No	No	Yes	No	[NC_003155.5 Streptomyces avermitilis MA-4680 = NBRC 14893 DNA, complete genome|-|-|loc|7425658 7426681 1 # ID=1_6392|Type=CDS|transl_table=11]	GID1
	TIGR01981	sufD: FeS assembly protein SufD	Biosynthesis of cofactors, prosthetic groups, and carriers	No	No	Yes	No	[NC_003155.5 Streptomyces avermitilis MA-4680 = NBRC 14893 DNA, complete genome|-|-|loc|7593918 7595100 1 # ID=1_6539|Type=CDS|transl_table=11]	GID1
	TIGR01980	sufB: FeS assembly protein SufB	Biosynthesis of cofactors, prosthetic groups, and carriers	No	No	Yes	No	[NC_003155.5 Streptomyces avermitilis MA-4680 = NBRC 14893 DNA, complete genome|-|-|loc|7592406 7593831 1 # ID=1_6538|Type=CDS|transl_table=11]	GID1
	TIGR00262	trpA: tryptophan synthase, alpha subunit	Amino acid biosynthesis	No	No	Yes	No	[NC_003155.5 Streptomyces avermitilis MA-4680 = NBRC 14893 DNA, complete genome|-|-|loc|7423819 7424653 1 # ID=1_6390|Type=CDS|transl_table=11]	GID1
	TIGR01017	rpsD_bact: ribosomal protein uS4	Protein synthesis	No	No	Yes	No	[NC_003155.5 Streptomyces avermitilis MA-4680 = NBRC 14893 DNA, complete genome|-|-|loc|8173970 8174585 1 # ID=1_7064|Type=CDS|transl_table=11]	GID1
	TIGR01011	rpsB_bact: ribosomal protein uS2	Protein synthesis	No	No	No	No	[NC_003155.5 Streptomyces avermitilis MA-4680 = NBRC 14893 DNA, complete genome|-|-|loc|3226408 3227335 -1 # ID=1_2741|Type=CDS|transl_table=11]	GID1
	TIGR00708	cobA: cob(I)yrinic acid a,c-diamide adenosyltransferase	Biosynthesis of cofactors, prosthetic groups, and carriers	No	No	Yes	No	[NC_003155.5 Streptomyces avermitilis MA-4680 = NBRC 14893 DNA, complete genome|-|-|loc|7688110 7688710 -1 # ID=1_6627|Type=CDS|transl_table=11]	GID1
	TIGR00401	msrA: peptide-methionine (S)-S-oxide reductase	Protein fate	No	No	Yes	No	[NC_003155.5 Streptomyces avermitilis MA-4680 = NBRC 14893 DNA, complete genome|-|-|loc|4116263 4116776 -1 # ID=1_3444|Type=CDS|transl_table=11]	GID1
	TIGR00409	proS_fam_II: proline--tRNA ligase	Protein synthesis	No	No	Yes	No	[NC_003155.5 Streptomyces avermitilis MA-4680 = NBRC 14893 DNA, complete genome|-|-|loc|3136888 3138583 -1 # ID=1_2672|Type=CDS|transl_table=11]	GID1
	TIGR03705	poly_P_kin: polyphosphate kinase 1	Central intermediary metabolism	No	No	No	No	[NC_003155.5 Streptomyces avermitilis MA-4680 = NBRC 14893 DNA, complete genome|-|-|loc|4987745 4990112 1 # ID=1_4231|Type=CDS|transl_table=11]	GID1
	TIGR03704	PrmC_rel_meth: putative protein-(glutamine-N5) methyltransferase, unknown substrate-specific	Protein synthesis	No	No	No	No	[NC_003155.5 Streptomyces avermitilis MA-4680 = NBRC 14893 DNA, complete genome|-|-|loc|1602175 1602952 -1 # ID=1_1377|Type=CDS|transl_table=11]	GID1
	TIGR03701	mena_SCO4490: menaquinone biosynthesis decarboxylase, SCO4490 family	Biosynthesis of cofactors, prosthetic groups, and carriers	No	No	No	No	[NC_003155.5 Streptomyces avermitilis MA-4680 = NBRC 14893 DNA, complete genome|-|-|loc|5850172 5851624 1 # ID=1_4994|Type=CDS|transl_table=11]	GID1
	TIGR03819	heli_sec_ATPase: helicase/secretion neighborhood ATPase	Unclassified	No	No	No	No	[NC_003155.5 Streptomyces avermitilis MA-4680 = NBRC 14893 DNA, complete genome|-|-|loc|5624789 5626091 1 # ID=1_4788|Type=CDS|transl_table=11]	GID1
	TIGR00168	infC: translation initiation factor IF-3	Protein synthesis	No	No	Yes	No	[NC_003155.5 Streptomyces avermitilis MA-4680 = NBRC 14893 DNA, complete genome|-|-|loc|8054232 8054958 1 # ID=1_6954|Type=CDS|transl_table=11]	GID1
	TIGR00042	TIGR00042: non-canonical purine NTP pyrophosphatase, RdgB/HAM1 family	DNA metabolism	No	No	Yes	No	[NC_003155.5 Streptomyces avermitilis MA-4680 = NBRC 14893 DNA, complete genome|-|-|loc|6278381 6278984 1 # ID=1_5364|Type=CDS|transl_table=11]	GID1
	TIGR02970	succ_dehyd_cytB: succinate dehydrogenase, cytochrome b556 subunit	Energy metabolism	No	No	Yes	No	[NC_003155.5 Streptomyces avermitilis MA-4680 = NBRC 14893 DNA, complete genome|-|-|loc|4217403 4217784 1 # ID=1_3535|Type=CDS|transl_table=11]	GID1
	TIGR00164	PS_decarb_rel: phosphatidylserine decarboxylase homolog	Unknown function	No	No	No	No	[NC_003155.5 Streptomyces avermitilis MA-4680 = NBRC 14893 DNA, complete genome|-|-|loc|2344939 2345587 1 # ID=1_2018|Type=CDS|transl_table=11]	GID1
	TIGR00165	S18: ribosomal protein bS18	Protein synthesis	Yes	No	Yes	No	[NC_003155.5 Streptomyces avermitilis MA-4680 = NBRC 14893 DNA, complete genome|-|-|loc|5253922 5254159 -1 # ID=1_4457|Type=CDS|transl_table=11; NC_003155.5 Streptomyces avermitilis MA-4680 = NBRC 14893 DNA, complete genome|-|-|loc|5670600 5670837 1 # ID=1_4830|Type=CDS|transl_table=11]	GID1
	TIGR00166	S6: ribosomal protein bS6	Protein synthesis	No	No	Yes	No	[NC_003155.5 Streptomyces avermitilis MA-4680 = NBRC 14893 DNA, complete genome|-|-|loc|5254904 5255195 -1 # ID=1_4459|Type=CDS|transl_table=11]	GID1
	TIGR02386	rpoC_TIGR: DNA-directed RNA polymerase, beta' subunit	Transcription	No	No	Yes	No	[NC_003155.5 Streptomyces avermitilis MA-4680 = NBRC 14893 DNA, complete genome|-|-|loc|5973223 5977123 1 # ID=1_5102|Type=CDS|transl_table=11]	GID1
	TIGR02423	protocat_alph: protocatechuate 3,4-dioxygenase, alpha subunit	Energy metabolism	No	No	No	No	[NC_003155.5 Streptomyces avermitilis MA-4680 = NBRC 14893 DNA, complete genome|-|-|loc|2081276 2081840 1 # ID=1_1798|Type=CDS|transl_table=11]	GID1
	TIGR02422	protocat_beta: protocatechuate 3,4-dioxygenase, beta subunit	Energy metabolism	No	No	No	No	[NC_003155.5 Streptomyces avermitilis MA-4680 = NBRC 14893 DNA, complete genome|-|-|loc|2080503 2081274 1 # ID=1_1797|Type=CDS|transl_table=11]	GID1
	TIGR00653	GlnA: glutamine synthetase, type I	Amino acid biosynthesis	No	No	Yes	No	[NC_003155.5 Streptomyces avermitilis MA-4680 = NBRC 14893 DNA, complete genome|-|-|loc|7231950 7233360 -1 # ID=1_6217|Type=CDS|transl_table=11]	GID1
	TIGR00651	pta: phosphate acetyltransferase	Energy metabolism	No	Yes	Yes	No	[NC_003155.5 Streptomyces avermitilis MA-4680 = NBRC 14893 DNA, complete genome|-|-|loc|3467324 3469415 1 # ID=1_2944|Type=CDS|transl_table=11]	GID1
	TIGR00715	precor6x_red: precorrin-6x reductase	Biosynthesis of cofactors, prosthetic groups, and carriers	No	No	No	No	[NC_003155.5 Streptomyces avermitilis MA-4680 = NBRC 14893 DNA, complete genome|-|-|loc|1967655 1968402 -1 # ID=1_1694|Type=CDS|transl_table=11]	GID1
	TIGR00499	lysS_bact: lysine--tRNA ligase	Protein synthesis	No	No	Yes	No	[NC_003155.5 Streptomyces avermitilis MA-4680 = NBRC 14893 DNA, complete genome|-|-|loc|8700178 8703460 1 # ID=1_7526|Type=CDS|transl_table=11]	GID1
	TIGR00494	crcB: protein CrcB	Unknown function	Yes	No	Yes	No	[NC_003155.5 Streptomyces avermitilis MA-4680 = NBRC 14893 DNA, complete genome|-|-|loc|1631649 1632024 -1 # ID=1_1403|Type=CDS|transl_table=11; NC_003155.5 Streptomyces avermitilis MA-4680 = NBRC 14893 DNA, complete genome|-|-|loc|1632259 1632736 -1 # ID=1_1405|Type=CDS|transl_table=11; NC_003155.5 Streptomyces avermitilis MA-4680 = NBRC 14893 DNA, complete genome|-|-|loc|2376686 2377058 1 # ID=…	GID1
	TIGR00496	frr: ribosome recycling factor	Protein synthesis	No	No	Yes	No	[NC_003155.5 Streptomyces avermitilis MA-4680 = NBRC 14893 DNA, complete genome|-|-|loc|3223805 3224363 -1 # ID=1_2738|Type=CDS|transl_table=11]	GID1
	TIGR00936	ahcY: adenosylhomocysteinase	Energy metabolism	No	No	No	No	[NC_003155.5 Streptomyces avermitilis MA-4680 = NBRC 14893 DNA, complete genome|-|-|loc|6119332 6120790 1 # ID=1_5239|Type=CDS|transl_table=11]	GID1
	TIGR00194	uvrC: excinuclease ABC subunit C	DNA metabolism	No	No	Yes	No	[NC_003155.5 Streptomyces avermitilis MA-4680 = NBRC 14893 DNA, complete genome|-|-|loc|7551261 7553307 1 # ID=1_6504|Type=CDS|transl_table=11]	GID1
	TIGR00196	yjeF_cterm: YjeF family C-terminal domain	Unknown function	No	No	Yes	No	[NC_003155.5 Streptomyces avermitilis MA-4680 = NBRC 14893 DNA, complete genome|-|-|loc|6013440 6014871 1 # ID=1_5151|Type=CDS|transl_table=11]	GID1
	TIGR00191	thrB: homoserine kinase	Amino acid biosynthesis	No	No	Yes	No	[NC_003155.5 Streptomyces avermitilis MA-4680 = NBRC 14893 DNA, complete genome|-|-|loc|3648820 3649738 -1 # ID=1_3037|Type=CDS|transl_table=11]	GID1
	TIGR00190	thiC: phosphomethylpyrimidine synthase	Biosynthesis of cofactors, prosthetic groups, and carriers	No	No	No	No	[NC_003155.5 Streptomyces avermitilis MA-4680 = NBRC 14893 DNA, complete genome|-|-|loc|5231880 5233686 -1 # ID=1_4435|Type=CDS|transl_table=11]	GID1
	PGK	PF00162.15: Phosphoglycerate kinase	Unclassified	No	No	No	No	[NC_003155.5 Streptomyces avermitilis MA-4680 = NBRC 14893 DNA, complete genome|-|-|loc|7560845 7562057 1 # ID=1_6510|Type=CDS|transl_table=11]	GID1
	TIGR02727	MTHFS_bact: 5-formyltetrahydrofolate cyclo-ligase	Central intermediary metabolism	No	Yes	Yes	No	[NC_003155.5 Streptomyces avermitilis MA-4680 = NBRC 14893 DNA, complete genome|-|-|loc|4548397 4548931 1 # ID=1_3816|Type=CDS|transl_table=11]	GID1
	TIGR02729	Obg_CgtA: Obg family GTPase CgtA	Protein synthesis	No	No	No	No	[NC_003155.5 Streptomyces avermitilis MA-4680 = NBRC 14893 DNA, complete genome|-|-|loc|6638507 6639947 1 # ID=1_5667|Type=CDS|transl_table=11]	GID1
	TIGR02258	2_5_ligase: 2'-5' RNA ligase	Transcription	Yes	No	Yes	No	[NC_003155.5 Streptomyces avermitilis MA-4680 = NBRC 14893 DNA, complete genome|-|-|loc|808666 809134 -1 # ID=1_716|Type=CDS|transl_table=11; NC_003155.5 Streptomyces avermitilis MA-4680 = NBRC 14893 DNA, complete genome|-|-|loc|4808236 4808809 -1 # ID=1_4049|Type=CDS|transl_table=11]	GID1
	TIGR00580	mfd: transcription-repair coupling factor	DNA metabolism	No	No	Yes	No	[NC_003155.5 Streptomyces avermitilis MA-4680 = NBRC 14893 DNA, complete genome|-|-|loc|4390620 4394151 -1 # ID=1_3688|Type=CDS|transl_table=11]	GID1
	TIGR00581	moaC: molybdenum cofactor biosynthesis protein C	Biosynthesis of cofactors, prosthetic groups, and carriers	No	Yes	Yes	No	[NC_003155.5 Streptomyces avermitilis MA-4680 = NBRC 14893 DNA, complete genome|-|-|loc|4545386 4545899 -1 # ID=1_3813|Type=CDS|transl_table=11]	GID1
	TIGR02157	PA_CoA_Oxy2: phenylacetate-CoA oxygenase, PaaH subunit	Energy metabolism	No	No	Yes	No	[NC_003155.5 Streptomyces avermitilis MA-4680 = NBRC 14893 DNA, complete genome|-|-|loc|5330622 5330910 -1 # ID=1_4523|Type=CDS|transl_table=11]	GID1
	TIGR02156	PA_CoA_Oxy1: phenylacetate-CoA oxygenase, PaaG subunit	Energy metabolism	No	No	Yes	No	[NC_003155.5 Streptomyces avermitilis MA-4680 = NBRC 14893 DNA, complete genome|-|-|loc|5330911 5331931 -1 # ID=1_4524|Type=CDS|transl_table=11]	GID1
	TIGR03534	RF_mod_PrmC: protein-(glutamine-N5) methyltransferase, release factor-specific	Protein fate	No	Yes	Yes	No	[NC_003155.5 Streptomyces avermitilis MA-4680 = NBRC 14893 DNA, complete genome|-|-|loc|3642241 3643123 -1 # ID=1_3032|Type=CDS|transl_table=11]	GID1
	TIGR03535	DapD_actino: 2,3,4,5-tetrahydropyridine-2,6-dicarboxylate N-succinyltransferase	Unclassified	No	No	No	No	[NC_003155.5 Streptomyces avermitilis MA-4680 = NBRC 14893 DNA, complete genome|-|-|loc|7604204 7605194 1 # ID=1_6551|Type=CDS|transl_table=11]	GID1
	TIGR00223	panD: aspartate 1-decarboxylase	Biosynthesis of cofactors, prosthetic groups, and carriers	No	No	Yes	No	[NC_003155.5 Streptomyces avermitilis MA-4680 = NBRC 14893 DNA, complete genome|-|-|loc|8640231 8640651 1 # ID=1_7474|Type=CDS|transl_table=11]	GID1
	TIGR00222	panB: 3-methyl-2-oxobutanoate hydroxymethyltransferase	Biosynthesis of cofactors, prosthetic groups, and carriers	No	No	Yes	No	[NC_003155.5 Streptomyces avermitilis MA-4680 = NBRC 14893 DNA, complete genome|-|-|loc|7154377 7155241 -1 # ID=1_6154|Type=CDS|transl_table=11]	GID1
	TIGR02159	PA_CoA_Oxy4: phenylacetate-CoA oxygenase, PaaJ subunit	Energy metabolism	No	No	Yes	No	[NC_003155.5 Streptomyces avermitilis MA-4680 = NBRC 14893 DNA, complete genome|-|-|loc|5329349 5329913 -1 # ID=1_4521|Type=CDS|transl_table=11]	GID1
	TIGR00220	mscL: large conductance mechanosensitive channel protein	Cellular processes	No	Yes	No	No	[NC_003155.5 Streptomyces avermitilis MA-4680 = NBRC 14893 DNA, complete genome|-|-|loc|4557441 4557918 1 # ID=1_3823|Type=CDS|transl_table=11]	GID1
	TIGR01059	gyrB: DNA gyrase, B subunit	DNA metabolism	No	No	Yes	Yes	[NC_003155.5 Streptomyces avermitilis MA-4680 = NBRC 14893 DNA, complete genome|-|-|loc|5293687 5295790 1 # ID=1_4490|Type=CDS|transl_table=11]	GID1
	TIGR00343	TIGR00343: pyridoxal 5'-phosphate synthase, synthase subunit Pdx1	Biosynthesis of cofactors, prosthetic groups, and carriers	No	No	No	No	[NC_003155.5 Streptomyces avermitilis MA-4680 = NBRC 14893 DNA, complete genome|-|-|loc|8154086 8155001 1 # ID=1_7047|Type=CDS|transl_table=11]	GID1
	TIGR00344	alaS: alanine--tRNA ligase	Protein synthesis	No	No	Yes	No	[NC_003155.5 Streptomyces avermitilis MA-4680 = NBRC 14893 DNA, complete genome|-|-|loc|8175573 8178246 1 # ID=1_7067|Type=CDS|transl_table=11]	GID1
	TIGR01198	pgl: 6-phosphogluconolactonase	Energy metabolism	No	No	No	No	[NC_003155.5 Streptomyces avermitilis MA-4680 = NBRC 14893 DNA, complete genome|-|-|loc|7577824 7578607 -1 # ID=1_6524|Type=CDS|transl_table=11]	GID1
	TIGR01050	rpsS_bact: ribosomal protein uS19	Protein synthesis	No	No	Yes	No	[NC_003155.5 Streptomyces avermitilis MA-4680 = NBRC 14893 DNA, complete genome|-|-|loc|5990083 5990365 1 # ID=1_5116|Type=CDS|transl_table=11]	GID1
	TIGR00876	tal_mycobact: transaldolase	Energy metabolism	Yes	No	No	No	[NC_003155.5 Streptomyces avermitilis MA-4680 = NBRC 14893 DNA, complete genome|-|-|loc|2159694 2160831 1 # ID=1_1862|Type=CDS|transl_table=11; NC_003155.5 Streptomyces avermitilis MA-4680 = NBRC 14893 DNA, complete genome|-|-|loc|7581249 7582368 -1 # ID=1_6527|Type=CDS|transl_table=11]	GID1
	TIGR00877	purD: phosphoribosylamine--glycine ligase	Purines, pyrimidines, nucleosides, and nucleotides	No	No	Yes	No	[NC_003155.5 Streptomyces avermitilis MA-4680 = NBRC 14893 DNA, complete genome|-|-|loc|5091095 5092349 -1 # ID=1_4315|Type=CDS|transl_table=11]	GID1
	TIGR01356	aroA: 3-phosphoshikimate 1-carboxyvinyltransferase	Amino acid biosynthesis	No	No	Yes	No	[NC_003155.5 Streptomyces avermitilis MA-4680 = NBRC 14893 DNA, complete genome|-|-|loc|3800067 3801408 1 # ID=1_3173|Type=CDS|transl_table=11]	GID1
	TIGR00871	zwf: glucose-6-phosphate dehydrogenase	Energy metabolism	Yes	No	Yes	No	[NC_003155.5 Streptomyces avermitilis MA-4680 = NBRC 14893 DNA, complete genome|-|-|loc|2160827 2162474 1 # ID=1_1863|Type=CDS|transl_table=11; NC_003155.5 Streptomyces avermitilis MA-4680 = NBRC 14893 DNA, complete genome|-|-|loc|7579721 7581245 -1 # ID=1_6526|Type=CDS|transl_table=11]	GID1
	TIGR00878	purM: phosphoribosylformylglycinamidine cyclo-ligase	Purines, pyrimidines, nucleosides, and nucleotides	No	No	No	No	[NC_003155.5 Streptomyces avermitilis MA-4680 = NBRC 14893 DNA, complete genome|-|-|loc|5072756 5073851 -1 # ID=1_4300|Type=CDS|transl_table=11]	GID1
	TIGR03953	rplD_bact: 50S ribosomal protein uL4	Protein synthesis	No	No	Yes	No	[NC_003155.5 Streptomyces avermitilis MA-4680 = NBRC 14893 DNA, complete genome|-|-|loc|5988113 5988779 1 # ID=1_5113|Type=CDS|transl_table=11]	GID1
	TIGR03954	integ_memb_HG: integral membrane protein	Unknown function	No	Yes	No	No	[NC_003155.5 Streptomyces avermitilis MA-4680 = NBRC 14893 DNA, complete genome|-|-|loc|3479434 3479773 -1 # ID=1_2953|Type=CDS|transl_table=11; NC_003155.5 Streptomyces avermitilis MA-4680 = NBRC 14893 DNA, complete genome|-|-|loc|3492898 3493312 -1 # ID=1_2969|Type=CDS|transl_table=11]	GID1
	TIGR02614	ftsW: cell division protein FtsW	Cellular processes	No	No	No	No	[NC_003155.5 Streptomyces avermitilis MA-4680 = NBRC 14893 DNA, complete genome|-|-|loc|7362355 7363705 1 # ID=1_6333|Type=CDS|transl_table=11]	GID1
	TIGR02753	sodN: superoxide dismutase, Ni	Unclassified	No	No	No	No	[NC_003155.5 Streptomyces avermitilis MA-4680 = NBRC 14893 DNA, complete genome|-|-|loc|3744145 3744541 1 # ID=1_3118|Type=CDS|transl_table=11]	GID1
	Methyltransf_5	PF01795.15: MraW methylase family	Unclassified	No	No	Yes	No	[NC_003155.5 Streptomyces avermitilis MA-4680 = NBRC 14893 DNA, complete genome|-|-|loc|7353289 7354219 1 # ID=1_6326|Type=CDS|transl_table=11]	GID1
	TIGR02027	rpoA: DNA-directed RNA polymerase, alpha subunit	Transcription	Yes	No	Yes	No	[NC_003155.5 Streptomyces avermitilis MA-4680 = NBRC 14893 DNA, complete genome|-|-|loc|594231 595248 1 # ID=1_490|Type=CDS|transl_table=11; NC_003155.5 Streptomyces avermitilis MA-4680 = NBRC 14893 DNA, complete genome|-|-|loc|6001909 6002932 1 # ID=1_5139|Type=CDS|transl_table=11]	GID1
	TIGR03625	L3_bact: 50S ribosomal protein uL3	Unclassified	No	No	No	No	[NC_003155.5 Streptomyces avermitilis MA-4680 = NBRC 14893 DNA, complete genome|-|-|loc|5987463 5988108 1 # ID=1_5112|Type=CDS|transl_table=11]	GID1
	TIGR00539	hemN_rel: putative oxygen-independent coproporphyrinogen III oxidase	Biosynthesis of cofactors, prosthetic groups, and carriers	No	No	No	No	[NC_003155.5 Streptomyces avermitilis MA-4680 = NBRC 14893 DNA, complete genome|-|-|loc|6736402 6737635 1 # ID=1_5773|Type=CDS|transl_table=11]	GID1
	TIGR00534	OpcA: glucose-6-phosphate dehydrogenase assembly protein OpcA	Protein fate	Yes	No	No	No	[NC_003155.5 Streptomyces avermitilis MA-4680 = NBRC 14893 DNA, complete genome|-|-|loc|2162470 2163406 1 # ID=1_1864|Type=CDS|transl_table=11; NC_003155.5 Streptomyces avermitilis MA-4680 = NBRC 14893 DNA, complete genome|-|-|loc|7578603 7579725 -1 # ID=1_6525|Type=CDS|transl_table=11]	GID1
	TIGR01128	holA: DNA polymerase III, delta subunit	DNA metabolism	No	No	Yes	No	[NC_003155.5 Streptomyces avermitilis MA-4680 = NBRC 14893 DNA, complete genome|-|-|loc|6723047 6724073 1 # ID=1_5766|Type=CDS|transl_table=11]	GID1
	TIGR01125	TIGR01125: ribosomal protein S12 methylthiotransferase RimO	Protein synthesis	No	No	Yes	No	[NC_003155.5 Streptomyces avermitilis MA-4680 = NBRC 14893 DNA, complete genome|-|-|loc|3057392 3058880 -1 # ID=1_2618|Type=CDS|transl_table=11]	GID1
	TIGR00120	ArgJ: glutamate N-acetyltransferase/amino-acid acetyltransferase	Amino acid biosynthesis	No	No	No	No	[NC_003155.5 Streptomyces avermitilis MA-4680 = NBRC 14893 DNA, complete genome|-|-|loc|8080899 8082051 1 # ID=1_6981|Type=CDS|transl_table=11]	GID1
	TIGR00121	birA_ligase: biotin--[acetyl-CoA-carboxylase] ligase	Protein fate	No	No	Yes	No	[NC_003155.5 Streptomyces avermitilis MA-4680 = NBRC 14893 DNA, complete genome|-|-|loc|4144420 4145233 -1 # ID=1_3468|Type=CDS|transl_table=11]	GID1
	TIGR00521	coaBC_dfp: phosphopantothenoylcysteine decarboxylase / phosphopantothenate--cysteine ligase	Biosynthesis of cofactors, prosthetic groups, and carriers	No	No	Yes	No	[NC_003155.5 Streptomyces avermitilis MA-4680 = NBRC 14893 DNA, complete genome|-|-|loc|8201247 8202450 1 # ID=1_7091|Type=CDS|transl_table=11]	GID1
	TIGR00753	undec_PP_bacA: undecaprenyl-diphosphatase UppP	Cell envelope	Yes	No	No	No	[NC_003155.5 Streptomyces avermitilis MA-4680 = NBRC 14893 DNA, complete genome|-|-|loc|1630746 1631580 -1 # ID=1_1402|Type=CDS|transl_table=11; NC_003155.5 Streptomyces avermitilis MA-4680 = NBRC 14893 DNA, complete genome|-|-|loc|8380572 8381448 -1 # ID=1_7242|Type=CDS|transl_table=11]	GID1
	TIGR00459	aspS_bact: aspartate--tRNA ligase	Protein synthesis	No	No	Yes	No	[NC_003155.5 Streptomyces avermitilis MA-4680 = NBRC 14893 DNA, complete genome|-|-|loc|5377023 5378787 1 # ID=1_4565|Type=CDS|transl_table=11]	GID1
	TIGR00755	ksgA: ribosomal RNA small subunit methyltransferase A	Protein synthesis	No	No	Yes	No	[NC_003155.5 Streptomyces avermitilis MA-4680 = NBRC 14893 DNA, complete genome|-|-|loc|4440309 4441221 -1 # ID=1_3726|Type=CDS|transl_table=11]	GID1
	TIGR02504	NrdJ_Z: ribonucleoside-diphosphate reductase, adenosylcobalamin-dependent	Purines, pyrimidines, nucleosides, and nucleotides	No	No	No	No	[NC_003155.5 Streptomyces avermitilis MA-4680 = NBRC 14893 DNA, complete genome|-|-|loc|3000541 3003436 -1 # ID=1_2571|Type=CDS|transl_table=11]	GID1
	TIGR00759	aceE: pyruvate dehydrogenase (acetyl-transferring), homodimeric type	Unclassified	Yes	No	Yes	No	[NC_003155.5 Streptomyces avermitilis MA-4680 = NBRC 14893 DNA, complete genome|-|-|loc|7004703 7007451 -1 # ID=1_6012|Type=CDS|transl_table=11; NC_003155.5 Streptomyces avermitilis MA-4680 = NBRC 14893 DNA, complete genome|-|-|loc|7246737 7249440 -1 # ID=1_6232|Type=CDS|transl_table=11]	GID1
	TIGR01430	aden_deam: adenosine deaminase	Unclassified	Yes	No	Yes	No	[NC_003155.5 Streptomyces avermitilis MA-4680 = NBRC 14893 DNA, complete genome|-|-|loc|1454810 1455875 -1 # ID=1_1249|Type=CDS|transl_table=11; NC_003155.5 Streptomyces avermitilis MA-4680 = NBRC 14893 DNA, complete genome|-|-|loc|3189221 3190298 1 # ID=1_2709|Type=CDS|transl_table=11; NC_003155.5 Streptomyces avermitilis MA-4680 = NBRC 14893 DNA, complete genome|-|-|loc|4173174 4174329 -1 # ID=…	GID1
	TIGR00456	argS: arginine--tRNA ligase	Protein synthesis	No	No	Yes	No	[NC_003155.5 Streptomyces avermitilis MA-4680 = NBRC 14893 DNA, complete genome|-|-|loc|5788727 5790500 -1 # ID=1_4933|Type=CDS|transl_table=11]	GID1
	TIGR00018	panC: pantoate--beta-alanine ligase	Biosynthesis of cofactors, prosthetic groups, and carriers	No	No	Yes	No	[NC_003155.5 Streptomyces avermitilis MA-4680 = NBRC 14893 DNA, complete genome|-|-|loc|5713135 5714137 1 # ID=1_4871|Type=CDS|transl_table=11]	GID1
	TIGR00392	ileS: isoleucine--tRNA ligase	Protein synthesis	No	No	Yes	No	[NC_003155.5 Streptomyces avermitilis MA-4680 = NBRC 14893 DNA, complete genome|-|-|loc|7371347 7374491 -1 # ID=1_6342|Type=CDS|transl_table=11]	GID1
	TIGR00396	leuS_bact: leucine--tRNA ligase	Protein synthesis	No	No	No	No	[NC_003155.5 Streptomyces avermitilis MA-4680 = NBRC 14893 DNA, complete genome|-|-|loc|6661894 6664783 1 # ID=1_5688|Type=CDS|transl_table=11]	GID1
	TIGR00011	YbaK_EbsC: Cys-tRNA(Pro) deacylase	Protein synthesis	No	No	Yes	No	[NC_003155.5 Streptomyces avermitilis MA-4680 = NBRC 14893 DNA, complete genome|-|-|loc|7396384 7396885 -1 # ID=1_6361|Type=CDS|transl_table=11]	GID1
	TIGR00012	L29: ribosomal protein uL29	Protein synthesis	No	No	Yes	No	[NC_003155.5 Streptomyces avermitilis MA-4680 = NBRC 14893 DNA, complete genome|-|-|loc|5992007 5992232 1 # ID=1_5120|Type=CDS|transl_table=11]	GID1
	TIGR00398	metG: methionine--tRNA ligase	Protein synthesis	No	No	Yes	No	[NC_003155.5 Streptomyces avermitilis MA-4680 = NBRC 14893 DNA, complete genome|-|-|loc|5383798 5385523 -1 # ID=1_4574|Type=CDS|transl_table=11]	GID1
	TIGR02927	SucB_Actino: 2-oxoglutarate dehydrogenase, E2 component, dihydrolipoamide succinyltransferase	Unclassified	No	No	No	Yes	[NC_003155.5 Streptomyces avermitilis MA-4680 = NBRC 14893 DNA, complete genome|-|-|loc|7250647 7252471 -1 # ID=1_6234|Type=CDS|transl_table=11]	GID1
	TIGR00016	ackA: acetate kinase	Energy metabolism	No	Yes	Yes	No	[NC_003155.5 Streptomyces avermitilis MA-4680 = NBRC 14893 DNA, complete genome|-|-|loc|3469411 3470629 1 # ID=1_2945|Type=CDS|transl_table=11]	GID1
	TIGR00017	cmk: cytidylate kinase	Purines, pyrimidines, nucleosides, and nucleotides	No	No	Yes	No	[NC_003155.5 Streptomyces avermitilis MA-4680 = NBRC 14893 DNA, complete genome|-|-|loc|7809254 7809950 1 # ID=1_6736|Type=CDS|transl_table=11]	GID1
	TIGR01228	hutU: urocanate hydratase	Energy metabolism	No	No	No	No	[NC_003155.5 Streptomyces avermitilis MA-4680 = NBRC 14893 DNA, complete genome|-|-|loc|4330704 4332369 -1 # ID=1_3635|Type=CDS|transl_table=11]	GID1
	TIGR00150	T6A_YjeE: tRNA threonylcarbamoyl adenosine modification protein YjeE	Protein synthesis	No	No	Yes	No	[NC_003155.5 Streptomyces avermitilis MA-4680 = NBRC 14893 DNA, complete genome|-|-|loc|6018684 6019212 1 # ID=1_5155|Type=CDS|transl_table=11]	GID1
	TIGR00152	TIGR00152: dephospho-CoA kinase	Biosynthesis of cofactors, prosthetic groups, and carriers	No	No	Yes	No	[NC_003155.5 Streptomyces avermitilis MA-4680 = NBRC 14893 DNA, complete genome|-|-|loc|7495722 7496340 1 # ID=1_6448|Type=CDS|transl_table=11]	GID1
	TIGR00154	ispE: 4-(cytidine 5'-diphospho)-2-C-methyl-D-erythritol kinase	Biosynthesis of cofactors, prosthetic groups, and carriers	No	No	Yes	No	[NC_003155.5 Streptomyces avermitilis MA-4680 = NBRC 14893 DNA, complete genome|-|-|loc|4439400 4440294 -1 # ID=1_3725|Type=CDS|transl_table=11]	GID1
	TIGR00157	TIGR00157: ribosome small subunit-dependent GTPase A	Protein synthesis	Yes	No	Yes	No	[NC_003155.5 Streptomyces avermitilis MA-4680 = NBRC 14893 DNA, complete genome|-|-|loc|2540160 2541222 -1 # ID=1_2192|Type=CDS|transl_table=11; NC_003155.5 Streptomyces avermitilis MA-4680 = NBRC 14893 DNA, complete genome|-|-|loc|3801424 3802435 1 # ID=1_3174|Type=CDS|transl_table=11]	GID1
	TIGR00158	L9: ribosomal protein bL9	Protein synthesis	No	No	Yes	No	[NC_003155.5 Streptomyces avermitilis MA-4680 = NBRC 14893 DNA, complete genome|-|-|loc|5253457 5253904 -1 # ID=1_4456|Type=CDS|transl_table=11]	GID1
	TIGR01389	recQ: ATP-dependent DNA helicase RecQ	DNA metabolism	No	No	Yes	No	[NC_003155.5 Streptomyces avermitilis MA-4680 = NBRC 14893 DNA, complete genome|-|-|loc|5896727 5898731 1 # ID=1_5036|Type=CDS|transl_table=11]	GID1
	TIGR00981	rpsL_bact: ribosomal protein uS12	Protein synthesis	No	No	Yes	No	[NC_003155.5 Streptomyces avermitilis MA-4680 = NBRC 14893 DNA, complete genome|-|-|loc|5978148 5978520 1 # ID=1_5104|Type=CDS|transl_table=11]	GID1
	TIGR03815	CpaE_hom_Actino: helicase/secretion neighborhood CpaE-like protein	Unclassified	No	No	Yes	No	[NC_003155.5 Streptomyces avermitilis MA-4680 = NBRC 14893 DNA, complete genome|-|-|loc|5623698 5624793 1 # ID=1_4787|Type=CDS|transl_table=11]	GID1
	TIGR01900	dapE-gram_pos: succinyl-diaminopimelate desuccinylase	Amino acid biosynthesis	No	No	No	No	[NC_003155.5 Streptomyces avermitilis MA-4680 = NBRC 14893 DNA, complete genome|-|-|loc|3897320 3898454 -1 # ID=1_3255|Type=CDS|transl_table=11]	GID1
	TIGR02210	rodA_shape: rod shape-determining protein RodA	Cellular processes	No	No	Yes	No	[NC_003155.5 Streptomyces avermitilis MA-4680 = NBRC 14893 DNA, complete genome|-|-|loc|6622681 6623878 1 # ID=1_5657|Type=CDS|transl_table=11]	GID1
	TIGR02412	pepN_strep_liv: aminopeptidase N	Unclassified	Yes	No	No	No	[NC_003155.5 Streptomyces avermitilis MA-4680 = NBRC 14893 DNA, complete genome|-|-|loc|4658157 4660647 -1 # ID=1_3924|Type=CDS|transl_table=11; NC_003155.5 Streptomyces avermitilis MA-4680 = NBRC 14893 DNA, complete genome|-|-|loc|6540740 6543314 -1 # ID=1_5591|Type=CDS|transl_table=11; NC_003155.5 Streptomyces avermitilis MA-4680 = NBRC 14893 DNA, complete genome|-|-|loc|6559621 6562201 -1 # ID…	GID1
	TIGR03346	chaperone_ClpB: ATP-dependent chaperone protein ClpB	Protein fate	Yes	No	Yes	No	[NC_003155.5 Streptomyces avermitilis MA-4680 = NBRC 14893 DNA, complete genome|-|-|loc|5513633 5516246 1 # ID=1_4690|Type=CDS|transl_table=11; NC_003155.5 Streptomyces avermitilis MA-4680 = NBRC 14893 DNA, complete genome|-|-|loc|8634075 8636715 1 # ID=1_7469|Type=CDS|transl_table=11]	GID1
	TIGR00302	TIGR00302: phosphoribosylformylglycinamidine synthase, purS protein	Purines, pyrimidines, nucleosides, and nucleotides	No	No	No	No	[NC_003155.5 Streptomyces avermitilis MA-4680 = NBRC 14893 DNA, complete genome|-|-|loc|5080495 5080762 -1 # ID=1_4306|Type=CDS|transl_table=11]	GID1
	TIGR03188	histidine_hisI: phosphoribosyl-ATP diphosphatase	Amino acid biosynthesis	No	No	No	No	[NC_003155.5 Streptomyces avermitilis MA-4680 = NBRC 14893 DNA, complete genome|-|-|loc|8239560 8239833 1 # ID=1_7124|Type=CDS|transl_table=11]	GID1
	TIGR01091	upp: uracil phosphoribosyltransferase	Purines, pyrimidines, nucleosides, and nucleotides	No	No	Yes	No	[NC_003155.5 Streptomyces avermitilis MA-4680 = NBRC 14893 DNA, complete genome|-|-|loc|5126875 5127511 -1 # ID=1_4344|Type=CDS|transl_table=11]	GID1
	TIGR03180	UraD_2: OHCU decarboxylase	Unclassified	No	No	No	No	[NC_003155.5 Streptomyces avermitilis MA-4680 = NBRC 14893 DNA, complete genome|-|-|loc|2461398 2461917 -1 # ID=1_2126|Type=CDS|transl_table=11]	GID1
	TIGR01311	glycerol_kin: glycerol kinase	Energy metabolism	Yes	Yes	Yes	No	[NC_003155.5 Streptomyces avermitilis MA-4680 = NBRC 14893 DNA, complete genome|-|-|loc|7970358 7971897 -1 # ID=1_6881|Type=CDS|transl_table=11; NC_003155.5 Streptomyces avermitilis MA-4680 = NBRC 14893 DNA, complete genome|-|-|loc|8310645 8312169 -1 # ID=1_7182|Type=CDS|transl_table=11; NC_003155.5 Streptomyces avermitilis MA-4680 = NBRC 14893 DNA, complete genome|-|-|loc|8575185 8576703 1 # ID=…	GID1
	TIGR01312	XylB: xylulokinase	Energy metabolism	No	Yes	Yes	No	[NC_003155.5 Streptomyces avermitilis MA-4680 = NBRC 14893 DNA, complete genome|-|-|loc|8549336 8550782 -1 # ID=1_7407|Type=CDS|transl_table=11]	GID1
	TIGR00228	ruvC: crossover junction endodeoxyribonuclease RuvC	DNA metabolism	No	No	Yes	No	[NC_003155.5 Streptomyces avermitilis MA-4680 = NBRC 14893 DNA, complete genome|-|-|loc|8156648 8157179 1 # ID=1_7050|Type=CDS|transl_table=11]	GID1
	TIGR00577	fpg: DNA-formamidopyrimidine glycosylase	DNA metabolism	No	No	Yes	No	[NC_003155.5 Streptomyces avermitilis MA-4680 = NBRC 14893 DNA, complete genome|-|-|loc|3267409 3268270 -1 # ID=1_2779|Type=CDS|transl_table=11]	GID1
	TIGR01751	crot-CoA-red: crotonyl-CoA carboxylase/reductase	Unclassified	Yes	Yes	No	No	[NC_003155.5 Streptomyces avermitilis MA-4680 = NBRC 14893 DNA, complete genome|-|-|loc|497528 498785 -1 # ID=1_457|Type=CDS|transl_table=11; NC_003155.5 Streptomyces avermitilis MA-4680 = NBRC 14893 DNA, complete genome|-|-|loc|2338669 2340007 1 # ID=1_2013|Type=CDS|transl_table=11; NC_003155.5 Streptomyces avermitilis MA-4680 = NBRC 14893 DNA, complete genome|-|-|loc|3534524 3535877 -1 # ID=1_3…	GID1
	TIGR00575	dnlj: DNA ligase, NAD-dependent	DNA metabolism	No	No	Yes	No	[NC_003155.5 Streptomyces avermitilis MA-4680 = NBRC 14893 DNA, complete genome|-|-|loc|3375522 3377715 -1 # ID=1_2867|Type=CDS|transl_table=11]	GID1
	TIGR00379	cobB: cobyrinic acid a,c-diamide synthase	Biosynthesis of cofactors, prosthetic groups, and carriers	No	No	No	No	[NC_003155.5 Streptomyces avermitilis MA-4680 = NBRC 14893 DNA, complete genome|-|-|loc|7686752 7688111 -1 # ID=1_6626|Type=CDS|transl_table=11]	GID1
	TIGR01169	rplA_bact: ribosomal protein uL1	Protein synthesis	No	No	Yes	No	[NC_003155.5 Streptomyces avermitilis MA-4680 = NBRC 14893 DNA, complete genome|-|-|loc|5966624 5967350 1 # ID=1_5098|Type=CDS|transl_table=11]	GID1
	TIGR00273	TIGR00273: iron-sulfur cluster-binding protein	Energy metabolism	No	No	Yes	No	[NC_003155.5 Streptomyces avermitilis MA-4680 = NBRC 14893 DNA, complete genome|-|-|loc|8839127 8840603 -1 # ID=1_7644|Type=CDS|transl_table=11]	GID1
	TIGR00274	TIGR00274: N-acetylmuramic acid 6-phosphate etherase	Cell envelope	No	Yes	Yes	No	[NC_003155.5 Streptomyces avermitilis MA-4680 = NBRC 14893 DNA, complete genome|-|-|loc|4844521 4845457 1 # ID=1_4081|Type=CDS|transl_table=11]	GID1
	TIGR01163	rpe: ribulose-phosphate 3-epimerase	Energy metabolism	No	No	Yes	No	[NC_003155.5 Streptomyces avermitilis MA-4680 = NBRC 14893 DNA, complete genome|-|-|loc|8213110 8213797 1 # ID=1_7098|Type=CDS|transl_table=11]	GID1
	TIGR01162	purE: phosphoribosylaminoimidazole carboxylase, catalytic subunit	Purines, pyrimidines, nucleosides, and nucleotides	No	No	Yes	No	[NC_003155.5 Streptomyces avermitilis MA-4680 = NBRC 14893 DNA, complete genome|-|-|loc|6079809 6080343 1 # ID=1_5208|Type=CDS|transl_table=11]	GID1
	TIGR01161	purK: phosphoribosylaminoimidazole carboxylase, ATPase subunit	Purines, pyrimidines, nucleosides, and nucleotides	No	No	No	No	[NC_003155.5 Streptomyces avermitilis MA-4680 = NBRC 14893 DNA, complete genome|-|-|loc|6078709 6079813 1 # ID=1_5207|Type=CDS|transl_table=11]	GID1
	TIGR01994	SUF_scaf_2: SUF system FeS assembly protein, NifU family	Biosynthesis of cofactors, prosthetic groups, and carriers	No	No	No	No	[NC_003155.5 Streptomyces avermitilis MA-4680 = NBRC 14893 DNA, complete genome|-|-|loc|7597494 7597947 1 # ID=1_6543|Type=CDS|transl_table=11]	GID1
	TIGR01164	rplP_bact: ribosomal protein uL16	Protein synthesis	No	No	Yes	No	[NC_003155.5 Streptomyces avermitilis MA-4680 = NBRC 14893 DNA, complete genome|-|-|loc|5991588 5992008 1 # ID=1_5119|Type=CDS|transl_table=11]	GID1
	TIGR01369	CPSaseII_lrg: carbamoyl-phosphate synthase, large subunit	Purines, pyrimidines, nucleosides, and nucleotides	No	No	Yes	No	[NC_003155.5 Streptomyces avermitilis MA-4680 = NBRC 14893 DNA, complete genome|-|-|loc|8194256 8197565 1 # ID=1_7085|Type=CDS|transl_table=11]	GID1
	TIGR01009	rpsC_bact: ribosomal protein uS3	Protein synthesis	No	No	Yes	No	[NC_003155.5 Streptomyces avermitilis MA-4680 = NBRC 14893 DNA, complete genome|-|-|loc|5990754 5991582 1 # ID=1_5118|Type=CDS|transl_table=11]	GID1
	TIGR03960	rSAM_fuse_unch: radical SAM family uncharacterized protein	Unknown function	No	No	No	No	[NC_003155.5 Streptomyces avermitilis MA-4680 = NBRC 14893 DNA, complete genome|-|-|loc|6625677 6627636 1 # ID=1_5659|Type=CDS|transl_table=11]	GID1
	TIGR00414	serS: serine--tRNA ligase	Protein synthesis	Yes	Yes	Yes	No	[NC_003155.5 Streptomyces avermitilis MA-4680 = NBRC 14893 DNA, complete genome|-|-|loc|2795947 2797231 1 # ID=1_2400|Type=CDS|transl_table=11; NC_003155.5 Streptomyces avermitilis MA-4680 = NBRC 14893 DNA, complete genome|-|-|loc|5204796 5206074 1 # ID=1_4414|Type=CDS|transl_table=11]	GID1
	TIGR00416	sms: DNA repair protein RadA	DNA metabolism	No	No	Yes	No	[NC_003155.5 Streptomyces avermitilis MA-4680 = NBRC 14893 DNA, complete genome|-|-|loc|5739365 5740775 -1 # ID=1_4894|Type=CDS|transl_table=11]	GID1
	TIGR00418	thrS: threonine--tRNA ligase	Protein synthesis	No	No	Yes	No	[NC_003155.5 Streptomyces avermitilis MA-4680 = NBRC 14893 DNA, complete genome|-|-|loc|8142863 8144840 1 # ID=1_7039|Type=CDS|transl_table=11]	GID1
	TIGR00419	tim: triose-phosphate isomerase	Energy metabolism	No	No	Yes	No	[NC_003155.5 Streptomyces avermitilis MA-4680 = NBRC 14893 DNA, complete genome|-|-|loc|7562062 7562839 1 # ID=1_6511|Type=CDS|transl_table=11]	GID1
	TIGR03654	L6_bact: ribosomal protein uL6	Protein synthesis	No	No	Yes	No	[NC_003155.5 Streptomyces avermitilis MA-4680 = NBRC 14893 DNA, complete genome|-|-|loc|5994696 5995236 1 # ID=1_5127|Type=CDS|transl_table=11]	GID1
	TIGR01051	topA_bact: DNA topoisomerase I	DNA metabolism	No	No	No	No	[NC_003155.5 Streptomyces avermitilis MA-4680 = NBRC 14893 DNA, complete genome|-|-|loc|5640786 5643615 1 # ID=1_4803|Type=CDS|transl_table=11]	GID1
	TIGR00055	uppS: di-trans,poly-cis-decaprenylcistransferase	Cell envelope	No	No	Yes	No	[NC_003155.5 Streptomyces avermitilis MA-4680 = NBRC 14893 DNA, complete genome|-|-|loc|4034776 4035550 -1 # ID=1_3367|Type=CDS|transl_table=11; NC_003155.5 Streptomyces avermitilis MA-4680 = NBRC 14893 DNA, complete genome|-|-|loc|6806694 6807552 1 # ID=1_5837|Type=CDS|transl_table=11]	GID1
	TIGR00057	TIGR00057: tRNA threonylcarbamoyl adenosine modification protein, Sua5/YciO/YrdC/YwlC family	Protein synthesis	No	Yes	Yes	No	[NC_003155.5 Streptomyces avermitilis MA-4680 = NBRC 14893 DNA, complete genome|-|-|loc|3641541 3642189 -1 # ID=1_3031|Type=CDS|transl_table=11]	GID1
	TIGR00119	acolac_sm: acetolactate synthase, small subunit	Amino acid biosynthesis	No	No	No	No	[NC_003155.5 Streptomyces avermitilis MA-4680 = NBRC 14893 DNA, complete genome|-|-|loc|3353884 3354412 -1 # ID=1_2851|Type=CDS|transl_table=11]	GID1
	TIGR00118	acolac_lg: acetolactate synthase, large subunit, biosynthetic type	Amino acid biosynthesis	No	No	Yes	No	[NC_003155.5 Streptomyces avermitilis MA-4680 = NBRC 14893 DNA, complete genome|-|-|loc|3354432 3356289 -1 # ID=1_2852|Type=CDS|transl_table=11]	GID1
	TIGR02960	SigX5: RNA polymerase sigma-70 factor, TIGR02960 family	Unclassified	No	No	No	No	[NC_003155.5 Streptomyces avermitilis MA-4680 = NBRC 14893 DNA, complete genome|-|-|loc|4179013 4180018 1 # ID=1_3501|Type=CDS|transl_table=11]	GID1
	TIGR02961	allantoicase: allantoicase	Purines, pyrimidines, nucleosides, and nucleotides	No	No	No	No	[NC_003155.5 Streptomyces avermitilis MA-4680 = NBRC 14893 DNA, complete genome|-|-|loc|2433753 2434917 -1 # ID=1_2101|Type=CDS|transl_table=11]	GID1
	TIGR00115	tig: trigger factor	Protein fate	No	No	Yes	No	[NC_003155.5 Streptomyces avermitilis MA-4680 = NBRC 14893 DNA, complete genome|-|-|loc|6604923 6606315 1 # ID=1_5643|Type=CDS|transl_table=11]	GID1
	TIGR00114	lumazine-synth: 6,7-dimethyl-8-ribityllumazine synthase	Biosynthesis of cofactors, prosthetic groups, and carriers	No	No	Yes	No	[NC_003155.5 Streptomyces avermitilis MA-4680 = NBRC 14893 DNA, complete genome|-|-|loc|8239040 8239526 1 # ID=1_7123|Type=CDS|transl_table=11]	GID1
	TIGR00116	tsf: translation elongation factor Ts	Protein synthesis	No	No	Yes	No	[NC_003155.5 Streptomyces avermitilis MA-4680 = NBRC 14893 DNA, complete genome|-|-|loc|3225475 3226312 -1 # ID=1_2740|Type=CDS|transl_table=11]	GID1
	TIGR00059	L17: ribosomal protein bL17	Protein synthesis	No	No	Yes	No	[NC_003155.5 Streptomyces avermitilis MA-4680 = NBRC 14893 DNA, complete genome|-|-|loc|6003113 6003617 1 # ID=1_5140|Type=CDS|transl_table=11]	GID1
	TIGR00663	TIGR00663: dnan: DNA polymerase III, beta subunit	N/A	Yes	No	Yes	Yes	[NC_003155.5 Streptomyces avermitilis MA-4680 = NBRC 14893 DNA, complete genome|-|-|loc|4177744 4178875 1 # ID=1_3500|Type=CDS|transl_table=11; NC_003155.5 Streptomyces avermitilis MA-4680 = NBRC 14893 DNA, complete genome|-|-|loc|5289023 5290154 1 # ID=1_4486|Type=CDS|transl_table=11]	GID1
	TIGR00665	DnaB: replicative DNA helicase	DNA metabolism	No	No	Yes	No	[NC_003155.5 Streptomyces avermitilis MA-4680 = NBRC 14893 DNA, complete genome|-|-|loc|5249987 5251463 -1 # ID=1_4454|Type=CDS|transl_table=11]	GID1
	TIGR00461	gcvP: glycine dehydrogenase	Energy metabolism	No	No	Yes	No	[NC_003155.5 Streptomyces avermitilis MA-4680 = NBRC 14893 DNA, complete genome|-|-|loc|8345231 8348117 1 # ID=1_7206|Type=CDS|transl_table=11]	GID1
	TIGR00465	ilvC: ketol-acid reductoisomerase	Amino acid biosynthesis	No	No	Yes	No	[NC_003155.5 Streptomyces avermitilis MA-4680 = NBRC 14893 DNA, complete genome|-|-|loc|3352763 3353765 -1 # ID=1_2850|Type=CDS|transl_table=11]	GID1
	TIGR00464	gltX_bact: glutamate--tRNA ligase	Protein synthesis	No	No	Yes	No	[NC_003155.5 Streptomyces avermitilis MA-4680 = NBRC 14893 DNA, complete genome|-|-|loc|3297119 3298634 -1 # ID=1_2807|Type=CDS|transl_table=11]	GID1
	TIGR00467	lysS_arch: lysine--tRNA ligase	Protein synthesis	No	No	No	No	[NC_003155.5 Streptomyces avermitilis MA-4680 = NBRC 14893 DNA, complete genome|-|-|loc|5790630 5792391 1 # ID=1_4934|Type=CDS|transl_table=11]	GID1
	TIGR00468	pheS: phenylalanine--tRNA ligase, alpha subunit	Protein synthesis	No	No	No	No	[NC_003155.5 Streptomyces avermitilis MA-4680 = NBRC 14893 DNA, complete genome|-|-|loc|8058160 8059288 1 # ID=1_6959|Type=CDS|transl_table=11]	GID1
	TIGR02082	metH: methionine synthase	Amino acid biosynthesis	No	No	Yes	No	[NC_003155.5 Streptomyces avermitilis MA-4680 = NBRC 14893 DNA, complete genome|-|-|loc|7974187 7977712 1 # ID=1_6884|Type=CDS|transl_table=11]	GID1
	TIGR03438	egtD_ergothio: dimethylhistidine N-methyltransferase	Biosynthesis of cofactors, prosthetic groups, and carriers	No	No	No	No	[NC_003155.5 Streptomyces avermitilis MA-4680 = NBRC 14893 DNA, complete genome|-|-|loc|8753066 8754068 -1 # ID=1_7568|Type=CDS|transl_table=11]	GID1
	TIGR00020	prfB: peptide chain release factor 2	Protein synthesis	No	No	Yes	No	[NC_003155.5 Streptomyces avermitilis MA-4680 = NBRC 14893 DNA, complete genome|-|-|loc|6196370 6197429 1 # ID=1_5289|Type=CDS|transl_table=11]	GID1
	TIGR00029	S20: ribosomal protein bS20	Protein synthesis	No	No	Yes	No	[NC_003155.5 Streptomyces avermitilis MA-4680 = NBRC 14893 DNA, complete genome|-|-|loc|6724560 6724827 -1 # ID=1_5767|Type=CDS|transl_table=11]	GID1
	TIGR01828	pyru_phos_dikin: pyruvate, phosphate dikinase	Energy metabolism	No	No	No	No	[NC_003155.5 Streptomyces avermitilis MA-4680 = NBRC 14893 DNA, complete genome|-|-|loc|6837827 6840578 1 # ID=1_5862|Type=CDS|transl_table=11]	GID1
	TIGR03263	guanyl_kin: guanylate kinase	Purines, pyrimidines, nucleosides, and nucleotides	No	No	Yes	No	[NC_003155.5 Streptomyces avermitilis MA-4680 = NBRC 14893 DNA, complete genome|-|-|loc|8200202 8200796 1 # ID=1_7089|Type=CDS|transl_table=11]	GID1
	TIGR00186	rRNA_methyl_3: RNA methyltransferase, TrmH family, group 3	Protein synthesis	No	No	Yes	No	[NC_003155.5 Streptomyces avermitilis MA-4680 = NBRC 14893 DNA, complete genome|-|-|loc|4891821 4892763 -1 # ID=1_4124|Type=CDS|transl_table=11]	GID1
	TIGR00187	ribE: riboflavin synthase, alpha subunit	Biosynthesis of cofactors, prosthetic groups, and carriers	No	No	Yes	No	[NC_003155.5 Streptomyces avermitilis MA-4680 = NBRC 14893 DNA, complete genome|-|-|loc|8236485 8237094 1 # ID=1_7120|Type=CDS|transl_table=11]	GID1
	TIGR03144	cytochr_II_ccsB: cytochrome c-type biogenesis protein CcsB	Protein fate	No	No	No	No	[NC_003155.5 Streptomyces avermitilis MA-4680 = NBRC 14893 DNA, complete genome|-|-|loc|5841944 5843021 1 # ID=1_4986|Type=CDS|transl_table=11]	GID1
	TIGR00180	parB_part: ParB/RepB/Spo0J family partition protein	Unclassified	Yes	No	No	No	[NC_003155.5 Streptomyces avermitilis MA-4680 = NBRC 14893 DNA, complete genome|-|-|loc|5279500 5280454 -1 # ID=1_4478|Type=CDS|transl_table=11; NC_004719.1 Streptomyces avermitilis MA-4680 = NBRC 14893 plasmid SAP1 DNA, complete sequence|-|-|loc|66758 67790 -1 # ID=2_7889|Type=CDS|transl_table=11]	GID1
	TIGR01216	ATP_synt_epsi: ATP synthase F1, epsilon subunit	Energy metabolism	No	Yes	Yes	No	[NC_003155.5 Streptomyces avermitilis MA-4680 = NBRC 14893 DNA, complete genome|-|-|loc|3525459 3525834 -1 # ID=1_3001|Type=CDS|transl_table=11]	GID1
	TIGR00189	tesB: acyl-CoA thioesterase II	Fatty acid and phospholipid metabolism	No	No	Yes	No	[NC_003155.5 Streptomyces avermitilis MA-4680 = NBRC 14893 DNA, complete genome|-|-|loc|6398314 6399187 1 # ID=1_5473|Type=CDS|transl_table=11]	GID1
	TIGR01798	cit_synth_I: citrate (Si)-synthase	Energy metabolism	No	No	Yes	No	[NC_003155.5 Streptomyces avermitilis MA-4680 = NBRC 14893 DNA, complete genome|-|-|loc|6458666 6459968 1 # ID=1_5525|Type=CDS|transl_table=11]	GID1
	TIGR01795	CM_mono_cladeE: chorismate mutase	Amino acid biosynthesis	No	No	No	No	[NC_003155.5 Streptomyces avermitilis MA-4680 = NBRC 14893 DNA, complete genome|-|-|loc|7459187 7459577 1 # ID=1_6422|Type=CDS|transl_table=11]	GID1
	TIGR00239	2oxo_dh_E1: oxoglutarate dehydrogenase (succinyl-transferring), E1 component	Energy metabolism	No	No	Yes	No	[NC_003155.5 Streptomyces avermitilis MA-4680 = NBRC 14893 DNA, complete genome|-|-|loc|3724010 3727841 1 # ID=1_3102|Type=CDS|transl_table=11]	GID1
	TIGR00234	tyrS: tyrosine--tRNA ligase	Protein synthesis	No	No	No	No	[NC_003155.5 Streptomyces avermitilis MA-4680 = NBRC 14893 DNA, complete genome|-|-|loc|7736360 7737629 -1 # ID=1_6673|Type=CDS|transl_table=11]	GID1
	TIGR02227	sigpep_I_bact: signal peptidase I	Protein fate	Yes	No	Yes	No	[NC_003155.5 Streptomyces avermitilis MA-4680 = NBRC 14893 DNA, complete genome|-|-|loc|3234533 3235277 -1 # ID=1_2750|Type=CDS|transl_table=11; NC_003155.5 Streptomyces avermitilis MA-4680 = NBRC 14893 DNA, complete genome|-|-|loc|3235356 3236232 -1 # ID=1_2751|Type=CDS|transl_table=11; NC_003155.5 Streptomyces avermitilis MA-4680 = NBRC 14893 DNA, complete genome|-|-|loc|3236203 3237286 -1 # ID…	GID1
	TIGR00237	xseA: exodeoxyribonuclease VII, large subunit	DNA metabolism	No	Yes	No	No	[NC_003155.5 Streptomyces avermitilis MA-4680 = NBRC 14893 DNA, complete genome|-|-|loc|4002835 4004044 1 # ID=1_3341|Type=CDS|transl_table=11]	GID1
	TIGR00233	trpS: tryptophan--tRNA ligase	Protein synthesis	Yes	No	Yes	No	[NC_003155.5 Streptomyces avermitilis MA-4680 = NBRC 14893 DNA, complete genome|-|-|loc|4238565 4239579 -1 # ID=1_3556|Type=CDS|transl_table=11; NC_003155.5 Streptomyces avermitilis MA-4680 = NBRC 14893 DNA, complete genome|-|-|loc|5757495 5758491 -1 # ID=1_4909|Type=CDS|transl_table=11]	GID1
	TIGR00337	PyrG: CTP synthase	Purines, pyrimidines, nucleosides, and nucleotides	No	No	Yes	No	[NC_003155.5 Streptomyces avermitilis MA-4680 = NBRC 14893 DNA, complete genome|-|-|loc|7791197 7792847 1 # ID=1_6718|Type=CDS|transl_table=11]	GID1
	TIGR01049	rpsJ_bact: ribosomal protein uS10	Protein synthesis	No	No	Yes	No	[NC_003155.5 Streptomyces avermitilis MA-4680 = NBRC 14893 DNA, complete genome|-|-|loc|5987137 5987446 1 # ID=1_5111|Type=CDS|transl_table=11]	GID1
	TIGR01044	rplV_bact: ribosomal protein uL22	Protein synthesis	No	No	Yes	No	[NC_003155.5 Streptomyces avermitilis MA-4680 = NBRC 14893 DNA, complete genome|-|-|loc|5990407 5990755 1 # ID=1_5117|Type=CDS|transl_table=11]	GID1
	TIGR01959	nuoF_fam: NADH oxidoreductase (quinone), F subunit	Energy metabolism	No	No	Yes	No	[NC_003155.5 Streptomyces avermitilis MA-4680 = NBRC 14893 DNA, complete genome|-|-|loc|5884262 5885609 1 # ID=1_5027|Type=CDS|transl_table=11]	GID1
	TIGR00962	atpA: ATP synthase F1, alpha subunit	Energy metabolism	No	Yes	Yes	No	[NC_003155.5 Streptomyces avermitilis MA-4680 = NBRC 14893 DNA, complete genome|-|-|loc|3528319 3529909 -1 # ID=1_3004|Type=CDS|transl_table=11]	GID1
	TIGR00963	secA: preprotein translocase, SecA subunit	Protein fate	Yes	No	Yes	No	[NC_003155.5 Streptomyces avermitilis MA-4680 = NBRC 14893 DNA, complete genome|-|-|loc|3144984 3147747 -1 # ID=1_2679|Type=CDS|transl_table=11; NC_003155.5 Streptomyces avermitilis MA-4680 = NBRC 14893 DNA, complete genome|-|-|loc|6146232 6149052 1 # ID=1_5258|Type=CDS|transl_table=11]	GID1
	TIGR00964	secE_bact: preprotein translocase, SecE subunit	Protein fate	No	No	No	No	[NC_003155.5 Streptomyces avermitilis MA-4680 = NBRC 14893 DNA, complete genome|-|-|loc|5964711 5964999 1 # ID=1_5095|Type=CDS|transl_table=11]	GID1
	TIGR00967	3a0501s007: preprotein translocase, SecY subunit	Protein fate	No	No	No	No	[NC_003155.5 Streptomyces avermitilis MA-4680 = NBRC 14893 DNA, complete genome|-|-|loc|5997157 5998474 1 # ID=1_5132|Type=CDS|transl_table=11]	GID1
	TIGR01280	xseB: exodeoxyribonuclease VII, small subunit	DNA metabolism	No	Yes	Yes	No	[NC_003155.5 Streptomyces avermitilis MA-4680 = NBRC 14893 DNA, complete genome|-|-|loc|4004053 4004296 1 # ID=1_3342|Type=CDS|transl_table=11]	GID1
	TIGR00685	T6PP: trehalose-phosphatase	Cellular processes	No	No	Yes	No	[NC_003155.5 Streptomyces avermitilis MA-4680 = NBRC 14893 DNA, complete genome|-|-|loc|4861291 4862155 -1 # ID=1_4094|Type=CDS|transl_table=11]	GID1
	TIGR03921	T7SS_mycosin: type VII secretion-associated serine protease mycosin	Protein fate	No	No	No	No	[NC_003155.5 Streptomyces avermitilis MA-4680 = NBRC 14893 DNA, complete genome|-|-|loc|3111891 3113190 -1 # ID=1_2652|Type=CDS|transl_table=11; NC_003155.5 Streptomyces avermitilis MA-4680 = NBRC 14893 DNA, complete genome|-|-|loc|5586742 5588008 -1 # ID=1_4756|Type=CDS|transl_table=11; NC_003155.5 Streptomyces avermitilis MA-4680 = NBRC 14893 DNA, complete genome|-|-|loc|8050237 8051458 1 # ID=…	GID1
	TIGR03920	T7SS_EccD: type VII secretion integral membrane protein EccD	Protein fate	No	No	Yes	No	[NC_003155.5 Streptomyces avermitilis MA-4680 = NBRC 14893 DNA, complete genome|-|-|loc|3093279 3094788 -1 # ID=1_2637|Type=CDS|transl_table=11; NC_003155.5 Streptomyces avermitilis MA-4680 = NBRC 14893 DNA, complete genome|-|-|loc|6593622 6594978 1 # ID=1_5637|Type=CDS|transl_table=11]	GID1
	TIGR03160	cobT_DBIPRT: nicotinate-nucleotide--dimethylbenzimidazole phosphoribosyltransferase	Biosynthesis of cofactors, prosthetic groups, and carriers	Yes	No	Yes	No	[NC_003155.5 Streptomyces avermitilis MA-4680 = NBRC 14893 DNA, complete genome|-|-|loc|7260692 7261820 -1 # ID=1_6241|Type=CDS|transl_table=11; NC_003155.5 Streptomyces avermitilis MA-4680 = NBRC 14893 DNA, complete genome|-|-|loc|8111968 8115829 1 # ID=1_7012|Type=CDS|transl_table=11]	GID1
	SHMT	PF00464.15: Serine hydroxymethyltransferase	Unclassified	Yes	Yes	Yes	No	[NC_003155.5 Streptomyces avermitilis MA-4680 = NBRC 14893 DNA, complete genome|-|-|loc|3403924 3405187 1 # ID=1_2895|Type=CDS|transl_table=11; NC_003155.5 Streptomyces avermitilis MA-4680 = NBRC 14893 DNA, complete genome|-|-|loc|3639463 3640735 -1 # ID=1_3029|Type=CDS|transl_table=11; NC_003155.5 Streptomyces avermitilis MA-4680 = NBRC 14893 DNA, complete genome|-|-|loc|4240426 4241875 -1 # ID=…	GID1
	TIGR01764	excise: DNA binding domain, excisionase family	Unknown function	No	No	No	No	[NC_003155.5 Streptomyces avermitilis MA-4680 = NBRC 14893 DNA, complete genome|-|-|loc|2098453 2098867 1 # ID=1_1812|Type=CDS|transl_table=11; NC_003155.5 Streptomyces avermitilis MA-4680 = NBRC 14893 DNA, complete genome|-|-|loc|2854407 2854833 1 # ID=1_2447|Type=CDS|transl_table=11; NC_003155.5 Streptomyces avermitilis MA-4680 = NBRC 14893 DNA, complete genome|-|-|loc|4591724 4591925 -1 # ID=1…	GID1
	TIGR02133	RPI_actino: ribose 5-phosphate isomerase	Unclassified	No	No	No	No	[NC_003155.5 Streptomyces avermitilis MA-4680 = NBRC 14893 DNA, complete genome|-|-|loc|6579806 6580292 1 # ID=1_5623|Type=CDS|transl_table=11]	GID1
	TIGR03594	GTPase_EngA: ribosome-associated GTPase EngA	Protein synthesis	No	No	Yes	No	[NC_003155.5 Streptomyces avermitilis MA-4680 = NBRC 14893 DNA, complete genome|-|-|loc|7810702 7812178 1 # ID=1_6738|Type=CDS|transl_table=11]	GID1
	TIGR00525	folB: dihydroneopterin aldolase	Biosynthesis of cofactors, prosthetic groups, and carriers	No	No	Yes	No	[NC_003155.5 Streptomyces avermitilis MA-4680 = NBRC 14893 DNA, complete genome|-|-|loc|5694877 5695237 -1 # ID=1_4854|Type=CDS|transl_table=11]	GID1
	TIGR00527	gcvH: glycine cleavage system H protein	Energy metabolism	No	No	Yes	No	[NC_003155.5 Streptomyces avermitilis MA-4680 = NBRC 14893 DNA, complete genome|-|-|loc|3403533 3403911 1 # ID=1_2894|Type=CDS|transl_table=11]	GID1
	TIGR00528	gcvT: glycine cleavage system T protein	Energy metabolism	No	No	No	No	[NC_003155.5 Streptomyces avermitilis MA-4680 = NBRC 14893 DNA, complete genome|-|-|loc|3402269 3403388 1 # ID=1_2893|Type=CDS|transl_table=11]	GID1
	TIGR00243	Dxr: 1-deoxy-D-xylulose 5-phosphate reductoisomerase	Biosynthesis of cofactors, prosthetic groups, and carriers	No	No	Yes	No	[NC_003155.5 Streptomyces avermitilis MA-4680 = NBRC 14893 DNA, complete genome|-|-|loc|3143082 3144366 -1 # ID=1_2677|Type=CDS|transl_table=11]	GID1
	TIGR01039	atpD: ATP synthase F1, beta subunit	Energy metabolism	No	Yes	Yes	No	[NC_003155.5 Streptomyces avermitilis MA-4680 = NBRC 14893 DNA, complete genome|-|-|loc|3525944 3527381 -1 # ID=1_3002|Type=CDS|transl_table=11]	GID1
	TIGR01131	ATP_synt_6_or_A: ATP synthase F0, A subunit	Energy metabolism	No	Yes	Yes	No	[NC_003155.5 Streptomyces avermitilis MA-4680 = NBRC 14893 DNA, complete genome|-|-|loc|3531749 3532559 -1 # ID=1_3008|Type=CDS|transl_table=11]	GID1
	TIGR01132	pgm: phosphoglucomutase, alpha-D-glucose phosphate-specific	Energy metabolism	No	No	Yes	No	[NC_003155.5 Streptomyces avermitilis MA-4680 = NBRC 14893 DNA, complete genome|-|-|loc|955606 957277 -1 # ID=1_874|Type=CDS|transl_table=11]	GID1
	TIGR01134	purF: amidophosphoribosyltransferase	Purines, pyrimidines, nucleosides, and nucleotides	No	No	Yes	No	[NC_003155.5 Streptomyces avermitilis MA-4680 = NBRC 14893 DNA, complete genome|-|-|loc|5073883 5075410 -1 # ID=1_4301|Type=CDS|transl_table=11]	GID1
	TIGR01135	glmS: glutamine-fructose-6-phosphate transaminase (isomerizing)	Central intermediary metabolism	Yes	No	Yes	No	[NC_003155.5 Streptomyces avermitilis MA-4680 = NBRC 14893 DNA, complete genome|-|-|loc|6010906 6012859 1 # ID=1_5149|Type=CDS|transl_table=11; NC_003155.5 Streptomyces avermitilis MA-4680 = NBRC 14893 DNA, complete genome|-|-|loc|6377437 6379255 -1 # ID=1_5457|Type=CDS|transl_table=11]	GID1
	TIGR03817	DECH_helic: helicase/secretion neighborhood putative DEAH-box helicase	Unclassified	No	No	Yes	No	[NC_003155.5 Streptomyces avermitilis MA-4680 = NBRC 14893 DNA, complete genome|-|-|loc|5629009 5631283 -1 # ID=1_4795|Type=CDS|transl_table=11]	GID1
	TIGR03816	tadE_like_DECH: helicase/secretion neighborhood TadE-like protein	Unknown function	No	No	No	No	[NC_003155.5 Streptomyces avermitilis MA-4680 = NBRC 14893 DNA, complete genome|-|-|loc|5628563 5629013 1 # ID=1_4794|Type=CDS|transl_table=11]	GID1
	TIGR01031	rpmF_bact: ribosomal protein bL32	Protein synthesis	No	No	Yes	No	[NC_003155.5 Streptomyces avermitilis MA-4680 = NBRC 14893 DNA, complete genome|-|-|loc|3269180 3269354 -1 # ID=1_2781|Type=CDS|transl_table=11]	GID1
	TIGR01030	rpmH_bact: ribosomal protein bL34	Protein synthesis	No	No	Yes	No	[NC_003155.5 Streptomyces avermitilis MA-4680 = NBRC 14893 DNA, complete genome|-|-|loc|5285411 5285549 -1 # ID=1_4484|Type=CDS|transl_table=11]	GID1
	TIGR01032	rplT_bact: ribosomal protein bL20	Protein synthesis	No	No	No	No	[NC_003155.5 Streptomyces avermitilis MA-4680 = NBRC 14893 DNA, complete genome|-|-|loc|8055354 8055738 1 # ID=1_6956|Type=CDS|transl_table=11]	GID1
	TIGR01035	hemA: glutamyl-tRNA reductase	Biosynthesis of cofactors, prosthetic groups, and carriers	No	No	Yes	No	[NC_003155.5 Streptomyces avermitilis MA-4680 = NBRC 14893 DNA, complete genome|-|-|loc|5777807 5779517 1 # ID=1_4924|Type=CDS|transl_table=11]	GID1
	TIGR01034	metK: methionine adenosyltransferase	Central intermediary metabolism	No	No	Yes	No	[NC_003155.5 Streptomyces avermitilis MA-4680 = NBRC 14893 DNA, complete genome|-|-|loc|8202690 8203899 1 # ID=1_7092|Type=CDS|transl_table=11]	GID1
	GrpE	PF01025.15: GrpE	Unclassified	Yes	No	Yes	No	[NC_003155.5 Streptomyces avermitilis MA-4680 = NBRC 14893 DNA, complete genome|-|-|loc|5480918 5481584 1 # ID=1_4660|Type=CDS|transl_table=11; NC_003155.5 Streptomyces avermitilis MA-4680 = NBRC 14893 DNA, complete genome|-|-|loc|8632109 8632721 1 # ID=1_7466|Type=CDS|transl_table=11]	GID1
	Cpn10	PF00166.17: Chaperonin 10 Kd subunit	Unclassified	Yes	No	Yes	No	[NC_003155.5 Streptomyces avermitilis MA-4680 = NBRC 14893 DNA, complete genome|-|-|loc|6040495 6040804 1 # ID=1_5177|Type=CDS|transl_table=11; NC_003155.5 Streptomyces avermitilis MA-4680 = NBRC 14893 DNA, complete genome|-|-|loc|6283818 6284175 1 # ID=1_5370|Type=CDS|transl_table=11]	GID1
	TIGR00380	cobD: cobalamin biosynthesis protein CobD	Biosynthesis of cofactors, prosthetic groups, and carriers	No	No	No	No	[NC_003155.5 Streptomyces avermitilis MA-4680 = NBRC 14893 DNA, complete genome|-|-|loc|7695930 7696872 -1 # ID=1_6631|Type=CDS|transl_table=11]	GID1
	TIGR00422	valS: valine--tRNA ligase	Protein synthesis	No	No	No	No	[NC_003155.5 Streptomyces avermitilis MA-4680 = NBRC 14893 DNA, complete genome|-|-|loc|6611756 6614381 1 # ID=1_5649|Type=CDS|transl_table=11]	GID1
	TIGR03156	GTP_HflX: GTP-binding protein HflX	Unknown function	No	No	Yes	No	[NC_003155.5 Streptomyces avermitilis MA-4680 = NBRC 14893 DNA, complete genome|-|-|loc|3015947 3017441 -1 # ID=1_2580|Type=CDS|transl_table=11]	GID1
	Ribosomal_S14	PF00253.17: Ribosomal protein S14p/S29e	Unclassified	Yes	No	Yes	No	[NC_003155.5 Streptomyces avermitilis MA-4680 = NBRC 14893 DNA, complete genome|-|-|loc|5668222 5668528 -1 # ID=1_4825|Type=CDS|transl_table=11; NC_003155.5 Streptomyces avermitilis MA-4680 = NBRC 14893 DNA, complete genome|-|-|loc|5993876 5994062 1 # ID=1_5125|Type=CDS|transl_table=11]	GID1
	TIGR00069	hisD: histidinol dehydrogenase	Amino acid biosynthesis	No	No	Yes	No	[NC_003155.5 Streptomyces avermitilis MA-4680 = NBRC 14893 DNA, complete genome|-|-|loc|7400714 7402040 1 # ID=1_6365|Type=CDS|transl_table=11]	GID1
	TIGR00382	clpX: ATP-dependent Clp protease, ATP-binding subunit ClpX	Protein fate	No	No	Yes	No	[NC_003155.5 Streptomyces avermitilis MA-4680 = NBRC 14893 DNA, complete genome|-|-|loc|6609128 6610541 1 # ID=1_5647|Type=CDS|transl_table=11]	GID1
	TIGR00065	ftsZ: cell division protein FtsZ	Cellular processes	No	No	Yes	No	[NC_003155.5 Streptomyces avermitilis MA-4680 = NBRC 14893 DNA, complete genome|-|-|loc|7366086 7367277 1 # ID=1_6336|Type=CDS|transl_table=11]	GID1
	TIGR00061	L21: ribosomal protein bL21	Protein synthesis	No	No	No	No	[NC_003155.5 Streptomyces avermitilis MA-4680 = NBRC 14893 DNA, complete genome|-|-|loc|6637694 6638069 1 # ID=1_5665|Type=CDS|transl_table=11]	GID1
	TIGR00060	L18_bact: ribosomal protein uL18	Protein synthesis	No	No	Yes	No	[NC_003155.5 Streptomyces avermitilis MA-4680 = NBRC 14893 DNA, complete genome|-|-|loc|5995239 5995623 1 # ID=1_5128|Type=CDS|transl_table=11]	GID1
	TIGR00062	L27: ribosomal protein bL27	Protein synthesis	No	No	No	No	[NC_003155.5 Streptomyces avermitilis MA-4680 = NBRC 14893 DNA, complete genome|-|-|loc|6638083 6638338 1 # ID=1_5666|Type=CDS|transl_table=11]	GID1
	TIGR01391	dnaG: DNA primase	DNA metabolism	No	No	Yes	No	[NC_003155.5 Streptomyces avermitilis MA-4680 = NBRC 14893 DNA, complete genome|-|-|loc|6864459 6866358 1 # ID=1_5884|Type=CDS|transl_table=11]	GID1
	TIGR01393	lepA: elongation factor 4	Unknown function	No	No	Yes	No	[NC_003155.5 Streptomyces avermitilis MA-4680 = NBRC 14893 DNA, complete genome|-|-|loc|6725080 6726949 1 # ID=1_5768|Type=CDS|transl_table=11]	GID1
	TIGR00630	uvra: excinuclease ABC subunit A	DNA metabolism	No	No	No	No	[NC_003155.5 Streptomyces avermitilis MA-4680 = NBRC 14893 DNA, complete genome|-|-|loc|7543815 7546845 1 # ID=1_6499|Type=CDS|transl_table=11]	GID1
	TIGR00631	uvrb: excinuclease ABC subunit B	DNA metabolism	No	No	Yes	No	[NC_003155.5 Streptomyces avermitilis MA-4680 = NBRC 14893 DNA, complete genome|-|-|loc|7528430 7530572 1 # ID=1_6486|Type=CDS|transl_table=11]	GID1
	TIGR00149	TIGR00149_YjbQ: secondary thiamine-phosphate synthase enzyme	Unknown function	No	Yes	No	No	[NC_003155.5 Streptomyces avermitilis MA-4680 = NBRC 14893 DNA, complete genome|-|-|loc|1919348 1919771 -1 # ID=1_1649|Type=CDS|transl_table=11]	GID1
	TIGR00635	ruvB: Holliday junction DNA helicase RuvB	DNA metabolism	No	No	Yes	No	[NC_003155.5 Streptomyces avermitilis MA-4680 = NBRC 14893 DNA, complete genome|-|-|loc|8157958 8159029 1 # ID=1_7052|Type=CDS|transl_table=11]	GID1
	TIGR00731	bL25_bact_ctc: ribosomal protein bL25, Ctc-form	Protein synthesis	No	No	No	No	[NC_003155.5 Streptomyces avermitilis MA-4680 = NBRC 14893 DNA, complete genome|-|-|loc|4413466 4414060 1 # ID=1_3702|Type=CDS|transl_table=11]	GID1
	TIGR00730	TIGR00730: TIGR00730 family protein	Hypothetical proteins	No	No	No	No	[NC_003155.5 Streptomyces avermitilis MA-4680 = NBRC 14893 DNA, complete genome|-|-|loc|3379550 3380090 -1 # ID=1_2870|Type=CDS|transl_table=11; NC_003155.5 Streptomyces avermitilis MA-4680 = NBRC 14893 DNA, complete genome|-|-|loc|3896454 3897213 -1 # ID=1_3254|Type=CDS|transl_table=11]	GID1
	TIGR01498	folK: 2-amino-4-hydroxy-6-hydroxymethyldihydropteridine diphosphokinase	Biosynthesis of cofactors, prosthetic groups, and carriers	No	No	No	No	[NC_003155.5 Streptomyces avermitilis MA-4680 = NBRC 14893 DNA, complete genome|-|-|loc|5694269 5694881 -1 # ID=1_4853|Type=CDS|transl_table=11]	GID1
	TIGR01496	DHPS: dihydropteroate synthase	Biosynthesis of cofactors, prosthetic groups, and carriers	No	No	Yes	No	[NC_003155.5 Streptomyces avermitilis MA-4680 = NBRC 14893 DNA, complete genome|-|-|loc|3895548 3896409 1 # ID=1_3253|Type=CDS|transl_table=11; NC_003155.5 Streptomyces avermitilis MA-4680 = NBRC 14893 DNA, complete genome|-|-|loc|5696013 5696946 -1 # ID=1_4856|Type=CDS|transl_table=11]	GID1
	Ribosomal_L23	PF00276.16: Ribosomal protein L23	Unclassified	No	No	No	No	[NC_003155.5 Streptomyces avermitilis MA-4680 = NBRC 14893 DNA, complete genome|-|-|loc|5988778 5989195 1 # ID=1_5114|Type=CDS|transl_table=11]	GID1
	TIGR01695	murJ_mviN: murein biosynthesis integral membrane protein MurJ	Cell envelope	Yes	No	Yes	No	[NC_003155.5 Streptomyces avermitilis MA-4680 = NBRC 14893 DNA, complete genome|-|-|loc|4970861 4972535 -1 # ID=1_4214|Type=CDS|transl_table=11; NC_003155.5 Streptomyces avermitilis MA-4680 = NBRC 14893 DNA, complete genome|-|-|loc|5271111 5273379 1 # ID=1_4471|Type=CDS|transl_table=11]	GID1
	TIGR01915	npdG: NADPH-dependent F420 reductase	Energy metabolism	No	No	No	No	[NC_003155.5 Streptomyces avermitilis MA-4680 = NBRC 14893 DNA, complete genome|-|-|loc|7145866 7146571 1 # ID=1_6146|Type=CDS|transl_table=11]	GID1
	TIGR03356	BGL: beta-galactosidase	Unclassified	No	No	No	No	[NC_003155.5 Streptomyces avermitilis MA-4680 = NBRC 14893 DNA, complete genome|-|-|loc|2200015 2201407 -1 # ID=1_1896|Type=CDS|transl_table=11; NC_003155.5 Streptomyces avermitilis MA-4680 = NBRC 14893 DNA, complete genome|-|-|loc|6364893 6366414 -1 # ID=1_5445|Type=CDS|transl_table=11; NC_003155.5 Streptomyces avermitilis MA-4680 = NBRC 14893 DNA, complete genome|-|-|loc|6771190 6772504 -1 # ID…	GID1
	TIGR01082	murC: UDP-N-acetylmuramate--L-alanine ligase	Cell envelope	No	No	Yes	No	[NC_003155.5 Streptomyces avermitilis MA-4680 = NBRC 14893 DNA, complete genome|-|-|loc|2684470 2685865 -1 # ID=1_2313|Type=CDS|transl_table=11]	GID1
	TIGR01083	nth: endonuclease III	DNA metabolism	No	No	Yes	No	[NC_003155.5 Streptomyces avermitilis MA-4680 = NBRC 14893 DNA, complete genome|-|-|loc|5607215 5608148 1 # ID=1_4775|Type=CDS|transl_table=11]	GID1
	TIGR01087	murD: UDP-N-acetylmuramoylalanine--D-glutamate ligase	Cell envelope	No	No	Yes	No	[NC_003155.5 Streptomyces avermitilis MA-4680 = NBRC 14893 DNA, complete genome|-|-|loc|7360872 7362291 1 # ID=1_6332|Type=CDS|transl_table=11]	GID1
	TIGR00922	nusG: transcription termination/antitermination factor NusG	Transcription	No	No	Yes	No	[NC_003155.5 Streptomyces avermitilis MA-4680 = NBRC 14893 DNA, complete genome|-|-|loc|5965076 5965940 1 # ID=1_5096|Type=CDS|transl_table=11]	GID1
	TIGR00110	ilvD: dihydroxy-acid dehydratase	Amino acid biosynthesis	No	No	No	No	[NC_003155.5 Streptomyces avermitilis MA-4680 = NBRC 14893 DNA, complete genome|-|-|loc|5746978 5748832 1 # ID=1_4900|Type=CDS|transl_table=11]	GID1
	TIGR00732	dprA: DNA protecting protein DprA	Cellular processes	No	No	Yes	No	[NC_003155.5 Streptomyces avermitilis MA-4680 = NBRC 14893 DNA, complete genome|-|-|loc|3230269 3231415 -1 # ID=1_2745|Type=CDS|transl_table=11]	GID1
	TIGR00560	pgsA: CDP-diacylglycerol--glycerol-3-phosphate 3-phosphatidyltransferase	Fatty acid and phospholipid metabolism	No	No	Yes	No	[NC_003155.5 Streptomyces avermitilis MA-4680 = NBRC 14893 DNA, complete genome|-|-|loc|3056547 3057396 -1 # ID=1_2617|Type=CDS|transl_table=11]	GID1
	TIGR02170	thyX: thymidylate synthase, flavin-dependent	Purines, pyrimidines, nucleosides, and nucleotides	No	No	No	No	[NC_003155.5 Streptomyces avermitilis MA-4680 = NBRC 14893 DNA, complete genome|-|-|loc|3082294 3083056 -1 # ID=1_2627|Type=CDS|transl_table=11]	GID1
	TIGR02273	16S_RimM: 16S rRNA processing protein RimM	Transcription	No	No	No	No	[NC_003155.5 Streptomyces avermitilis MA-4680 = NBRC 14893 DNA, complete genome|-|-|loc|3239374 3239935 -1 # ID=1_2756|Type=CDS|transl_table=11]	GID1
	TIGR00203	cydB: cytochrome d ubiquinol oxidase, subunit II	Energy metabolism	No	No	Yes	No	[NC_003155.5 Streptomyces avermitilis MA-4680 = NBRC 14893 DNA, complete genome|-|-|loc|5223781 5224786 -1 # ID=1_4429|Type=CDS|transl_table=11]	GID1
	TIGR00362	DnaA: chromosomal replication initiator protein DnaA	DNA metabolism	No	No	Yes	No	[NC_003155.5 Streptomyces avermitilis MA-4680 = NBRC 14893 DNA, complete genome|-|-|loc|5286001 5287933 1 # ID=1_4485|Type=CDS|transl_table=11]	GID1
	TIGR00209	galT_1: galactose-1-phosphate uridylyltransferase	Energy metabolism	No	No	Yes	No	[NC_003155.5 Streptomyces avermitilis MA-4680 = NBRC 14893 DNA, complete genome|-|-|loc|4425630 4426716 -1 # ID=1_3715|Type=CDS|transl_table=11]	GID1
	TIGR01171	rplB_bact: ribosomal protein uL2	Protein synthesis	No	No	Yes	No	[NC_003155.5 Streptomyces avermitilis MA-4680 = NBRC 14893 DNA, complete genome|-|-|loc|5989234 5990071 1 # ID=1_5115|Type=CDS|transl_table=11]	GID1
	TIGR00959	ffh: signal recognition particle protein	Protein fate	No	No	Yes	No	[NC_003155.5 Streptomyces avermitilis MA-4680 = NBRC 14893 DNA, complete genome|-|-|loc|3244451 3246002 -1 # ID=1_2762|Type=CDS|transl_table=11]	GID1
	TIGR01379	thiL: thiamine-phosphate kinase	Biosynthesis of cofactors, prosthetic groups, and carriers	No	No	Yes	No	[NC_003155.5 Streptomyces avermitilis MA-4680 = NBRC 14893 DNA, complete genome|-|-|loc|3283488 3284451 -1 # ID=1_2791|Type=CDS|transl_table=11]	GID1
	TIGR01071	rplO_bact: ribosomal protein uL15	Protein synthesis	No	No	Yes	No	[NC_003155.5 Streptomyces avermitilis MA-4680 = NBRC 14893 DNA, complete genome|-|-|loc|5996457 5996913 1 # ID=1_5131|Type=CDS|transl_table=11]	GID1
	TIGR01072	murA: UDP-N-acetylglucosamine 1-carboxyvinyltransferase	Cell envelope	No	No	Yes	No	[NC_003155.5 Streptomyces avermitilis MA-4680 = NBRC 14893 DNA, complete genome|-|-|loc|6227969 6229316 -1 # ID=1_5316|Type=CDS|transl_table=11]	GID1
	TIGR00952	S15_bact: ribosomal protein uS15	Protein synthesis	No	No	Yes	No	[NC_003155.5 Streptomyces avermitilis MA-4680 = NBRC 14893 DNA, complete genome|-|-|loc|3089413 3089701 -1 # ID=1_2634|Type=CDS|transl_table=11]	GID1
	TIGR01079	rplX_bact: ribosomal protein uL24	Protein synthesis	No	No	Yes	No	[NC_003155.5 Streptomyces avermitilis MA-4680 = NBRC 14893 DNA, complete genome|-|-|loc|5992990 5993314 1 # ID=1_5123|Type=CDS|transl_table=11]	GID1
	TIGR03089	TIGR03089: TIGR03089 family protein	Unclassified	No	No	Yes	No	[NC_003155.5 Streptomyces avermitilis MA-4680 = NBRC 14893 DNA, complete genome|-|-|loc|6095909 6096674 -1 # ID=1_5221|Type=CDS|transl_table=11]	GID1
	TIGR03725	T6A_YeaZ: tRNA threonylcarbamoyl adenosine modification protein YeaZ	Protein synthesis	No	No	Yes	No	[NC_003155.5 Streptomyces avermitilis MA-4680 = NBRC 14893 DNA, complete genome|-|-|loc|6020406 6021054 1 # ID=1_5158|Type=CDS|transl_table=11]	GID1
	TIGR01736	FGAM_synth_II: phosphoribosylformylglycinamidine synthase II	Purines, pyrimidines, nucleosides, and nucleotides	No	No	No	No	[NC_003155.5 Streptomyces avermitilis MA-4680 = NBRC 14893 DNA, complete genome|-|-|loc|5077539 5079798 -1 # ID=1_4304|Type=CDS|transl_table=11]	GID1
	Ribosomal_S8	PF00410.15: Ribosomal protein S8	Unclassified	No	No	No	No	[NC_003155.5 Streptomyces avermitilis MA-4680 = NBRC 14893 DNA, complete genome|-|-|loc|5994273 5994672 1 # ID=1_5126|Type=CDS|transl_table=11]	GID1
	Ribosomal_S9	PF00380.15: Ribosomal protein S9/S16	Unclassified	No	No	No	No	[NC_003155.5 Streptomyces avermitilis MA-4680 = NBRC 14893 DNA, complete genome|-|-|loc|6006314 6006836 1 # ID=1_5144|Type=CDS|transl_table=11]	GID1
	TIGR00105	L31: ribosomal protein bL31	Protein synthesis	Yes	Yes	Yes	No	[NC_003155.5 Streptomyces avermitilis MA-4680 = NBRC 14893 DNA, complete genome|-|-|loc|1936715 1936991 1 # ID=1_1664|Type=CDS|transl_table=11; NC_003155.5 Streptomyces avermitilis MA-4680 = NBRC 14893 DNA, complete genome|-|-|loc|3644420 3644642 -1 # ID=1_3034|Type=CDS|transl_table=11; NC_003155.5 Streptomyces avermitilis MA-4680 = NBRC 14893 DNA, complete genome|-|-|loc|5669004 5669253 1 # ID=1…	GID1
	TIGR00103	DNA_YbaB_EbfC: DNA-binding protein, YbaB/EbfC family	Unknown function	No	No	Yes	No	[NC_003155.5 Streptomyces avermitilis MA-4680 = NBRC 14893 DNA, complete genome|-|-|loc|5564944 5565286 1 # ID=1_4735|Type=CDS|transl_table=11]	GID1
	TIGR00674	dapA: 4-hydroxy-tetrahydrodipicolinate synthase	Amino acid biosynthesis	Yes	No	Yes	No	[NC_003155.5 Streptomyces avermitilis MA-4680 = NBRC 14893 DNA, complete genome|-|-|loc|3081164 3082064 -1 # ID=1_2626|Type=CDS|transl_table=11; NC_003155.5 Streptomyces avermitilis MA-4680 = NBRC 14893 DNA, complete genome|-|-|loc|7608905 7609817 -1 # ID=1_6556|Type=CDS|transl_table=11]	GID1
	TIGR01513	NAPRTase_put: nicotinate phosphoribosyltransferase	Biosynthesis of cofactors, prosthetic groups, and carriers	No	No	No	No	[NC_003155.5 Streptomyces avermitilis MA-4680 = NBRC 14893 DNA, complete genome|-|-|loc|6265775 6267104 -1 # ID=1_5350|Type=CDS|transl_table=11]	GID1
	TIGR00472	pheT_bact: phenylalanine--tRNA ligase, beta subunit	Protein synthesis	No	No	No	No	[NC_003155.5 Streptomyces avermitilis MA-4680 = NBRC 14893 DNA, complete genome|-|-|loc|8059287 8061789 1 # ID=1_6960|Type=CDS|transl_table=11]	GID1
	TIGR00473	pssA: CDP-diacylglycerol-serine O-phosphatidyltransferase	Fatty acid and phospholipid metabolism	No	No	No	No	[NC_003155.5 Streptomyces avermitilis MA-4680 = NBRC 14893 DNA, complete genome|-|-|loc|2345627 2346428 1 # ID=1_2019|Type=CDS|transl_table=11]	GID1
	TIGR01455	glmM: phosphoglucosamine mutase	Central intermediary metabolism	No	No	Yes	No	[NC_003155.5 Streptomyces avermitilis MA-4680 = NBRC 14893 DNA, complete genome|-|-|loc|6007047 6008406 1 # ID=1_5145|Type=CDS|transl_table=11]	GID1
	TIGR03426	shape_MreD: rod shape-determining protein MreD	Cell envelope	No	No	Yes	No	[NC_003155.5 Streptomyces avermitilis MA-4680 = NBRC 14893 DNA, complete genome|-|-|loc|6619639 6620311 1 # ID=1_5655|Type=CDS|transl_table=11]	GID1
	TIGR03423	pbp2_mrdA: penicillin-binding protein 2	Cell envelope	No	No	Yes	No	[NC_003155.5 Streptomyces avermitilis MA-4680 = NBRC 14893 DNA, complete genome|-|-|loc|6620397 6622647 1 # ID=1_5656|Type=CDS|transl_table=11]	GID1
	TIGR01953	NusA: transcription termination factor NusA	Transcription	No	No	Yes	No	[NC_003155.5 Streptomyces avermitilis MA-4680 = NBRC 14893 DNA, complete genome|-|-|loc|3132615 3133602 -1 # ID=1_2667|Type=CDS|transl_table=11]	GID1
	TIGR01951	nusB: transcription antitermination factor NusB	Transcription	No	No	No	No	[NC_003155.5 Streptomyces avermitilis MA-4680 = NBRC 14893 DNA, complete genome|-|-|loc|8187603 8188038 1 # ID=1_7077|Type=CDS|transl_table=11]	GID1
	TIGR00033	aroC: chorismate synthase	Amino acid biosynthesis	No	No	Yes	No	[NC_003155.5 Streptomyces avermitilis MA-4680 = NBRC 14893 DNA, complete genome|-|-|loc|8181891 8183076 1 # ID=1_7071|Type=CDS|transl_table=11]	GID1
	TIGR00036	dapB: 4-hydroxy-tetrahydrodipicolinate reductase	Amino acid biosynthesis	No	No	Yes	No	[NC_003155.5 Streptomyces avermitilis MA-4680 = NBRC 14893 DNA, complete genome|-|-|loc|3084696 3085449 -1 # ID=1_2631|Type=CDS|transl_table=11]	GID1
	TIGR00038	efp: translation elongation factor P	Protein synthesis	No	No	Yes	No	[NC_003155.5 Streptomyces avermitilis MA-4680 = NBRC 14893 DNA, complete genome|-|-|loc|8187034 8187601 1 # ID=1_7076|Type=CDS|transl_table=11]	GID1
	TIGR02506	NrdE_NrdA: ribonucleoside-diphosphate reductase, alpha subunit	Purines, pyrimidines, nucleosides, and nucleotides	No	Yes	Yes	No	[NC_003155.5 Streptomyces avermitilis MA-4680 = NBRC 14893 DNA, complete genome|-|-|loc|3783419 3785801 1 # ID=1_3157|Type=CDS|transl_table=11]	GID1
	TIGR01819	F420_cofD: 2-phospho-L-lactate transferase	Biosynthesis of cofactors, prosthetic groups, and carriers	No	No	No	No	[NC_003155.5 Streptomyces avermitilis MA-4680 = NBRC 14893 DNA, complete genome|-|-|loc|6102194 6103154 -1 # ID=1_5226|Type=CDS|transl_table=11]	GID1
	TIGR02350	prok_dnaK: chaperone protein DnaK	Protein fate	Yes	No	Yes	No	[NC_003155.5 Streptomyces avermitilis MA-4680 = NBRC 14893 DNA, complete genome|-|-|loc|5479053 5480922 1 # ID=1_4659|Type=CDS|transl_table=11; NC_003155.5 Streptomyces avermitilis MA-4680 = NBRC 14893 DNA, complete genome|-|-|loc|8630199 8632101 1 # ID=1_7465|Type=CDS|transl_table=11]	GID1
	TIGR02891	CtaD_CoxA: cytochrome c oxidase, subunit I	Energy metabolism	Yes	No	No	No	[NC_003155.5 Streptomyces avermitilis MA-4680 = NBRC 14893 DNA, complete genome|-|-|loc|7281510 7283250 1 # ID=1_6259|Type=CDS|transl_table=11; NC_003155.5 Streptomyces avermitilis MA-4680 = NBRC 14893 DNA, complete genome|-|-|loc|7824882 7826574 -1 # ID=1_6752|Type=CDS|transl_table=11]	GID1
	Ribosomal_L10	PF00466.16: Ribosomal protein L10	Unclassified	No	No	Yes	No	[NC_003155.5 Streptomyces avermitilis MA-4680 = NBRC 14893 DNA, complete genome|-|-|loc|5967981 5968512 1 # ID=1_5099|Type=CDS|transl_table=11]	GID1
	TIGR02952	Sig70_famx2: RNA polymerase sigma-70 factor, TIGR02952 family	Unclassified	No	No	Yes	No	[NC_003155.5 Streptomyces avermitilis MA-4680 = NBRC 14893 DNA, complete genome|-|-|loc|5774149 5774926 -1 # ID=1_4920|Type=CDS|transl_table=11]	GID1
	TIGR03691	20S_bact_alpha: proteasome, alpha subunit	Protein fate	No	No	No	Yes	[NC_003155.5 Streptomyces avermitilis MA-4680 = NBRC 14893 DNA, complete genome|-|-|loc|7993806 7994568 1 # ID=1_6900|Type=CDS|transl_table=11]	GID1
	TIGR03690	20S_bact_beta: proteasome, beta subunit	Protein fate	Yes	Yes	Yes	Yes	[NC_003155.5 Streptomyces avermitilis MA-4680 = NBRC 14893 DNA, complete genome|-|-|loc|3453741 3454674 1 # ID=1_2933|Type=CDS|transl_table=11; NC_003155.5 Streptomyces avermitilis MA-4680 = NBRC 14893 DNA, complete genome|-|-|loc|7992962 7993739 1 # ID=1_6899|Type=CDS|transl_table=11]	GID1
	TIGR03699	menaquin_MqnC: dehypoxanthine futalosine cyclase	Biosynthesis of cofactors, prosthetic groups, and carriers	No	No	No	No	[NC_003155.5 Streptomyces avermitilis MA-4680 = NBRC 14893 DNA, complete genome|-|-|loc|5865566 5866766 1 # ID=1_5010|Type=CDS|transl_table=11]	GID1
	TIGR03451	mycoS_dep_FDH: S-(hydroxymethyl)mycothiol dehydrogenase	Cellular processes	No	No	Yes	No	[NC_003155.5 Streptomyces avermitilis MA-4680 = NBRC 14893 DNA, complete genome|-|-|loc|8297245 8298331 -1 # ID=1_7171|Type=CDS|transl_table=11]	GID1
	TIGR03450	mycothiol_INO1: inositol 1-phosphate synthase	Unclassified	No	No	No	No	[NC_003155.5 Streptomyces avermitilis MA-4680 = NBRC 14893 DNA, complete genome|-|-|loc|5263811 5264894 1 # ID=1_4466|Type=CDS|transl_table=11]	GID1
	TIGR02234	trp_oprn_chp: membrane protein, TIGR02234 family	Unclassified	No	No	Yes	No	[NC_003155.5 Streptomyces avermitilis MA-4680 = NBRC 14893 DNA, complete genome|-|-|loc|7419402 7419969 1 # ID=1_6384|Type=CDS|transl_table=11]	GID1
	TIGR00088	trmD: tRNA (guanine(37)-N(1))-methyltransferase	Protein synthesis	No	No	Yes	No	[NC_003155.5 Streptomyces avermitilis MA-4680 = NBRC 14893 DNA, complete genome|-|-|loc|3238526 3239375 -1 # ID=1_2755|Type=CDS|transl_table=11]	GID1
	TIGR00086	smpB: SsrA-binding protein	Protein synthesis	No	No	Yes	No	[NC_003155.5 Streptomyces avermitilis MA-4680 = NBRC 14893 DNA, complete genome|-|-|loc|6202120 6202654 1 # ID=1_5295|Type=CDS|transl_table=11]	GID1
	TIGR00084	ruvA: Holliday junction DNA helicase RuvA	DNA metabolism	No	No	No	No	[NC_003155.5 Streptomyces avermitilis MA-4680 = NBRC 14893 DNA, complete genome|-|-|loc|8157175 8157787 1 # ID=1_7051|Type=CDS|transl_table=11]	GID1
	TIGR00082	rbfA: ribosome-binding factor A	Transcription	No	No	Yes	No	[NC_003155.5 Streptomyces avermitilis MA-4680 = NBRC 14893 DNA, complete genome|-|-|loc|3127965 3128439 -1 # ID=1_2662|Type=CDS|transl_table=11]	GID1
	TIGR00081	purC: phosphoribosylaminoimidazolesuccinocarboxamide synthase	Purines, pyrimidines, nucleosides, and nucleotides	No	No	Yes	No	[NC_003155.5 Streptomyces avermitilis MA-4680 = NBRC 14893 DNA, complete genome|-|-|loc|5085905 5086805 -1 # ID=1_4312|Type=CDS|transl_table=11]	GID1
	TIGR00855	L12: ribosomal protein bL12	Protein synthesis	No	No	Yes	No	[NC_003155.5 Streptomyces avermitilis MA-4680 = NBRC 14893 DNA, complete genome|-|-|loc|5968621 5969005 1 # ID=1_5100|Type=CDS|transl_table=11]	GID1
	TIGR00690	rpoZ: DNA-directed RNA polymerase, omega subunit	Transcription	No	No	Yes	No	[NC_003155.5 Streptomyces avermitilis MA-4680 = NBRC 14893 DNA, complete genome|-|-|loc|8200836 8201109 1 # ID=1_7090|Type=CDS|transl_table=11]	GID1
	TIGR03936	sam_1_link_chp: radical SAM-linked protein	Unclassified	No	No	No	No	[NC_003155.5 Streptomyces avermitilis MA-4680 = NBRC 14893 DNA, complete genome|-|-|loc|6630765 6631560 1 # ID=1_5662|Type=CDS|transl_table=11]	GID1
	TIGR02673	FtsE: cell division ATP-binding protein FtsE	Cellular processes	No	No	Yes	No	[NC_003155.5 Streptomyces avermitilis MA-4680 = NBRC 14893 DNA, complete genome|-|-|loc|6199188 6199878 1 # ID=1_5292|Type=CDS|transl_table=11]	GID1
	TIGR00079	pept_deformyl: peptide deformylase	Protein fate	No	Yes	Yes	No	[NC_003155.5 Streptomyces avermitilis MA-4680 = NBRC 14893 DNA, complete genome|-|-|loc|3791550 3792201 -1 # ID=1_3164|Type=CDS|transl_table=11; NC_003155.5 Streptomyces avermitilis MA-4680 = NBRC 14893 DNA, complete genome|-|-|loc|8486897 8487458 1 # ID=1_7350|Type=CDS|transl_table=11]	GID1
	TIGR02127	pyrF_sub2: orotidine 5'-phosphate decarboxylase	Purines, pyrimidines, nucleosides, and nucleotides	No	No	No	No	[NC_003155.5 Streptomyces avermitilis MA-4680 = NBRC 14893 DNA, complete genome|-|-|loc|8198743 8199586 1 # ID=1_7087|Type=CDS|transl_table=11]	GID1
	TIGR00250	RNAse_H_YqgF: putative transcription antitermination factor YqgF	Unknown function	No	No	Yes	No	[NC_003155.5 Streptomyces avermitilis MA-4680 = NBRC 14893 DNA, complete genome|-|-|loc|8178261 8178726 1 # ID=1_7068|Type=CDS|transl_table=11]	GID1
	TIGR00256	TIGR00256: D-tyrosyl-tRNA(Tyr) deacylase	Protein synthesis	No	No	Yes	No	[NC_003155.5 Streptomyces avermitilis MA-4680 = NBRC 14893 DNA, complete genome|-|-|loc|4948659 4949109 1 # ID=1_4185|Type=CDS|transl_table=11]	GID1
	TIGR00257	IMPACT_YIGZ: uncharacterized protein, YigZ family	Unknown function	No	No	Yes	No	[NC_003155.5 Streptomyces avermitilis MA-4680 = NBRC 14893 DNA, complete genome|-|-|loc|8411270 8411897 1 # ID=1_7275|Type=CDS|transl_table=11]	GID1
	TIGR01145	ATP_synt_delta: ATP synthase F1, delta subunit	Energy metabolism	No	Yes	Yes	No	[NC_003155.5 Streptomyces avermitilis MA-4680 = NBRC 14893 DNA, complete genome|-|-|loc|3530038 3530860 -1 # ID=1_3005|Type=CDS|transl_table=11]	GID1
	TIGR01144	ATP_synt_b: ATP synthase F0, B subunit	Energy metabolism	No	Yes	Yes	No	[NC_003155.5 Streptomyces avermitilis MA-4680 = NBRC 14893 DNA, complete genome|-|-|loc|3530856 3531399 -1 # ID=1_3006|Type=CDS|transl_table=11]	GID1
	TIGR03800	PLP_synth_Pdx2: pyridoxal 5'-phosphate synthase, glutaminase subunit Pdx2	Biosynthesis of cofactors, prosthetic groups, and carriers	No	No	No	No	[NC_003155.5 Streptomyces avermitilis MA-4680 = NBRC 14893 DNA, complete genome|-|-|loc|8155014 8155620 1 # ID=1_7048|Type=CDS|transl_table=11]	GID1
	TIGR01029	rpsG_bact: ribosomal protein uS7	Protein synthesis	No	No	Yes	No	[NC_003155.5 Streptomyces avermitilis MA-4680 = NBRC 14893 DNA, complete genome|-|-|loc|5978522 5978993 1 # ID=1_5105|Type=CDS|transl_table=11]	GID1
	TIGR01022	rpmJ_bact: ribosomal protein bL36	Protein synthesis	No	No	No	No	[NC_003155.5 Streptomyces avermitilis MA-4680 = NBRC 14893 DNA, complete genome|-|-|loc|6000567 6000681 1 # ID=1_5136|Type=CDS|transl_table=11]	GID1
	TIGR01023	rpmG_bact: ribosomal protein bL33	Protein synthesis	Yes	No	Yes	No	[NC_003155.5 Streptomyces avermitilis MA-4680 = NBRC 14893 DNA, complete genome|-|-|loc|5668834 5668999 1 # ID=1_4827|Type=CDS|transl_table=11; NC_003155.5 Streptomyces avermitilis MA-4680 = NBRC 14893 DNA, complete genome|-|-|loc|5956881 5957046 1 # ID=1_5087|Type=CDS|transl_table=11]	GID1
	TIGR01021	rpsE_bact: ribosomal protein uS5	Protein synthesis	No	No	No	No	[NC_003155.5 Streptomyces avermitilis MA-4680 = NBRC 14893 DNA, complete genome|-|-|loc|5995664 5996270 1 # ID=1_5129|Type=CDS|transl_table=11]	GID1
	TIGR01024	rplS_bact: ribosomal protein bL19	Protein synthesis	No	No	Yes	No	[NC_003155.5 Streptomyces avermitilis MA-4680 = NBRC 14893 DNA, complete genome|-|-|loc|3238040 3238391 -1 # ID=1_2754|Type=CDS|transl_table=11]	GID1
	TIGR01412	tat_substr_1: Tat-translocated enzyme	Unclassified	Yes	No	Yes	No	[NC_003155.5 Streptomyces avermitilis MA-4680 = NBRC 14893 DNA, complete genome|-|-|loc|5201828 5203190 1 # ID=1_4412|Type=CDS|transl_table=11; NC_003155.5 Streptomyces avermitilis MA-4680 = NBRC 14893 DNA, complete genome|-|-|loc|7137393 7138677 -1 # ID=1_6137|Type=CDS|transl_table=11]	GID1
	TIGR01417	PTS_I_fam: phosphoenolpyruvate-protein phosphotransferase	Unclassified	No	No	Yes	No	[NC_003155.5 Streptomyces avermitilis MA-4680 = NBRC 14893 DNA, complete genome|-|-|loc|8325725 8327396 -1 # ID=1_7193|Type=CDS|transl_table=11]	GID1
	TIGR00435	cysS: cysteine--tRNA ligase	Protein synthesis	No	No	Yes	No	[NC_003155.5 Streptomyces avermitilis MA-4680 = NBRC 14893 DNA, complete genome|-|-|loc|4892865 4894269 -1 # ID=1_4125|Type=CDS|transl_table=11]	GID1
	TIGR00431	TruB: tRNA pseudouridine(55) synthase	Protein synthesis	No	No	Yes	No	[NC_003155.5 Streptomyces avermitilis MA-4680 = NBRC 14893 DNA, complete genome|-|-|loc|3127063 3127969 -1 # ID=1_2661|Type=CDS|transl_table=11]	GID1
	TIGR02191	RNaseIII: ribonuclease III	Transcription	No	No	Yes	No	[NC_003155.5 Streptomyces avermitilis MA-4680 = NBRC 14893 DNA, complete genome|-|-|loc|3268330 3269161 -1 # ID=1_2780|Type=CDS|transl_table=11]	GID1
	TIGR00078	nadC: nicotinate-nucleotide diphosphorylase (carboxylating)	Biosynthesis of cofactors, prosthetic groups, and carriers	No	No	Yes	No	[NC_003155.5 Streptomyces avermitilis MA-4680 = NBRC 14893 DNA, complete genome|-|-|loc|5715956 5716943 1 # ID=1_4873|Type=CDS|transl_table=11]	GID1
	TIGR00019	prfA: peptide chain release factor 1	Protein synthesis	No	Yes	No	No	[NC_003155.5 Streptomyces avermitilis MA-4680 = NBRC 14893 DNA, complete genome|-|-|loc|3643169 3644246 -1 # ID=1_3033|Type=CDS|transl_table=11]	GID1
	TIGR00077	lspA: signal peptidase II	Protein fate	No	No	Yes	No	[NC_003155.5 Streptomyces avermitilis MA-4680 = NBRC 14893 DNA, complete genome|-|-|loc|7376392 7376995 1 # ID=1_6344|Type=CDS|transl_table=11]	GID1
	TIGR00071	hisT_truA: tRNA pseudouridine(38-40) synthase	Protein synthesis	No	No	Yes	No	[NC_003155.5 Streptomyces avermitilis MA-4680 = NBRC 14893 DNA, complete genome|-|-|loc|6003706 6004564 1 # ID=1_5141|Type=CDS|transl_table=11]	GID1
	TIGR00177	molyb_syn: molybdenum cofactor synthesis domain	Unclassified	No	Yes	No	No	[NC_003155.5 Streptomyces avermitilis MA-4680 = NBRC 14893 DNA, complete genome|-|-|loc|4544850 4545390 -1 # ID=1_3812|Type=CDS|transl_table=11; NC_003155.5 Streptomyces avermitilis MA-4680 = NBRC 14893 DNA, complete genome|-|-|loc|4545983 4547306 -1 # ID=1_3814|Type=CDS|transl_table=11]	GID1
	TIGR02393	RpoD_Cterm: RNA polymerase sigma factor RpoD	Transcription	No	No	No	No	[NC_003155.5 Streptomyces avermitilis MA-4680 = NBRC 14893 DNA, complete genome|-|-|loc|2976854 2978393 -1 # ID=1_2554|Type=CDS|transl_table=11]	GID1
	TIGR00174	miaA: tRNA dimethylallyltransferase	Protein synthesis	No	No	Yes	No	[NC_003155.5 Streptomyces avermitilis MA-4680 = NBRC 14893 DNA, complete genome|-|-|loc|3023597 3024536 -1 # ID=1_2585|Type=CDS|transl_table=11]	GID1
	TIGR00172	maf: septum formation protein Maf	Cellular processes	No	No	No	No	[NC_003155.5 Streptomyces avermitilis MA-4680 = NBRC 14893 DNA, complete genome|-|-|loc|4148784 4149405 1 # ID=1_3473|Type=CDS|transl_table=11]	GID1
	TIGR00171	leuD: 3-isopropylmalate dehydratase, small subunit	Amino acid biosynthesis	No	No	Yes	No	[NC_003155.5 Streptomyces avermitilis MA-4680 = NBRC 14893 DNA, complete genome|-|-|loc|3290963 3291557 -1 # ID=1_2801|Type=CDS|transl_table=11]	GID1
	TIGR00647	DNA_bind_WhiA: DNA-binding protein WhiA	Cellular processes	No	No	No	No	[NC_003155.5 Streptomyces avermitilis MA-4680 = NBRC 14893 DNA, complete genome|-|-|loc|7555371 7556361 1 # ID=1_6507|Type=CDS|transl_table=11]	GID1
	TIGR01245	trpD: anthranilate phosphoribosyltransferase	Amino acid biosynthesis	No	No	Yes	No	[NC_003155.5 Streptomyces avermitilis MA-4680 = NBRC 14893 DNA, complete genome|-|-|loc|7290083 7291148 1 # ID=1_6267|Type=CDS|transl_table=11]	GID1
	TIGR00179	murB: UDP-N-acetylenolpyruvoylglucosamine reductase	Cell envelope	No	No	Yes	No	[NC_003155.5 Streptomyces avermitilis MA-4680 = NBRC 14893 DNA, complete genome|-|-|loc|5960600 5961662 1 # ID=1_5092|Type=CDS|transl_table=11]	GID1
	TIGR00720	sda_mono: L-serine ammonia-lyase	Energy metabolism	No	No	Yes	No	[NC_003155.5 Streptomyces avermitilis MA-4680 = NBRC 14893 DNA, complete genome|-|-|loc|3405294 3406662 1 # ID=1_2896|Type=CDS|transl_table=11]	GID1
	TIGR00726	TIGR00726: YfiH family protein	Unknown function	No	No	Yes	No	[NC_003155.5 Streptomyces avermitilis MA-4680 = NBRC 14893 DNA, complete genome|-|-|loc|7367273 7368002 1 # ID=1_6337|Type=CDS|transl_table=11]	GID1
	TIGR00724	urea_amlyse_rel: biotin-dependent carboxylase uncharacterized domain	Unknown function	Yes	No	No	Yes	[NC_003155.5 Streptomyces avermitilis MA-4680 = NBRC 14893 DNA, complete genome|-|-|loc|8011293 8014809 -1 # ID=1_6916|Type=CDS|transl_table=11; NC_003155.5 Streptomyces avermitilis MA-4680 = NBRC 14893 DNA, complete genome|-|-|loc|8274167 8275037 -1 # ID=1_7155|Type=CDS|transl_table=11]	GID1
	TIGR00481	TIGR00481: Raf kinase inhibitor-like protein, YbhB/YbcL family	Unknown function	No	No	No	No	[NC_003155.5 Streptomyces avermitilis MA-4680 = NBRC 14893 DNA, complete genome|-|-|loc|7762649 7763189 -1 # ID=1_6698|Type=CDS|transl_table=11]	GID1
	TIGR00487	IF-2: translation initiation factor IF-2	Protein synthesis	No	No	No	No	[NC_003155.5 Streptomyces avermitilis MA-4680 = NBRC 14893 DNA, complete genome|-|-|loc|3128919 3130761 -1 # ID=1_2664|Type=CDS|transl_table=11]	GID1
	TIGR00486	YbgI_SA1388: dinuclear metal center protein, YbgI/SA1388 family	Unknown function	No	No	Yes	No	[NC_003155.5 Streptomyces avermitilis MA-4680 = NBRC 14893 DNA, complete genome|-|-|loc|7085243 7086107 1 # ID=1_6086|Type=CDS|transl_table=11]	GID1
	TIGR00485	EF-Tu: translation elongation factor Tu	Protein synthesis	Yes	No	Yes	No	[NC_003155.5 Streptomyces avermitilis MA-4680 = NBRC 14893 DNA, complete genome|-|-|loc|5981305 5982499 1 # ID=1_5107|Type=CDS|transl_table=11; NC_003155.5 Streptomyces avermitilis MA-4680 = NBRC 14893 DNA, complete genome|-|-|loc|8388105 8389278 1 # ID=1_7250|Type=CDS|transl_table=11]	GID1
	TIGR00484	EF-G: translation elongation factor G	Protein synthesis	Yes	No	Yes	No	[NC_003155.5 Streptomyces avermitilis MA-4680 = NBRC 14893 DNA, complete genome|-|-|loc|2195379 2197470 -1 # ID=1_1894|Type=CDS|transl_table=11; NC_003155.5 Streptomyces avermitilis MA-4680 = NBRC 14893 DNA, complete genome|-|-|loc|5979032 5981162 1 # ID=1_5106|Type=CDS|transl_table=11]	GID1
	TIGR02012	tigrfam_recA: protein RecA	DNA metabolism	No	No	No	No	[NC_003155.5 Streptomyces avermitilis MA-4680 = NBRC 14893 DNA, complete genome|-|-|loc|3039750 3040884 -1 # ID=1_2602|Type=CDS|transl_table=11]	GID1
	TIGR03552	F420_cofC: 2-phospho-L-lactate guanylyltransferase	Biosynthesis of cofactors, prosthetic groups, and carriers	No	No	No	No	[NC_003155.5 Streptomyces avermitilis MA-4680 = NBRC 14893 DNA, complete genome|-|-|loc|3288704 3289355 1 # ID=1_2797|Type=CDS|transl_table=11]	GID1
	TIGR00281	TIGR00281: segregation and condensation protein B	DNA metabolism	No	No	No	No	[NC_003155.5 Streptomyces avermitilis MA-4680 = NBRC 14893 DNA, complete genome|-|-|loc|7800550 7801201 1 # ID=1_6725|Type=CDS|transl_table=11]	GID1
	TIGR00151	ispF: 2-C-methyl-D-erythritol 2,4-cyclodiphosphate synthase	Biosynthesis of cofactors, prosthetic groups, and carriers	No	No	Yes	No	[NC_003155.5 Streptomyces avermitilis MA-4680 = NBRC 14893 DNA, complete genome|-|-|loc|4894476 4895001 -1 # ID=1_4126|Type=CDS|transl_table=11]	GID1
	TIGR02866	CoxB: cytochrome c oxidase, subunit II	Energy metabolism	No	No	No	No	[NC_003155.5 Streptomyces avermitilis MA-4680 = NBRC 14893 DNA, complete genome|-|-|loc|7280593 7281514 1 # ID=1_6258|Type=CDS|transl_table=11]	GID1
	TIGR00043	TIGR00043: rRNA maturation RNase YbeY	Protein synthesis	No	No	Yes	No	[NC_003155.5 Streptomyces avermitilis MA-4680 = NBRC 14893 DNA, complete genome|-|-|loc|6757633 6758131 1 # ID=1_5791|Type=CDS|transl_table=11]	GID1
	TIGR00593	pola: DNA polymerase I	DNA metabolism	No	No	No	No	[NC_003155.5 Streptomyces avermitilis MA-4680 = NBRC 14893 DNA, complete genome|-|-|loc|7481797 7484521 1 # ID=1_6439|Type=CDS|transl_table=11]	GID1
	TIGR01632	L11_bact: ribosomal protein uL11	Protein synthesis	No	No	Yes	No	[NC_003155.5 Streptomyces avermitilis MA-4680 = NBRC 14893 DNA, complete genome|-|-|loc|5966110 5966545 1 # ID=1_5097|Type=CDS|transl_table=11]	GID1
	TIGR00357	TIGR00357: methionine-R-sulfoxide reductase	Protein fate	No	No	Yes	No	[NC_003155.5 Streptomyces avermitilis MA-4680 = NBRC 14893 DNA, complete genome|-|-|loc|2684049 2684457 -1 # ID=1_2312|Type=CDS|transl_table=11]	GID1
	TIGR00355	purH: phosphoribosylaminoimidazolecarboxamide formyltransferase/IMP cyclohydrolase	Purines, pyrimidines, nucleosides, and nucleotides	No	No	No	No	[NC_003155.5 Streptomyces avermitilis MA-4680 = NBRC 14893 DNA, complete genome|-|-|loc|4267833 4269417 -1 # ID=1_3584|Type=CDS|transl_table=11]	GID1
	TIGR03843	TIGR03843: conserved hypothetical protein	Unclassified	No	Yes	Yes	No	[NC_003155.5 Streptomyces avermitilis MA-4680 = NBRC 14893 DNA, complete genome|-|-|loc|7949790 7950609 1 # ID=1_6863|Type=CDS|transl_table=11]	GID1
	TIGR00218	manA: mannose-6-phosphate isomerase, class I	Energy metabolism	No	No	Yes	No	[NC_003155.5 Streptomyces avermitilis MA-4680 = NBRC 14893 DNA, complete genome|-|-|loc|6116495 6117647 1 # ID=1_5237|Type=CDS|transl_table=11]	GID1
	TIGR01066	rplM_bact: ribosomal protein uL13	Protein synthesis	No	No	Yes	No	[NC_003155.5 Streptomyces avermitilis MA-4680 = NBRC 14893 DNA, complete genome|-|-|loc|6005828 6006272 1 # ID=1_5143|Type=CDS|transl_table=11]	GID1
	TIGR01067	rplN_bact: ribosomal protein uL14	Protein synthesis	No	No	Yes	No	[NC_003155.5 Streptomyces avermitilis MA-4680 = NBRC 14893 DNA, complete genome|-|-|loc|5992619 5992988 1 # ID=1_5122|Type=CDS|transl_table=11]	GID1
	TIGR01064	pyruv_kin: pyruvate kinase	Energy metabolism	Yes	Yes	No	No	[NC_003155.5 Streptomyces avermitilis MA-4680 = NBRC 14893 DNA, complete genome|-|-|loc|3470702 3472133 1 # ID=1_2946|Type=CDS|transl_table=11; NC_003155.5 Streptomyces avermitilis MA-4680 = NBRC 14893 DNA, complete genome|-|-|loc|7468936 7470373 1 # ID=1_6429|Type=CDS|transl_table=11]	GID1
	TIGR01063	gyrA: DNA gyrase, A subunit	DNA metabolism	No	No	Yes	Yes	[NC_003155.5 Streptomyces avermitilis MA-4680 = NBRC 14893 DNA, complete genome|-|-|loc|5295832 5298427 1 # ID=1_4491|Type=CDS|transl_table=11]	GID1
	TIGR01060	eno: phosphopyruvate hydratase	Energy metabolism	No	Yes	Yes	No	[NC_003155.5 Streptomyces avermitilis MA-4680 = NBRC 14893 DNA, complete genome|-|-|loc|4372250 4373537 -1 # ID=1_3672|Type=CDS|transl_table=11]	GID1
	TIGR01344	malate_syn_A: malate synthase A	Energy metabolism	Yes	Yes	Yes	No	[NC_003155.5 Streptomyces avermitilis MA-4680 = NBRC 14893 DNA, complete genome|-|-|loc|2439018 2440644 1 # ID=1_2106|Type=CDS|transl_table=11; NC_003155.5 Streptomyces avermitilis MA-4680 = NBRC 14893 DNA, complete genome|-|-|loc|2493410 2495003 1 # ID=1_2150|Type=CDS|transl_table=11]	GID1
	TIGR00945	tatC: twin arginine-targeting protein translocase TatC	Protein fate	No	No	Yes	No	[NC_003155.5 Streptomyces avermitilis MA-4680 = NBRC 14893 DNA, complete genome|-|-|loc|8003520 8004423 1 # ID=1_6911|Type=CDS|transl_table=11]	GID1
	TIGR03941	tRNA_deam_assoc: putative tRNA adenosine deaminase-associated protein	Unknown function	No	No	Yes	No	[NC_003155.5 Streptomyces avermitilis MA-4680 = NBRC 14893 DNA, complete genome|-|-|loc|5128248 5128800 1 # ID=1_4346|Type=CDS|transl_table=11]	GID1
	TIGR00550	nadA: quinolinate synthetase complex, A subunit	Biosynthesis of cofactors, prosthetic groups, and carriers	No	No	Yes	No	[NC_003155.5 Streptomyces avermitilis MA-4680 = NBRC 14893 DNA, complete genome|-|-|loc|7273373 7274618 -1 # ID=1_6252|Type=CDS|transl_table=11]	GID1
	TIGR03635	uS17_bact: ribosomal protein uS17	Protein synthesis	No	No	No	No	[NC_003155.5 Streptomyces avermitilis MA-4680 = NBRC 14893 DNA, complete genome|-|-|loc|5992231 5992516 1 # ID=1_5121|Type=CDS|transl_table=11]	GID1
	TIGR02013	TIGR02013: rpoB: DNA-directed RNA polymerase, beta subunit	N/A	No	No	No	Yes	[NC_003155.5 Streptomyces avermitilis MA-4680 = NBRC 14893 DNA, complete genome|-|-|loc|5969627 5973113 1 # ID=1_5101|Type=CDS|transl_table=11]	GID1
	TIGR03631	uS13_bact: ribosomal protein uS13	Protein synthesis	No	No	No	No	[NC_003155.5 Streptomyces avermitilis MA-4680 = NBRC 14893 DNA, complete genome|-|-|loc|6000884 6001265 1 # ID=1_5137|Type=CDS|transl_table=11]	GID1
	TIGR03632	uS11_bact: ribosomal protein uS11	Protein synthesis	No	No	No	No	[NC_003155.5 Streptomyces avermitilis MA-4680 = NBRC 14893 DNA, complete genome|-|-|loc|6001362 6001767 1 # ID=1_5138|Type=CDS|transl_table=11]	GID1
	TIGR00500	met_pdase_I: methionine aminopeptidase, type I	Protein fate	No	No	Yes	No	[NC_003155.5 Streptomyces avermitilis MA-4680 = NBRC 14893 DNA, complete genome|-|-|loc|2392838 2393624 1 # ID=1_2062|Type=CDS|transl_table=11; NC_003155.5 Streptomyces avermitilis MA-4680 = NBRC 14893 DNA, complete genome|-|-|loc|2411321 2412089 -1 # ID=1_2080|Type=CDS|transl_table=11; NC_003155.5 Streptomyces avermitilis MA-4680 = NBRC 14893 DNA, complete genome|-|-|loc|5999282 6000119 1 # ID=1…	GID1
	TIGR01534	GAPDH-I: glyceraldehyde-3-phosphate dehydrogenase, type I	Energy metabolism	Yes	Yes	Yes	Yes	[NC_003155.5 Streptomyces avermitilis MA-4680 = NBRC 14893 DNA, complete genome|-|-|loc|3745496 3746501 1 # ID=1_3120|Type=CDS|transl_table=11; NC_003155.5 Streptomyces avermitilis MA-4680 = NBRC 14893 DNA, complete genome|-|-|loc|7559710 7560718 1 # ID=1_6509|Type=CDS|transl_table=11]	GID1
	TIGR03383	urate_oxi: urate oxidase	Central intermediary metabolism	No	No	No	No	[NC_003155.5 Streptomyces avermitilis MA-4680 = NBRC 14893 DNA, complete genome|-|-|loc|2460040 2460988 -1 # ID=1_2124|Type=CDS|transl_table=11]	GID1
	TIGR00133	gatB: aspartyl/glutamyl-tRNA(Asn/Gln) amidotransferase, B subunit	Protein synthesis	No	No	No	No	[NC_010572.1 Streptomyces griseus subsp. griseus NBRC 13350 DNA, complete genome|-|-|loc|2386206 2387715 -1 # ID=1_1995|Type=CDS|transl_table=11]	GID2
	TIGR00131	gal_kin: galactokinase	Energy metabolism	No	No	No	No	[NC_010572.1 Streptomyces griseus subsp. griseus NBRC 13350 DNA, complete genome|-|-|loc|5108496 5109699 1 # ID=1_4351|Type=CDS|transl_table=11]	GID2
	TIGR00135	gatC: aspartyl/glutamyl-tRNA(Asn/Gln) amidotransferase, C subunit	Protein synthesis	No	No	No	No	[NC_010572.1 Streptomyces griseus subsp. griseus NBRC 13350 DNA, complete genome|-|-|loc|2389478 2389775 -1 # ID=1_1998|Type=CDS|transl_table=11]	GID2
	TIGR00558	pdxH: pyridoxamine 5'-phosphate oxidase	Biosynthesis of cofactors, prosthetic groups, and carriers	No	No	No	No	[NC_010572.1 Streptomyces griseus subsp. griseus NBRC 13350 DNA, complete genome|-|-|loc|3586189 3586831 -1 # ID=1_3056|Type=CDS|transl_table=11]	GID2
	TIGR01448	recD_rel: helicase, RecD/TraA family	Unknown function	No	No	No	No	[NC_010572.1 Streptomyces griseus subsp. griseus NBRC 13350 DNA, complete genome|-|-|loc|5672885 5675111 1 # ID=1_4804|Type=CDS|transl_table=11]	GID2
	TIGR01520	FruBisAldo_II_A: fructose-bisphosphate aldolase, class II	Energy metabolism	No	No	No	No	[NC_010572.1 Streptomyces griseus subsp. griseus NBRC 13350 DNA, complete genome|-|-|loc|4004664 4005696 -1 # ID=1_3399|Type=CDS|transl_table=11]	GID2
	TIGR00767	rho: transcription termination factor Rho	Transcription	No	No	No	No	[NC_010572.1 Streptomyces griseus subsp. griseus NBRC 13350 DNA, complete genome|-|-|loc|2579117 2581163 -1 # ID=1_2156|Type=CDS|transl_table=11]	GID2
	TIGR00762	DegV: EDD domain protein, DegV family	Unknown function	No	No	No	No	[NC_010572.1 Streptomyces griseus subsp. griseus NBRC 13350 DNA, complete genome|-|-|loc|5870544 5871390 1 # ID=1_4955|Type=CDS|transl_table=11]	GID2
	TIGR00763	lon: endopeptidase La	Protein fate	No	No	No	No	[NC_010572.1 Streptomyces griseus subsp. griseus NBRC 13350 DNA, complete genome|-|-|loc|2635981 2638396 -1 # ID=1_2199|Type=CDS|transl_table=11]	GID2
	TIGR00447	pth: aminoacyl-tRNA hydrolase	Protein synthesis	No	No	No	No	[NC_010572.1 Streptomyces griseus subsp. griseus NBRC 13350 DNA, complete genome|-|-|loc|5118783 5119377 -1 # ID=1_4361|Type=CDS|transl_table=11]	GID2
	TIGR02692	tRNA_CCA_actino: CCA tRNA nucleotidyltransferase	Protein synthesis	No	No	No	No	[NC_010572.1 Streptomyces griseus subsp. griseus NBRC 13350 DNA, complete genome|-|-|loc|4303714 4305157 -1 # ID=1_3663|Type=CDS|transl_table=11]	GID2
	TIGR00442	hisS: histidine--tRNA ligase	Protein synthesis	No	No	No	No	[NC_010572.1 Streptomyces griseus subsp. griseus NBRC 13350 DNA, complete genome|-|-|loc|7044845 7046108 1 # ID=1_6011|Type=CDS|transl_table=11]	GID2
	TIGR01146	ATPsyn_F1gamma: ATP synthase F1, gamma subunit	Energy metabolism	No	No	No	No	[NC_010572.1 Streptomyces griseus subsp. griseus NBRC 13350 DNA, complete genome|-|-|loc|2564526 2565444 -1 # ID=1_2141|Type=CDS|transl_table=11]	GID2
	TIGR01808	CM_M_hiGC-arch: chorismate mutase	Amino acid biosynthesis	No	No	No	No	[NC_010572.1 Streptomyces griseus subsp. griseus NBRC 13350 DNA, complete genome|-|-|loc|3249291 3249588 1 # ID=1_2727|Type=CDS|transl_table=11]	GID2
	TIGR01962	NuoD: NADH dehydrogenase (quinone), D subunit	Energy metabolism	No	No	No	No	[NC_010572.1 Streptomyces griseus subsp. griseus NBRC 13350 DNA, complete genome|-|-|loc|3482762 3484085 -1 # ID=1_2962|Type=CDS|transl_table=11]	GID2
	TIGR01967	DEAH_box_HrpA: RNA helicase HrpA	Unknown function	No	No	No	No	[NC_010572.1 Streptomyces griseus subsp. griseus NBRC 13350 DNA, complete genome|-|-|loc|4550043 4553976 -1 # ID=1_3860|Type=CDS|transl_table=11]	GID2
	TIGR01966	RNasePH: ribonuclease PH	Transcription	No	No	No	No	[NC_010572.1 Streptomyces griseus subsp. griseus NBRC 13350 DNA, complete genome|-|-|loc|5447008 5447746 1 # ID=1_4617|Type=CDS|transl_table=11]	GID2
	TIGR00204	dxs: 1-deoxy-D-xylulose-5-phosphate synthase	Biosynthesis of cofactors, prosthetic groups, and carriers	No	No	No	No	[NC_010572.1 Streptomyces griseus subsp. griseus NBRC 13350 DNA, complete genome|-|-|loc|1748667 1750581 -1 # ID=1_1480|Type=CDS|transl_table=11]	GID2
	TIGR00001	rpmI_bact: ribosomal protein bL35	Protein synthesis	No	No	No	No	[NC_010572.1 Streptomyces griseus subsp. griseus NBRC 13350 DNA, complete genome|-|-|loc|6910441 6910636 1 # ID=1_5891|Type=CDS|transl_table=11]	GID2
	TIGR00009	L28: ribosomal protein bL28	Protein synthesis	Yes	No	Yes	No	[NC_010572.1 Streptomyces griseus subsp. griseus NBRC 13350 DNA, complete genome|-|-|loc|629848 630085 -1 # ID=1_516|Type=CDS|transl_table=11; NC_010572.1 Streptomyces griseus subsp. griseus NBRC 13350 DNA, complete genome|-|-|loc|2269013 2269199 1 # ID=1_1895|Type=CDS|transl_table=11]	GID2
	TIGR00008	infA: translation initiation factor IF-1	Protein synthesis	No	No	No	No	[NC_010572.1 Streptomyces griseus subsp. griseus NBRC 13350 DNA, complete genome|-|-|loc|3321332 3321554 -1 # ID=1_2792|Type=CDS|transl_table=11]	GID2
	TIGR00612	ispG_gcpE: 4-hydroxy-3-methylbut-2-en-1-yl diphosphate synthase	Biosynthesis of cofactors, prosthetic groups, and carriers	No	No	No	No	[NC_010572.1 Streptomyces griseus subsp. griseus NBRC 13350 DNA, complete genome|-|-|loc|2161790 2162948 -1 # ID=1_1802|Type=CDS|transl_table=11]	GID2
	TIGR00613	reco: DNA repair protein RecO	DNA metabolism	No	No	No	No	[NC_010572.1 Streptomyces griseus subsp. griseus NBRC 13350 DNA, complete genome|-|-|loc|5916437 5917184 1 # ID=1_4995|Type=CDS|transl_table=11]	GID2
	TIGR00203	cydB: cytochrome d ubiquinol oxidase, subunit II	Energy metabolism	No	No	No	No	[NC_010572.1 Streptomyces griseus subsp. griseus NBRC 13350 DNA, complete genome|-|-|loc|4262389 4263391 -1 # ID=1_3626|Type=CDS|transl_table=11]	GID2
	TIGR00615	recR: recombination protein RecR	DNA metabolism	No	No	No	No	[NC_010572.1 Streptomyces griseus subsp. griseus NBRC 13350 DNA, complete genome|-|-|loc|3960383 3960983 -1 # ID=1_3357|Type=CDS|transl_table=11]	GID2
	TIGR02348	GroEL: chaperonin GroL	Protein fate	No	No	Yes	No	[NC_010572.1 Streptomyces griseus subsp. griseus NBRC 13350 DNA, complete genome|-|-|loc|3281026 3282652 -1 # ID=1_2750|Type=CDS|transl_table=11; NC_010572.1 Streptomyces griseus subsp. griseus NBRC 13350 DNA, complete genome|-|-|loc|3745957 3747580 -1 # ID=1_3206|Type=CDS|transl_table=11]	GID2
	TIGR02349	DnaJ_bact: chaperone protein DnaJ	Unclassified	Yes	No	No	No	[NC_010572.1 Streptomyces griseus subsp. griseus NBRC 13350 DNA, complete genome|-|-|loc|4019530 4020721 -1 # ID=1_3415|Type=CDS|transl_table=11; NC_010572.1 Streptomyces griseus subsp. griseus NBRC 13350 DNA, complete genome|-|-|loc|5896054 5897194 1 # ID=1_4974|Type=CDS|transl_table=11]	GID2
	TIGR02949	anti_SigH_actin: anti-sigma factor, TIGR02949 family	Transcription	No	No	No	No	[NC_010572.1 Streptomyces griseus subsp. griseus NBRC 13350 DNA, complete genome|-|-|loc|2725343 2725664 -1 # ID=1_2283|Type=CDS|transl_table=11]	GID2
	TIGR02947	SigH_actino: RNA polymerase sigma-70 factor, TIGR02947 family	Unclassified	No	No	No	No	[NC_010572.1 Streptomyces griseus subsp. griseus NBRC 13350 DNA, complete genome|-|-|loc|2725660 2726503 -1 # ID=1_2284|Type=CDS|transl_table=11]	GID2
	TIGR03686	pupylate_PafA: Pup--protein ligase	Protein fate	No	No	No	No	[NC_010572.1 Streptomyces griseus subsp. griseus NBRC 13350 DNA, complete genome|-|-|loc|6865376 6866738 1 # ID=1_5848|Type=CDS|transl_table=11]	GID2
	TIGR03687	pupylate_cterm: ubiquitin-like protein Pup	Protein fate	No	No	No	No	[NC_010572.1 Streptomyces griseus subsp. griseus NBRC 13350 DNA, complete genome|-|-|loc|6860666 6860885 1 # ID=1_5843|Type=CDS|transl_table=11]	GID2
	TIGR03688	pupylate_PafA2: proteasome accessory factor PafA2	Protein fate	No	No	No	No	[NC_010572.1 Streptomyces griseus subsp. griseus NBRC 13350 DNA, complete genome|-|-|loc|6859024 6860536 1 # ID=1_5842|Type=CDS|transl_table=11]	GID2
	TIGR03689	pup_AAA: proteasome ATPase	Protein fate	No	No	No	No	[NC_010572.1 Streptomyces griseus subsp. griseus NBRC 13350 DNA, complete genome|-|-|loc|6857020 6858787 1 # ID=1_5841|Type=CDS|transl_table=11]	GID2
	TIGR03442	TIGR03442: ergothioneine biosynthesis protein EgtC	Biosynthesis of cofactors, prosthetic groups, and carriers	No	No	No	No	[NC_010572.1 Streptomyces griseus subsp. griseus NBRC 13350 DNA, complete genome|-|-|loc|825209 825965 1 # ID=1_670|Type=CDS|transl_table=11]	GID2
	TIGR03446	mycothiol_Mca: mycothiol conjugate amidase Mca	Cellular processes	No	No	No	No	[NC_010572.1 Streptomyces griseus subsp. griseus NBRC 13350 DNA, complete genome|-|-|loc|3025780 3026662 -1 # ID=1_2540|Type=CDS|transl_table=11]	GID2
	TIGR03447	mycothiol_MshC: cysteine--1-D-myo-inosityl 2-amino-2-deoxy-alpha-D-glucopyranoside ligase	Biosynthesis of cofactors, prosthetic groups, and carriers	No	No	No	No	[NC_010572.1 Streptomyces griseus subsp. griseus NBRC 13350 DNA, complete genome|-|-|loc|6836114 6837344 1 # ID=1_5825|Type=CDS|transl_table=11]	GID2
	TIGR03448	mycothiol_MshD: mycothiol synthase	Biosynthesis of cofactors, prosthetic groups, and carriers	No	No	No	No	[NC_010572.1 Streptomyces griseus subsp. griseus NBRC 13350 DNA, complete genome|-|-|loc|4631651 4632575 -1 # ID=1_3918|Type=CDS|transl_table=11]	GID2
	TIGR03449	mycothiol_MshA: D-inositol-3-phosphate glycosyltransferase	Unclassified	No	No	No	No	[NC_010572.1 Streptomyces griseus subsp. griseus NBRC 13350 DNA, complete genome|-|-|loc|4679167 4680559 1 # ID=1_3972|Type=CDS|transl_table=11]	GID2
	TIGR00090	rsfS_iojap_ybeB: ribosome silencing factor	Protein synthesis	No	No	No	No	[NC_010572.1 Streptomyces griseus subsp. griseus NBRC 13350 DNA, complete genome|-|-|loc|5864165 5864627 1 # ID=1_4949|Type=CDS|transl_table=11]	GID2
	TIGR00810	secG: preprotein translocase, SecG subunit	Protein fate	No	No	No	No	[NC_010572.1 Streptomyces griseus subsp. griseus NBRC 13350 DNA, complete genome|-|-|loc|6553923 6554160 1 # ID=1_5559|Type=CDS|transl_table=11]	GID2
	TIGR00092	TIGR00092: GTP-binding protein YchF	Unknown function	No	Yes	No	No	[NC_010572.1 Streptomyces griseus subsp. griseus NBRC 13350 DNA, complete genome|-|-|loc|2911078 2912167 -1 # ID=1_2447|Type=CDS|transl_table=11]	GID2
	TIGR01308	rpmD_bact: ribosomal protein uL30	Protein synthesis	No	No	No	No	[NC_010572.1 Streptomyces griseus subsp. griseus NBRC 13350 DNA, complete genome|-|-|loc|3325508 3325691 -1 # ID=1_2797|Type=CDS|transl_table=11]	GID2
	TIGR00544	lgt: prolipoprotein diacylglyceryl transferase	Protein fate	No	No	No	No	[NC_010572.1 Streptomyces griseus subsp. griseus NBRC 13350 DNA, complete genome|-|-|loc|6431300 6432278 1 # ID=1_5458|Type=CDS|transl_table=11]	GID2
	TIGR01981	sufD: FeS assembly protein SufD	Biosynthesis of cofactors, prosthetic groups, and carriers	No	No	No	No	[NC_010572.1 Streptomyces griseus subsp. griseus NBRC 13350 DNA, complete genome|-|-|loc|6574414 6575596 1 # ID=1_5579|Type=CDS|transl_table=11]	GID2
	TIGR01980	sufB: FeS assembly protein SufB	Biosynthesis of cofactors, prosthetic groups, and carriers	No	No	No	No	[NC_010572.1 Streptomyces griseus subsp. griseus NBRC 13350 DNA, complete genome|-|-|loc|6572888 6574310 1 # ID=1_5578|Type=CDS|transl_table=11]	GID2
	TIGR00262	trpA: tryptophan synthase, alpha subunit	Amino acid biosynthesis	No	No	No	No	[NC_010572.1 Streptomyces griseus subsp. griseus NBRC 13350 DNA, complete genome|-|-|loc|6429448 6430261 1 # ID=1_5456|Type=CDS|transl_table=11]	GID2
	TIGR01017	rpsD_bact: ribosomal protein uS4	Protein synthesis	No	No	No	No	[NC_010572.1 Streptomyces griseus subsp. griseus NBRC 13350 DNA, complete genome|-|-|loc|7049440 7050055 1 # ID=1_6015|Type=CDS|transl_table=11]	GID2
	TIGR01011	rpsB_bact: ribosomal protein uS2	Protein synthesis	No	No	No	No	[NC_010572.1 Streptomyces griseus subsp. griseus NBRC 13350 DNA, complete genome|-|-|loc|2213574 2214495 -1 # ID=1_1844|Type=CDS|transl_table=11]	GID2
	TIGR00708	cobA: cob(I)yrinic acid a,c-diamide adenosyltransferase	Biosynthesis of cofactors, prosthetic groups, and carriers	No	No	No	No	[NC_010572.1 Streptomyces griseus subsp. griseus NBRC 13350 DNA, complete genome|-|-|loc|6618862 6619462 -1 # ID=1_5625|Type=CDS|transl_table=11]	GID2
	TIGR00401	msrA: peptide-methionine (S)-S-oxide reductase	Protein fate	No	Yes	No	No	[NC_010572.1 Streptomyces griseus subsp. griseus NBRC 13350 DNA, complete genome|-|-|loc|3044663 3045332 1 # ID=1_2561|Type=CDS|transl_table=11]	GID2
	TIGR00409	proS_fam_II: proline--tRNA ligase	Protein synthesis	No	No	No	No	[NC_010572.1 Streptomyces griseus subsp. griseus NBRC 13350 DNA, complete genome|-|-|loc|2158334 2160038 -1 # ID=1_1799|Type=CDS|transl_table=11]	GID2
	TIGR03705	poly_P_kin: polyphosphate kinase 1	Central intermediary metabolism	No	No	No	No	[NC_010572.1 Streptomyces griseus subsp. griseus NBRC 13350 DNA, complete genome|-|-|loc|4626600 4628850 -1 # ID=1_3914|Type=CDS|transl_table=11]	GID2
	TIGR03704	PrmC_rel_meth: putative protein-(glutamine-N5) methyltransferase, unknown substrate-specific	Protein synthesis	No	No	No	No	[NC_010572.1 Streptomyces griseus subsp. griseus NBRC 13350 DNA, complete genome|-|-|loc|6200383 6201196 1 # ID=1_5254|Type=CDS|transl_table=11]	GID2
	TIGR03701	mena_SCO4490: menaquinone biosynthesis decarboxylase, SCO4490 family	Biosynthesis of cofactors, prosthetic groups, and carriers	No	No	No	No	[NC_010572.1 Streptomyces griseus subsp. griseus NBRC 13350 DNA, complete genome|-|-|loc|4908612 4910196 1 # ID=1_4180|Type=CDS|transl_table=11]	GID2
	TIGR03819	heli_sec_ATPase: helicase/secretion neighborhood ATPase	Unclassified	No	No	No	No	[NC_010572.1 Streptomyces griseus subsp. griseus NBRC 13350 DNA, complete genome|-|-|loc|3898194 3899343 -1 # ID=1_3301|Type=CDS|transl_table=11]	GID2
	TIGR00168	infC: translation initiation factor IF-3	Protein synthesis	No	No	No	No	[NC_010572.1 Streptomyces griseus subsp. griseus NBRC 13350 DNA, complete genome|-|-|loc|6909603 6910320 1 # ID=1_5890|Type=CDS|transl_table=11]	GID2
	TIGR00042	TIGR00042: non-canonical purine NTP pyrophosphatase, RdgB/HAM1 family	DNA metabolism	No	No	No	No	[NC_010572.1 Streptomyces griseus subsp. griseus NBRC 13350 DNA, complete genome|-|-|loc|5448412 5449015 1 # ID=1_4619|Type=CDS|transl_table=11]	GID2
	TIGR02970	succ_dehyd_cytB: succinate dehydrogenase, cytochrome b556 subunit	Energy metabolism	No	No	No	No	[NC_010572.1 Streptomyces griseus subsp. griseus NBRC 13350 DNA, complete genome|-|-|loc|3178756 3179137 1 # ID=1_2666|Type=CDS|transl_table=11]	GID2
	TIGR00164	PS_decarb_rel: phosphatidylserine decarboxylase homolog	Unknown function	No	No	No	No	[NC_010572.1 Streptomyces griseus subsp. griseus NBRC 13350 DNA, complete genome|-|-|loc|1389396 1390044 1 # ID=1_1159|Type=CDS|transl_table=11]	GID2
	TIGR00165	S18: ribosomal protein bS18	Protein synthesis	Yes	No	Yes	No	[NC_010572.1 Streptomyces griseus subsp. griseus NBRC 13350 DNA, complete genome|-|-|loc|631870 632119 1 # ID=1_520|Type=CDS|transl_table=11; NC_010572.1 Streptomyces griseus subsp. griseus NBRC 13350 DNA, complete genome|-|-|loc|4291135 4291372 -1 # ID=1_3652|Type=CDS|transl_table=11]	GID2
	TIGR00166	S6: ribosomal protein bS6	Protein synthesis	No	No	No	No	[NC_010572.1 Streptomyces griseus subsp. griseus NBRC 13350 DNA, complete genome|-|-|loc|4292103 4292394 -1 # ID=1_3654|Type=CDS|transl_table=11]	GID2
	TIGR02386	rpoC_TIGR: DNA-directed RNA polymerase, beta' subunit	Transcription	No	No	No	No	[NC_010572.1 Streptomyces griseus subsp. griseus NBRC 13350 DNA, complete genome|-|-|loc|3366886 3370786 -1 # ID=1_2849|Type=CDS|transl_table=11]	GID2
	TIGR00653	GlnA: glutamine synthetase, type I	Amino acid biosynthesis	No	No	Yes	No	[NC_010572.1 Streptomyces griseus subsp. griseus NBRC 13350 DNA, complete genome|-|-|loc|6193007 6194369 1 # ID=1_5247|Type=CDS|transl_table=11; NC_010572.1 Streptomyces griseus subsp. griseus NBRC 13350 DNA, complete genome|-|-|loc|6256788 6258198 -1 # ID=1_5299|Type=CDS|transl_table=11]	GID2
	TIGR00651	pta: phosphate acetyltransferase	Energy metabolism	No	No	No	No	[NC_010572.1 Streptomyces griseus subsp. griseus NBRC 13350 DNA, complete genome|-|-|loc|2506930 2509012 1 # ID=1_2089|Type=CDS|transl_table=11]	GID2
	TIGR00715	precor6x_red: precorrin-6x reductase	Biosynthesis of cofactors, prosthetic groups, and carriers	No	No	No	No	[NC_010572.1 Streptomyces griseus subsp. griseus NBRC 13350 DNA, complete genome|-|-|loc|4464076 4464859 1 # ID=1_3799|Type=CDS|transl_table=11]	GID2
	TIGR00496	frr: ribosome recycling factor	Protein synthesis	No	No	No	No	[NC_010572.1 Streptomyces griseus subsp. griseus NBRC 13350 DNA, complete genome|-|-|loc|2211020 2211578 -1 # ID=1_1841|Type=CDS|transl_table=11]	GID2
	TIGR00936	ahcY: adenosylhomocysteinase	Energy metabolism	No	No	No	No	[NC_010572.1 Streptomyces griseus subsp. griseus NBRC 13350 DNA, complete genome|-|-|loc|5283009 5284467 1 # ID=1_4493|Type=CDS|transl_table=11]	GID2
	TIGR00194	uvrC: excinuclease ABC subunit C	DNA metabolism	No	No	No	No	[NC_010572.1 Streptomyces griseus subsp. griseus NBRC 13350 DNA, complete genome|-|-|loc|6545290 6547444 1 # ID=1_5552|Type=CDS|transl_table=11]	GID2
	TIGR00196	yjeF_cterm: YjeF family C-terminal domain	Unknown function	No	No	No	No	[NC_010572.1 Streptomyces griseus subsp. griseus NBRC 13350 DNA, complete genome|-|-|loc|3297115 3298564 -1 # ID=1_2769|Type=CDS|transl_table=11]	GID2
	TIGR00191	thrB: homoserine kinase	Amino acid biosynthesis	No	No	No	No	[NC_010572.1 Streptomyces griseus subsp. griseus NBRC 13350 DNA, complete genome|-|-|loc|2581554 2582472 -1 # ID=1_2157|Type=CDS|transl_table=11]	GID2
	TIGR00190	thiC: phosphomethylpyrimidine synthase	Biosynthesis of cofactors, prosthetic groups, and carriers	No	No	No	No	[NC_010572.1 Streptomyces griseus subsp. griseus NBRC 13350 DNA, complete genome|-|-|loc|4272373 4274194 -1 # ID=1_3634|Type=CDS|transl_table=11]	GID2
	PGK	PF00162.15: Phosphoglycerate kinase	Unclassified	No	No	No	No	[NC_010572.1 Streptomyces griseus subsp. griseus NBRC 13350 DNA, complete genome|-|-|loc|6551812 6553024 1 # ID=1_5557|Type=CDS|transl_table=11]	GID2
	TIGR02727	MTHFS_bact: 5-formyltetrahydrofolate cyclo-ligase	Central intermediary metabolism	No	No	No	No	[NC_010572.1 Streptomyces griseus subsp. griseus NBRC 13350 DNA, complete genome|-|-|loc|5026381 5026987 -1 # ID=1_4275|Type=CDS|transl_table=11]	GID2
	TIGR02729	Obg_CgtA: Obg family GTPase CgtA	Protein synthesis	No	No	No	No	[NC_010572.1 Streptomyces griseus subsp. griseus NBRC 13350 DNA, complete genome|-|-|loc|5844489 5845926 1 # ID=1_4934|Type=CDS|transl_table=11]	GID2
	TIGR02258	2_5_ligase: 2'-5' RNA ligase	Transcription	No	No	No	No	[NC_010572.1 Streptomyces griseus subsp. griseus NBRC 13350 DNA, complete genome|-|-|loc|8310308 8310938 -1 # ID=1_6917|Type=CDS|transl_table=11]	GID2
	TIGR00580	mfd: transcription-repair coupling factor	DNA metabolism	No	Yes	No	No	[NC_010572.1 Streptomyces griseus subsp. griseus NBRC 13350 DNA, complete genome|-|-|loc|5168519 5172053 1 # ID=1_4401|Type=CDS|transl_table=11]	GID2
	TIGR00581	moaC: molybdenum cofactor biosynthesis protein C	Biosynthesis of cofactors, prosthetic groups, and carriers	No	No	No	No	[NC_010572.1 Streptomyces griseus subsp. griseus NBRC 13350 DNA, complete genome|-|-|loc|5029400 5029901 1 # ID=1_4278|Type=CDS|transl_table=11]	GID2
	TIGR02157	PA_CoA_Oxy2: phenylacetate-CoA oxygenase, PaaH subunit	Energy metabolism	No	No	No	No	[NC_010572.1 Streptomyces griseus subsp. griseus NBRC 13350 DNA, complete genome|-|-|loc|4366935 4367226 -1 # ID=1_3719|Type=CDS|transl_table=11]	GID2
	TIGR02156	PA_CoA_Oxy1: phenylacetate-CoA oxygenase, PaaG subunit	Energy metabolism	No	No	No	No	[NC_010572.1 Streptomyces griseus subsp. griseus NBRC 13350 DNA, complete genome|-|-|loc|4367222 4368269 -1 # ID=1_3720|Type=CDS|transl_table=11]	GID2
	TIGR03534	RF_mod_PrmC: protein-(glutamine-N5) methyltransferase, release factor-specific	Protein fate	No	No	No	No	[NC_010572.1 Streptomyces griseus subsp. griseus NBRC 13350 DNA, complete genome|-|-|loc|2574945 2575791 -1 # ID=1_2152|Type=CDS|transl_table=11]	GID2
	TIGR03535	DapD_actino: 2,3,4,5-tetrahydropyridine-2,6-dicarboxylate N-succinyltransferase	Unclassified	No	No	No	No	[NC_010572.1 Streptomyces griseus subsp. griseus NBRC 13350 DNA, complete genome|-|-|loc|6581721 6582720 1 # ID=1_5589|Type=CDS|transl_table=11]	GID2
	TIGR00223	panD: aspartate 1-decarboxylase	Biosynthesis of cofactors, prosthetic groups, and carriers	No	Yes	No	No	[NC_010572.1 Streptomyces griseus subsp. griseus NBRC 13350 DNA, complete genome|-|-|loc|908277 908703 -1 # ID=1_751|Type=CDS|transl_table=11]	GID2
	TIGR00222	panB: 3-methyl-2-oxobutanoate hydroxymethyltransferase	Biosynthesis of cofactors, prosthetic groups, and carriers	No	No	No	No	[NC_010572.1 Streptomyces griseus subsp. griseus NBRC 13350 DNA, complete genome|-|-|loc|6179778 6180699 -1 # ID=1_5236|Type=CDS|transl_table=11]	GID2
	TIGR02159	PA_CoA_Oxy4: phenylacetate-CoA oxygenase, PaaJ subunit	Energy metabolism	No	No	No	No	[NC_010572.1 Streptomyces griseus subsp. griseus NBRC 13350 DNA, complete genome|-|-|loc|4365731 4366229 -1 # ID=1_3717|Type=CDS|transl_table=11]	GID2
	TIGR00220	mscL: large conductance mechanosensitive channel protein	Cellular processes	No	No	No	No	[NC_010572.1 Streptomyces griseus subsp. griseus NBRC 13350 DNA, complete genome|-|-|loc|3410060 3410528 -1 # ID=1_2896|Type=CDS|transl_table=11]	GID2
	TIGR01059	gyrB: DNA gyrase, B subunit	DNA metabolism	No	No	No	Yes	[NC_010572.1 Streptomyces griseus subsp. griseus NBRC 13350 DNA, complete genome|-|-|loc|4329888 4331958 1 # ID=1_3684|Type=CDS|transl_table=11]	GID2
	TIGR00343	TIGR00343: pyridoxal 5'-phosphate synthase, synthase subunit Pdx1	Biosynthesis of cofactors, prosthetic groups, and carriers	No	No	No	No	[NC_010572.1 Streptomyces griseus subsp. griseus NBRC 13350 DNA, complete genome|-|-|loc|7029812 7030733 1 # ID=1_5997|Type=CDS|transl_table=11]	GID2
	TIGR00344	alaS: alanine--tRNA ligase	Protein synthesis	No	No	No	No	[NC_010572.1 Streptomyces griseus subsp. griseus NBRC 13350 DNA, complete genome|-|-|loc|7053325 7055995 1 # ID=1_6020|Type=CDS|transl_table=11]	GID2
	TIGR01198	pgl: 6-phosphogluconolactonase	Energy metabolism	No	No	No	No	[NC_010572.1 Streptomyces griseus subsp. griseus NBRC 13350 DNA, complete genome|-|-|loc|6560708 6561491 -1 # ID=1_5567|Type=CDS|transl_table=11]	GID2
	TIGR01050	rpsS_bact: ribosomal protein uS19	Protein synthesis	No	No	No	No	[NC_010572.1 Streptomyces griseus subsp. griseus NBRC 13350 DNA, complete genome|-|-|loc|3331614 3331896 -1 # ID=1_2811|Type=CDS|transl_table=11]	GID2
	TIGR00876	tal_mycobact: transaldolase	Energy metabolism	No	No	No	No	[NC_010572.1 Streptomyces griseus subsp. griseus NBRC 13350 DNA, complete genome|-|-|loc|6564071 6565190 -1 # ID=1_5570|Type=CDS|transl_table=11]	GID2
	TIGR00877	purD: phosphoribosylamine--glycine ligase	Purines, pyrimidines, nucleosides, and nucleotides	No	No	No	No	[NC_010572.1 Streptomyces griseus subsp. griseus NBRC 13350 DNA, complete genome|-|-|loc|4521841 4523092 1 # ID=1_3836|Type=CDS|transl_table=11]	GID2
	TIGR01356	aroA: 3-phosphoshikimate 1-carboxyvinyltransferase	Amino acid biosynthesis	Yes	No	Yes	No	[NC_010572.1 Streptomyces griseus subsp. griseus NBRC 13350 DNA, complete genome|-|-|loc|2165945 2167193 -1 # ID=1_1805|Type=CDS|transl_table=11; NC_010572.1 Streptomyces griseus subsp. griseus NBRC 13350 DNA, complete genome|-|-|loc|2728989 2730348 1 # ID=1_2288|Type=CDS|transl_table=11]	GID2
	TIGR00871	zwf: glucose-6-phosphate dehydrogenase	Energy metabolism	No	No	No	No	[NC_010572.1 Streptomyces griseus subsp. griseus NBRC 13350 DNA, complete genome|-|-|loc|6562533 6564066 -1 # ID=1_5569|Type=CDS|transl_table=11]	GID2
	TIGR00878	purM: phosphoribosylformylglycinamidine cyclo-ligase	Purines, pyrimidines, nucleosides, and nucleotides	No	No	No	No	[NC_010572.1 Streptomyces griseus subsp. griseus NBRC 13350 DNA, complete genome|-|-|loc|4544039 4545113 1 # ID=1_3854|Type=CDS|transl_table=11]	GID2
	TIGR03953	rplD_bact: 50S ribosomal protein uL4	Protein synthesis	No	No	No	No	[NC_010572.1 Streptomyces griseus subsp. griseus NBRC 13350 DNA, complete genome|-|-|loc|3333107 3333758 -1 # ID=1_2814|Type=CDS|transl_table=11]	GID2
	TIGR03954	integ_memb_HG: integral membrane protein	Unknown function	No	No	No	No	[NC_010572.1 Streptomyces griseus subsp. griseus NBRC 13350 DNA, complete genome|-|-|loc|2519081 2519408 -1 # ID=1_2098|Type=CDS|transl_table=11; NC_010572.1 Streptomyces griseus subsp. griseus NBRC 13350 DNA, complete genome|-|-|loc|2527989 2528340 -1 # ID=1_2106|Type=CDS|transl_table=11]	GID2
	TIGR02614	ftsW: cell division protein FtsW	Cellular processes	No	No	No	No	[NC_010572.1 Streptomyces griseus subsp. griseus NBRC 13350 DNA, complete genome|-|-|loc|6373823 6375269 1 # ID=1_5404|Type=CDS|transl_table=11]	GID2
	TIGR02753	sodN: superoxide dismutase, Ni	Unclassified	No	No	No	No	[NC_010572.1 Streptomyces griseus subsp. griseus NBRC 13350 DNA, complete genome|-|-|loc|2660943 2661339 1 # ID=1_2222|Type=CDS|transl_table=11]	GID2
	Methyltransf_5	PF01795.15: MraW methylase family	Unclassified	No	No	No	No	[NC_010572.1 Streptomyces griseus subsp. griseus NBRC 13350 DNA, complete genome|-|-|loc|6364522 6365488 1 # ID=1_5397|Type=CDS|transl_table=11]	GID2
	TIGR02027	rpoA: DNA-directed RNA polymerase, alpha subunit	Transcription	No	No	No	No	[NC_010572.1 Streptomyces griseus subsp. griseus NBRC 13350 DNA, complete genome|-|-|loc|3318915 3319938 -1 # ID=1_2788|Type=CDS|transl_table=11]	GID2
	TIGR03625	L3_bact: 50S ribosomal protein uL3	Unclassified	No	No	No	No	[NC_010572.1 Streptomyces griseus subsp. griseus NBRC 13350 DNA, complete genome|-|-|loc|3333762 3334407 -1 # ID=1_2815|Type=CDS|transl_table=11]	GID2
	TIGR00539	hemN_rel: putative oxygen-independent coproporphyrinogen III oxidase	Biosynthesis of cofactors, prosthetic groups, and carriers	No	No	No	No	[NC_010572.1 Streptomyces griseus subsp. griseus NBRC 13350 DNA, complete genome|-|-|loc|5888873 5890115 1 # ID=1_4969|Type=CDS|transl_table=11]	GID2
	TIGR00534	OpcA: glucose-6-phosphate dehydrogenase assembly protein OpcA	Protein fate	No	No	No	No	[NC_010572.1 Streptomyces griseus subsp. griseus NBRC 13350 DNA, complete genome|-|-|loc|6561487 6562537 -1 # ID=1_5568|Type=CDS|transl_table=11]	GID2
	TIGR01128	holA: DNA polymerase III, delta subunit	DNA metabolism	No	No	No	No	[NC_010572.1 Streptomyces griseus subsp. griseus NBRC 13350 DNA, complete genome|-|-|loc|5878518 5879505 1 # ID=1_4962|Type=CDS|transl_table=11]	GID2
	TIGR01125	TIGR01125: ribosomal protein S12 methylthiotransferase RimO	Protein synthesis	No	No	No	No	[NC_010572.1 Streptomyces griseus subsp. griseus NBRC 13350 DNA, complete genome|-|-|loc|2083131 2084613 -1 # ID=1_1750|Type=CDS|transl_table=11]	GID2
	TIGR00120	ArgJ: glutamate N-acetyltransferase/amino-acid acetyltransferase	Amino acid biosynthesis	No	No	No	No	[NC_010572.1 Streptomyces griseus subsp. griseus NBRC 13350 DNA, complete genome|-|-|loc|6972024 6973179 1 # ID=1_5946|Type=CDS|transl_table=11]	GID2
	TIGR00121	birA_ligase: biotin--[acetyl-CoA-carboxylase] ligase	Protein fate	No	No	No	No	[NC_010572.1 Streptomyces griseus subsp. griseus NBRC 13350 DNA, complete genome|-|-|loc|3097149 3098019 -1 # ID=1_2594|Type=CDS|transl_table=11]	GID2
	TIGR00521	coaBC_dfp: phosphopantothenoylcysteine decarboxylase / phosphopantothenate--cysteine ligase	Biosynthesis of cofactors, prosthetic groups, and carriers	No	No	No	No	[NC_010572.1 Streptomyces griseus subsp. griseus NBRC 13350 DNA, complete genome|-|-|loc|7078615 7079860 1 # ID=1_6043|Type=CDS|transl_table=11]	GID2
	TIGR00753	undec_PP_bacA: undecaprenyl-diphosphatase UppP	Cell envelope	No	No	No	No	[NC_010572.1 Streptomyces griseus subsp. griseus NBRC 13350 DNA, complete genome|-|-|loc|7412375 7413248 -1 # ID=1_6223|Type=CDS|transl_table=11]	GID2
	TIGR00459	aspS_bact: aspartate--tRNA ligase	Protein synthesis	No	No	No	No	[NC_010572.1 Streptomyces griseus subsp. griseus NBRC 13350 DNA, complete genome|-|-|loc|4422277 4424077 1 # ID=1_3768|Type=CDS|transl_table=11]	GID2
	TIGR00755	ksgA: ribosomal RNA small subunit methyltransferase A	Protein synthesis	No	No	No	No	[NC_010572.1 Streptomyces griseus subsp. griseus NBRC 13350 DNA, complete genome|-|-|loc|5088992 5089868 1 # ID=1_4336|Type=CDS|transl_table=11]	GID2
	TIGR02504	NrdJ_Z: ribonucleoside-diphosphate reductase, adenosylcobalamin-dependent	Purines, pyrimidines, nucleosides, and nucleotides	No	No	No	No	[NC_010572.1 Streptomyces griseus subsp. griseus NBRC 13350 DNA, complete genome|-|-|loc|2023358 2026256 -1 # ID=1_1699|Type=CDS|transl_table=11]	GID2
	TIGR00759	aceE: pyruvate dehydrogenase (acetyl-transferring), homodimeric type	Unclassified	Yes	No	Yes	No	[NC_010572.1 Streptomyces griseus subsp. griseus NBRC 13350 DNA, complete genome|-|-|loc|6045045 6047778 -1 # ID=1_5113|Type=CDS|transl_table=11; NC_010572.1 Streptomyces griseus subsp. griseus NBRC 13350 DNA, complete genome|-|-|loc|6269138 6271811 -1 # ID=1_5311|Type=CDS|transl_table=11]	GID2
	TIGR01430	aden_deam: adenosine deaminase	Unclassified	Yes	No	Yes	No	[NC_010572.1 Streptomyces griseus subsp. griseus NBRC 13350 DNA, complete genome|-|-|loc|2189572 2190607 1 # ID=1_1822|Type=CDS|transl_table=11; NC_010572.1 Streptomyces griseus subsp. griseus NBRC 13350 DNA, complete genome|-|-|loc|3121391 3122546 -1 # ID=1_2620|Type=CDS|transl_table=11; NC_010572.1 Streptomyces griseus subsp. griseus NBRC 13350 DNA, complete genome|-|-|loc|3381800 3382814 1 # I…	GID2
	TIGR00456	argS: arginine--tRNA ligase	Protein synthesis	No	No	No	No	[NC_010572.1 Streptomyces griseus subsp. griseus NBRC 13350 DNA, complete genome|-|-|loc|4883326 4885111 -1 # ID=1_4158|Type=CDS|transl_table=11]	GID2
	TIGR00018	panC: pantoate--beta-alanine ligase	Biosynthesis of cofactors, prosthetic groups, and carriers	No	No	No	No	[NC_010572.1 Streptomyces griseus subsp. griseus NBRC 13350 DNA, complete genome|-|-|loc|4802467 4803487 1 # ID=1_4088|Type=CDS|transl_table=11]	GID2
	TIGR00392	ileS: isoleucine--tRNA ligase	Protein synthesis	No	No	No	No	[NC_010572.1 Streptomyces griseus subsp. griseus NBRC 13350 DNA, complete genome|-|-|loc|6382836 6385980 -1 # ID=1_5413|Type=CDS|transl_table=11]	GID2
	TIGR01970	DEAH_box_HrpB: ATP-dependent helicase HrpB	Unknown function	No	No	No	No	[NC_010572.1 Streptomyces griseus subsp. griseus NBRC 13350 DNA, complete genome|-|-|loc|6501656 6504158 -1 # ID=1_5516|Type=CDS|transl_table=11]	GID2
	TIGR00396	leuS_bact: leucine--tRNA ligase	Protein synthesis	No	No	No	No	[NC_010572.1 Streptomyces griseus subsp. griseus NBRC 13350 DNA, complete genome|-|-|loc|5866611 5869485 1 # ID=1_4953|Type=CDS|transl_table=11]	GID2
	TIGR00011	YbaK_EbsC: Cys-tRNA(Pro) deacylase	Protein synthesis	No	No	No	No	[NC_010572.1 Streptomyces griseus subsp. griseus NBRC 13350 DNA, complete genome|-|-|loc|6404582 6405083 -1 # ID=1_5430|Type=CDS|transl_table=11]	GID2
	TIGR00012	L29: ribosomal protein uL29	Protein synthesis	No	No	No	No	[NC_010572.1 Streptomyces griseus subsp. griseus NBRC 13350 DNA, complete genome|-|-|loc|3329744 3329969 -1 # ID=1_2807|Type=CDS|transl_table=11]	GID2
	TIGR00398	metG: methionine--tRNA ligase	Protein synthesis	No	No	No	No	[NC_010572.1 Streptomyces griseus subsp. griseus NBRC 13350 DNA, complete genome|-|-|loc|4425193 4426807 -1 # ID=1_3770|Type=CDS|transl_table=11]	GID2
	TIGR02927	SucB_Actino: 2-oxoglutarate dehydrogenase, E2 component, dihydrolipoamide succinyltransferase	Unclassified	No	No	No	Yes	[NC_010572.1 Streptomyces griseus subsp. griseus NBRC 13350 DNA, complete genome|-|-|loc|6272850 6274677 -1 # ID=1_5313|Type=CDS|transl_table=11]	GID2
	TIGR00016	ackA: acetate kinase	Energy metabolism	No	No	No	No	[NC_010572.1 Streptomyces griseus subsp. griseus NBRC 13350 DNA, complete genome|-|-|loc|2509008 2510304 1 # ID=1_2090|Type=CDS|transl_table=11]	GID2
	TIGR00017	cmk: cytidylate kinase	Purines, pyrimidines, nucleosides, and nucleotides	No	No	No	No	[NC_010572.1 Streptomyces griseus subsp. griseus NBRC 13350 DNA, complete genome|-|-|loc|6723788 6724472 1 # ID=1_5723|Type=CDS|transl_table=11]	GID2
	TIGR01228	hutU: urocanate hydratase	Energy metabolism	No	No	No	No	[NC_010572.1 Streptomyces griseus subsp. griseus NBRC 13350 DNA, complete genome|-|-|loc|5220118 5221777 1 # ID=1_4442|Type=CDS|transl_table=11]	GID2
	TIGR00150	T6A_YjeE: tRNA threonylcarbamoyl adenosine modification protein YjeE	Protein synthesis	No	No	No	No	[NC_010572.1 Streptomyces griseus subsp. griseus NBRC 13350 DNA, complete genome|-|-|loc|3293669 3294239 -1 # ID=1_2765|Type=CDS|transl_table=11]	GID2
	TIGR00152	TIGR00152: dephospho-CoA kinase	Biosynthesis of cofactors, prosthetic groups, and carriers	No	No	No	No	[NC_010572.1 Streptomyces griseus subsp. griseus NBRC 13350 DNA, complete genome|-|-|loc|6509319 6509922 1 # ID=1_5521|Type=CDS|transl_table=11]	GID2
	TIGR00154	ispE: 4-(cytidine 5'-diphospho)-2-C-methyl-D-erythritol kinase	Biosynthesis of cofactors, prosthetic groups, and carriers	No	No	No	No	[NC_010572.1 Streptomyces griseus subsp. griseus NBRC 13350 DNA, complete genome|-|-|loc|5089864 5090773 1 # ID=1_4337|Type=CDS|transl_table=11]	GID2
	TIGR00157	TIGR00157: ribosome small subunit-dependent GTPase A	Protein synthesis	Yes	Yes	Yes	No	[NC_010572.1 Streptomyces griseus subsp. griseus NBRC 13350 DNA, complete genome|-|-|loc|165437 166493 1 # ID=1_140|Type=CDS|transl_table=11; NC_010572.1 Streptomyces griseus subsp. griseus NBRC 13350 DNA, complete genome|-|-|loc|1604234 1605395 -1 # ID=1_1353|Type=CDS|transl_table=11; NC_010572.1 Streptomyces griseus subsp. griseus NBRC 13350 DNA, complete genome|-|-|loc|2730351 2731368 1 # ID=1…	GID2
	TIGR00158	L9: ribosomal protein bL9	Protein synthesis	No	No	No	No	[NC_010572.1 Streptomyces griseus subsp. griseus NBRC 13350 DNA, complete genome|-|-|loc|4290670 4291117 -1 # ID=1_3651|Type=CDS|transl_table=11]	GID2
	TIGR01389	recQ: ATP-dependent DNA helicase RecQ	DNA metabolism	No	No	No	No	[NC_010572.1 Streptomyces griseus subsp. griseus NBRC 13350 DNA, complete genome|-|-|loc|3467390 3469442 -1 # ID=1_2951|Type=CDS|transl_table=11]	GID2
	TIGR00981	rpsL_bact: ribosomal protein uS12	Protein synthesis	No	No	No	No	[NC_010572.1 Streptomyces griseus subsp. griseus NBRC 13350 DNA, complete genome|-|-|loc|3349989 3350361 -1 # ID=1_2827|Type=CDS|transl_table=11]	GID2
	TIGR00179	murB: UDP-N-acetylenolpyruvoylglucosamine reductase	Cell envelope	No	No	No	No	[NC_010572.1 Streptomyces griseus subsp. griseus NBRC 13350 DNA, complete genome|-|-|loc|3384177 3385233 -1 # ID=1_2862|Type=CDS|transl_table=11]	GID2
	TIGR03815	CpaE_hom_Actino: helicase/secretion neighborhood CpaE-like protein	Unclassified	No	No	No	No	[NC_010572.1 Streptomyces griseus subsp. griseus NBRC 13350 DNA, complete genome|-|-|loc|3899339 3900410 -1 # ID=1_3302|Type=CDS|transl_table=11]	GID2
	TIGR01900	dapE-gram_pos: succinyl-diaminopimelate desuccinylase	Amino acid biosynthesis	No	No	No	No	[NC_010572.1 Streptomyces griseus subsp. griseus NBRC 13350 DNA, complete genome|-|-|loc|2815173 2816253 -1 # ID=1_2364|Type=CDS|transl_table=11]	GID2
	TIGR02210	rodA_shape: rod shape-determining protein RodA	Cellular processes	No	No	No	No	[NC_010572.1 Streptomyces griseus subsp. griseus NBRC 13350 DNA, complete genome|-|-|loc|5815670 5816864 1 # ID=1_4914|Type=CDS|transl_table=11]	GID2
	TIGR02412	pepN_strep_liv: aminopeptidase N	Unclassified	Yes	No	No	No	[NC_010572.1 Streptomyces griseus subsp. griseus NBRC 13350 DNA, complete genome|-|-|loc|5755255 5757829 -1 # ID=1_4864|Type=CDS|transl_table=11; NC_010572.1 Streptomyces griseus subsp. griseus NBRC 13350 DNA, complete genome|-|-|loc|5764860 5767464 -1 # ID=1_4869|Type=CDS|transl_table=11; NC_010572.1 Streptomyces griseus subsp. griseus NBRC 13350 DNA, complete genome|-|-|loc|6471919 6474508 1 # …	GID2
	TIGR03346	chaperone_ClpB: ATP-dependent chaperone protein ClpB	Protein fate	No	No	No	No	[NC_010572.1 Streptomyces griseus subsp. griseus NBRC 13350 DNA, complete genome|-|-|loc|4013207 4015793 -1 # ID=1_3408|Type=CDS|transl_table=11]	GID2
	TIGR00302	TIGR00302: phosphoribosylformylglycinamidine synthase, purS protein	Purines, pyrimidines, nucleosides, and nucleotides	No	No	No	No	[NC_010572.1 Streptomyces griseus subsp. griseus NBRC 13350 DNA, complete genome|-|-|loc|4533663 4533915 1 # ID=1_3845|Type=CDS|transl_table=11]	GID2
	TIGR03188	histidine_hisI: phosphoribosyl-ATP diphosphatase	Amino acid biosynthesis	No	Yes	No	No	[NC_010572.1 Streptomyces griseus subsp. griseus NBRC 13350 DNA, complete genome|-|-|loc|7184013 7184286 1 # ID=1_6081|Type=CDS|transl_table=11]	GID2
	TIGR01091	upp: uracil phosphoribosyltransferase	Purines, pyrimidines, nucleosides, and nucleotides	No	No	No	No	[NC_010572.1 Streptomyces griseus subsp. griseus NBRC 13350 DNA, complete genome|-|-|loc|4134417 4135053 -1 # ID=1_3514|Type=CDS|transl_table=11]	GID2
	TIGR03180	UraD_2: OHCU decarboxylase	Unclassified	No	No	No	No	[NC_010572.1 Streptomyces griseus subsp. griseus NBRC 13350 DNA, complete genome|-|-|loc|1535139 1535676 -1 # ID=1_1295|Type=CDS|transl_table=11]	GID2
	TIGR01311	glycerol_kin: glycerol kinase	Energy metabolism	Yes	No	Yes	No	[NC_010572.1 Streptomyces griseus subsp. griseus NBRC 13350 DNA, complete genome|-|-|loc|6841488 6843033 -1 # ID=1_5829|Type=CDS|transl_table=11; NC_010572.1 Streptomyces griseus subsp. griseus NBRC 13350 DNA, complete genome|-|-|loc|7674676 7676194 -1 # ID=1_6409|Type=CDS|transl_table=11]	GID2
	TIGR01312	XylB: xylulokinase	Energy metabolism	No	No	No	No	[NC_010572.1 Streptomyces griseus subsp. griseus NBRC 13350 DNA, complete genome|-|-|loc|1260714 1262199 1 # ID=1_1055|Type=CDS|transl_table=11]	GID2
	TIGR00228	ruvC: crossover junction endodeoxyribonuclease RuvC	DNA metabolism	No	No	No	No	[NC_010572.1 Streptomyces griseus subsp. griseus NBRC 13350 DNA, complete genome|-|-|loc|7032310 7032925 1 # ID=1_6000|Type=CDS|transl_table=11]	GID2
	TIGR00577	fpg: DNA-formamidopyrimidine glycosylase	DNA metabolism	No	No	No	No	[NC_010572.1 Streptomyces griseus subsp. griseus NBRC 13350 DNA, complete genome|-|-|loc|2259392 2260253 -1 # ID=1_1886|Type=CDS|transl_table=11]	GID2
	TIGR01751	crot-CoA-red: crotonyl-CoA carboxylase/reductase	Unclassified	No	No	No	No	[NC_010572.1 Streptomyces griseus subsp. griseus NBRC 13350 DNA, complete genome|-|-|loc|1383124 1384462 1 # ID=1_1154|Type=CDS|transl_table=11]	GID2
	TIGR00575	dnlj: DNA ligase, NAD-dependent	DNA metabolism	Yes	No	Yes	No	[NC_010572.1 Streptomyces griseus subsp. griseus NBRC 13350 DNA, complete genome|-|-|loc|1340613 1342752 -1 # ID=1_1121|Type=CDS|transl_table=11; NC_010572.1 Streptomyces griseus subsp. griseus NBRC 13350 DNA, complete genome|-|-|loc|2392641 2394873 -1 # ID=1_2000|Type=CDS|transl_table=11]	GID2
	TIGR00379	cobB: cobyrinic acid a,c-diamide synthase	Biosynthesis of cofactors, prosthetic groups, and carriers	No	No	No	No	[NC_010572.1 Streptomyces griseus subsp. griseus NBRC 13350 DNA, complete genome|-|-|loc|6617516 6618869 -1 # ID=1_5624|Type=CDS|transl_table=11]	GID2
	TIGR01169	rplA_bact: ribosomal protein uL1	Protein synthesis	No	No	No	No	[NC_010572.1 Streptomyces griseus subsp. griseus NBRC 13350 DNA, complete genome|-|-|loc|3377382 3378105 -1 # ID=1_2854|Type=CDS|transl_table=11]	GID2
	TIGR02158	PA_CoA_Oxy3: phenylacetate-CoA oxygenase, PaaI subunit	Energy metabolism	No	No	No	No	[NC_010572.1 Streptomyces griseus subsp. griseus NBRC 13350 DNA, complete genome|-|-|loc|4366222 4366939 -1 # ID=1_3718|Type=CDS|transl_table=11]	GID2
	TIGR00274	TIGR00274: N-acetylmuramic acid 6-phosphate etherase	Cell envelope	No	No	No	No	[NC_010572.1 Streptomyces griseus subsp. griseus NBRC 13350 DNA, complete genome|-|-|loc|3715717 3716689 1 # ID=1_3181|Type=CDS|transl_table=11]	GID2
	TIGR01163	rpe: ribulose-phosphate 3-epimerase	Energy metabolism	No	Yes	No	No	[NC_010572.1 Streptomyces griseus subsp. griseus NBRC 13350 DNA, complete genome|-|-|loc|7087188 7087872 1 # ID=1_6049|Type=CDS|transl_table=11]	GID2
	TIGR01162	purE: phosphoribosylaminoimidazole carboxylase, catalytic subunit	Purines, pyrimidines, nucleosides, and nucleotides	No	No	No	No	[NC_010572.1 Streptomyces griseus subsp. griseus NBRC 13350 DNA, complete genome|-|-|loc|5239022 5239571 1 # ID=1_4458|Type=CDS|transl_table=11]	GID2
	TIGR01161	purK: phosphoribosylaminoimidazole carboxylase, ATPase subunit	Purines, pyrimidines, nucleosides, and nucleotides	No	No	No	No	[NC_010572.1 Streptomyces griseus subsp. griseus NBRC 13350 DNA, complete genome|-|-|loc|5237874 5239026 1 # ID=1_4457|Type=CDS|transl_table=11]	GID2
	TIGR01994	SUF_scaf_2: SUF system FeS assembly protein, NifU family	Biosynthesis of cofactors, prosthetic groups, and carriers	No	No	No	No	[NC_010572.1 Streptomyces griseus subsp. griseus NBRC 13350 DNA, complete genome|-|-|loc|6577960 6578416 1 # ID=1_5583|Type=CDS|transl_table=11]	GID2
	TIGR01164	rplP_bact: ribosomal protein uL16	Protein synthesis	No	No	No	No	[NC_010572.1 Streptomyces griseus subsp. griseus NBRC 13350 DNA, complete genome|-|-|loc|3329968 3330388 -1 # ID=1_2808|Type=CDS|transl_table=11]	GID2
	TIGR01369	CPSaseII_lrg: carbamoyl-phosphate synthase, large subunit	Purines, pyrimidines, nucleosides, and nucleotides	No	No	No	No	[NC_010572.1 Streptomyces griseus subsp. griseus NBRC 13350 DNA, complete genome|-|-|loc|7071583 7074892 1 # ID=1_6037|Type=CDS|transl_table=11]	GID2
	TIGR01009	rpsC_bact: ribosomal protein uS3	Protein synthesis	No	No	No	No	[NC_010572.1 Streptomyces griseus subsp. griseus NBRC 13350 DNA, complete genome|-|-|loc|3330393 3331224 -1 # ID=1_2809|Type=CDS|transl_table=11]	GID2
	TIGR03960	rSAM_fuse_unch: radical SAM family uncharacterized protein	Unknown function	No	No	No	No	[NC_010572.1 Streptomyces griseus subsp. griseus NBRC 13350 DNA, complete genome|-|-|loc|5818473 5820402 1 # ID=1_4916|Type=CDS|transl_table=11]	GID2
	TIGR00414	serS: serine--tRNA ligase	Protein synthesis	No	No	No	No	[NC_010572.1 Streptomyces griseus subsp. griseus NBRC 13350 DNA, complete genome|-|-|loc|4243105 4244383 1 # ID=1_3611|Type=CDS|transl_table=11]	GID2
	TIGR00416	sms: DNA repair protein RadA	DNA metabolism	No	No	No	No	[NC_010572.1 Streptomyces griseus subsp. griseus NBRC 13350 DNA, complete genome|-|-|loc|4826182 4827604 -1 # ID=1_4109|Type=CDS|transl_table=11]	GID2
	TIGR00418	thrS: threonine--tRNA ligase	Protein synthesis	No	No	No	No	[NC_010572.1 Streptomyces griseus subsp. griseus NBRC 13350 DNA, complete genome|-|-|loc|7018464 7020441 1 # ID=1_5988|Type=CDS|transl_table=11]	GID2
	TIGR00419	tim: triose-phosphate isomerase	Energy metabolism	No	No	No	No	[NC_010572.1 Streptomyces griseus subsp. griseus NBRC 13350 DNA, complete genome|-|-|loc|6553030 6553807 1 # ID=1_5558|Type=CDS|transl_table=11]	GID2
	TIGR03654	L6_bact: ribosomal protein uL6	Protein synthesis	No	No	No	No	[NC_010572.1 Streptomyces griseus subsp. griseus NBRC 13350 DNA, complete genome|-|-|loc|3326729 3327269 -1 # ID=1_2800|Type=CDS|transl_table=11]	GID2
	TIGR01051	topA_bact: DNA topoisomerase I	DNA metabolism	No	No	No	No	[NC_010572.1 Streptomyces griseus subsp. griseus NBRC 13350 DNA, complete genome|-|-|loc|3872079 3874971 -1 # ID=1_3282|Type=CDS|transl_table=11]	GID2
	TIGR00055	uppS: di-trans,poly-cis-decaprenylcistransferase	Cell envelope	No	No	Yes	No	[NC_010572.1 Streptomyces griseus subsp. griseus NBRC 13350 DNA, complete genome|-|-|loc|2349729 2350512 -1 # ID=1_1970|Type=CDS|transl_table=11; NC_010572.1 Streptomyces griseus subsp. griseus NBRC 13350 DNA, complete genome|-|-|loc|2962391 2963153 -1 # ID=1_2484|Type=CDS|transl_table=11; NC_010572.1 Streptomyces griseus subsp. griseus NBRC 13350 DNA, complete genome|-|-|loc|5917266 5918130 1 # …	GID2
	TIGR00057	TIGR00057: tRNA threonylcarbamoyl adenosine modification protein, Sua5/YciO/YrdC/YwlC family	Protein synthesis	Yes	No	Yes	No	[NC_010572.1 Streptomyces griseus subsp. griseus NBRC 13350 DNA, complete genome|-|-|loc|333347 333968 1 # ID=1_278|Type=CDS|transl_table=11; NC_010572.1 Streptomyces griseus subsp. griseus NBRC 13350 DNA, complete genome|-|-|loc|2574245 2574893 -1 # ID=1_2151|Type=CDS|transl_table=11]	GID2
	TIGR00119	acolac_sm: acetolactate synthase, small subunit	Amino acid biosynthesis	No	No	No	No	[NC_010572.1 Streptomyces griseus subsp. griseus NBRC 13350 DNA, complete genome|-|-|loc|2361258 2361786 -1 # ID=1_1978|Type=CDS|transl_table=11]	GID2
	TIGR00118	acolac_lg: acetolactate synthase, large subunit, biosynthetic type	Amino acid biosynthesis	No	No	No	No	[NC_010572.1 Streptomyces griseus subsp. griseus NBRC 13350 DNA, complete genome|-|-|loc|2361808 2363665 -1 # ID=1_1979|Type=CDS|transl_table=11]	GID2
	TIGR02960	SigX5: RNA polymerase sigma-70 factor, TIGR02960 family	Unclassified	No	No	No	No	[NC_010572.1 Streptomyces griseus subsp. griseus NBRC 13350 DNA, complete genome|-|-|loc|3126808 3127837 1 # ID=1_2625|Type=CDS|transl_table=11]	GID2
	TIGR02961	allantoicase: allantoicase	Purines, pyrimidines, nucleosides, and nucleotides	Yes	No	No	No	[NC_010572.1 Streptomyces griseus subsp. griseus NBRC 13350 DNA, complete genome|-|-|loc|1511179 1512301 -1 # ID=1_1272|Type=CDS|transl_table=11; NC_010572.1 Streptomyces griseus subsp. griseus NBRC 13350 DNA, complete genome|-|-|loc|5752631 5753786 1 # ID=1_4861|Type=CDS|transl_table=11]	GID2
	TIGR00115	tig: trigger factor	Protein fate	No	No	No	No	[NC_010572.1 Streptomyces griseus subsp. griseus NBRC 13350 DNA, complete genome|-|-|loc|5799039 5800455 1 # ID=1_4901|Type=CDS|transl_table=11]	GID2
	TIGR00114	lumazine-synth: 6,7-dimethyl-8-ribityllumazine synthase	Biosynthesis of cofactors, prosthetic groups, and carriers	No	Yes	No	No	[NC_010572.1 Streptomyces griseus subsp. griseus NBRC 13350 DNA, complete genome|-|-|loc|7183492 7183978 1 # ID=1_6080|Type=CDS|transl_table=11]	GID2
	TIGR00116	tsf: translation elongation factor Ts	Protein synthesis	No	No	No	No	[NC_010572.1 Streptomyces griseus subsp. griseus NBRC 13350 DNA, complete genome|-|-|loc|2212638 2213475 -1 # ID=1_1843|Type=CDS|transl_table=11]	GID2
	TIGR00059	L17: ribosomal protein bL17	Protein synthesis	No	No	No	No	[NC_010572.1 Streptomyces griseus subsp. griseus NBRC 13350 DNA, complete genome|-|-|loc|3318206 3318734 -1 # ID=1_2787|Type=CDS|transl_table=11]	GID2
	TIGR00663	TIGR00663: dnan: DNA polymerase III, beta subunit	N/A	Yes	No	Yes	Yes	[NC_010572.1 Streptomyces griseus subsp. griseus NBRC 13350 DNA, complete genome|-|-|loc|3978453 3979581 1 # ID=1_3378|Type=CDS|transl_table=11; NC_010572.1 Streptomyces griseus subsp. griseus NBRC 13350 DNA, complete genome|-|-|loc|4325375 4326506 1 # ID=1_3680|Type=CDS|transl_table=11]	GID2
	TIGR01260	ATP_synt_c: ATP synthase F0, C subunit	Energy metabolism	No	No	No	No	[NC_010572.1 Streptomyces griseus subsp. griseus NBRC 13350 DNA, complete genome|-|-|loc|2568540 2568777 -1 # ID=1_2145|Type=CDS|transl_table=11]	GID2
	TIGR00665	DnaB: replicative DNA helicase	DNA metabolism	No	No	No	No	[NC_010572.1 Streptomyces griseus subsp. griseus NBRC 13350 DNA, complete genome|-|-|loc|4287282 4288758 -1 # ID=1_3649|Type=CDS|transl_table=11]	GID2
	TIGR00461	gcvP: glycine dehydrogenase	Energy metabolism	No	No	No	No	[NC_010572.1 Streptomyces griseus subsp. griseus NBRC 13350 DNA, complete genome|-|-|loc|7259363 7262249 1 # ID=1_6139|Type=CDS|transl_table=11]	GID2
	TIGR00465	ilvC: ketol-acid reductoisomerase	Amino acid biosynthesis	No	No	No	No	[NC_010572.1 Streptomyces griseus subsp. griseus NBRC 13350 DNA, complete genome|-|-|loc|2360146 2361148 -1 # ID=1_1977|Type=CDS|transl_table=11]	GID2
	TIGR00464	gltX_bact: glutamate--tRNA ligase	Protein synthesis	No	No	No	No	[NC_010572.1 Streptomyces griseus subsp. griseus NBRC 13350 DNA, complete genome|-|-|loc|2281853 2283368 -1 # ID=1_1911|Type=CDS|transl_table=11]	GID2
	TIGR00467	lysS_arch: lysine--tRNA ligase	Protein synthesis	No	No	No	No	[NC_010572.1 Streptomyces griseus subsp. griseus NBRC 13350 DNA, complete genome|-|-|loc|4885276 4887040 1 # ID=1_4159|Type=CDS|transl_table=11]	GID2
	TIGR00468	pheS: phenylalanine--tRNA ligase, alpha subunit	Protein synthesis	No	No	No	No	[NC_010572.1 Streptomyces griseus subsp. griseus NBRC 13350 DNA, complete genome|-|-|loc|6913570 6914710 1 # ID=1_5895|Type=CDS|transl_table=11]	GID2
	TIGR02082	metH: methionine synthase	Amino acid biosynthesis	No	No	No	No	[NC_010572.1 Streptomyces griseus subsp. griseus NBRC 13350 DNA, complete genome|-|-|loc|6845303 6848816 1 # ID=1_5832|Type=CDS|transl_table=11]	GID2
	TIGR03438	egtD_ergothio: dimethylhistidine N-methyltransferase	Biosynthesis of cofactors, prosthetic groups, and carriers	No	No	No	No	[NC_010572.1 Streptomyces griseus subsp. griseus NBRC 13350 DNA, complete genome|-|-|loc|825961 826924 1 # ID=1_671|Type=CDS|transl_table=11]	GID2
	TIGR00020	prfB: peptide chain release factor 2	Protein synthesis	No	No	No	No	[NC_010572.1 Streptomyces griseus subsp. griseus NBRC 13350 DNA, complete genome|-|-|loc|5353230 5354337 1 # ID=1_4535|Type=CDS|transl_table=11]	GID2
	TIGR00029	S20: ribosomal protein bS20	Protein synthesis	No	No	No	No	[NC_010572.1 Streptomyces griseus subsp. griseus NBRC 13350 DNA, complete genome|-|-|loc|5879845 5880112 -1 # ID=1_4963|Type=CDS|transl_table=11]	GID2
	TIGR01828	pyru_phos_dikin: pyruvate, phosphate dikinase	Energy metabolism	No	No	No	No	[NC_010572.1 Streptomyces griseus subsp. griseus NBRC 13350 DNA, complete genome|-|-|loc|5942641 5945353 1 # ID=1_5029|Type=CDS|transl_table=11]	GID2
	TIGR03263	guanyl_kin: guanylate kinase	Purines, pyrimidines, nucleosides, and nucleotides	No	No	No	No	[NC_010572.1 Streptomyces griseus subsp. griseus NBRC 13350 DNA, complete genome|-|-|loc|7077539 7078133 1 # ID=1_6041|Type=CDS|transl_table=11]	GID2
	TIGR00186	rRNA_methyl_3: RNA methyltransferase, TrmH family, group 3	Protein synthesis	No	No	No	No	[NC_010572.1 Streptomyces griseus subsp. griseus NBRC 13350 DNA, complete genome|-|-|loc|4705395 4706352 1 # ID=1_4000|Type=CDS|transl_table=11]	GID2
	TIGR00187	ribE: riboflavin synthase, alpha subunit	Biosynthesis of cofactors, prosthetic groups, and carriers	No	Yes	No	No	[NC_010572.1 Streptomyces griseus subsp. griseus NBRC 13350 DNA, complete genome|-|-|loc|7180915 7181524 1 # ID=1_6077|Type=CDS|transl_table=11]	GID2
	TIGR03144	cytochr_II_ccsB: cytochrome c-type biogenesis protein CcsB	Protein fate	No	No	No	No	[NC_010572.1 Streptomyces griseus subsp. griseus NBRC 13350 DNA, complete genome|-|-|loc|4907013 4908093 1 # ID=1_4178|Type=CDS|transl_table=11]	GID2
	TIGR00180	parB_part: ParB/RepB/Spo0J family partition protein	Unclassified	No	No	No	No	[NC_010572.1 Streptomyces griseus subsp. griseus NBRC 13350 DNA, complete genome|-|-|loc|4316121 4317144 -1 # ID=1_3672|Type=CDS|transl_table=11]	GID2
	TIGR01216	ATP_synt_epsi: ATP synthase F1, epsilon subunit	Energy metabolism	No	No	No	No	[NC_010572.1 Streptomyces griseus subsp. griseus NBRC 13350 DNA, complete genome|-|-|loc|2562600 2562975 -1 # ID=1_2139|Type=CDS|transl_table=11]	GID2
	TIGR01798	cit_synth_I: citrate (Si)-synthase	Energy metabolism	No	No	No	No	[NC_010572.1 Streptomyces griseus subsp. griseus NBRC 13350 DNA, complete genome|-|-|loc|5675325 5676624 1 # ID=1_4805|Type=CDS|transl_table=11]	GID2
	TIGR01795	CM_mono_cladeE: chorismate mutase	Amino acid biosynthesis	No	No	No	No	[NC_010572.1 Streptomyces griseus subsp. griseus NBRC 13350 DNA, complete genome|-|-|loc|6471313 6471676 1 # ID=1_5493|Type=CDS|transl_table=11]	GID2
	TIGR00239	2oxo_dh_E1: oxoglutarate dehydrogenase (succinyl-transferring), E1 component	Energy metabolism	No	No	No	No	[NC_010572.1 Streptomyces griseus subsp. griseus NBRC 13350 DNA, complete genome|-|-|loc|2641709 2645513 1 # ID=1_2203|Type=CDS|transl_table=11]	GID2
	TIGR00234	tyrS: tyrosine--tRNA ligase	Protein synthesis	No	No	No	No	[NC_010572.1 Streptomyces griseus subsp. griseus NBRC 13350 DNA, complete genome|-|-|loc|6655016 6656288 -1 # ID=1_5661|Type=CDS|transl_table=11]	GID2
	TIGR02227	sigpep_I_bact: signal peptidase I	Protein fate	Yes	No	Yes	No	[NC_010572.1 Streptomyces griseus subsp. griseus NBRC 13350 DNA, complete genome|-|-|loc|2230912 2231668 -1 # ID=1_1860|Type=CDS|transl_table=11; NC_010572.1 Streptomyces griseus subsp. griseus NBRC 13350 DNA, complete genome|-|-|loc|2231718 2232366 -1 # ID=1_1861|Type=CDS|transl_table=11; NC_010572.1 Streptomyces griseus subsp. griseus NBRC 13350 DNA, complete genome|-|-|loc|2232514 2233591 -1 #…	GID2
	TIGR00237	xseA: exodeoxyribonuclease VII, large subunit	DNA metabolism	No	Yes	No	No	[NC_010572.1 Streptomyces griseus subsp. griseus NBRC 13350 DNA, complete genome|-|-|loc|2916938 2918174 1 # ID=1_2452|Type=CDS|transl_table=11]	GID2
	TIGR00233	trpS: tryptophan--tRNA ligase	Protein synthesis	Yes	No	Yes	No	[NC_010572.1 Streptomyces griseus subsp. griseus NBRC 13350 DNA, complete genome|-|-|loc|3193894 3194953 -1 # ID=1_2682|Type=CDS|transl_table=11; NC_010572.1 Streptomyces griseus subsp. griseus NBRC 13350 DNA, complete genome|-|-|loc|4445644 4446763 1 # ID=1_3787|Type=CDS|transl_table=11]	GID2
	TIGR00337	PyrG: CTP synthase	Purines, pyrimidines, nucleosides, and nucleotides	No	No	No	No	[NC_010572.1 Streptomyces griseus subsp. griseus NBRC 13350 DNA, complete genome|-|-|loc|6705069 6706737 1 # ID=1_5705|Type=CDS|transl_table=11]	GID2
	TIGR01049	rpsJ_bact: ribosomal protein uS10	Protein synthesis	No	No	No	No	[NC_010572.1 Streptomyces griseus subsp. griseus NBRC 13350 DNA, complete genome|-|-|loc|3334421 3334730 -1 # ID=1_2816|Type=CDS|transl_table=11]	GID2
	TIGR01044	rplV_bact: ribosomal protein uL22	Protein synthesis	No	No	No	No	[NC_010572.1 Streptomyces griseus subsp. griseus NBRC 13350 DNA, complete genome|-|-|loc|3331223 3331595 -1 # ID=1_2810|Type=CDS|transl_table=11]	GID2
	TIGR01959	nuoF_fam: NADH oxidoreductase (quinone), F subunit	Energy metabolism	No	No	No	No	[NC_010572.1 Streptomyces griseus subsp. griseus NBRC 13350 DNA, complete genome|-|-|loc|3480529 3481909 -1 # ID=1_2960|Type=CDS|transl_table=11]	GID2
	TIGR00962	atpA: ATP synthase F1, alpha subunit	Energy metabolism	No	No	No	No	[NC_010572.1 Streptomyces griseus subsp. griseus NBRC 13350 DNA, complete genome|-|-|loc|2565447 2567019 -1 # ID=1_2142|Type=CDS|transl_table=11]	GID2
	TIGR00963	secA: preprotein translocase, SecA subunit	Protein fate	No	No	No	No	[NC_010572.1 Streptomyces griseus subsp. griseus NBRC 13350 DNA, complete genome|-|-|loc|5309721 5312541 1 # ID=1_4511|Type=CDS|transl_table=11]	GID2
	TIGR00964	secE_bact: preprotein translocase, SecE subunit	Protein fate	No	No	No	No	[NC_010572.1 Streptomyces griseus subsp. griseus NBRC 13350 DNA, complete genome|-|-|loc|3379754 3380363 -1 # ID=1_2857|Type=CDS|transl_table=11]	GID2
	TIGR00967	3a0501s007: preprotein translocase, SecY subunit	Protein fate	No	No	No	No	[NC_010572.1 Streptomyces griseus subsp. griseus NBRC 13350 DNA, complete genome|-|-|loc|3323355 3324669 -1 # ID=1_2795|Type=CDS|transl_table=11]	GID2
	TIGR01280	xseB: exodeoxyribonuclease VII, small subunit	DNA metabolism	No	Yes	No	No	[NC_010572.1 Streptomyces griseus subsp. griseus NBRC 13350 DNA, complete genome|-|-|loc|2918330 2918576 1 # ID=1_2453|Type=CDS|transl_table=11]	GID2
	TIGR00685	T6PP: trehalose-phosphatase	Cellular processes	No	Yes	No	No	[NC_010572.1 Streptomyces griseus subsp. griseus NBRC 13350 DNA, complete genome|-|-|loc|3752951 3753803 -1 # ID=1_3212|Type=CDS|transl_table=11]	GID2
	TIGR03921	T7SS_mycosin: type VII secretion-associated serine protease mycosin	Protein fate	No	No	No	No	[NC_010572.1 Streptomyces griseus subsp. griseus NBRC 13350 DNA, complete genome|-|-|loc|2125593 2126850 -1 # ID=1_1773|Type=CDS|transl_table=11; NC_010572.1 Streptomyces griseus subsp. griseus NBRC 13350 DNA, complete genome|-|-|loc|6904105 6905287 1 # ID=1_5884|Type=CDS|transl_table=11]	GID2
	TIGR03920	T7SS_EccD: type VII secretion integral membrane protein EccD	Protein fate	No	No	Yes	No	[NC_010572.1 Streptomyces griseus subsp. griseus NBRC 13350 DNA, complete genome|-|-|loc|2115048 2116647 -1 # ID=1_1766|Type=CDS|transl_table=11; NC_010572.1 Streptomyces griseus subsp. griseus NBRC 13350 DNA, complete genome|-|-|loc|7542210 7543617 1 # ID=1_6338|Type=CDS|transl_table=11]	GID2
	TIGR03160	cobT_DBIPRT: nicotinate-nucleotide--dimethylbenzimidazole phosphoribosyltransferase	Biosynthesis of cofactors, prosthetic groups, and carriers	Yes	No	Yes	No	[NC_010572.1 Streptomyces griseus subsp. griseus NBRC 13350 DNA, complete genome|-|-|loc|6280764 6281868 -1 # ID=1_5319|Type=CDS|transl_table=11; NC_010572.1 Streptomyces griseus subsp. griseus NBRC 13350 DNA, complete genome|-|-|loc|6995402 6999206 1 # ID=1_5968|Type=CDS|transl_table=11]	GID2
	SHMT	PF00464.15: Serine hydroxymethyltransferase	Unclassified	Yes	Yes	Yes	No	[NC_010572.1 Streptomyces griseus subsp. griseus NBRC 13350 DNA, complete genome|-|-|loc|2418037 2419297 1 # ID=1_2026|Type=CDS|transl_table=11; NC_010572.1 Streptomyces griseus subsp. griseus NBRC 13350 DNA, complete genome|-|-|loc|2572175 2573456 -1 # ID=1_2149|Type=CDS|transl_table=11; NC_010572.1 Streptomyces griseus subsp. griseus NBRC 13350 DNA, complete genome|-|-|loc|3066391 3067738 -1 # …	GID2
	TIGR01764	excise: DNA binding domain, excisionase family	Unknown function	No	No	No	No	[NC_010572.1 Streptomyces griseus subsp. griseus NBRC 13350 DNA, complete genome|-|-|loc|328498 329005 1 # ID=1_273|Type=CDS|transl_table=11; NC_010572.1 Streptomyces griseus subsp. griseus NBRC 13350 DNA, complete genome|-|-|loc|4204441 4204639 1 # ID=1_3579|Type=CDS|transl_table=11; NC_010572.1 Streptomyces griseus subsp. griseus NBRC 13350 DNA, complete genome|-|-|loc|4548578 4548785 1 # ID=1_…	GID2
	TIGR02133	RPI_actino: ribose 5-phosphate isomerase	Unclassified	No	No	No	No	[NC_010572.1 Streptomyces griseus subsp. griseus NBRC 13350 DNA, complete genome|-|-|loc|5791720 5792209 1 # ID=1_4894|Type=CDS|transl_table=11]	GID2
	TIGR03594	GTPase_EngA: ribosome-associated GTPase EngA	Protein synthesis	No	No	No	No	[NC_010572.1 Streptomyces griseus subsp. griseus NBRC 13350 DNA, complete genome|-|-|loc|6725202 6726672 1 # ID=1_5725|Type=CDS|transl_table=11]	GID2
	TIGR00525	folB: dihydroneopterin aldolase	Biosynthesis of cofactors, prosthetic groups, and carriers	No	No	No	No	[NC_010572.1 Streptomyces griseus subsp. griseus NBRC 13350 DNA, complete genome|-|-|loc|4785328 4785688 -1 # ID=1_4072|Type=CDS|transl_table=11]	GID2
	TIGR00527	gcvH: glycine cleavage system H protein	Energy metabolism	No	No	No	No	[NC_010572.1 Streptomyces griseus subsp. griseus NBRC 13350 DNA, complete genome|-|-|loc|2417640 2418018 1 # ID=1_2025|Type=CDS|transl_table=11]	GID2
	TIGR00528	gcvT: glycine cleavage system T protein	Energy metabolism	No	No	No	No	[NC_010572.1 Streptomyces griseus subsp. griseus NBRC 13350 DNA, complete genome|-|-|loc|2416403 2417519 1 # ID=1_2024|Type=CDS|transl_table=11]	GID2
	TIGR00243	Dxr: 1-deoxy-D-xylulose 5-phosphate reductoisomerase	Biosynthesis of cofactors, prosthetic groups, and carriers	No	No	No	No	[NC_010572.1 Streptomyces griseus subsp. griseus NBRC 13350 DNA, complete genome|-|-|loc|2164425 2165688 -1 # ID=1_1804|Type=CDS|transl_table=11]	GID2
	TIGR01039	atpD: ATP synthase F1, beta subunit	Energy metabolism	No	No	No	No	[NC_010572.1 Streptomyces griseus subsp. griseus NBRC 13350 DNA, complete genome|-|-|loc|2563084 2564527 -1 # ID=1_2140|Type=CDS|transl_table=11]	GID2
	TIGR01131	ATP_synt_6_or_A: ATP synthase F0, A subunit	Energy metabolism	No	No	No	No	[NC_010572.1 Streptomyces griseus subsp. griseus NBRC 13350 DNA, complete genome|-|-|loc|2568871 2569699 -1 # ID=1_2146|Type=CDS|transl_table=11]	GID2
	TIGR01132	pgm: phosphoglucomutase, alpha-D-glucose phosphate-specific	Energy metabolism	No	Yes	No	No	[NC_010572.1 Streptomyces griseus subsp. griseus NBRC 13350 DNA, complete genome|-|-|loc|8041003 8042647 1 # ID=1_6721|Type=CDS|transl_table=11]	GID2
	TIGR01134	purF: amidophosphoribosyltransferase	Purines, pyrimidines, nucleosides, and nucleotides	No	No	No	No	[NC_010572.1 Streptomyces griseus subsp. griseus NBRC 13350 DNA, complete genome|-|-|loc|4542452 4543979 1 # ID=1_3853|Type=CDS|transl_table=11]	GID2
	TIGR01135	glmS: glutamine-fructose-6-phosphate transaminase (isomerizing)	Central intermediary metabolism	Yes	Yes	Yes	No	[NC_010572.1 Streptomyces griseus subsp. griseus NBRC 13350 DNA, complete genome|-|-|loc|3299148 3300996 -1 # ID=1_2771|Type=CDS|transl_table=11; NC_010572.1 Streptomyces griseus subsp. griseus NBRC 13350 DNA, complete genome|-|-|loc|5575560 5577390 -1 # ID=1_4723|Type=CDS|transl_table=11]	GID2
	TIGR03817	DECH_helic: helicase/secretion neighborhood putative DEAH-box helicase	Unclassified	No	No	No	No	[NC_010572.1 Streptomyces griseus subsp. griseus NBRC 13350 DNA, complete genome|-|-|loc|3882875 3885200 1 # ID=1_3289|Type=CDS|transl_table=11]	GID2
	TIGR03816	tadE_like_DECH: helicase/secretion neighborhood TadE-like protein	Unknown function	No	No	No	No	[NC_010572.1 Streptomyces griseus subsp. griseus NBRC 13350 DNA, complete genome|-|-|loc|3885162 3885675 -1 # ID=1_3290|Type=CDS|transl_table=11]	GID2
	TIGR01031	rpmF_bact: ribosomal protein bL32	Protein synthesis	No	No	No	No	[NC_010572.1 Streptomyces griseus subsp. griseus NBRC 13350 DNA, complete genome|-|-|loc|2261218 2261392 -1 # ID=1_1888|Type=CDS|transl_table=11]	GID2
	TIGR01030	rpmH_bact: ribosomal protein bL34	Protein synthesis	No	No	No	No	[NC_010572.1 Streptomyces griseus subsp. griseus NBRC 13350 DNA, complete genome|-|-|loc|4321982 4322120 -1 # ID=1_3678|Type=CDS|transl_table=11]	GID2
	TIGR01032	rplT_bact: ribosomal protein bL20	Protein synthesis	No	No	No	No	[NC_010572.1 Streptomyces griseus subsp. griseus NBRC 13350 DNA, complete genome|-|-|loc|6910743 6911127 1 # ID=1_5892|Type=CDS|transl_table=11]	GID2
	TIGR01035	hemA: glutamyl-tRNA reductase	Biosynthesis of cofactors, prosthetic groups, and carriers	No	No	No	No	[NC_010572.1 Streptomyces griseus subsp. griseus NBRC 13350 DNA, complete genome|-|-|loc|4859521 4861030 1 # ID=1_4135|Type=CDS|transl_table=11]	GID2
	TIGR01034	metK: methionine adenosyltransferase	Central intermediary metabolism	No	Yes	No	No	[NC_010572.1 Streptomyces griseus subsp. griseus NBRC 13350 DNA, complete genome|-|-|loc|7080059 7081268 1 # ID=1_6044|Type=CDS|transl_table=11]	GID2
	GrpE	PF01025.15: GrpE	Unclassified	No	No	No	No	[NC_010572.1 Streptomyces griseus subsp. griseus NBRC 13350 DNA, complete genome|-|-|loc|4020817 4021468 -1 # ID=1_3416|Type=CDS|transl_table=11]	GID2
	Cpn10	PF00166.17: Chaperonin 10 Kd subunit	Unclassified	Yes	No	Yes	No	[NC_010572.1 Streptomyces griseus subsp. griseus NBRC 13350 DNA, complete genome|-|-|loc|3282749 3283058 -1 # ID=1_2751|Type=CDS|transl_table=11; NC_010572.1 Streptomyces griseus subsp. griseus NBRC 13350 DNA, complete genome|-|-|loc|5453489 5453864 1 # ID=1_4625|Type=CDS|transl_table=11]	GID2
	TIGR00380	cobD: cobalamin biosynthesis protein CobD	Biosynthesis of cofactors, prosthetic groups, and carriers	No	No	No	No	[NC_010572.1 Streptomyces griseus subsp. griseus NBRC 13350 DNA, complete genome|-|-|loc|6623158 6624184 -1 # ID=1_5628|Type=CDS|transl_table=11]	GID2
	TIGR00422	valS: valine--tRNA ligase	Protein synthesis	No	No	No	No	[NC_010572.1 Streptomyces griseus subsp. griseus NBRC 13350 DNA, complete genome|-|-|loc|5804837 5807459 1 # ID=1_4906|Type=CDS|transl_table=11]	GID2
	TIGR03156	GTP_HflX: GTP-binding protein HflX	Unknown function	No	Yes	No	No	[NC_010572.1 Streptomyces griseus subsp. griseus NBRC 13350 DNA, complete genome|-|-|loc|2038349 2039870 -1 # ID=1_1708|Type=CDS|transl_table=11]	GID2
	Ribosomal_S14	PF00253.17: Ribosomal protein S14p/S29e	Unclassified	Yes	No	Yes	No	[NC_010572.1 Streptomyces griseus subsp. griseus NBRC 13350 DNA, complete genome|-|-|loc|629543 629849 -1 # ID=1_515|Type=CDS|transl_table=11; NC_010572.1 Streptomyces griseus subsp. griseus NBRC 13350 DNA, complete genome|-|-|loc|3327913 3328099 -1 # ID=1_2802|Type=CDS|transl_table=11]	GID2
	TIGR00069	hisD: histidinol dehydrogenase	Amino acid biosynthesis	No	No	No	No	[NC_010572.1 Streptomyces griseus subsp. griseus NBRC 13350 DNA, complete genome|-|-|loc|6408916 6410239 1 # ID=1_5434|Type=CDS|transl_table=11]	GID2
	TIGR00382	clpX: ATP-dependent Clp protease, ATP-binding subunit ClpX	Protein fate	No	No	No	No	[NC_010572.1 Streptomyces griseus subsp. griseus NBRC 13350 DNA, complete genome|-|-|loc|5802293 5803592 1 # ID=1_4904|Type=CDS|transl_table=11]	GID2
	TIGR00065	ftsZ: cell division protein FtsZ	Cellular processes	No	No	No	No	[NC_010572.1 Streptomyces griseus subsp. griseus NBRC 13350 DNA, complete genome|-|-|loc|6377497 6378721 1 # ID=1_5407|Type=CDS|transl_table=11]	GID2
	TIGR00061	L21: ribosomal protein bL21	Protein synthesis	No	No	No	No	[NC_010572.1 Streptomyces griseus subsp. griseus NBRC 13350 DNA, complete genome|-|-|loc|5843754 5844075 1 # ID=1_4932|Type=CDS|transl_table=11]	GID2
	TIGR00060	L18_bact: ribosomal protein uL18	Protein synthesis	No	No	No	No	[NC_010572.1 Streptomyces griseus subsp. griseus NBRC 13350 DNA, complete genome|-|-|loc|3326343 3326727 -1 # ID=1_2799|Type=CDS|transl_table=11]	GID2
	TIGR00062	L27: ribosomal protein bL27	Protein synthesis	No	No	No	No	[NC_010572.1 Streptomyces griseus subsp. griseus NBRC 13350 DNA, complete genome|-|-|loc|5844089 5844347 1 # ID=1_4933|Type=CDS|transl_table=11]	GID2
	TIGR01391	dnaG: DNA primase	DNA metabolism	No	No	No	No	[NC_010572.1 Streptomyces griseus subsp. griseus NBRC 13350 DNA, complete genome|-|-|loc|5963041 5964973 1 # ID=1_5047|Type=CDS|transl_table=11]	GID2
	TIGR01393	lepA: elongation factor 4	Unknown function	No	No	No	No	[NC_010572.1 Streptomyces griseus subsp. griseus NBRC 13350 DNA, complete genome|-|-|loc|5880327 5882202 1 # ID=1_4964|Type=CDS|transl_table=11]	GID2
	TIGR00630	uvra: excinuclease ABC subunit A	DNA metabolism	Yes	No	Yes	No	[NC_010572.1 Streptomyces griseus subsp. griseus NBRC 13350 DNA, complete genome|-|-|loc|832407 834825 1 # ID=1_678|Type=CDS|transl_table=11; NC_010572.1 Streptomyces griseus subsp. griseus NBRC 13350 DNA, complete genome|-|-|loc|6538676 6541757 1 # ID=1_5547|Type=CDS|transl_table=11]	GID2
	TIGR00631	uvrb: excinuclease ABC subunit B	DNA metabolism	No	No	No	No	[NC_010572.1 Streptomyces griseus subsp. griseus NBRC 13350 DNA, complete genome|-|-|loc|6530634 6532764 1 # ID=1_5541|Type=CDS|transl_table=11]	GID2
	TIGR00635	ruvB: Holliday junction DNA helicase RuvB	DNA metabolism	No	No	No	No	[NC_010572.1 Streptomyces griseus subsp. griseus NBRC 13350 DNA, complete genome|-|-|loc|7033578 7034664 1 # ID=1_6002|Type=CDS|transl_table=11]	GID2
	TIGR00731	bL25_bact_ctc: ribosomal protein bL25, Ctc-form	Protein synthesis	No	No	No	No	[NC_010572.1 Streptomyces griseus subsp. griseus NBRC 13350 DNA, complete genome|-|-|loc|5119489 5120077 -1 # ID=1_4362|Type=CDS|transl_table=11]	GID2
	TIGR00730	TIGR00730: TIGR00730 family protein	Hypothetical proteins	No	No	No	No	[NC_010572.1 Streptomyces griseus subsp. griseus NBRC 13350 DNA, complete genome|-|-|loc|2396928 2397468 -1 # ID=1_2003|Type=CDS|transl_table=11; NC_010572.1 Streptomyces griseus subsp. griseus NBRC 13350 DNA, complete genome|-|-|loc|2814280 2815066 -1 # ID=1_2363|Type=CDS|transl_table=11]	GID2
	TIGR01498	folK: 2-amino-4-hydroxy-6-hydroxymethyldihydropteridine diphosphokinase	Biosynthesis of cofactors, prosthetic groups, and carriers	No	No	No	No	[NC_010572.1 Streptomyces griseus subsp. griseus NBRC 13350 DNA, complete genome|-|-|loc|4784720 4785332 -1 # ID=1_4071|Type=CDS|transl_table=11]	GID2
	TIGR01496	DHPS: dihydropteroate synthase	Biosynthesis of cofactors, prosthetic groups, and carriers	No	No	Yes	No	[NC_010572.1 Streptomyces griseus subsp. griseus NBRC 13350 DNA, complete genome|-|-|loc|2813131 2814004 1 # ID=1_2362|Type=CDS|transl_table=11; NC_010572.1 Streptomyces griseus subsp. griseus NBRC 13350 DNA, complete genome|-|-|loc|4786348 4787146 -1 # ID=1_4074|Type=CDS|transl_table=11]	GID2
	Ribosomal_L23	PF00276.16: Ribosomal protein L23	Unclassified	No	No	No	No	[NC_010572.1 Streptomyces griseus subsp. griseus NBRC 13350 DNA, complete genome|-|-|loc|3332784 3333108 -1 # ID=1_2813|Type=CDS|transl_table=11]	GID2
	TIGR01695	murJ_mviN: murein biosynthesis integral membrane protein MurJ	Cell envelope	No	No	No	No	[NC_010572.1 Streptomyces griseus subsp. griseus NBRC 13350 DNA, complete genome|-|-|loc|4307803 4309867 1 # ID=1_3665|Type=CDS|transl_table=11]	GID2
	TIGR01915	npdG: NADPH-dependent F420 reductase	Energy metabolism	No	No	No	No	[NC_010572.1 Streptomyces griseus subsp. griseus NBRC 13350 DNA, complete genome|-|-|loc|6172266 6172977 1 # ID=1_5230|Type=CDS|transl_table=11]	GID2
	TIGR03356	BGL: beta-galactosidase	Unclassified	Yes	No	No	No	[NC_010572.1 Streptomyces griseus subsp. griseus NBRC 13350 DNA, complete genome|-|-|loc|406004 407345 -1 # ID=1_346|Type=CDS|transl_table=11; NC_010572.1 Streptomyces griseus subsp. griseus NBRC 13350 DNA, complete genome|-|-|loc|884412 885825 1 # ID=1_728|Type=CDS|transl_table=11; NC_010572.1 Streptomyces griseus subsp. griseus NBRC 13350 DNA, complete genome|-|-|loc|1669014 1670409 -1 # ID=1_1…	GID2
	TIGR01082	murC: UDP-N-acetylmuramate--L-alanine ligase	Cell envelope	No	No	No	No	[NC_010572.1 Streptomyces griseus subsp. griseus NBRC 13350 DNA, complete genome|-|-|loc|1700641 1702042 -1 # ID=1_1441|Type=CDS|transl_table=11]	GID2
	TIGR01083	nth: endonuclease III	DNA metabolism	No	No	No	No	[NC_010572.1 Streptomyces griseus subsp. griseus NBRC 13350 DNA, complete genome|-|-|loc|3914672 3915569 -1 # ID=1_3313|Type=CDS|transl_table=11]	GID2
	TIGR01087	murD: UDP-N-acetylmuramoylalanine--D-glutamate ligase	Cell envelope	No	No	No	No	[NC_010572.1 Streptomyces griseus subsp. griseus NBRC 13350 DNA, complete genome|-|-|loc|6372339 6373758 1 # ID=1_5403|Type=CDS|transl_table=11]	GID2
	TIGR00922	nusG: transcription termination/antitermination factor NusG	Transcription	No	No	No	No	[NC_010572.1 Streptomyces griseus subsp. griseus NBRC 13350 DNA, complete genome|-|-|loc|3378796 3379681 -1 # ID=1_2856|Type=CDS|transl_table=11]	GID2
	TIGR00110	ilvD: dihydroxy-acid dehydratase	Amino acid biosynthesis	No	No	No	No	[NC_010572.1 Streptomyces griseus subsp. griseus NBRC 13350 DNA, complete genome|-|-|loc|4833598 4835449 1 # ID=1_4115|Type=CDS|transl_table=11]	GID2
	TIGR00732	dprA: DNA protecting protein DprA	Cellular processes	No	No	No	No	[NC_010572.1 Streptomyces griseus subsp. griseus NBRC 13350 DNA, complete genome|-|-|loc|2217399 2218716 -1 # ID=1_1848|Type=CDS|transl_table=11]	GID2
	TIGR00560	pgsA: CDP-diacylglycerol--glycerol-3-phosphate 3-phosphatidyltransferase	Fatty acid and phospholipid metabolism	No	No	No	No	[NC_010572.1 Streptomyces griseus subsp. griseus NBRC 13350 DNA, complete genome|-|-|loc|2082346 2083135 -1 # ID=1_1749|Type=CDS|transl_table=11]	GID2
	TIGR02170	thyX: thymidylate synthase, flavin-dependent	Purines, pyrimidines, nucleosides, and nucleotides	No	No	No	No	[NC_010572.1 Streptomyces griseus subsp. griseus NBRC 13350 DNA, complete genome|-|-|loc|2107362 2108100 -1 # ID=1_1758|Type=CDS|transl_table=11]	GID2
	TIGR02273	16S_RimM: 16S rRNA processing protein RimM	Transcription	No	No	No	No	[NC_010572.1 Streptomyces griseus subsp. griseus NBRC 13350 DNA, complete genome|-|-|loc|2235721 2236318 -1 # ID=1_1866|Type=CDS|transl_table=11]	GID2
	TIGR02274	dCTP_deam: deoxycytidine triphosphate deaminase	Purines, pyrimidines, nucleosides, and nucleotides	No	No	No	No	[NC_010572.1 Streptomyces griseus subsp. griseus NBRC 13350 DNA, complete genome|-|-|loc|4030452 4030953 -1 # ID=1_3423|Type=CDS|transl_table=11]	GID2
	TIGR00362	DnaA: chromosomal replication initiator protein DnaA	DNA metabolism	No	No	No	No	[NC_010572.1 Streptomyces griseus subsp. griseus NBRC 13350 DNA, complete genome|-|-|loc|4322543 4324370 1 # ID=1_3679|Type=CDS|transl_table=11]	GID2
	TIGR00209	galT_1: galactose-1-phosphate uridylyltransferase	Energy metabolism	No	No	No	No	[NC_010572.1 Streptomyces griseus subsp. griseus NBRC 13350 DNA, complete genome|-|-|loc|5106461 5107505 1 # ID=1_4349|Type=CDS|transl_table=11]	GID2
	TIGR01171	rplB_bact: ribosomal protein uL2	Protein synthesis	No	No	No	No	[NC_010572.1 Streptomyces griseus subsp. griseus NBRC 13350 DNA, complete genome|-|-|loc|3331908 3332745 -1 # ID=1_2812|Type=CDS|transl_table=11]	GID2
	TIGR00959	ffh: signal recognition particle protein	Protein fate	No	No	No	No	[NC_010572.1 Streptomyces griseus subsp. griseus NBRC 13350 DNA, complete genome|-|-|loc|2239294 2240845 -1 # ID=1_1871|Type=CDS|transl_table=11]	GID2
	TIGR01379	thiL: thiamine-phosphate kinase	Biosynthesis of cofactors, prosthetic groups, and carriers	No	No	No	No	[NC_010572.1 Streptomyces griseus subsp. griseus NBRC 13350 DNA, complete genome|-|-|loc|2270115 2271096 -1 # ID=1_1897|Type=CDS|transl_table=11]	GID2
	TIGR01071	rplO_bact: ribosomal protein uL15	Protein synthesis	No	No	No	No	[NC_010572.1 Streptomyces griseus subsp. griseus NBRC 13350 DNA, complete genome|-|-|loc|3325051 3325507 -1 # ID=1_2796|Type=CDS|transl_table=11]	GID2
	TIGR01073	pcrA: ATP-dependent DNA helicase PcrA	DNA metabolism	No	No	No	No	[NC_010572.1 Streptomyces griseus subsp. griseus NBRC 13350 DNA, complete genome|-|-|loc|3233087 3235529 -1 # ID=1_2713|Type=CDS|transl_table=11]	GID2
	TIGR01072	murA: UDP-N-acetylglucosamine 1-carboxyvinyltransferase	Cell envelope	No	No	No	No	[NC_010572.1 Streptomyces griseus subsp. griseus NBRC 13350 DNA, complete genome|-|-|loc|5387932 5389273 -1 # ID=1_4565|Type=CDS|transl_table=11]	GID2
	TIGR00952	S15_bact: ribosomal protein uS15	Protein synthesis	No	No	No	No	[NC_010572.1 Streptomyces griseus subsp. griseus NBRC 13350 DNA, complete genome|-|-|loc|2114414 2114705 -1 # ID=1_1765|Type=CDS|transl_table=11]	GID2
	TIGR01079	rplX_bact: ribosomal protein uL24	Protein synthesis	No	No	No	No	[NC_010572.1 Streptomyces griseus subsp. griseus NBRC 13350 DNA, complete genome|-|-|loc|3328658 3328982 -1 # ID=1_2804|Type=CDS|transl_table=11]	GID2
	TIGR03089	TIGR03089: TIGR03089 family protein	Unclassified	No	No	No	No	[NC_010572.1 Streptomyces griseus subsp. griseus NBRC 13350 DNA, complete genome|-|-|loc|5258743 5259496 -1 # ID=1_4475|Type=CDS|transl_table=11]	GID2
	TIGR03725	T6A_YeaZ: tRNA threonylcarbamoyl adenosine modification protein YeaZ	Protein synthesis	No	No	No	No	[NC_010572.1 Streptomyces griseus subsp. griseus NBRC 13350 DNA, complete genome|-|-|loc|3291828 3292476 -1 # ID=1_2762|Type=CDS|transl_table=11]	GID2
	TIGR01736	FGAM_synth_II: phosphoribosylformylglycinamidine synthase II	Purines, pyrimidines, nucleosides, and nucleotides	No	No	No	No	[NC_010572.1 Streptomyces griseus subsp. griseus NBRC 13350 DNA, complete genome|-|-|loc|4534588 4536838 1 # ID=1_3847|Type=CDS|transl_table=11]	GID2
	Ribosomal_S8	PF00410.15: Ribosomal protein S8	Unclassified	No	No	No	No	[NC_010572.1 Streptomyces griseus subsp. griseus NBRC 13350 DNA, complete genome|-|-|loc|3327290 3327689 -1 # ID=1_2801|Type=CDS|transl_table=11]	GID2
	Ribosomal_S9	PF00380.15: Ribosomal protein S9/S16	Unclassified	No	No	No	No	[NC_010572.1 Streptomyces griseus subsp. griseus NBRC 13350 DNA, complete genome|-|-|loc|3313337 3313865 -1 # ID=1_2782|Type=CDS|transl_table=11]	GID2
	TIGR00105	L31: ribosomal protein bL31	Protein synthesis	Yes	Yes	Yes	No	[NC_010572.1 Streptomyces griseus subsp. griseus NBRC 13350 DNA, complete genome|-|-|loc|630379 630634 1 # ID=1_518|Type=CDS|transl_table=11; NC_010572.1 Streptomyces griseus subsp. griseus NBRC 13350 DNA, complete genome|-|-|loc|2577070 2577295 -1 # ID=1_2154|Type=CDS|transl_table=11; NC_010572.1 Streptomyces griseus subsp. griseus NBRC 13350 DNA, complete genome|-|-|loc|8233936 8234197 1 # ID=1…	GID2
	TIGR00103	DNA_YbaB_EbfC: DNA-binding protein, YbaB/EbfC family	Unknown function	No	No	No	No	[NC_010572.1 Streptomyces griseus subsp. griseus NBRC 13350 DNA, complete genome|-|-|loc|3961087 3961432 -1 # ID=1_3358|Type=CDS|transl_table=11]	GID2
	TIGR00674	dapA: 4-hydroxy-tetrahydrodipicolinate synthase	Amino acid biosynthesis	Yes	No	Yes	No	[NC_010572.1 Streptomyces griseus subsp. griseus NBRC 13350 DNA, complete genome|-|-|loc|2106310 2107210 -1 # ID=1_1757|Type=CDS|transl_table=11; NC_010572.1 Streptomyces griseus subsp. griseus NBRC 13350 DNA, complete genome|-|-|loc|6582725 6583610 -1 # ID=1_5590|Type=CDS|transl_table=11]	GID2
	TIGR01513	NAPRTase_put: nicotinate phosphoribosyltransferase	Biosynthesis of cofactors, prosthetic groups, and carriers	No	No	No	No	[NC_010572.1 Streptomyces griseus subsp. griseus NBRC 13350 DNA, complete genome|-|-|loc|5432153 5433482 -1 # ID=1_4602|Type=CDS|transl_table=11]	GID2
	TIGR00472	pheT_bact: phenylalanine--tRNA ligase, beta subunit	Protein synthesis	No	No	No	No	[NC_010572.1 Streptomyces griseus subsp. griseus NBRC 13350 DNA, complete genome|-|-|loc|6914709 6917223 1 # ID=1_5896|Type=CDS|transl_table=11]	GID2
	TIGR00473	pssA: CDP-diacylglycerol-serine O-phosphatidyltransferase	Fatty acid and phospholipid metabolism	No	No	No	No	[NC_010572.1 Streptomyces griseus subsp. griseus NBRC 13350 DNA, complete genome|-|-|loc|1390066 1390894 1 # ID=1_1160|Type=CDS|transl_table=11]	GID2
	TIGR01455	glmM: phosphoglucosamine mutase	Central intermediary metabolism	No	No	No	No	[NC_010572.1 Streptomyces griseus subsp. griseus NBRC 13350 DNA, complete genome|-|-|loc|3311608 3312967 -1 # ID=1_2781|Type=CDS|transl_table=11]	GID2
	TIGR03426	shape_MreD: rod shape-determining protein MreD	Cell envelope	No	No	No	No	[NC_010572.1 Streptomyces griseus subsp. griseus NBRC 13350 DNA, complete genome|-|-|loc|5812721 5813387 1 # ID=1_4912|Type=CDS|transl_table=11]	GID2
	TIGR03423	pbp2_mrdA: penicillin-binding protein 2	Cell envelope	No	No	No	No	[NC_010572.1 Streptomyces griseus subsp. griseus NBRC 13350 DNA, complete genome|-|-|loc|5813448 5815671 1 # ID=1_4913|Type=CDS|transl_table=11]	GID2
	TIGR01953	NusA: transcription termination factor NusA	Transcription	No	No	No	No	[NC_010572.1 Streptomyces griseus subsp. griseus NBRC 13350 DNA, complete genome|-|-|loc|2154531 2155572 -1 # ID=1_1794|Type=CDS|transl_table=11]	GID2
	TIGR01951	nusB: transcription antitermination factor NusB	Transcription	No	No	No	No	[NC_010572.1 Streptomyces griseus subsp. griseus NBRC 13350 DNA, complete genome|-|-|loc|7065510 7065942 1 # ID=1_6030|Type=CDS|transl_table=11]	GID2
	TIGR00033	aroC: chorismate synthase	Amino acid biosynthesis	No	No	No	No	[NC_010572.1 Streptomyces griseus subsp. griseus NBRC 13350 DNA, complete genome|-|-|loc|7059339 7060524 1 # ID=1_6024|Type=CDS|transl_table=11]	GID2
	TIGR00036	dapB: 4-hydroxy-tetrahydrodipicolinate reductase	Amino acid biosynthesis	No	No	No	No	[NC_010572.1 Streptomyces griseus subsp. griseus NBRC 13350 DNA, complete genome|-|-|loc|2109749 2110502 -1 # ID=1_1762|Type=CDS|transl_table=11]	GID2
	TIGR00038	efp: translation elongation factor P	Protein synthesis	No	No	No	No	[NC_010572.1 Streptomyces griseus subsp. griseus NBRC 13350 DNA, complete genome|-|-|loc|7064941 7065508 1 # ID=1_6029|Type=CDS|transl_table=11]	GID2
	TIGR02506	NrdE_NrdA: ribonucleoside-diphosphate reductase, alpha subunit	Purines, pyrimidines, nucleosides, and nucleotides	No	No	No	No	[NC_010572.1 Streptomyces griseus subsp. griseus NBRC 13350 DNA, complete genome|-|-|loc|2717606 2720021 1 # ID=1_2276|Type=CDS|transl_table=11]	GID2
	TIGR01819	F420_cofD: 2-phospho-L-lactate transferase	Biosynthesis of cofactors, prosthetic groups, and carriers	No	No	No	No	[NC_010572.1 Streptomyces griseus subsp. griseus NBRC 13350 DNA, complete genome|-|-|loc|5266858 5267815 -1 # ID=1_4481|Type=CDS|transl_table=11]	GID2
	TIGR02350	prok_dnaK: chaperone protein DnaK	Protein fate	No	No	No	No	[NC_010572.1 Streptomyces griseus subsp. griseus NBRC 13350 DNA, complete genome|-|-|loc|4021464 4023318 -1 # ID=1_3417|Type=CDS|transl_table=11]	GID2
	TIGR02891	CtaD_CoxA: cytochrome c oxidase, subunit I	Energy metabolism	Yes	No	No	No	[NC_010572.1 Streptomyces griseus subsp. griseus NBRC 13350 DNA, complete genome|-|-|loc|345733 347464 -1 # ID=1_292|Type=CDS|transl_table=11; NC_010572.1 Streptomyces griseus subsp. griseus NBRC 13350 DNA, complete genome|-|-|loc|6300883 6302620 1 # ID=1_5337|Type=CDS|transl_table=11]	GID2
	Ribosomal_L10	PF00466.16: Ribosomal protein L10	Unclassified	No	No	No	No	[NC_010572.1 Streptomyces griseus subsp. griseus NBRC 13350 DNA, complete genome|-|-|loc|3375461 3376019 -1 # ID=1_2852|Type=CDS|transl_table=11]	GID2
	TIGR02952	Sig70_famx2: RNA polymerase sigma-70 factor, TIGR02952 family	Unclassified	No	No	No	No	[NC_010572.1 Streptomyces griseus subsp. griseus NBRC 13350 DNA, complete genome|-|-|loc|4855948 4856725 -1 # ID=1_4131|Type=CDS|transl_table=11]	GID2
	TIGR03691	20S_bact_alpha: proteasome, alpha subunit	Protein fate	No	No	No	Yes	[NC_010572.1 Streptomyces griseus subsp. griseus NBRC 13350 DNA, complete genome|-|-|loc|6862082 6862895 1 # ID=1_5845|Type=CDS|transl_table=11]	GID2
	TIGR03690	20S_bact_beta: proteasome, beta subunit	Protein fate	No	No	No	Yes	[NC_010572.1 Streptomyces griseus subsp. griseus NBRC 13350 DNA, complete genome|-|-|loc|6861187 6862033 1 # ID=1_5844|Type=CDS|transl_table=11]	GID2
	TIGR03699	menaquin_MqnC: dehypoxanthine futalosine cyclase	Biosynthesis of cofactors, prosthetic groups, and carriers	No	No	No	No	[NC_010572.1 Streptomyces griseus subsp. griseus NBRC 13350 DNA, complete genome|-|-|loc|3499771 3500971 -1 # ID=1_2980|Type=CDS|transl_table=11]	GID2
	TIGR03451	mycoS_dep_FDH: S-(hydroxymethyl)mycothiol dehydrogenase	Cellular processes	No	No	No	No	[NC_010572.1 Streptomyces griseus subsp. griseus NBRC 13350 DNA, complete genome|-|-|loc|6820381 6821467 1 # ID=1_5809|Type=CDS|transl_table=11]	GID2
	TIGR03450	mycothiol_INO1: inositol 1-phosphate synthase	Unclassified	No	No	No	No	[NC_010572.1 Streptomyces griseus subsp. griseus NBRC 13350 DNA, complete genome|-|-|loc|4301139 4302222 1 # ID=1_3661|Type=CDS|transl_table=11]	GID2
	TIGR02234	trp_oprn_chp: membrane protein, TIGR02234 family	Unclassified	No	No	No	No	[NC_010572.1 Streptomyces griseus subsp. griseus NBRC 13350 DNA, complete genome|-|-|loc|6425082 6425748 1 # ID=1_5450|Type=CDS|transl_table=11]	GID2
	TIGR00088	trmD: tRNA (guanine(37)-N(1))-methyltransferase	Protein synthesis	No	No	No	No	[NC_010572.1 Streptomyces griseus subsp. griseus NBRC 13350 DNA, complete genome|-|-|loc|2234900 2235722 -1 # ID=1_1865|Type=CDS|transl_table=11]	GID2
	TIGR00086	smpB: SsrA-binding protein	Protein synthesis	No	No	No	No	[NC_010572.1 Streptomyces griseus subsp. griseus NBRC 13350 DNA, complete genome|-|-|loc|5359163 5359652 1 # ID=1_4541|Type=CDS|transl_table=11]	GID2
	TIGR00084	ruvA: Holliday junction DNA helicase RuvA	DNA metabolism	No	No	No	No	[NC_010572.1 Streptomyces griseus subsp. griseus NBRC 13350 DNA, complete genome|-|-|loc|7032921 7033548 1 # ID=1_6001|Type=CDS|transl_table=11]	GID2
	TIGR00082	rbfA: ribosome-binding factor A	Transcription	No	No	No	No	[NC_010572.1 Streptomyces griseus subsp. griseus NBRC 13350 DNA, complete genome|-|-|loc|2149868 2150345 -1 # ID=1_1790|Type=CDS|transl_table=11]	GID2
	TIGR00081	purC: phosphoribosylaminoimidazolesuccinocarboxamide synthase	Purines, pyrimidines, nucleosides, and nucleotides	No	No	No	No	[NC_010572.1 Streptomyces griseus subsp. griseus NBRC 13350 DNA, complete genome|-|-|loc|4527276 4528191 1 # ID=1_3839|Type=CDS|transl_table=11]	GID2
	TIGR00855	L12: ribosomal protein bL12	Protein synthesis	No	No	No	No	[NC_010572.1 Streptomyces griseus subsp. griseus NBRC 13350 DNA, complete genome|-|-|loc|3374993 3375377 -1 # ID=1_2851|Type=CDS|transl_table=11]	GID2
	TIGR00690	rpoZ: DNA-directed RNA polymerase, omega subunit	Transcription	No	No	No	No	[NC_010572.1 Streptomyces griseus subsp. griseus NBRC 13350 DNA, complete genome|-|-|loc|7078194 7078467 1 # ID=1_6042|Type=CDS|transl_table=11]	GID2
	TIGR03936	sam_1_link_chp: radical SAM-linked protein	Unclassified	No	No	No	No	[NC_010572.1 Streptomyces griseus subsp. griseus NBRC 13350 DNA, complete genome|-|-|loc|5821763 5822546 1 # ID=1_4918|Type=CDS|transl_table=11]	GID2
	TIGR02673	FtsE: cell division ATP-binding protein FtsE	Cellular processes	No	No	No	No	[NC_010572.1 Streptomyces griseus subsp. griseus NBRC 13350 DNA, complete genome|-|-|loc|5356227 5356917 1 # ID=1_4538|Type=CDS|transl_table=11]	GID2
	TIGR00079	pept_deformyl: peptide deformylase	Protein fate	No	No	Yes	No	[NC_010572.1 Streptomyces griseus subsp. griseus NBRC 13350 DNA, complete genome|-|-|loc|2723285 2723924 -1 # ID=1_2281|Type=CDS|transl_table=11; NC_010572.1 Streptomyces griseus subsp. griseus NBRC 13350 DNA, complete genome|-|-|loc|7484973 7485519 1 # ID=1_6298|Type=CDS|transl_table=11]	GID2
	TIGR02127	pyrF_sub2: orotidine 5'-phosphate decarboxylase	Purines, pyrimidines, nucleosides, and nucleotides	No	No	No	No	[NC_010572.1 Streptomyces griseus subsp. griseus NBRC 13350 DNA, complete genome|-|-|loc|7076093 7076933 1 # ID=1_6039|Type=CDS|transl_table=11]	GID2
	TIGR00250	RNAse_H_YqgF: putative transcription antitermination factor YqgF	Unknown function	No	No	No	No	[NC_010572.1 Streptomyces griseus subsp. griseus NBRC 13350 DNA, complete genome|-|-|loc|7056012 7056477 1 # ID=1_6021|Type=CDS|transl_table=11]	GID2
	TIGR00256	TIGR00256: D-tyrosyl-tRNA(Tyr) deacylase	Protein synthesis	No	No	No	No	[NC_010572.1 Streptomyces griseus subsp. griseus NBRC 13350 DNA, complete genome|-|-|loc|4661182 4661632 -1 # ID=1_3952|Type=CDS|transl_table=11]	GID2
	TIGR00257	IMPACT_YIGZ: uncharacterized protein, YigZ family	Unknown function	No	No	No	No	[NC_010572.1 Streptomyces griseus subsp. griseus NBRC 13350 DNA, complete genome|-|-|loc|7423297 7423930 1 # ID=1_6237|Type=CDS|transl_table=11]	GID2
	TIGR01145	ATP_synt_delta: ATP synthase F1, delta subunit	Energy metabolism	No	No	No	No	[NC_010572.1 Streptomyces griseus subsp. griseus NBRC 13350 DNA, complete genome|-|-|loc|2567154 2567970 -1 # ID=1_2143|Type=CDS|transl_table=11]	GID2
	TIGR01144	ATP_synt_b: ATP synthase F0, B subunit	Energy metabolism	No	No	No	No	[NC_010572.1 Streptomyces griseus subsp. griseus NBRC 13350 DNA, complete genome|-|-|loc|2567966 2568503 -1 # ID=1_2144|Type=CDS|transl_table=11]	GID2
	TIGR03800	PLP_synth_Pdx2: pyridoxal 5'-phosphate synthase, glutaminase subunit Pdx2	Biosynthesis of cofactors, prosthetic groups, and carriers	No	No	No	No	[NC_010572.1 Streptomyces griseus subsp. griseus NBRC 13350 DNA, complete genome|-|-|loc|7030739 7031333 1 # ID=1_5998|Type=CDS|transl_table=11]	GID2
	TIGR01029	rpsG_bact: ribosomal protein uS7	Protein synthesis	No	No	No	No	[NC_010572.1 Streptomyces griseus subsp. griseus NBRC 13350 DNA, complete genome|-|-|loc|3349516 3349987 -1 # ID=1_2826|Type=CDS|transl_table=11]	GID2
	TIGR01022	rpmJ_bact: ribosomal protein bL36	Protein synthesis	No	No	No	No	[NC_010572.1 Streptomyces griseus subsp. griseus NBRC 13350 DNA, complete genome|-|-|loc|3321159 3321273 -1 # ID=1_2791|Type=CDS|transl_table=11]	GID2
	TIGR01023	rpmG_bact: ribosomal protein bL33	Protein synthesis	Yes	Yes	No	No	[NC_010572.1 Streptomyces griseus subsp. griseus NBRC 13350 DNA, complete genome|-|-|loc|630153 630318 1 # ID=1_517|Type=CDS|transl_table=11; NC_010572.1 Streptomyces griseus subsp. griseus NBRC 13350 DNA, complete genome|-|-|loc|3386415 3386580 -1 # ID=1_2865|Type=CDS|transl_table=11; NC_010572.1 Streptomyces griseus subsp. griseus NBRC 13350 DNA, complete genome|-|-|loc|8233711 8233876 1 # ID=1…	GID2
	TIGR01021	rpsE_bact: ribosomal protein uS5	Protein synthesis	No	No	No	No	[NC_010572.1 Streptomyces griseus subsp. griseus NBRC 13350 DNA, complete genome|-|-|loc|3325690 3326296 -1 # ID=1_2798|Type=CDS|transl_table=11]	GID2
	TIGR01024	rplS_bact: ribosomal protein bL19	Protein synthesis	No	No	No	No	[NC_010572.1 Streptomyces griseus subsp. griseus NBRC 13350 DNA, complete genome|-|-|loc|2234420 2234771 -1 # ID=1_1864|Type=CDS|transl_table=11]	GID2
	TIGR01412	tat_substr_1: Tat-translocated enzyme	Unclassified	No	No	No	No	[NC_010572.1 Streptomyces griseus subsp. griseus NBRC 13350 DNA, complete genome|-|-|loc|4239806 4241153 1 # ID=1_3609|Type=CDS|transl_table=11]	GID2
	TIGR01417	PTS_I_fam: phosphoenolpyruvate-protein phosphotransferase	Unclassified	No	No	No	No	[NC_010572.1 Streptomyces griseus subsp. griseus NBRC 13350 DNA, complete genome|-|-|loc|7240396 7242067 -1 # ID=1_6126|Type=CDS|transl_table=11]	GID2
	TIGR00435	cysS: cysteine--tRNA ligase	Protein synthesis	No	No	No	No	[NC_010572.1 Streptomyces griseus subsp. griseus NBRC 13350 DNA, complete genome|-|-|loc|4703899 4705300 1 # ID=1_3999|Type=CDS|transl_table=11]	GID2
	TIGR00431	TruB: tRNA pseudouridine(55) synthase	Protein synthesis	No	No	No	No	[NC_010572.1 Streptomyces griseus subsp. griseus NBRC 13350 DNA, complete genome|-|-|loc|2148972 2149872 -1 # ID=1_1789|Type=CDS|transl_table=11]	GID2
	TIGR02191	RNaseIII: ribonuclease III	Transcription	No	No	No	No	[NC_010572.1 Streptomyces griseus subsp. griseus NBRC 13350 DNA, complete genome|-|-|loc|2260374 2261199 -1 # ID=1_1887|Type=CDS|transl_table=11]	GID2
	TIGR00078	nadC: nicotinate-nucleotide diphosphorylase (carboxylating)	Biosynthesis of cofactors, prosthetic groups, and carriers	No	No	No	No	[NC_010572.1 Streptomyces griseus subsp. griseus NBRC 13350 DNA, complete genome|-|-|loc|4805316 4806378 1 # ID=1_4090|Type=CDS|transl_table=11]	GID2
	TIGR00019	prfA: peptide chain release factor 1	Protein synthesis	No	No	No	No	[NC_010572.1 Streptomyces griseus subsp. griseus NBRC 13350 DNA, complete genome|-|-|loc|2575837 2576914 -1 # ID=1_2153|Type=CDS|transl_table=11]	GID2
	TIGR00077	lspA: signal peptidase II	Protein fate	No	No	No	No	[NC_010572.1 Streptomyces griseus subsp. griseus NBRC 13350 DNA, complete genome|-|-|loc|6387349 6387940 1 # ID=1_5415|Type=CDS|transl_table=11]	GID2
	TIGR00071	hisT_truA: tRNA pseudouridine(38-40) synthase	Protein synthesis	No	No	No	No	[NC_010572.1 Streptomyces griseus subsp. griseus NBRC 13350 DNA, complete genome|-|-|loc|3317261 3318116 -1 # ID=1_2786|Type=CDS|transl_table=11]	GID2
	TIGR00177	molyb_syn: molybdenum cofactor synthesis domain	Unclassified	No	No	No	No	[NC_010572.1 Streptomyces griseus subsp. griseus NBRC 13350 DNA, complete genome|-|-|loc|5027987 5029298 1 # ID=1_4277|Type=CDS|transl_table=11; NC_010572.1 Streptomyces griseus subsp. griseus NBRC 13350 DNA, complete genome|-|-|loc|5029897 5030503 1 # ID=1_4279|Type=CDS|transl_table=11]	GID2
	TIGR02393	RpoD_Cterm: RNA polymerase sigma factor RpoD	Transcription	No	No	No	No	[NC_010572.1 Streptomyces griseus subsp. griseus NBRC 13350 DNA, complete genome|-|-|loc|2005871 2007416 -1 # ID=1_1685|Type=CDS|transl_table=11]	GID2
	TIGR00174	miaA: tRNA dimethylallyltransferase	Protein synthesis	No	No	No	No	[NC_010572.1 Streptomyces griseus subsp. griseus NBRC 13350 DNA, complete genome|-|-|loc|2045460 2046399 -1 # ID=1_1713|Type=CDS|transl_table=11]	GID2
	TIGR00172	maf: septum formation protein Maf	Cellular processes	No	No	No	No	[NC_010572.1 Streptomyces griseus subsp. griseus NBRC 13350 DNA, complete genome|-|-|loc|3100263 3100875 1 # ID=1_2598|Type=CDS|transl_table=11]	GID2
	TIGR00171	leuD: 3-isopropylmalate dehydratase, small subunit	Amino acid biosynthesis	No	No	No	No	[NC_010572.1 Streptomyces griseus subsp. griseus NBRC 13350 DNA, complete genome|-|-|loc|2277348 2277942 -1 # ID=1_1907|Type=CDS|transl_table=11]	GID2
	TIGR00647	DNA_bind_WhiA: DNA-binding protein WhiA	Cellular processes	No	No	No	No	[NC_010572.1 Streptomyces griseus subsp. griseus NBRC 13350 DNA, complete genome|-|-|loc|6549457 6550447 1 # ID=1_5555|Type=CDS|transl_table=11]	GID2
	TIGR01245	trpD: anthranilate phosphoribosyltransferase	Amino acid biosynthesis	No	No	No	No	[NC_010572.1 Streptomyces griseus subsp. griseus NBRC 13350 DNA, complete genome|-|-|loc|6309375 6310440 1 # ID=1_5345|Type=CDS|transl_table=11]	GID2
	TIGR00643	recG: ATP-dependent DNA helicase RecG	DNA metabolism	No	No	No	No	[NC_010572.1 Streptomyces griseus subsp. griseus NBRC 13350 DNA, complete genome|-|-|loc|2264776 2266981 -1 # ID=1_1893|Type=CDS|transl_table=11]	GID2
	TIGR00720	sda_mono: L-serine ammonia-lyase	Energy metabolism	No	No	No	No	[NC_010572.1 Streptomyces griseus subsp. griseus NBRC 13350 DNA, complete genome|-|-|loc|2419534 2420920 1 # ID=1_2027|Type=CDS|transl_table=11]	GID2
	TIGR00726	TIGR00726: YfiH family protein	Unknown function	No	No	No	No	[NC_010572.1 Streptomyces griseus subsp. griseus NBRC 13350 DNA, complete genome|-|-|loc|6378717 6379458 1 # ID=1_5408|Type=CDS|transl_table=11]	GID2
	TIGR00724	urea_amlyse_rel: biotin-dependent carboxylase uncharacterized domain	Unknown function	No	No	No	No	[NC_010572.1 Streptomyces griseus subsp. griseus NBRC 13350 DNA, complete genome|-|-|loc|3707912 3708788 -1 # ID=1_3172|Type=CDS|transl_table=11]	GID2
	TIGR00481	TIGR00481: Raf kinase inhibitor-like protein, YbhB/YbcL family	Unknown function	No	No	No	No	[NC_010572.1 Streptomyces griseus subsp. griseus NBRC 13350 DNA, complete genome|-|-|loc|6680244 6680781 -1 # ID=1_5687|Type=CDS|transl_table=11]	GID2
	TIGR00487	IF-2: translation initiation factor IF-2	Protein synthesis	No	No	No	No	[NC_010572.1 Streptomyces griseus subsp. griseus NBRC 13350 DNA, complete genome|-|-|loc|2150873 2152715 -1 # ID=1_1792|Type=CDS|transl_table=11]	GID2
	TIGR00486	YbgI_SA1388: dinuclear metal center protein, YbgI/SA1388 family	Unknown function	No	No	No	No	[NC_010572.1 Streptomyces griseus subsp. griseus NBRC 13350 DNA, complete genome|-|-|loc|6135090 6135927 1 # ID=1_5195|Type=CDS|transl_table=11]	GID2
	TIGR00485	EF-Tu: translation elongation factor Tu	Protein synthesis	Yes	No	Yes	No	[NC_010572.1 Streptomyces griseus subsp. griseus NBRC 13350 DNA, complete genome|-|-|loc|3345997 3347191 -1 # ID=1_2824|Type=CDS|transl_table=11; NC_010572.1 Streptomyces griseus subsp. griseus NBRC 13350 DNA, complete genome|-|-|loc|7415203 7416379 1 # ID=1_6227|Type=CDS|transl_table=11]	GID2
	TIGR00484	EF-G: translation elongation factor G	Protein synthesis	No	No	No	No	[NC_010572.1 Streptomyces griseus subsp. griseus NBRC 13350 DNA, complete genome|-|-|loc|3347348 3349478 -1 # ID=1_2825|Type=CDS|transl_table=11]	GID2
	TIGR02012	tigrfam_recA: protein RecA	DNA metabolism	No	No	No	No	[NC_010572.1 Streptomyces griseus subsp. griseus NBRC 13350 DNA, complete genome|-|-|loc|2061785 2062916 -1 # ID=1_1729|Type=CDS|transl_table=11]	GID2
	TIGR03552	F420_cofC: 2-phospho-L-lactate guanylyltransferase	Biosynthesis of cofactors, prosthetic groups, and carriers	No	No	No	No	[NC_010572.1 Streptomyces griseus subsp. griseus NBRC 13350 DNA, complete genome|-|-|loc|2275356 2275881 1 # ID=1_1903|Type=CDS|transl_table=11]	GID2
	TIGR00281	TIGR00281: segregation and condensation protein B	DNA metabolism	No	No	No	No	[NC_010572.1 Streptomyces griseus subsp. griseus NBRC 13350 DNA, complete genome|-|-|loc|6714580 6715237 1 # ID=1_5712|Type=CDS|transl_table=11]	GID2
	TIGR00151	ispF: 2-C-methyl-D-erythritol 2,4-cyclodiphosphate synthase	Biosynthesis of cofactors, prosthetic groups, and carriers	No	No	No	No	[NC_010572.1 Streptomyces griseus subsp. griseus NBRC 13350 DNA, complete genome|-|-|loc|4697142 4697661 1 # ID=1_3993|Type=CDS|transl_table=11]	GID2
	TIGR02866	CoxB: cytochrome c oxidase, subunit II	Energy metabolism	No	No	No	No	[NC_010572.1 Streptomyces griseus subsp. griseus NBRC 13350 DNA, complete genome|-|-|loc|6299957 6300887 1 # ID=1_5336|Type=CDS|transl_table=11]	GID2
	TIGR00043	TIGR00043: rRNA maturation RNase YbeY	Protein synthesis	No	No	No	No	[NC_010572.1 Streptomyces griseus subsp. griseus NBRC 13350 DNA, complete genome|-|-|loc|5905585 5906083 1 # ID=1_4984|Type=CDS|transl_table=11]	GID2
	TIGR00593	pola: DNA polymerase I	DNA metabolism	No	No	No	No	[NC_010572.1 Streptomyces griseus subsp. griseus NBRC 13350 DNA, complete genome|-|-|loc|6494870 6497528 1 # ID=1_5511|Type=CDS|transl_table=11]	GID2
	TIGR01632	L11_bact: ribosomal protein uL11	Protein synthesis	No	No	No	No	[NC_010572.1 Streptomyces griseus subsp. griseus NBRC 13350 DNA, complete genome|-|-|loc|3378185 3378620 -1 # ID=1_2855|Type=CDS|transl_table=11]	GID2
	TIGR00357	TIGR00357: methionine-R-sulfoxide reductase	Protein fate	No	No	No	No	[NC_010572.1 Streptomyces griseus subsp. griseus NBRC 13350 DNA, complete genome|-|-|loc|1700183 1700591 -1 # ID=1_1440|Type=CDS|transl_table=11]	GID2
	TIGR00355	purH: phosphoribosylaminoimidazolecarboxamide formyltransferase/IMP cyclohydrolase	Purines, pyrimidines, nucleosides, and nucleotides	No	No	No	No	[NC_010572.1 Streptomyces griseus subsp. griseus NBRC 13350 DNA, complete genome|-|-|loc|3210683 3212279 -1 # ID=1_2697|Type=CDS|transl_table=11]	GID2
	TIGR03843	TIGR03843: conserved hypothetical protein	Unclassified	No	No	No	No	[NC_010572.1 Streptomyces griseus subsp. griseus NBRC 13350 DNA, complete genome|-|-|loc|6835152 6835992 1 # ID=1_5824|Type=CDS|transl_table=11]	GID2
	TIGR00218	manA: mannose-6-phosphate isomerase, class I	Energy metabolism	No	No	No	No	[NC_010572.1 Streptomyces griseus subsp. griseus NBRC 13350 DNA, complete genome|-|-|loc|5280460 5281636 1 # ID=1_4491|Type=CDS|transl_table=11]	GID2
	TIGR01066	rplM_bact: ribosomal protein uL13	Protein synthesis	No	No	No	No	[NC_010572.1 Streptomyces griseus subsp. griseus NBRC 13350 DNA, complete genome|-|-|loc|3313909 3314353 -1 # ID=1_2783|Type=CDS|transl_table=11]	GID2
	TIGR01067	rplN_bact: ribosomal protein uL14	Protein synthesis	No	No	No	No	[NC_010572.1 Streptomyces griseus subsp. griseus NBRC 13350 DNA, complete genome|-|-|loc|3328984 3329353 -1 # ID=1_2805|Type=CDS|transl_table=11]	GID2
	TIGR01064	pyruv_kin: pyruvate kinase	Energy metabolism	Yes	No	Yes	No	[NC_010572.1 Streptomyces griseus subsp. griseus NBRC 13350 DNA, complete genome|-|-|loc|2510378 2511809 1 # ID=1_2091|Type=CDS|transl_table=11; NC_010572.1 Streptomyces griseus subsp. griseus NBRC 13350 DNA, complete genome|-|-|loc|6481601 6483041 1 # ID=1_5500|Type=CDS|transl_table=11]	GID2
	TIGR01063	gyrA: DNA gyrase, A subunit	DNA metabolism	No	No	No	Yes	[NC_010572.1 Streptomyces griseus subsp. griseus NBRC 13350 DNA, complete genome|-|-|loc|4332005 4334645 1 # ID=1_3685|Type=CDS|transl_table=11]	GID2
	TIGR01060	eno: phosphopyruvate hydratase	Energy metabolism	Yes	Yes	Yes	No	[NC_010572.1 Streptomyces griseus subsp. griseus NBRC 13350 DNA, complete genome|-|-|loc|5190429 5191710 1 # ID=1_4418|Type=CDS|transl_table=11; NC_010572.1 Streptomyces griseus subsp. griseus NBRC 13350 DNA, complete genome|-|-|loc|8031068 8032373 1 # ID=1_6714|Type=CDS|transl_table=11]	GID2
	TIGR01344	malate_syn_A: malate synthase A	Energy metabolism	Yes	No	Yes	No	[NC_010572.1 Streptomyces griseus subsp. griseus NBRC 13350 DNA, complete genome|-|-|loc|1520132 1521752 1 # ID=1_1281|Type=CDS|transl_table=11; NC_010572.1 Streptomyces griseus subsp. griseus NBRC 13350 DNA, complete genome|-|-|loc|1937268 1938867 1 # ID=1_1628|Type=CDS|transl_table=11]	GID2
	TIGR00945	tatC: twin arginine-targeting protein translocase TatC	Protein fate	No	No	No	No	[NC_010572.1 Streptomyces griseus subsp. griseus NBRC 13350 DNA, complete genome|-|-|loc|6871523 6872489 1 # ID=1_5856|Type=CDS|transl_table=11]	GID2
	TIGR03941	tRNA_deam_assoc: putative tRNA adenosine deaminase-associated protein	Unknown function	No	No	No	No	[NC_010572.1 Streptomyces griseus subsp. griseus NBRC 13350 DNA, complete genome|-|-|loc|4135617 4136172 1 # ID=1_3516|Type=CDS|transl_table=11]	GID2
	TIGR00550	nadA: quinolinate synthetase complex, A subunit	Biosynthesis of cofactors, prosthetic groups, and carriers	No	No	No	No	[NC_010572.1 Streptomyces griseus subsp. griseus NBRC 13350 DNA, complete genome|-|-|loc|6293416 6294595 -1 # ID=1_5330|Type=CDS|transl_table=11]	GID2
	TIGR03635	uS17_bact: ribosomal protein uS17	Protein synthesis	No	No	No	No	[NC_010572.1 Streptomyces griseus subsp. griseus NBRC 13350 DNA, complete genome|-|-|loc|3329460 3329745 -1 # ID=1_2806|Type=CDS|transl_table=11]	GID2
	TIGR02013	TIGR02013: rpoB: DNA-directed RNA polymerase, beta subunit	N/A	No	No	No	Yes	[NC_010572.1 Streptomyces griseus subsp. griseus NBRC 13350 DNA, complete genome|-|-|loc|3370884 3374370 -1 # ID=1_2850|Type=CDS|transl_table=11]	GID2
	TIGR03631	uS13_bact: ribosomal protein uS13	Protein synthesis	No	No	No	No	[NC_010572.1 Streptomyces griseus subsp. griseus NBRC 13350 DNA, complete genome|-|-|loc|3320584 3320965 -1 # ID=1_2790|Type=CDS|transl_table=11]	GID2
	TIGR03632	uS11_bact: ribosomal protein uS11	Protein synthesis	No	No	No	No	[NC_010572.1 Streptomyces griseus subsp. griseus NBRC 13350 DNA, complete genome|-|-|loc|3320075 3320480 -1 # ID=1_2789|Type=CDS|transl_table=11]	GID2
	TIGR00500	met_pdase_I: methionine aminopeptidase, type I	Protein fate	No	No	Yes	No	[NC_010572.1 Streptomyces griseus subsp. griseus NBRC 13350 DNA, complete genome|-|-|loc|1460376 1461150 1 # ID=1_1221|Type=CDS|transl_table=11; NC_010572.1 Streptomyces griseus subsp. griseus NBRC 13350 DNA, complete genome|-|-|loc|3321727 3322564 -1 # ID=1_2793|Type=CDS|transl_table=11; NC_010572.1 Streptomyces griseus subsp. griseus NBRC 13350 DNA, complete genome|-|-|loc|6169478 6170336 -1 # …	GID2
	TIGR01534	GAPDH-I: glyceraldehyde-3-phosphate dehydrogenase, type I	Energy metabolism	No	No	No	Yes	[NC_010572.1 Streptomyces griseus subsp. griseus NBRC 13350 DNA, complete genome|-|-|loc|6550686 6551697 1 # ID=1_5556|Type=CDS|transl_table=11]	GID2
	TIGR03383	urate_oxi: urate oxidase	Central intermediary metabolism	No	No	No	No	[NC_010572.1 Streptomyces griseus subsp. griseus NBRC 13350 DNA, complete genome|-|-|loc|1533798 1534722 -1 # ID=1_1293|Type=CDS|transl_table=11]	GID2
	TIGR00133	gatB: aspartyl/glutamyl-tRNA(Asn/Gln) amidotransferase, B subunit	Protein synthesis	No	No	No	No	[NC_013929.1 Streptomyces scabiei 87.22 complete genome|-|-|loc|3099923 3101438 -1 # ID=1_2623|Type=CDS|transl_table=11]	GID3
	TIGR00131	gal_kin: galactokinase	Energy metabolism	No	No	No	No	[NC_013929.1 Streptomyces scabiei 87.22 complete genome|-|-|loc|5996749 5997910 1 # ID=1_5219|Type=CDS|transl_table=11]	GID3
	TIGR00135	gatC: aspartyl/glutamyl-tRNA(Asn/Gln) amidotransferase, C subunit	Protein synthesis	No	No	No	No	[NC_013929.1 Streptomyces scabiei 87.22 complete genome|-|-|loc|3103196 3103493 -1 # ID=1_2626|Type=CDS|transl_table=11]	GID3
	TIGR00558	pdxH: pyridoxamine 5'-phosphate oxidase	Biosynthesis of cofactors, prosthetic groups, and carriers	No	No	No	No	[NC_013929.1 Streptomyces scabiei 87.22 complete genome|-|-|loc|5709797 5710451 -1 # ID=1_4960|Type=CDS|transl_table=11]	GID3
	TIGR01448	recD_rel: helicase, RecD/TraA family	Unknown function	No	No	No	No	[NC_013929.1 Streptomyces scabiei 87.22 complete genome|-|-|loc|6536993 6539255 1 # ID=1_5676|Type=CDS|transl_table=11]	GID3
	TIGR01520	FruBisAldo_II_A: fructose-bisphosphate aldolase, class II	Energy metabolism	No	No	No	No	[NC_013929.1 Streptomyces scabiei 87.22 complete genome|-|-|loc|4748810 4749833 -1 # ID=1_4076|Type=CDS|transl_table=11]	GID3
	TIGR00767	rho: transcription termination factor Rho	Transcription	No	No	No	No	[NC_013929.1 Streptomyces scabiei 87.22 complete genome|-|-|loc|3294907 3296941 -1 # ID=1_2789|Type=CDS|transl_table=11]	GID3
	TIGR00762	DegV: EDD domain protein, DegV family	Unknown function	No	No	No	No	[NC_013929.1 Streptomyces scabiei 87.22 complete genome|-|-|loc|6731591 6732437 1 # ID=1_5834|Type=CDS|transl_table=11]	GID3
	TIGR00763	lon: endopeptidase La	Protein fate	No	No	No	No	[NC_013929.1 Streptomyces scabiei 87.22 complete genome|-|-|loc|3383849 3386252 -1 # ID=1_2871|Type=CDS|transl_table=11]	GID3
	TIGR00447	pth: aminoacyl-tRNA hydrolase	Protein synthesis	No	No	No	No	[NC_013929.1 Streptomyces scabiei 87.22 complete genome|-|-|loc|6011605 6012202 -1 # ID=1_5231|Type=CDS|transl_table=11]	GID3
	TIGR02692	tRNA_CCA_actino: CCA tRNA nucleotidyltransferase	Protein synthesis	No	No	No	No	[NC_013929.1 Streptomyces scabiei 87.22 complete genome|-|-|loc|5159037 5160543 1 # ID=1_4439|Type=CDS|transl_table=11]	GID3
	TIGR00442	hisS: histidine--tRNA ligase	Protein synthesis	No	No	No	No	[NC_013929.1 Streptomyces scabiei 87.22 complete genome|-|-|loc|8293007 8294270 1 # ID=1_7250|Type=CDS|transl_table=11]	GID3
	TIGR00561	pntA: NAD(P)(+) transhydrogenase (AB-specific), alpha subunit	Energy metabolism	No	No	No	No	[NC_013929.1 Streptomyces scabiei 87.22 complete genome|-|-|loc|9861950 9863513 1 # ID=1_8536|Type=CDS|transl_table=11]	GID3
	TIGR01146	ATPsyn_F1gamma: ATP synthase F1, gamma subunit	Energy metabolism	No	No	No	No	[NC_013929.1 Streptomyces scabiei 87.22 complete genome|-|-|loc|3278710 3279628 -1 # ID=1_2773|Type=CDS|transl_table=11]	GID3
	TIGR01808	CM_M_hiGC-arch: chorismate mutase	Amino acid biosynthesis	No	No	No	No	[NC_013929.1 Streptomyces scabiei 87.22 complete genome|-|-|loc|4072786 4073110 1 # ID=1_3484|Type=CDS|transl_table=11]	GID3
	TIGR01962	NuoD: NADH dehydrogenase (quinone), D subunit	Energy metabolism	No	No	No	No	[NC_013929.1 Streptomyces scabiei 87.22 complete genome|-|-|loc|4283722 4285063 -1 # ID=1_3678|Type=CDS|transl_table=11]	GID3
	TIGR01967	DEAH_box_HrpA: RNA helicase HrpA	Unknown function	No	No	No	No	[NC_013929.1 Streptomyces scabiei 87.22 complete genome|-|-|loc|5370000 5373978 -1 # ID=1_4630|Type=CDS|transl_table=11]	GID3
	TIGR01966	RNasePH: ribonuclease PH	Transcription	No	Yes	No	No	[NC_013929.1 Streptomyces scabiei 87.22 complete genome|-|-|loc|6322137 6322875 1 # ID=1_5479|Type=CDS|transl_table=11]	GID3
	TIGR00204	dxs: 1-deoxy-D-xylulose-5-phosphate synthase	Biosynthesis of cofactors, prosthetic groups, and carriers	Yes	Yes	Yes	No	[NC_013929.1 Streptomyces scabiei 87.22 complete genome|-|-|loc|1448235 1450290 -1 # ID=1_1250|Type=CDS|transl_table=11; NC_013929.1 Streptomyces scabiei 87.22 complete genome|-|-|loc|2377281 2379201 -1 # ID=1_2025|Type=CDS|transl_table=11]	GID3
	TIGR00001	rpmI_bact: ribosomal protein bL35	Protein synthesis	No	No	No	No	[NC_013929.1 Streptomyces scabiei 87.22 complete genome|-|-|loc|8183138 8183333 1 # ID=1_7152|Type=CDS|transl_table=11]	GID3
	TIGR00009	L28: ribosomal protein bL28	Protein synthesis	Yes	No	No	No	[NC_013929.1 Streptomyces scabiei 87.22 complete genome|-|-|loc|3019089 3019275 1 # ID=1_2555|Type=CDS|transl_table=11; NC_013929.1 Streptomyces scabiei 87.22 complete genome|-|-|loc|4491923 4492160 1 # ID=1_3873|Type=CDS|transl_table=11]	GID3
	TIGR00008	infA: translation initiation factor IF-1	Protein synthesis	Yes	No	Yes	No	[NC_013929.1 Streptomyces scabiei 87.22 complete genome|-|-|loc|4146705 4146927 -1 # ID=1_3548|Type=CDS|transl_table=11; NC_013929.1 Streptomyces scabiei 87.22 complete genome|-|-|loc|9838772 9838997 -1 # ID=1_8516|Type=CDS|transl_table=11]	GID3
	TIGR00612	ispG_gcpE: 4-hydroxy-3-methylbut-2-en-1-yl diphosphate synthase	Biosynthesis of cofactors, prosthetic groups, and carriers	Yes	Yes	Yes	No	[NC_013929.1 Streptomyces scabiei 87.22 complete genome|-|-|loc|1450331 1451489 -1 # ID=1_1251|Type=CDS|transl_table=11; NC_013929.1 Streptomyces scabiei 87.22 complete genome|-|-|loc|2895223 2896360 -1 # ID=1_2454|Type=CDS|transl_table=11]	GID3
	TIGR00613	reco: DNA repair protein RecO	DNA metabolism	No	No	No	No	[NC_013929.1 Streptomyces scabiei 87.22 complete genome|-|-|loc|6857716 6858466 1 # ID=1_5988|Type=CDS|transl_table=11]	GID3
	TIGR01235	pyruv_carbox: pyruvate carboxylase	Energy metabolism	No	No	No	Yes	[NC_013929.1 Streptomyces scabiei 87.22 complete genome|-|-|loc|9079378 9082759 1 # ID=1_7903|Type=CDS|transl_table=11]	GID3
	TIGR00203	cydB: cytochrome d ubiquinol oxidase, subunit II	Energy metabolism	No	No	No	No	[NC_013929.1 Streptomyces scabiei 87.22 complete genome|-|-|loc|5202280 5203285 1 # ID=1_4478|Type=CDS|transl_table=11]	GID3
	TIGR00615	recR: recombination protein RecR	DNA metabolism	No	No	No	No	[NC_013929.1 Streptomyces scabiei 87.22 complete genome|-|-|loc|4711928 4712528 -1 # ID=1_4038|Type=CDS|transl_table=11]	GID3
	TIGR02348	GroEL: chaperonin GroL	Protein fate	No	No	Yes	No	[NC_013929.1 Streptomyces scabiei 87.22 complete genome|-|-|loc|4104858 4106484 -1 # ID=1_3506|Type=CDS|transl_table=11; NC_013929.1 Streptomyces scabiei 87.22 complete genome|-|-|loc|5618868 5620491 1 # ID=1_4874|Type=CDS|transl_table=11]	GID3
	TIGR02349	DnaJ_bact: chaperone protein DnaJ	Unclassified	Yes	No	Yes	No	[NC_013929.1 Streptomyces scabiei 87.22 complete genome|-|-|loc|4790182 4791361 -1 # ID=1_4112|Type=CDS|transl_table=11; NC_013929.1 Streptomyces scabiei 87.22 complete genome|-|-|loc|6818277 6819414 1 # ID=1_5953|Type=CDS|transl_table=11]	GID3
	TIGR02949	anti_SigH_actin: anti-sigma factor, TIGR02949 family	Transcription	No	No	No	No	[NC_013929.1 Streptomyces scabiei 87.22 complete genome|-|-|loc|3450468 3450783 -1 # ID=1_2933|Type=CDS|transl_table=11]	GID3
	TIGR02947	SigH_actino: RNA polymerase sigma-70 factor, TIGR02947 family	Unclassified	No	No	No	No	[NC_013929.1 Streptomyces scabiei 87.22 complete genome|-|-|loc|3450779 3451616 -1 # ID=1_2934|Type=CDS|transl_table=11]	GID3
	TIGR03686	pupylate_PafA: Pup--protein ligase	Protein fate	No	No	No	No	[NC_013929.1 Streptomyces scabiei 87.22 complete genome|-|-|loc|8129413 8130775 1 # ID=1_7106|Type=CDS|transl_table=11]	GID3
	TIGR03687	pupylate_cterm: ubiquitin-like protein Pup	Protein fate	No	No	No	No	[NC_013929.1 Streptomyces scabiei 87.22 complete genome|-|-|loc|8124427 8124643 1 # ID=1_7101|Type=CDS|transl_table=11]	GID3
	TIGR03688	pupylate_PafA2: proteasome accessory factor PafA2	Protein fate	No	No	No	No	[NC_013929.1 Streptomyces scabiei 87.22 complete genome|-|-|loc|8122727 8124239 1 # ID=1_7100|Type=CDS|transl_table=11]	GID3
	TIGR03689	pup_AAA: proteasome ATPase	Protein fate	No	No	No	No	[NC_013929.1 Streptomyces scabiei 87.22 complete genome|-|-|loc|8120726 8122493 1 # ID=1_7099|Type=CDS|transl_table=11]	GID3
	TIGR03442	TIGR03442: ergothioneine biosynthesis protein EgtC	Biosynthesis of cofactors, prosthetic groups, and carriers	No	No	No	No	[NC_013929.1 Streptomyces scabiei 87.22 complete genome|-|-|loc|1261218 1262034 1 # ID=1_1086|Type=CDS|transl_table=11]	GID3
	TIGR02200	GlrX_actino: glutaredoxin-like protein	Unclassified	No	No	No	No	[NC_013929.1 Streptomyces scabiei 87.22 complete genome|-|-|loc|3483848 3484091 1 # ID=1_2966|Type=CDS|transl_table=11]	GID3
	TIGR03446	mycothiol_Mca: mycothiol conjugate amidase Mca	Cellular processes	No	No	No	No	[NC_013929.1 Streptomyces scabiei 87.22 complete genome|-|-|loc|3873504 3874377 -1 # ID=1_3313|Type=CDS|transl_table=11]	GID3
	TIGR03447	mycothiol_MshC: cysteine--1-D-myo-inosityl 2-amino-2-deoxy-alpha-D-glucopyranoside ligase	Biosynthesis of cofactors, prosthetic groups, and carriers	No	Yes	No	No	[NC_013929.1 Streptomyces scabiei 87.22 complete genome|-|-|loc|8087125 8088355 1 # ID=1_7073|Type=CDS|transl_table=11]	GID3
	TIGR03448	mycothiol_MshD: mycothiol synthase	Biosynthesis of cofactors, prosthetic groups, and carriers	No	No	No	No	[NC_013929.1 Streptomyces scabiei 87.22 complete genome|-|-|loc|5526467 5527538 -1 # ID=1_4782|Type=CDS|transl_table=11]	GID3
	TIGR03449	mycothiol_MshA: D-inositol-3-phosphate glycosyltransferase	Unclassified	No	No	No	No	[NC_013929.1 Streptomyces scabiei 87.22 complete genome|-|-|loc|5564970 5566311 1 # ID=1_4822|Type=CDS|transl_table=11]	GID3
	TIGR00090	rsfS_iojap_ybeB: ribosome silencing factor	Protein synthesis	No	No	No	No	[NC_013929.1 Streptomyces scabiei 87.22 complete genome|-|-|loc|6721616 6722063 1 # ID=1_5826|Type=CDS|transl_table=11]	GID3
	TIGR00959	ffh: signal recognition particle protein	Protein fate	No	No	No	No	[NC_013929.1 Streptomyces scabiei 87.22 complete genome|-|-|loc|2984663 2986214 -1 # ID=1_2529|Type=CDS|transl_table=11]	GID3
	TIGR00092	TIGR00092: GTP-binding protein YchF	Unknown function	No	No	No	No	[NC_013929.1 Streptomyces scabiei 87.22 complete genome|-|-|loc|3774663 3775923 -1 # ID=1_3227|Type=CDS|transl_table=11]	GID3
	TIGR01308	rpmD_bact: ribosomal protein uL30	Protein synthesis	No	No	No	No	[NC_013929.1 Streptomyces scabiei 87.22 complete genome|-|-|loc|4150749 4150929 -1 # ID=1_3553|Type=CDS|transl_table=11]	GID3
	TIGR02158	PA_CoA_Oxy3: phenylacetate-CoA oxygenase, PaaI subunit	Energy metabolism	No	No	No	No	[NC_013929.1 Streptomyces scabiei 87.22 complete genome|-|-|loc|9133352 9134180 1 # ID=1_7946|Type=CDS|transl_table=11]	GID3
	TIGR00544	lgt: prolipoprotein diacylglyceryl transferase	Protein fate	No	No	No	No	[NC_013929.1 Streptomyces scabiei 87.22 complete genome|-|-|loc|7584554 7585544 1 # ID=1_6622|Type=CDS|transl_table=11]	GID3
	TIGR01981	sufD: FeS assembly protein SufD	Biosynthesis of cofactors, prosthetic groups, and carriers	No	No	No	No	[NC_013929.1 Streptomyces scabiei 87.22 complete genome|-|-|loc|7760552 7761746 1 # ID=1_6772|Type=CDS|transl_table=11]	GID3
	TIGR01980	sufB: FeS assembly protein SufB	Biosynthesis of cofactors, prosthetic groups, and carriers	No	No	No	No	[NC_013929.1 Streptomyces scabiei 87.22 complete genome|-|-|loc|7759044 7760469 1 # ID=1_6771|Type=CDS|transl_table=11]	GID3
	TIGR00262	trpA: tryptophan synthase, alpha subunit	Amino acid biosynthesis	No	No	No	No	[NC_013929.1 Streptomyces scabiei 87.22 complete genome|-|-|loc|7582691 7583510 1 # ID=1_6620|Type=CDS|transl_table=11]	GID3
	TIGR01017	rpsD_bact: ribosomal protein uS4	Protein synthesis	No	No	No	No	[NC_013929.1 Streptomyces scabiei 87.22 complete genome|-|-|loc|8296782 8297397 1 # ID=1_7253|Type=CDS|transl_table=11]	GID3
	TIGR01011	rpsB_bact: ribosomal protein uS2	Protein synthesis	No	No	No	No	[NC_013929.1 Streptomyces scabiei 87.22 complete genome|-|-|loc|2966354 2967281 -1 # ID=1_2508|Type=CDS|transl_table=11]	GID3
	TIGR00708	cobA: cob(I)yrinic acid a,c-diamide adenosyltransferase	Biosynthesis of cofactors, prosthetic groups, and carriers	No	No	No	No	[NC_013929.1 Streptomyces scabiei 87.22 complete genome|-|-|loc|7845528 7846128 -1 # ID=1_6853|Type=CDS|transl_table=11]	GID3
	TIGR00401	msrA: peptide-methionine (S)-S-oxide reductase	Protein fate	No	No	No	No	[NC_013929.1 Streptomyces scabiei 87.22 complete genome|-|-|loc|3884095 3884608 -1 # ID=1_3324|Type=CDS|transl_table=11]	GID3
	TIGR00409	proS_fam_II: proline--tRNA ligase	Protein synthesis	No	No	No	No	[NC_013929.1 Streptomyces scabiei 87.22 complete genome|-|-|loc|2891713 2893417 -1 # ID=1_2451|Type=CDS|transl_table=11]	GID3
	TIGR03705	poly_P_kin: polyphosphate kinase 1	Central intermediary metabolism	No	No	No	No	[NC_013929.1 Streptomyces scabiei 87.22 complete genome|-|-|loc|5520407 5522903 -1 # ID=1_4777|Type=CDS|transl_table=11]	GID3
	TIGR03704	PrmC_rel_meth: putative protein-(glutamine-N5) methyltransferase, unknown substrate-specific	Protein synthesis	No	Yes	No	No	[NC_013929.1 Streptomyces scabiei 87.22 complete genome|-|-|loc|9293229 9294006 1 # ID=1_8083|Type=CDS|transl_table=11]	GID3
	TIGR03701	mena_SCO4490: menaquinone biosynthesis decarboxylase, SCO4490 family	Biosynthesis of cofactors, prosthetic groups, and carriers	No	No	No	No	[NC_013929.1 Streptomyces scabiei 87.22 complete genome|-|-|loc|4315658 4317116 -1 # ID=1_3711|Type=CDS|transl_table=11]	GID3
	TIGR03819	heli_sec_ATPase: helicase/secretion neighborhood ATPase	Unclassified	No	No	No	No	[NC_013929.1 Streptomyces scabiei 87.22 complete genome|-|-|loc|4639173 4640412 -1 # ID=1_3978|Type=CDS|transl_table=11]	GID3
	TIGR00168	infC: translation initiation factor IF-3	Protein synthesis	No	No	No	No	[NC_013929.1 Streptomyces scabiei 87.22 complete genome|-|-|loc|8182269 8183007 1 # ID=1_7151|Type=CDS|transl_table=11]	GID3
	TIGR00042	TIGR00042: non-canonical purine NTP pyrophosphatase, RdgB/HAM1 family	DNA metabolism	No	Yes	No	No	[NC_013929.1 Streptomyces scabiei 87.22 complete genome|-|-|loc|6323457 6324066 1 # ID=1_5481|Type=CDS|transl_table=11]	GID3
	TIGR02970	succ_dehyd_cytB: succinate dehydrogenase, cytochrome b556 subunit	Energy metabolism	No	No	No	No	[NC_013929.1 Streptomyces scabiei 87.22 complete genome|-|-|loc|3978254 3978635 1 # ID=1_3407|Type=CDS|transl_table=11]	GID3
	TIGR00164	PS_decarb_rel: phosphatidylserine decarboxylase homolog	Unknown function	No	No	No	No	[NC_013929.1 Streptomyces scabiei 87.22 complete genome|-|-|loc|1991106 1991763 1 # ID=1_1706|Type=CDS|transl_table=11]	GID3
	TIGR00165	S18: ribosomal protein bS18	Protein synthesis	Yes	No	Yes	No	[NC_013929.1 Streptomyces scabiei 87.22 complete genome|-|-|loc|4489947 4490181 -1 # ID=1_3869|Type=CDS|transl_table=11; NC_013929.1 Streptomyces scabiei 87.22 complete genome|-|-|loc|5172764 5173001 1 # ID=1_4450|Type=CDS|transl_table=11]	GID3
	TIGR00166	S6: ribosomal protein bS6	Protein synthesis	No	No	No	No	[NC_013929.1 Streptomyces scabiei 87.22 complete genome|-|-|loc|5171757 5172048 1 # ID=1_4448|Type=CDS|transl_table=11]	GID3
	TIGR02386	rpoC_TIGR: DNA-directed RNA polymerase, beta' subunit	Transcription	No	No	No	No	[NC_013929.1 Streptomyces scabiei 87.22 complete genome|-|-|loc|4186839 4190739 -1 # ID=1_3594|Type=CDS|transl_table=11]	GID3
	TIGR02423	protocat_alph: protocatechuate 3,4-dioxygenase, alpha subunit	Energy metabolism	No	No	No	No	[NC_013929.1 Streptomyces scabiei 87.22 complete genome|-|-|loc|1530782 1531388 1 # ID=1_1322|Type=CDS|transl_table=11]	GID3
	TIGR02422	protocat_beta: protocatechuate 3,4-dioxygenase, beta subunit	Energy metabolism	No	No	No	No	[NC_013929.1 Streptomyces scabiei 87.22 complete genome|-|-|loc|1530002 1530776 1 # ID=1_1321|Type=CDS|transl_table=11]	GID3
	TIGR00653	GlnA: glutamine synthetase, type I	Amino acid biosynthesis	No	No	No	No	[NC_013929.1 Streptomyces scabiei 87.22 complete genome|-|-|loc|7401302 7402712 -1 # ID=1_6460|Type=CDS|transl_table=11]	GID3
	TIGR00651	pta: phosphate acetyltransferase	Energy metabolism	No	No	No	No	[NC_013929.1 Streptomyces scabiei 87.22 complete genome|-|-|loc|3224238 3226344 1 # ID=1_2720|Type=CDS|transl_table=11]	GID3
	TIGR00715	precor6x_red: precorrin-6x reductase	Biosynthesis of cofactors, prosthetic groups, and carriers	No	No	No	No	[NC_013929.1 Streptomyces scabiei 87.22 complete genome|-|-|loc|1105887 1106631 -1 # ID=1_952|Type=CDS|transl_table=11]	GID3
	TIGR00494	crcB: protein CrcB	Unknown function	Yes	No	Yes	No	[NC_013929.1 Streptomyces scabiei 87.22 complete genome|-|-|loc|9272119 9272647 1 # ID=1_8063|Type=CDS|transl_table=11; NC_013929.1 Streptomyces scabiei 87.22 complete genome|-|-|loc|9272643 9273018 1 # ID=1_8064|Type=CDS|transl_table=11]	GID3
	TIGR00496	frr: ribosome recycling factor	Protein synthesis	No	No	No	No	[NC_013929.1 Streptomyces scabiei 87.22 complete genome|-|-|loc|2963688 2964246 -1 # ID=1_2505|Type=CDS|transl_table=11]	GID3
	TIGR00936	ahcY: adenosylhomocysteinase	Energy metabolism	No	No	No	No	[NC_013929.1 Streptomyces scabiei 87.22 complete genome|-|-|loc|6136571 6138029 1 # ID=1_5330|Type=CDS|transl_table=11]	GID3
	TIGR00194	uvrC: excinuclease ABC subunit C	DNA metabolism	No	No	No	No	[NC_013929.1 Streptomyces scabiei 87.22 complete genome|-|-|loc|7715447 7717535 1 # ID=1_6734|Type=CDS|transl_table=11]	GID3
	TIGR00196	yjeF_cterm: YjeF family C-terminal domain	Unknown function	No	No	No	No	[NC_013929.1 Streptomyces scabiei 87.22 complete genome|-|-|loc|4134779 4136222 1 # ID=1_3534|Type=CDS|transl_table=11]	GID3
	TIGR00191	thrB: homoserine kinase	Amino acid biosynthesis	No	No	No	No	[NC_013929.1 Streptomyces scabiei 87.22 complete genome|-|-|loc|3297349 3298303 -1 # ID=1_2790|Type=CDS|transl_table=11]	GID3
	TIGR00190	thiC: phosphomethylpyrimidine synthase	Biosynthesis of cofactors, prosthetic groups, and carriers	No	No	No	No	[NC_013929.1 Streptomyces scabiei 87.22 complete genome|-|-|loc|5191991 5193836 1 # ID=1_4471|Type=CDS|transl_table=11]	GID3
	PGK	PF00162.15: Phosphoglycerate kinase	Unclassified	No	No	No	No	[NC_013929.1 Streptomyces scabiei 87.22 complete genome|-|-|loc|7725206 7726418 1 # ID=1_6740|Type=CDS|transl_table=11]	GID3
	TIGR02727	MTHFS_bact: 5-formyltetrahydrofolate cyclo-ligase	Central intermediary metabolism	No	No	No	No	[NC_013929.1 Streptomyces scabiei 87.22 complete genome|-|-|loc|5899545 5900163 -1 # ID=1_5129|Type=CDS|transl_table=11]	GID3
	TIGR02729	Obg_CgtA: Obg family GTPase CgtA	Protein synthesis	No	No	No	No	[NC_013929.1 Streptomyces scabiei 87.22 complete genome|-|-|loc|6706613 6708050 1 # ID=1_5813|Type=CDS|transl_table=11]	GID3
	TIGR02258	2_5_ligase: 2'-5' RNA ligase	Transcription	No	No	No	No	[NC_013929.1 Streptomyces scabiei 87.22 complete genome|-|-|loc|5674077 5674668 1 # ID=1_4928|Type=CDS|transl_table=11]	GID3
	TIGR00580	mfd: transcription-repair coupling factor	DNA metabolism	No	No	No	No	[NC_013929.1 Streptomyces scabiei 87.22 complete genome|-|-|loc|6033784 6037318 1 # ID=1_5247|Type=CDS|transl_table=11]	GID3
	TIGR00581	moaC: molybdenum cofactor biosynthesis protein C	Biosynthesis of cofactors, prosthetic groups, and carriers	No	No	No	No	[NC_013929.1 Streptomyces scabiei 87.22 complete genome|-|-|loc|5902572 5903055 1 # ID=1_5132|Type=CDS|transl_table=11]	GID3
	TIGR02157	PA_CoA_Oxy2: phenylacetate-CoA oxygenase, PaaH subunit	Energy metabolism	No	No	No	No	[NC_013929.1 Streptomyces scabiei 87.22 complete genome|-|-|loc|9132961 9133342 1 # ID=1_7945|Type=CDS|transl_table=11]	GID3
	TIGR02156	PA_CoA_Oxy1: phenylacetate-CoA oxygenase, PaaG subunit	Energy metabolism	No	No	No	No	[NC_013929.1 Streptomyces scabiei 87.22 complete genome|-|-|loc|9131885 9132965 1 # ID=1_7944|Type=CDS|transl_table=11]	GID3
	TIGR03534	RF_mod_PrmC: protein-(glutamine-N5) methyltransferase, release factor-specific	Protein fate	No	No	No	No	[NC_013929.1 Streptomyces scabiei 87.22 complete genome|-|-|loc|3289170 3290016 -1 # ID=1_2784|Type=CDS|transl_table=11]	GID3
	TIGR03535	DapD_actino: 2,3,4,5-tetrahydropyridine-2,6-dicarboxylate N-succinyltransferase	Unclassified	No	No	No	No	[NC_013929.1 Streptomyces scabiei 87.22 complete genome|-|-|loc|7767556 7768546 1 # ID=1_6781|Type=CDS|transl_table=11]	GID3
	TIGR00223	panD: aspartate 1-decarboxylase	Biosynthesis of cofactors, prosthetic groups, and carriers	No	No	No	No	[NC_013929.1 Streptomyces scabiei 87.22 complete genome|-|-|loc|1330971 1331391 -1 # ID=1_1147|Type=CDS|transl_table=11]	GID3
	TIGR00222	panB: 3-methyl-2-oxobutanoate hydroxymethyltransferase	Biosynthesis of cofactors, prosthetic groups, and carriers	No	No	No	No	[NC_013929.1 Streptomyces scabiei 87.22 complete genome|-|-|loc|7347112 7347979 -1 # ID=1_6411|Type=CDS|transl_table=11]	GID3
	TIGR02159	PA_CoA_Oxy4: phenylacetate-CoA oxygenase, PaaJ subunit	Energy metabolism	No	No	No	No	[NC_013929.1 Streptomyces scabiei 87.22 complete genome|-|-|loc|9134173 9134680 1 # ID=1_7947|Type=CDS|transl_table=11]	GID3
	TIGR00220	mscL: large conductance mechanosensitive channel protein	Cellular processes	No	No	No	No	[NC_013929.1 Streptomyces scabiei 87.22 complete genome|-|-|loc|5890257 5890737 -1 # ID=1_5122|Type=CDS|transl_table=11]	GID3
	TIGR01059	gyrB: DNA gyrase, B subunit	DNA metabolism	No	No	No	Yes	[NC_013929.1 Streptomyces scabiei 87.22 complete genome|-|-|loc|5132291 5134361 -1 # ID=1_4418|Type=CDS|transl_table=11]	GID3
	TIGR00343	TIGR00343: pyridoxal 5'-phosphate synthase, synthase subunit Pdx1	Biosynthesis of cofactors, prosthetic groups, and carriers	No	No	No	No	[NC_013929.1 Streptomyces scabiei 87.22 complete genome|-|-|loc|8277286 8278201 1 # ID=1_7235|Type=CDS|transl_table=11]	GID3
	TIGR00344	alaS: alanine--tRNA ligase	Protein synthesis	No	No	No	No	[NC_013929.1 Streptomyces scabiei 87.22 complete genome|-|-|loc|8298454 8301127 1 # ID=1_7256|Type=CDS|transl_table=11]	GID3
	TIGR01198	pgl: 6-phosphogluconolactonase	Energy metabolism	No	No	No	No	[NC_013929.1 Streptomyces scabiei 87.22 complete genome|-|-|loc|7743920 7744703 -1 # ID=1_6757|Type=CDS|transl_table=11]	GID3
	TIGR01050	rpsS_bact: ribosomal protein uS19	Protein synthesis	No	No	No	No	[NC_013929.1 Streptomyces scabiei 87.22 complete genome|-|-|loc|4156841 4157123 -1 # ID=1_3567|Type=CDS|transl_table=11]	GID3
	TIGR00876	tal_mycobact: transaldolase	Energy metabolism	Yes	No	No	No	[NC_013929.1 Streptomyces scabiei 87.22 complete genome|-|-|loc|1751892 1753074 1 # ID=1_1517|Type=CDS|transl_table=11; NC_013929.1 Streptomyces scabiei 87.22 complete genome|-|-|loc|7747541 7748660 -1 # ID=1_6760|Type=CDS|transl_table=11]	GID3
	TIGR00877	purD: phosphoribosylamine--glycine ligase	Purines, pyrimidines, nucleosides, and nucleotides	No	Yes	No	No	[NC_013929.1 Streptomyces scabiei 87.22 complete genome|-|-|loc|5344675 5345929 1 # ID=1_4608|Type=CDS|transl_table=11]	GID3
	TIGR01356	aroA: 3-phosphoshikimate 1-carboxyvinyltransferase	Amino acid biosynthesis	No	No	No	No	[NC_013929.1 Streptomyces scabiei 87.22 complete genome|-|-|loc|3454150 3455482 1 # ID=1_2938|Type=CDS|transl_table=11]	GID3
	TIGR00871	zwf: glucose-6-phosphate dehydrogenase	Energy metabolism	Yes	No	No	No	[NC_013929.1 Streptomyces scabiei 87.22 complete genome|-|-|loc|1753070 1754600 1 # ID=1_1518|Type=CDS|transl_table=11; NC_013929.1 Streptomyces scabiei 87.22 complete genome|-|-|loc|7746012 7747536 -1 # ID=1_6759|Type=CDS|transl_table=11]	GID3
	TIGR00878	purM: phosphoribosylformylglycinamidine cyclo-ligase	Purines, pyrimidines, nucleosides, and nucleotides	No	No	No	No	[NC_013929.1 Streptomyces scabiei 87.22 complete genome|-|-|loc|5363982 5365053 1 # ID=1_4624|Type=CDS|transl_table=11]	GID3
	TIGR03953	rplD_bact: 50S ribosomal protein uL4	Protein synthesis	No	No	No	No	[NC_013929.1 Streptomyces scabiei 87.22 complete genome|-|-|loc|4158429 4159089 -1 # ID=1_3570|Type=CDS|transl_table=11]	GID3
	TIGR03954	integ_memb_HG: integral membrane protein	Unknown function	No	No	No	No	[NC_013929.1 Streptomyces scabiei 87.22 complete genome|-|-|loc|3236405 3236747 1 # ID=1_2729|Type=CDS|transl_table=11; NC_013929.1 Streptomyces scabiei 87.22 complete genome|-|-|loc|3240619 3240979 -1 # ID=1_2736|Type=CDS|transl_table=11]	GID3
	TIGR02614	ftsW: cell division protein FtsW	Cellular processes	No	No	No	No	[NC_013929.1 Streptomyces scabiei 87.22 complete genome|-|-|loc|7527235 7528585 1 # ID=1_6570|Type=CDS|transl_table=11]	GID3
	TIGR02753	sodN: superoxide dismutase, Ni	Unclassified	No	No	No	No	[NC_013929.1 Streptomyces scabiei 87.22 complete genome|-|-|loc|3407056 3407452 1 # ID=1_2891|Type=CDS|transl_table=11]	GID3
	Methyltransf_5	PF01795.15: MraW methylase family	Unclassified	No	No	No	No	[NC_013929.1 Streptomyces scabiei 87.22 complete genome|-|-|loc|7517825 7518782 1 # ID=1_6563|Type=CDS|transl_table=11]	GID3
	TIGR02027	rpoA: DNA-directed RNA polymerase, alpha subunit	Transcription	No	No	No	No	[NC_013929.1 Streptomyces scabiei 87.22 complete genome|-|-|loc|4144297 4145320 -1 # ID=1_3544|Type=CDS|transl_table=11]	GID3
	TIGR03625	L3_bact: 50S ribosomal protein uL3	Unclassified	No	No	No	No	[NC_013929.1 Streptomyces scabiei 87.22 complete genome|-|-|loc|4159096 4159741 -1 # ID=1_3571|Type=CDS|transl_table=11]	GID3
	TIGR00539	hemN_rel: putative oxygen-independent coproporphyrinogen III oxidase	Biosynthesis of cofactors, prosthetic groups, and carriers	No	No	No	No	[NC_013929.1 Streptomyces scabiei 87.22 complete genome|-|-|loc|6813582 6814824 1 # ID=1_5948|Type=CDS|transl_table=11]	GID3
	TIGR00534	OpcA: glucose-6-phosphate dehydrogenase assembly protein OpcA	Protein fate	Yes	No	No	No	[NC_013929.1 Streptomyces scabiei 87.22 complete genome|-|-|loc|1754596 1755562 1 # ID=1_1519|Type=CDS|transl_table=11; NC_013929.1 Streptomyces scabiei 87.22 complete genome|-|-|loc|7744699 7746016 -1 # ID=1_6758|Type=CDS|transl_table=11]	GID3
	TIGR01128	holA: DNA polymerase III, delta subunit	DNA metabolism	No	No	No	No	[NC_013929.1 Streptomyces scabiei 87.22 complete genome|-|-|loc|6800414 6801401 1 # ID=1_5941|Type=CDS|transl_table=11]	GID3
	TIGR01125	TIGR01125: ribosomal protein S12 methylthiotransferase RimO	Protein synthesis	No	No	No	No	[NC_013929.1 Streptomyces scabiei 87.22 complete genome|-|-|loc|2839187 2840669 -1 # ID=1_2421|Type=CDS|transl_table=11]	GID3
	TIGR00120	ArgJ: glutamate N-acetyltransferase/amino-acid acetyltransferase	Amino acid biosynthesis	No	No	No	No	[NC_013929.1 Streptomyces scabiei 87.22 complete genome|-|-|loc|8208335 8209514 1 # ID=1_7175|Type=CDS|transl_table=11]	GID3
	TIGR00121	birA_ligase: biotin--[acetyl-CoA-carboxylase] ligase	Protein fate	No	No	No	No	[NC_013929.1 Streptomyces scabiei 87.22 complete genome|-|-|loc|3902131 3903019 -1 # ID=1_3338|Type=CDS|transl_table=11]	GID3
	TIGR00521	coaBC_dfp: phosphopantothenoylcysteine decarboxylase / phosphopantothenate--cysteine ligase	Biosynthesis of cofactors, prosthetic groups, and carriers	No	No	No	No	[NC_013929.1 Streptomyces scabiei 87.22 complete genome|-|-|loc|8323763 8324966 1 # ID=1_7279|Type=CDS|transl_table=11]	GID3
	TIGR00753	undec_PP_bacA: undecaprenyl-diphosphatase UppP	Cell envelope	Yes	No	No	No	[NC_013929.1 Streptomyces scabiei 87.22 complete genome|-|-|loc|8581244 8582120 -1 # ID=1_7493|Type=CDS|transl_table=11; NC_013929.1 Streptomyces scabiei 87.22 complete genome|-|-|loc|9273145 9273979 1 # ID=1_8065|Type=CDS|transl_table=11]	GID3
	TIGR00459	aspS_bact: aspartate--tRNA ligase	Protein synthesis	No	No	No	No	[NC_013929.1 Streptomyces scabiei 87.22 complete genome|-|-|loc|5043765 5045529 -1 # ID=1_4347|Type=CDS|transl_table=11]	GID3
	TIGR00755	ksgA: ribosomal RNA small subunit methyltransferase A	Protein synthesis	No	No	No	No	[NC_013929.1 Streptomyces scabiei 87.22 complete genome|-|-|loc|5976643 5977594 1 # ID=1_5206|Type=CDS|transl_table=11]	GID3
	TIGR02504	NrdJ_Z: ribonucleoside-diphosphate reductase, adenosylcobalamin-dependent	Purines, pyrimidines, nucleosides, and nucleotides	No	No	No	No	[NC_013929.1 Streptomyces scabiei 87.22 complete genome|-|-|loc|2785588 2788486 -1 # ID=1_2376|Type=CDS|transl_table=11]	GID3
	TIGR00759	aceE: pyruvate dehydrogenase (acetyl-transferring), homodimeric type	Unclassified	Yes	No	Yes	No	[NC_013929.1 Streptomyces scabiei 87.22 complete genome|-|-|loc|7123533 7126281 -1 # ID=1_6207|Type=CDS|transl_table=11; NC_013929.1 Streptomyces scabiei 87.22 complete genome|-|-|loc|7416715 7419418 -1 # ID=1_6475|Type=CDS|transl_table=11]	GID3
	TIGR01430	aden_deam: adenosine deaminase	Unclassified	Yes	Yes	Yes	No	[NC_013929.1 Streptomyces scabiei 87.22 complete genome|-|-|loc|2943107 2944202 1 # ID=1_2486|Type=CDS|transl_table=11; NC_013929.1 Streptomyces scabiei 87.22 complete genome|-|-|loc|3929990 3931154 -1 # ID=1_3366|Type=CDS|transl_table=11; NC_013929.1 Streptomyces scabiei 87.22 complete genome|-|-|loc|4201944 4202988 1 # ID=1_3604|Type=CDS|transl_table=11; NC_013929.1 Streptomyces scabiei 87.22 c…	GID3
	TIGR00456	argS: arginine--tRNA ligase	Protein synthesis	No	No	No	No	[NC_013929.1 Streptomyces scabiei 87.22 complete genome|-|-|loc|4369015 4370785 1 # ID=1_3766|Type=CDS|transl_table=11]	GID3
	TIGR00018	panC: pantoate--beta-alanine ligase	Biosynthesis of cofactors, prosthetic groups, and carriers	No	No	No	No	[NC_013929.1 Streptomyces scabiei 87.22 complete genome|-|-|loc|4447302 4448304 -1 # ID=1_3832|Type=CDS|transl_table=11]	GID3
	TIGR00392	ileS: isoleucine--tRNA ligase	Protein synthesis	No	No	No	No	[NC_013929.1 Streptomyces scabiei 87.22 complete genome|-|-|loc|7536119 7539263 -1 # ID=1_6579|Type=CDS|transl_table=11]	GID3
	TIGR01970	DEAH_box_HrpB: ATP-dependent helicase HrpB	Unknown function	No	No	No	No	[NC_013929.1 Streptomyces scabiei 87.22 complete genome|-|-|loc|7646865 7649394 -1 # ID=1_6672|Type=CDS|transl_table=11]	GID3
	TIGR00396	leuS_bact: leucine--tRNA ligase	Protein synthesis	No	No	No	No	[NC_013929.1 Streptomyces scabiei 87.22 complete genome|-|-|loc|6727466 6730340 1 # ID=1_5832|Type=CDS|transl_table=11]	GID3
	TIGR00011	YbaK_EbsC: Cys-tRNA(Pro) deacylase	Protein synthesis	No	No	No	No	[NC_013929.1 Streptomyces scabiei 87.22 complete genome|-|-|loc|7565212 7565713 -1 # ID=1_6600|Type=CDS|transl_table=11]	GID3
	TIGR00012	L29: ribosomal protein uL29	Protein synthesis	No	No	No	No	[NC_013929.1 Streptomyces scabiei 87.22 complete genome|-|-|loc|4154968 4155193 -1 # ID=1_3563|Type=CDS|transl_table=11]	GID3
	TIGR00398	metG: methionine--tRNA ligase	Protein synthesis	No	No	No	No	[NC_013929.1 Streptomyces scabiei 87.22 complete genome|-|-|loc|5030591 5032325 1 # ID=1_4332|Type=CDS|transl_table=11]	GID3
	TIGR02927	SucB_Actino: 2-oxoglutarate dehydrogenase, E2 component, dihydrolipoamide succinyltransferase	Unclassified	No	No	No	Yes	[NC_013929.1 Streptomyces scabiei 87.22 complete genome|-|-|loc|7420758 7422564 -1 # ID=1_6477|Type=CDS|transl_table=11]	GID3
	TIGR00016	ackA: acetate kinase	Energy metabolism	No	No	No	No	[NC_013929.1 Streptomyces scabiei 87.22 complete genome|-|-|loc|3226340 3227570 1 # ID=1_2721|Type=CDS|transl_table=11]	GID3
	TIGR00017	cmk: cytidylate kinase	Purines, pyrimidines, nucleosides, and nucleotides	No	No	No	No	[NC_013929.1 Streptomyces scabiei 87.22 complete genome|-|-|loc|7959839 7960517 1 # ID=1_6959|Type=CDS|transl_table=11]	GID3
	TIGR01228	hutU: urocanate hydratase	Energy metabolism	No	No	No	No	[NC_013929.1 Streptomyces scabiei 87.22 complete genome|-|-|loc|6077978 6079643 1 # ID=1_5284|Type=CDS|transl_table=11]	GID3
	TIGR00150	T6A_YjeE: tRNA threonylcarbamoyl adenosine modification protein YjeE	Protein synthesis	No	No	No	No	[NC_013929.1 Streptomyces scabiei 87.22 complete genome|-|-|loc|4127846 4128293 -1 # ID=1_3528|Type=CDS|transl_table=11]	GID3
	TIGR00152	TIGR00152: dephospho-CoA kinase	Biosynthesis of cofactors, prosthetic groups, and carriers	No	No	No	No	[NC_013929.1 Streptomyces scabiei 87.22 complete genome|-|-|loc|7653440 7654070 1 # ID=1_6676|Type=CDS|transl_table=11]	GID3
	TIGR00154	ispE: 4-(cytidine 5'-diphospho)-2-C-methyl-D-erythritol kinase	Biosynthesis of cofactors, prosthetic groups, and carriers	No	No	No	No	[NC_013929.1 Streptomyces scabiei 87.22 complete genome|-|-|loc|5977590 5978505 1 # ID=1_5207|Type=CDS|transl_table=11]	GID3
	TIGR00157	TIGR00157: ribosome small subunit-dependent GTPase A	Protein synthesis	Yes	No	Yes	No	[NC_013929.1 Streptomyces scabiei 87.22 complete genome|-|-|loc|2186855 2187965 -1 # ID=1_1869|Type=CDS|transl_table=11; NC_013929.1 Streptomyces scabiei 87.22 complete genome|-|-|loc|3455498 3456512 1 # ID=1_2939|Type=CDS|transl_table=11]	GID3
	TIGR00158	L9: ribosomal protein bL9	Protein synthesis	No	No	No	No	[NC_013929.1 Streptomyces scabiei 87.22 complete genome|-|-|loc|5173019 5173466 1 # ID=1_4451|Type=CDS|transl_table=11]	GID3
	TIGR01389	recQ: ATP-dependent DNA helicase RecQ	DNA metabolism	No	No	No	No	[NC_013929.1 Streptomyces scabiei 87.22 complete genome|-|-|loc|4268380 4270444 -1 # ID=1_3667|Type=CDS|transl_table=11]	GID3
	TIGR00981	rpsL_bact: ribosomal protein uS12	Protein synthesis	No	No	No	No	[NC_013929.1 Streptomyces scabiei 87.22 complete genome|-|-|loc|4179901 4180273 -1 # ID=1_3588|Type=CDS|transl_table=11]	GID3
	TIGR00179	murB: UDP-N-acetylenolpyruvoylglucosamine reductase	Cell envelope	No	No	No	No	[NC_013929.1 Streptomyces scabiei 87.22 complete genome|-|-|loc|4202997 4204053 -1 # ID=1_3605|Type=CDS|transl_table=11]	GID3
	TIGR03815	CpaE_hom_Actino: helicase/secretion neighborhood CpaE-like protein	Unclassified	No	No	No	No	[NC_013929.1 Streptomyces scabiei 87.22 complete genome|-|-|loc|4640482 4641655 -1 # ID=1_3979|Type=CDS|transl_table=11]	GID3
	TIGR01900	dapE-gram_pos: succinyl-diaminopimelate desuccinylase	Amino acid biosynthesis	No	No	No	No	[NC_013929.1 Streptomyces scabiei 87.22 complete genome|-|-|loc|3541424 3542504 -1 # ID=1_3015|Type=CDS|transl_table=11]	GID3
	TIGR02210	rodA_shape: rod shape-determining protein RodA	Cellular processes	No	No	No	No	[NC_013929.1 Streptomyces scabiei 87.22 complete genome|-|-|loc|6689214 6690411 1 # ID=1_5801|Type=CDS|transl_table=11]	GID3
	TIGR02412	pepN_strep_liv: aminopeptidase N	Unclassified	Yes	No	No	No	[NC_013929.1 Streptomyces scabiei 87.22 complete genome|-|-|loc|6631081 6633664 -1 # ID=1_5756|Type=CDS|transl_table=11; NC_013929.1 Streptomyces scabiei 87.22 complete genome|-|-|loc|6645636 6648231 -1 # ID=1_5765|Type=CDS|transl_table=11; NC_013929.1 Streptomyces scabiei 87.22 complete genome|-|-|loc|7615780 7618285 1 # ID=1_6648|Type=CDS|transl_table=11]	GID3
	TIGR03346	chaperone_ClpB: ATP-dependent chaperone protein ClpB	Protein fate	Yes	No	No	No	[NC_013929.1 Streptomyces scabiei 87.22 complete genome|-|-|loc|4764792 4767408 -1 # ID=1_4089|Type=CDS|transl_table=11; NC_013929.1 Streptomyces scabiei 87.22 complete genome|-|-|loc|9450746 9453386 1 # ID=1_8168|Type=CDS|transl_table=11]	GID3
	TIGR00302	TIGR00302: phosphoribosylformylglycinamidine synthase, purS protein	Purines, pyrimidines, nucleosides, and nucleotides	No	No	No	No	[NC_013929.1 Streptomyces scabiei 87.22 complete genome|-|-|loc|5356684 5356948 1 # ID=1_4617|Type=CDS|transl_table=11]	GID3
	TIGR03188	histidine_hisI: phosphoribosyl-ATP diphosphatase	Amino acid biosynthesis	No	No	No	No	[NC_013929.1 Streptomyces scabiei 87.22 complete genome|-|-|loc|8361113 8361386 1 # ID=1_7312|Type=CDS|transl_table=11]	GID3
	TIGR01091	upp: uracil phosphoribosyltransferase	Purines, pyrimidines, nucleosides, and nucleotides	No	No	No	No	[NC_013929.1 Streptomyces scabiei 87.22 complete genome|-|-|loc|5310001 5310691 1 # ID=1_4571|Type=CDS|transl_table=11]	GID3
	TIGR03180	UraD_2: OHCU decarboxylase	Unclassified	No	No	No	No	[NC_013929.1 Streptomyces scabiei 87.22 complete genome|-|-|loc|2087653 2088172 -1 # ID=1_1790|Type=CDS|transl_table=11]	GID3
	TIGR01311	glycerol_kin: glycerol kinase	Energy metabolism	No	No	No	No	[NC_013929.1 Streptomyces scabiei 87.22 complete genome|-|-|loc|8102576 8104115 -1 # ID=1_7086|Type=CDS|transl_table=11]	GID3
	TIGR01312	XylB: xylulokinase	Energy metabolism	No	No	No	No	[NC_013929.1 Streptomyces scabiei 87.22 complete genome|-|-|loc|8850034 8851480 -1 # ID=1_7710|Type=CDS|transl_table=11]	GID3
	TIGR00228	ruvC: crossover junction endodeoxyribonuclease RuvC	DNA metabolism	No	No	No	No	[NC_013929.1 Streptomyces scabiei 87.22 complete genome|-|-|loc|8279733 8280264 1 # ID=1_7238|Type=CDS|transl_table=11]	GID3
	TIGR00577	fpg: DNA-formamidopyrimidine glycosylase	DNA metabolism	No	No	No	No	[NC_013929.1 Streptomyces scabiei 87.22 complete genome|-|-|loc|3004434 3005295 -1 # ID=1_2544|Type=CDS|transl_table=11]	GID3
	TIGR01751	crot-CoA-red: crotonyl-CoA carboxylase/reductase	Unclassified	Yes	Yes	No	No	[NC_013929.1 Streptomyces scabiei 87.22 complete genome|-|-|loc|1984817 1986155 1 # ID=1_1701|Type=CDS|transl_table=11; NC_013929.1 Streptomyces scabiei 87.22 complete genome|-|-|loc|8832524 8833940 1 # ID=1_7694|Type=CDS|transl_table=11]	GID3
	TIGR00575	dnlj: DNA ligase, NAD-dependent	DNA metabolism	Yes	No	Yes	No	[NC_013929.1 Streptomyces scabiei 87.22 complete genome|-|-|loc|3106390 3108610 -1 # ID=1_2628|Type=CDS|transl_table=11; NC_013929.1 Streptomyces scabiei 87.22 complete genome|-|-|loc|9238821 9240915 -1 # ID=1_8040|Type=CDS|transl_table=11]	GID3
	TIGR00379	cobB: cobyrinic acid a,c-diamide synthase	Biosynthesis of cofactors, prosthetic groups, and carriers	No	No	No	No	[NC_013929.1 Streptomyces scabiei 87.22 complete genome|-|-|loc|7844156 7845524 -1 # ID=1_6852|Type=CDS|transl_table=11]	GID3
	TIGR01169	rplA_bact: ribosomal protein uL1	Protein synthesis	No	No	No	No	[NC_013929.1 Streptomyces scabiei 87.22 complete genome|-|-|loc|4197460 4198186 -1 # ID=1_3599|Type=CDS|transl_table=11]	GID3
	TIGR00273	TIGR00273: iron-sulfur cluster-binding protein	Energy metabolism	No	No	No	No	[NC_013929.1 Streptomyces scabiei 87.22 complete genome|-|-|loc|1067403 1068891 1 # ID=1_919|Type=CDS|transl_table=11]	GID3
	TIGR00274	TIGR00274: N-acetylmuramic acid 6-phosphate etherase	Cell envelope	No	No	No	No	[NC_013929.1 Streptomyces scabiei 87.22 complete genome|-|-|loc|5629710 5630709 -1 # ID=1_4889|Type=CDS|transl_table=11]	GID3
	TIGR01163	rpe: ribulose-phosphate 3-epimerase	Energy metabolism	No	No	No	No	[NC_013929.1 Streptomyces scabiei 87.22 complete genome|-|-|loc|8334461 8335148 1 # ID=1_7286|Type=CDS|transl_table=11]	GID3
	TIGR01162	purE: phosphoribosylaminoimidazole carboxylase, catalytic subunit	Purines, pyrimidines, nucleosides, and nucleotides	No	No	No	No	[NC_013929.1 Streptomyces scabiei 87.22 complete genome|-|-|loc|6097612 6098137 1 # ID=1_5299|Type=CDS|transl_table=11]	GID3
	TIGR01161	purK: phosphoribosylaminoimidazole carboxylase, ATPase subunit	Purines, pyrimidines, nucleosides, and nucleotides	No	No	No	No	[NC_013929.1 Streptomyces scabiei 87.22 complete genome|-|-|loc|6096497 6097616 1 # ID=1_5298|Type=CDS|transl_table=11]	GID3
	TIGR01994	SUF_scaf_2: SUF system FeS assembly protein, NifU family	Biosynthesis of cofactors, prosthetic groups, and carriers	No	No	No	No	[NC_013929.1 Streptomyces scabiei 87.22 complete genome|-|-|loc|7764104 7764575 1 # ID=1_6776|Type=CDS|transl_table=11]	GID3
	TIGR01164	rplP_bact: ribosomal protein uL16	Protein synthesis	No	No	No	No	[NC_013929.1 Streptomyces scabiei 87.22 complete genome|-|-|loc|4155192 4155612 -1 # ID=1_3564|Type=CDS|transl_table=11]	GID3
	TIGR01369	CPSaseII_lrg: carbamoyl-phosphate synthase, large subunit	Purines, pyrimidines, nucleosides, and nucleotides	No	No	No	No	[NC_013929.1 Streptomyces scabiei 87.22 complete genome|-|-|loc|8316721 8320030 1 # ID=1_7273|Type=CDS|transl_table=11]	GID3
	TIGR01009	rpsC_bact: ribosomal protein uS3	Protein synthesis	No	No	No	No	[NC_013929.1 Streptomyces scabiei 87.22 complete genome|-|-|loc|4155617 4156451 -1 # ID=1_3565|Type=CDS|transl_table=11]	GID3
	TIGR00473	pssA: CDP-diacylglycerol-serine O-phosphatidyltransferase	Fatty acid and phospholipid metabolism	No	No	No	No	[NC_013929.1 Streptomyces scabiei 87.22 complete genome|-|-|loc|1991749 1992619 1 # ID=1_1707|Type=CDS|transl_table=11]	GID3
	TIGR03960	rSAM_fuse_unch: radical SAM family uncharacterized protein	Unknown function	No	No	No	No	[NC_013929.1 Streptomyces scabiei 87.22 complete genome|-|-|loc|6692165 6694121 1 # ID=1_5803|Type=CDS|transl_table=11]	GID3
	TIGR00414	serS: serine--tRNA ligase	Protein synthesis	No	No	No	No	[NC_013929.1 Streptomyces scabiei 87.22 complete genome|-|-|loc|5220926 5222165 -1 # ID=1_4493|Type=CDS|transl_table=11]	GID3
	TIGR00416	sms: DNA repair protein RadA	DNA metabolism	No	No	No	No	[NC_013929.1 Streptomyces scabiei 87.22 complete genome|-|-|loc|4423150 4424560 1 # ID=1_3809|Type=CDS|transl_table=11]	GID3
	TIGR00418	thrS: threonine--tRNA ligase	Protein synthesis	No	No	No	No	[NC_013929.1 Streptomyces scabiei 87.22 complete genome|-|-|loc|8265564 8267541 1 # ID=1_7226|Type=CDS|transl_table=11]	GID3
	TIGR00419	tim: triose-phosphate isomerase	Energy metabolism	No	No	No	No	[NC_013929.1 Streptomyces scabiei 87.22 complete genome|-|-|loc|7726424 7727318 1 # ID=1_6741|Type=CDS|transl_table=11]	GID3
	TIGR03654	L6_bact: ribosomal protein uL6	Protein synthesis	No	No	No	No	[NC_013929.1 Streptomyces scabiei 87.22 complete genome|-|-|loc|4151963 4152503 -1 # ID=1_3556|Type=CDS|transl_table=11]	GID3
	TIGR01051	topA_bact: DNA topoisomerase I	DNA metabolism	No	No	No	No	[NC_013929.1 Streptomyces scabiei 87.22 complete genome|-|-|loc|4598088 4600935 -1 # ID=1_3946|Type=CDS|transl_table=11]	GID3
	TIGR00055	uppS: di-trans,poly-cis-decaprenylcistransferase	Cell envelope	No	Yes	Yes	No	[NC_013929.1 Streptomyces scabiei 87.22 complete genome|-|-|loc|2625764 2627504 -1 # ID=1_2239|Type=CDS|transl_table=11; NC_013929.1 Streptomyces scabiei 87.22 complete genome|-|-|loc|3801612 3802611 1 # ID=1_3250|Type=CDS|transl_table=11; NC_013929.1 Streptomyces scabiei 87.22 complete genome|-|-|loc|6858576 6859413 1 # ID=1_5989|Type=CDS|transl_table=11]	GID3
	TIGR00057	TIGR00057: tRNA threonylcarbamoyl adenosine modification protein, Sua5/YciO/YrdC/YwlC family	Protein synthesis	Yes	No	Yes	No	[NC_013929.1 Streptomyces scabiei 87.22 complete genome|-|-|loc|880671 881292 1 # ID=1_757|Type=CDS|transl_table=11; NC_013929.1 Streptomyces scabiei 87.22 complete genome|-|-|loc|3288451 3289099 -1 # ID=1_2783|Type=CDS|transl_table=11]	GID3
	TIGR00119	acolac_sm: acetolactate synthase, small subunit	Amino acid biosynthesis	No	No	No	No	[NC_013929.1 Streptomyces scabiei 87.22 complete genome|-|-|loc|3082645 3083173 -1 # ID=1_2611|Type=CDS|transl_table=11]	GID3
	TIGR00118	acolac_lg: acetolactate synthase, large subunit, biosynthetic type	Amino acid biosynthesis	No	No	No	No	[NC_013929.1 Streptomyces scabiei 87.22 complete genome|-|-|loc|3083194 3085063 -1 # ID=1_2612|Type=CDS|transl_table=11]	GID3
	TIGR02960	SigX5: RNA polymerase sigma-70 factor, TIGR02960 family	Unclassified	No	No	No	No	[NC_013929.1 Streptomyces scabiei 87.22 complete genome|-|-|loc|3934630 3935635 1 # ID=1_3370|Type=CDS|transl_table=11]	GID3
	TIGR02961	allantoicase: allantoicase	Purines, pyrimidines, nucleosides, and nucleotides	No	No	No	No	[NC_013929.1 Streptomyces scabiei 87.22 complete genome|-|-|loc|2063444 2064584 -1 # ID=1_1767|Type=CDS|transl_table=11]	GID3
	TIGR00115	tig: trigger factor	Protein fate	No	No	No	No	[NC_013929.1 Streptomyces scabiei 87.22 complete genome|-|-|loc|6672014 6673415 1 # ID=1_5787|Type=CDS|transl_table=11]	GID3
	TIGR00114	lumazine-synth: 6,7-dimethyl-8-ribityllumazine synthase	Biosynthesis of cofactors, prosthetic groups, and carriers	No	No	No	No	[NC_013929.1 Streptomyces scabiei 87.22 complete genome|-|-|loc|8360593 8361079 1 # ID=1_7311|Type=CDS|transl_table=11]	GID3
	TIGR00116	tsf: translation elongation factor Ts	Protein synthesis	No	No	No	No	[NC_013929.1 Streptomyces scabiei 87.22 complete genome|-|-|loc|2965358 2966195 -1 # ID=1_2507|Type=CDS|transl_table=11]	GID3
	TIGR00059	L17: ribosomal protein bL17	Protein synthesis	No	No	No	No	[NC_013929.1 Streptomyces scabiei 87.22 complete genome|-|-|loc|4143626 4144133 -1 # ID=1_3543|Type=CDS|transl_table=11]	GID3
	TIGR00663	TIGR00663: dnan: DNA polymerase III, beta subunit	N/A	No	No	No	Yes	[NC_013929.1 Streptomyces scabiei 87.22 complete genome|-|-|loc|5137596 5138850 -1 # ID=1_4422|Type=CDS|transl_table=11]	GID3
	TIGR01260	ATP_synt_c: ATP synthase F0, C subunit	Energy metabolism	No	No	No	No	[NC_013929.1 Streptomyces scabiei 87.22 complete genome|-|-|loc|3282781 3283015 -1 # ID=1_2777|Type=CDS|transl_table=11]	GID3
	TIGR00665	DnaB: replicative DNA helicase	DNA metabolism	No	No	No	No	[NC_013929.1 Streptomyces scabiei 87.22 complete genome|-|-|loc|5175477 5176956 1 # ID=1_4453|Type=CDS|transl_table=11]	GID3
	TIGR00461	gcvP: glycine dehydrogenase	Energy metabolism	No	No	No	No	[NC_013929.1 Streptomyces scabiei 87.22 complete genome|-|-|loc|8442712 8445676 1 # ID=1_7377|Type=CDS|transl_table=11]	GID3
	TIGR00465	ilvC: ketol-acid reductoisomerase	Amino acid biosynthesis	No	No	No	No	[NC_013929.1 Streptomyces scabiei 87.22 complete genome|-|-|loc|3081525 3082527 -1 # ID=1_2610|Type=CDS|transl_table=11]	GID3
	TIGR00464	gltX_bact: glutamate--tRNA ligase	Protein synthesis	Yes	No	Yes	No	[NC_013929.1 Streptomyces scabiei 87.22 complete genome|-|-|loc|2440572 2441844 1 # ID=1_2059|Type=CDS|transl_table=11; NC_013929.1 Streptomyces scabiei 87.22 complete genome|-|-|loc|3033535 3035011 -1 # ID=1_2573|Type=CDS|transl_table=11]	GID3
	TIGR00467	lysS_arch: lysine--tRNA ligase	Protein synthesis	No	No	No	No	[NC_013929.1 Streptomyces scabiei 87.22 complete genome|-|-|loc|4366781 4368530 -1 # ID=1_3765|Type=CDS|transl_table=11]	GID3
	TIGR00468	pheS: phenylalanine--tRNA ligase, alpha subunit	Protein synthesis	No	No	No	No	[NC_013929.1 Streptomyces scabiei 87.22 complete genome|-|-|loc|8186333 8187479 1 # ID=1_7156|Type=CDS|transl_table=11]	GID3
	TIGR02082	metH: methionine synthase	Amino acid biosynthesis	No	No	No	No	[NC_013929.1 Streptomyces scabiei 87.22 complete genome|-|-|loc|8106491 8110019 1 # ID=1_7089|Type=CDS|transl_table=11]	GID3
	TIGR03438	egtD_ergothio: dimethylhistidine N-methyltransferase	Biosynthesis of cofactors, prosthetic groups, and carriers	No	No	No	No	[NC_013929.1 Streptomyces scabiei 87.22 complete genome|-|-|loc|1262030 1262993 1 # ID=1_1087|Type=CDS|transl_table=11]	GID3
	TIGR00020	prfB: peptide chain release factor 2	Protein synthesis	No	No	No	No	[NC_013929.1 Streptomyces scabiei 87.22 complete genome|-|-|loc|6213819 6214878 1 # ID=1_5380|Type=CDS|transl_table=11]	GID3
	TIGR00029	S20: ribosomal protein bS20	Protein synthesis	No	No	No	No	[NC_013929.1 Streptomyces scabiei 87.22 complete genome|-|-|loc|6801810 6802077 -1 # ID=1_5942|Type=CDS|transl_table=11]	GID3
	TIGR01828	pyru_phos_dikin: pyruvate, phosphate dikinase	Energy metabolism	Yes	No	No	No	[NC_013929.1 Streptomyces scabiei 87.22 complete genome|-|-|loc|1197905 1200593 1 # ID=1_1030|Type=CDS|transl_table=11; NC_013929.1 Streptomyces scabiei 87.22 complete genome|-|-|loc|6879053 6881801 1 # ID=1_6009|Type=CDS|transl_table=11]	GID3
	TIGR03263	guanyl_kin: guanylate kinase	Purines, pyrimidines, nucleosides, and nucleotides	No	No	No	No	[NC_013929.1 Streptomyces scabiei 87.22 complete genome|-|-|loc|8322702 8323296 1 # ID=1_7277|Type=CDS|transl_table=11]	GID3
	TIGR00186	rRNA_methyl_3: RNA methyltransferase, TrmH family, group 3	Protein synthesis	No	No	No	No	[NC_013929.1 Streptomyces scabiei 87.22 complete genome|-|-|loc|5584564 5585506 1 # ID=1_4843|Type=CDS|transl_table=11]	GID3
	TIGR00187	ribE: riboflavin synthase, alpha subunit	Biosynthesis of cofactors, prosthetic groups, and carriers	No	No	No	No	[NC_013929.1 Streptomyces scabiei 87.22 complete genome|-|-|loc|8357993 8358614 1 # ID=1_7308|Type=CDS|transl_table=11]	GID3
	TIGR03144	cytochr_II_ccsB: cytochrome c-type biogenesis protein CcsB	Protein fate	No	No	No	No	[NC_013929.1 Streptomyces scabiei 87.22 complete genome|-|-|loc|4333415 4334543 -1 # ID=1_3734|Type=CDS|transl_table=11]	GID3
	TIGR00180	parB_part: ParB/RepB/Spo0J family partition protein	Unclassified	No	No	No	No	[NC_013929.1 Streptomyces scabiei 87.22 complete genome|-|-|loc|5147231 5148170 1 # ID=1_4430|Type=CDS|transl_table=11]	GID3
	TIGR01216	ATP_synt_epsi: ATP synthase F1, epsilon subunit	Energy metabolism	No	No	No	No	[NC_013929.1 Streptomyces scabiei 87.22 complete genome|-|-|loc|3276771 3277146 -1 # ID=1_2771|Type=CDS|transl_table=11]	GID3
	TIGR01798	cit_synth_I: citrate (Si)-synthase	Energy metabolism	No	No	No	No	[NC_013929.1 Streptomyces scabiei 87.22 complete genome|-|-|loc|6539501 6540803 1 # ID=1_5677|Type=CDS|transl_table=11]	GID3
	TIGR01795	CM_mono_cladeE: chorismate mutase	Amino acid biosynthesis	No	No	No	No	[NC_013929.1 Streptomyces scabiei 87.22 complete genome|-|-|loc|7614662 7615097 1 # ID=1_6646|Type=CDS|transl_table=11]	GID3
	TIGR00239	2oxo_dh_E1: oxoglutarate dehydrogenase (succinyl-transferring), E1 component	Energy metabolism	No	No	No	No	[NC_013929.1 Streptomyces scabiei 87.22 complete genome|-|-|loc|3391068 3394830 1 # ID=1_2876|Type=CDS|transl_table=11]	GID3
	TIGR00234	tyrS: tyrosine--tRNA ligase	Protein synthesis	No	No	No	No	[NC_013929.1 Streptomyces scabiei 87.22 complete genome|-|-|loc|7886818 7888087 -1 # ID=1_6895|Type=CDS|transl_table=11]	GID3
	TIGR02227	sigpep_I_bact: signal peptidase I	Protein fate	Yes	No	Yes	No	[NC_013929.1 Streptomyces scabiei 87.22 complete genome|-|-|loc|2974435 2975182 -1 # ID=1_2517|Type=CDS|transl_table=11; NC_013929.1 Streptomyces scabiei 87.22 complete genome|-|-|loc|2975260 2976151 -1 # ID=1_2518|Type=CDS|transl_table=11; NC_013929.1 Streptomyces scabiei 87.22 complete genome|-|-|loc|2976116 2977247 -1 # ID=1_2519|Type=CDS|transl_table=11; NC_013929.1 Streptomyces scabiei 87.22…	GID3
	TIGR00237	xseA: exodeoxyribonuclease VII, large subunit	DNA metabolism	No	No	No	No	[NC_013929.1 Streptomyces scabiei 87.22 complete genome|-|-|loc|3778973 3780230 1 # ID=1_3231|Type=CDS|transl_table=11]	GID3
	TIGR00233	trpS: tryptophan--tRNA ligase	Protein synthesis	Yes	No	Yes	No	[NC_013929.1 Streptomyces scabiei 87.22 complete genome|-|-|loc|4017608 4018622 -1 # ID=1_3440|Type=CDS|transl_table=11; NC_013929.1 Streptomyces scabiei 87.22 complete genome|-|-|loc|4405641 4406637 1 # ID=1_3794|Type=CDS|transl_table=11]	GID3
	TIGR00337	PyrG: CTP synthase	Purines, pyrimidines, nucleosides, and nucleotides	No	No	No	No	[NC_013929.1 Streptomyces scabiei 87.22 complete genome|-|-|loc|7942480 7944139 1 # ID=1_6943|Type=CDS|transl_table=11]	GID3
	TIGR01049	rpsJ_bact: ribosomal protein uS10	Protein synthesis	No	No	No	No	[NC_013929.1 Streptomyces scabiei 87.22 complete genome|-|-|loc|4159758 4160067 -1 # ID=1_3572|Type=CDS|transl_table=11]	GID3
	TIGR01044	rplV_bact: ribosomal protein uL22	Protein synthesis	No	No	No	No	[NC_013929.1 Streptomyces scabiei 87.22 complete genome|-|-|loc|4156450 4156798 -1 # ID=1_3566|Type=CDS|transl_table=11]	GID3
	TIGR01959	nuoF_fam: NADH oxidoreductase (quinone), F subunit	Energy metabolism	No	No	No	No	[NC_013929.1 Streptomyces scabiei 87.22 complete genome|-|-|loc|4281507 4282863 -1 # ID=1_3676|Type=CDS|transl_table=11]	GID3
	TIGR00962	atpA: ATP synthase F1, alpha subunit	Energy metabolism	No	No	No	No	[NC_013929.1 Streptomyces scabiei 87.22 complete genome|-|-|loc|3279649 3281245 -1 # ID=1_2774|Type=CDS|transl_table=11]	GID3
	TIGR00963	secA: preprotein translocase, SecA subunit	Protein fate	No	No	No	No	[NC_013929.1 Streptomyces scabiei 87.22 complete genome|-|-|loc|6163424 6166271 1 # ID=1_5349|Type=CDS|transl_table=11]	GID3
	TIGR00964	secE_bact: preprotein translocase, SecE subunit	Protein fate	No	No	No	No	[NC_013929.1 Streptomyces scabiei 87.22 complete genome|-|-|loc|4199868 4200159 -1 # ID=1_3602|Type=CDS|transl_table=11]	GID3
	TIGR00967	3a0501s007: preprotein translocase, SecY subunit	Protein fate	No	No	No	No	[NC_013929.1 Streptomyces scabiei 87.22 complete genome|-|-|loc|4148734 4150048 -1 # ID=1_3551|Type=CDS|transl_table=11]	GID3
	TIGR01280	xseB: exodeoxyribonuclease VII, small subunit	DNA metabolism	No	No	No	No	[NC_013929.1 Streptomyces scabiei 87.22 complete genome|-|-|loc|3780330 3780615 1 # ID=1_3232|Type=CDS|transl_table=11]	GID3
	TIGR00685	T6PP: trehalose-phosphatase	Cellular processes	No	No	No	No	[NC_013929.1 Streptomyces scabiei 87.22 complete genome|-|-|loc|5612281 5613163 1 # ID=1_4868|Type=CDS|transl_table=11]	GID3
	TIGR03921	T7SS_mycosin: type VII secretion-associated serine protease mycosin	Protein fate	No	No	No	No	[NC_013929.1 Streptomyces scabiei 87.22 complete genome|-|-|loc|8178281 8179550 1 # ID=1_7147|Type=CDS|transl_table=11]	GID3
	TIGR03920	T7SS_EccD: type VII secretion integral membrane protein EccD	Protein fate	No	No	No	No	[NC_013929.1 Streptomyces scabiei 87.22 complete genome|-|-|loc|6528734 6530132 -1 # ID=1_5663|Type=CDS|transl_table=11]	GID3
	TIGR03160	cobT_DBIPRT: nicotinate-nucleotide--dimethylbenzimidazole phosphoribosyltransferase	Biosynthesis of cofactors, prosthetic groups, and carriers	Yes	No	Yes	No	[NC_013929.1 Streptomyces scabiei 87.22 complete genome|-|-|loc|7429707 7430826 -1 # ID=1_6484|Type=CDS|transl_table=11; NC_013929.1 Streptomyces scabiei 87.22 complete genome|-|-|loc|8233303 8237755 1 # ID=1_7199|Type=CDS|transl_table=11]	GID3
	SHMT	PF00464.15: Serine hydroxymethyltransferase	Unclassified	Yes	No	Yes	No	[NC_013929.1 Streptomyces scabiei 87.22 complete genome|-|-|loc|758599 759859 -1 # ID=1_660|Type=CDS|transl_table=11; NC_013929.1 Streptomyces scabiei 87.22 complete genome|-|-|loc|3129886 3131152 1 # ID=1_2651|Type=CDS|transl_table=11; NC_013929.1 Streptomyces scabiei 87.22 complete genome|-|-|loc|3286435 3287674 -1 # ID=1_2781|Type=CDS|transl_table=11; NC_013929.1 Streptomyces scabiei 87.22 com…	GID3
	TIGR01764	excise: DNA binding domain, excisionase family	Unknown function	No	Yes	No	No	[NC_013929.1 Streptomyces scabiei 87.22 complete genome|-|-|loc|3619117 3619300 -1 # ID=1_3075|Type=CDS|transl_table=11; NC_013929.1 Streptomyces scabiei 87.22 complete genome|-|-|loc|4395174 4395387 -1 # ID=1_3788|Type=CDS|transl_table=11; NC_013929.1 Streptomyces scabiei 87.22 complete genome|-|-|loc|5266954 5267167 1 # ID=1_4534|Type=CDS|transl_table=11; NC_013929.1 Streptomyces scabiei 87.22 …	GID3
	TIGR02133	RPI_actino: ribose 5-phosphate isomerase	Unclassified	No	No	No	No	[NC_013929.1 Streptomyces scabiei 87.22 complete genome|-|-|loc|6663248 6663734 1 # ID=1_5779|Type=CDS|transl_table=11]	GID3
	TIGR03594	GTPase_EngA: ribosome-associated GTPase EngA	Protein synthesis	No	No	No	No	[NC_013929.1 Streptomyces scabiei 87.22 complete genome|-|-|loc|7961302 7962769 1 # ID=1_6961|Type=CDS|transl_table=11]	GID3
	TIGR00525	folB: dihydroneopterin aldolase	Biosynthesis of cofactors, prosthetic groups, and carriers	No	No	No	No	[NC_013929.1 Streptomyces scabiei 87.22 complete genome|-|-|loc|4464141 4464501 1 # ID=1_3846|Type=CDS|transl_table=11]	GID3
	TIGR00527	gcvH: glycine cleavage system H protein	Energy metabolism	No	No	No	Yes	[NC_013929.1 Streptomyces scabiei 87.22 complete genome|-|-|loc|3129490 3129868 1 # ID=1_2650|Type=CDS|transl_table=11]	GID3
	TIGR00528	gcvT: glycine cleavage system T protein	Energy metabolism	No	No	No	No	[NC_013929.1 Streptomyces scabiei 87.22 complete genome|-|-|loc|3128180 3129305 1 # ID=1_2649|Type=CDS|transl_table=11]	GID3
	TIGR00243	Dxr: 1-deoxy-D-xylulose 5-phosphate reductoisomerase	Biosynthesis of cofactors, prosthetic groups, and carriers	No	No	No	No	[NC_013929.1 Streptomyces scabiei 87.22 complete genome|-|-|loc|2897919 2899203 -1 # ID=1_2456|Type=CDS|transl_table=11]	GID3
	TIGR01039	atpD: ATP synthase F1, beta subunit	Energy metabolism	No	No	No	No	[NC_013929.1 Streptomyces scabiei 87.22 complete genome|-|-|loc|3277274 3278711 -1 # ID=1_2772|Type=CDS|transl_table=11]	GID3
	TIGR01131	ATP_synt_6_or_A: ATP synthase F0, A subunit	Energy metabolism	No	No	No	No	[NC_013929.1 Streptomyces scabiei 87.22 complete genome|-|-|loc|3283091 3283862 -1 # ID=1_2778|Type=CDS|transl_table=11]	GID3
	TIGR01132	pgm: phosphoglucomutase, alpha-D-glucose phosphate-specific	Energy metabolism	No	No	No	No	[NC_013929.1 Streptomyces scabiei 87.22 complete genome|-|-|loc|712280 713921 -1 # ID=1_620|Type=CDS|transl_table=11]	GID3
	TIGR01134	purF: amidophosphoribosyltransferase	Purines, pyrimidines, nucleosides, and nucleotides	No	No	No	No	[NC_013929.1 Streptomyces scabiei 87.22 complete genome|-|-|loc|5362414 5363941 1 # ID=1_4623|Type=CDS|transl_table=11]	GID3
	TIGR01135	glmS: glutamine-fructose-6-phosphate transaminase (isomerizing)	Central intermediary metabolism	Yes	No	Yes	No	[NC_013929.1 Streptomyces scabiei 87.22 complete genome|-|-|loc|4132173 4134021 1 # ID=1_3532|Type=CDS|transl_table=11; NC_013929.1 Streptomyces scabiei 87.22 complete genome|-|-|loc|6439095 6440913 -1 # ID=1_5592|Type=CDS|transl_table=11]	GID3
	TIGR03817	DECH_helic: helicase/secretion neighborhood putative DEAH-box helicase	Unclassified	No	No	No	No	[NC_013929.1 Streptomyces scabiei 87.22 complete genome|-|-|loc|4610363 4612838 1 # ID=1_3954|Type=CDS|transl_table=11]	GID3
	TIGR03816	tadE_like_DECH: helicase/secretion neighborhood TadE-like protein	Unknown function	No	No	No	No	[NC_013929.1 Streptomyces scabiei 87.22 complete genome|-|-|loc|4613033 4613324 -1 # ID=1_3955|Type=CDS|transl_table=11]	GID3
	TIGR01031	rpmF_bact: ribosomal protein bL32	Protein synthesis	Yes	No	No	No	[NC_013929.1 Streptomyces scabiei 87.22 complete genome|-|-|loc|3006389 3006563 -1 # ID=1_2546|Type=CDS|transl_table=11; NC_013929.1 Streptomyces scabiei 87.22 complete genome|-|-|loc|4680421 4680592 1 # ID=1_4014|Type=CDS|transl_table=11]	GID3
	TIGR01030	rpmH_bact: ribosomal protein bL34	Protein synthesis	No	No	No	No	[NC_013929.1 Streptomyces scabiei 87.22 complete genome|-|-|loc|5142203 5142341 1 # ID=1_4424|Type=CDS|transl_table=11]	GID3
	TIGR01032	rplT_bact: ribosomal protein bL20	Protein synthesis	No	No	No	No	[NC_013929.1 Streptomyces scabiei 87.22 complete genome|-|-|loc|8183454 8183838 1 # ID=1_7153|Type=CDS|transl_table=11]	GID3
	TIGR01035	hemA: glutamyl-tRNA reductase	Biosynthesis of cofactors, prosthetic groups, and carriers	No	No	No	No	[NC_013929.1 Streptomyces scabiei 87.22 complete genome|-|-|loc|4385145 4386909 -1 # ID=1_3778|Type=CDS|transl_table=11]	GID3
	TIGR01034	metK: methionine adenosyltransferase	Central intermediary metabolism	No	No	No	No	[NC_013929.1 Streptomyces scabiei 87.22 complete genome|-|-|loc|8325206 8326415 1 # ID=1_7280|Type=CDS|transl_table=11]	GID3
	GrpE	PF01025.15: GrpE	Unclassified	Yes	No	Yes	No	[NC_013929.1 Streptomyces scabiei 87.22 complete genome|-|-|loc|4791403 4792087 -1 # ID=1_4113|Type=CDS|transl_table=11; NC_013929.1 Streptomyces scabiei 87.22 complete genome|-|-|loc|9448771 9449389 1 # ID=1_8165|Type=CDS|transl_table=11]	GID3
	Cpn10	PF00166.17: Chaperonin 10 Kd subunit	Unclassified	Yes	No	Yes	No	[NC_013929.1 Streptomyces scabiei 87.22 complete genome|-|-|loc|4106603 4106912 -1 # ID=1_3507|Type=CDS|transl_table=11; NC_013929.1 Streptomyces scabiei 87.22 complete genome|-|-|loc|6325835 6326180 1 # ID=1_5484|Type=CDS|transl_table=11]	GID3
	TIGR00380	cobD: cobalamin biosynthesis protein CobD	Biosynthesis of cofactors, prosthetic groups, and carriers	No	No	No	No	[NC_013929.1 Streptomyces scabiei 87.22 complete genome|-|-|loc|7849896 7850856 -1 # ID=1_6856|Type=CDS|transl_table=11]	GID3
	TIGR00422	valS: valine--tRNA ligase	Protein synthesis	No	No	No	No	[NC_013929.1 Streptomyces scabiei 87.22 complete genome|-|-|loc|6678294 6680925 1 # ID=1_5793|Type=CDS|transl_table=11]	GID3
	TIGR03156	GTP_HflX: GTP-binding protein HflX	Unknown function	No	No	No	No	[NC_013929.1 Streptomyces scabiei 87.22 complete genome|-|-|loc|2799948 2801445 -1 # ID=1_2384|Type=CDS|transl_table=11]	GID3
	Ribosomal_S14	PF00253.17: Ribosomal protein S14p/S29e	Unclassified	Yes	No	Yes	No	[NC_013929.1 Streptomyces scabiei 87.22 complete genome|-|-|loc|4153141 4153327 -1 # ID=1_3558|Type=CDS|transl_table=11; NC_013929.1 Streptomyces scabiei 87.22 complete genome|-|-|loc|4492159 4492465 1 # ID=1_3874|Type=CDS|transl_table=11]	GID3
	TIGR00069	hisD: histidinol dehydrogenase	Amino acid biosynthesis	Yes	No	Yes	No	[NC_013929.1 Streptomyces scabiei 87.22 complete genome|-|-|loc|7569552 7570875 1 # ID=1_6604|Type=CDS|transl_table=11; NC_013929.1 Streptomyces scabiei 87.22 complete genome|-|-|loc|9929292 9930618 1 # ID=1_8595|Type=CDS|transl_table=11]	GID3
	TIGR00382	clpX: ATP-dependent Clp protease, ATP-binding subunit ClpX	Protein fate	No	No	No	No	[NC_013929.1 Streptomyces scabiei 87.22 complete genome|-|-|loc|6675395 6676682 1 # ID=1_5790|Type=CDS|transl_table=11]	GID3
	TIGR00065	ftsZ: cell division protein FtsZ	Cellular processes	No	No	No	No	[NC_013929.1 Streptomyces scabiei 87.22 complete genome|-|-|loc|7530781 7531972 1 # ID=1_6573|Type=CDS|transl_table=11]	GID3
	TIGR00061	L21: ribosomal protein bL21	Protein synthesis	No	No	No	No	[NC_013929.1 Streptomyces scabiei 87.22 complete genome|-|-|loc|6705853 6706174 1 # ID=1_5811|Type=CDS|transl_table=11]	GID3
	TIGR00060	L18_bact: ribosomal protein uL18	Protein synthesis	No	No	No	No	[NC_013929.1 Streptomyces scabiei 87.22 complete genome|-|-|loc|4151576 4151960 -1 # ID=1_3555|Type=CDS|transl_table=11]	GID3
	TIGR00062	L27: ribosomal protein bL27	Protein synthesis	No	No	No	No	[NC_013929.1 Streptomyces scabiei 87.22 complete genome|-|-|loc|6706188 6706443 1 # ID=1_5812|Type=CDS|transl_table=11]	GID3
	TIGR01391	dnaG: DNA primase	DNA metabolism	No	No	No	No	[NC_013929.1 Streptomyces scabiei 87.22 complete genome|-|-|loc|6920343 6922245 1 # ID=1_6041|Type=CDS|transl_table=11]	GID3
	TIGR01393	lepA: elongation factor 4	Unknown function	No	No	No	No	[NC_013929.1 Streptomyces scabiei 87.22 complete genome|-|-|loc|6802346 6804215 1 # ID=1_5943|Type=CDS|transl_table=11]	GID3
	TIGR00630	uvra: excinuclease ABC subunit A	DNA metabolism	No	No	No	No	[NC_013929.1 Streptomyces scabiei 87.22 complete genome|-|-|loc|7701601 7704676 1 # ID=1_6725|Type=CDS|transl_table=11]	GID3
	TIGR00631	uvrb: excinuclease ABC subunit B	DNA metabolism	No	No	No	No	[NC_013929.1 Streptomyces scabiei 87.22 complete genome|-|-|loc|7686503 7688633 1 # ID=1_6712|Type=CDS|transl_table=11]	GID3
	TIGR00149	TIGR00149_YjbQ: secondary thiamine-phosphate synthase enzyme	Unknown function	No	Yes	No	No	[NC_013929.1 Streptomyces scabiei 87.22 complete genome|-|-|loc|8885834 8886257 1 # ID=1_7739|Type=CDS|transl_table=11]	GID3
	TIGR00635	ruvB: Holliday junction DNA helicase RuvB	DNA metabolism	No	No	No	No	[NC_013929.1 Streptomyces scabiei 87.22 complete genome|-|-|loc|8280945 8282016 1 # ID=1_7240|Type=CDS|transl_table=11]	GID3
	TIGR00731	bL25_bact_ctc: ribosomal protein bL25, Ctc-form	Protein synthesis	No	No	No	No	[NC_013929.1 Streptomyces scabiei 87.22 complete genome|-|-|loc|6012280 6012871 -1 # ID=1_5232|Type=CDS|transl_table=11]	GID3
	TIGR00730	TIGR00730: TIGR00730 family protein	Hypothetical proteins	No	No	No	No	[NC_013929.1 Streptomyces scabiei 87.22 complete genome|-|-|loc|3110596 3111136 -1 # ID=1_2631|Type=CDS|transl_table=11; NC_013929.1 Streptomyces scabiei 87.22 complete genome|-|-|loc|3540560 3541319 -1 # ID=1_3014|Type=CDS|transl_table=11]	GID3
	TIGR01498	folK: 2-amino-4-hydroxy-6-hydroxymethyldihydropteridine diphosphokinase	Biosynthesis of cofactors, prosthetic groups, and carriers	No	No	No	No	[NC_013929.1 Streptomyces scabiei 87.22 complete genome|-|-|loc|4464497 4465109 1 # ID=1_3847|Type=CDS|transl_table=11]	GID3
	TIGR01496	DHPS: dihydropteroate synthase	Biosynthesis of cofactors, prosthetic groups, and carriers	Yes	No	Yes	No	[NC_013929.1 Streptomyces scabiei 87.22 complete genome|-|-|loc|765452 766376 -1 # ID=1_666|Type=CDS|transl_table=11; NC_013929.1 Streptomyces scabiei 87.22 complete genome|-|-|loc|3539617 3540478 1 # ID=1_3013|Type=CDS|transl_table=11; NC_013929.1 Streptomyces scabiei 87.22 complete genome|-|-|loc|4462624 4463491 1 # ID=1_3844|Type=CDS|transl_table=11]	GID3
	Ribosomal_L23	PF00276.16: Ribosomal protein L23	Unclassified	No	No	No	No	[NC_013929.1 Streptomyces scabiei 87.22 complete genome|-|-|loc|4158010 4158430 -1 # ID=1_3569|Type=CDS|transl_table=11]	GID3
	TIGR01695	murJ_mviN: murein biosynthesis integral membrane protein MurJ	Cell envelope	No	No	No	No	[NC_013929.1 Streptomyces scabiei 87.22 complete genome|-|-|loc|5154175 5156407 -1 # ID=1_4437|Type=CDS|transl_table=11]	GID3
	TIGR01255	pyr_form_ly_1: formate acetyltransferase	Energy metabolism	No	No	No	No	[NC_013929.1 Streptomyces scabiei 87.22 complete genome|-|-|loc|1206887 1209146 -1 # ID=1_1037|Type=CDS|transl_table=11]	GID3
	TIGR01915	npdG: NADPH-dependent F420 reductase	Energy metabolism	No	No	No	No	[NC_013929.1 Streptomyces scabiei 87.22 complete genome|-|-|loc|7339716 7340433 1 # ID=1_6405|Type=CDS|transl_table=11]	GID3
	TIGR03356	BGL: beta-galactosidase	Unclassified	Yes	No	No	No	[NC_013929.1 Streptomyces scabiei 87.22 complete genome|-|-|loc|259352 260792 -1 # ID=1_232|Type=CDS|transl_table=11; NC_013929.1 Streptomyces scabiei 87.22 complete genome|-|-|loc|6426104 6427547 -1 # ID=1_5578|Type=CDS|transl_table=11; NC_013929.1 Streptomyces scabiei 87.22 complete genome|-|-|loc|6845158 6846493 -1 # ID=1_5978|Type=CDS|transl_table=11; NC_013929.1 Streptomyces scabiei 87.22 co…	GID3
	TIGR01082	murC: UDP-N-acetylmuramate--L-alanine ligase	Cell envelope	No	No	No	No	[NC_013929.1 Streptomyces scabiei 87.22 complete genome|-|-|loc|2330562 2331948 -1 # ID=1_1983|Type=CDS|transl_table=11]	GID3
	TIGR01083	nth: endonuclease III	DNA metabolism	No	No	No	No	[NC_013929.1 Streptomyces scabiei 87.22 complete genome|-|-|loc|4657265 4658375 -1 # ID=1_3991|Type=CDS|transl_table=11]	GID3
	TIGR01087	murD: UDP-N-acetylmuramoylalanine--D-glutamate ligase	Cell envelope	No	No	No	No	[NC_013929.1 Streptomyces scabiei 87.22 complete genome|-|-|loc|7525710 7527147 1 # ID=1_6569|Type=CDS|transl_table=11]	GID3
	TIGR00922	nusG: transcription termination/antitermination factor NusG	Transcription	No	No	No	No	[NC_013929.1 Streptomyces scabiei 87.22 complete genome|-|-|loc|4198906 4199791 -1 # ID=1_3601|Type=CDS|transl_table=11]	GID3
	TIGR00110	ilvD: dihydroxy-acid dehydratase	Amino acid biosynthesis	No	No	No	No	[NC_013929.1 Streptomyces scabiei 87.22 complete genome|-|-|loc|4414025 4415879 -1 # ID=1_3802|Type=CDS|transl_table=11]	GID3
	TIGR00732	dprA: DNA protecting protein DprA	Cellular processes	No	No	No	No	[NC_013929.1 Streptomyces scabiei 87.22 complete genome|-|-|loc|2970224 2971382 -1 # ID=1_2512|Type=CDS|transl_table=11]	GID3
	TIGR00560	pgsA: CDP-diacylglycerol--glycerol-3-phosphate 3-phosphatidyltransferase	Fatty acid and phospholipid metabolism	No	No	No	No	[NC_013929.1 Streptomyces scabiei 87.22 complete genome|-|-|loc|2838444 2839191 -1 # ID=1_2420|Type=CDS|transl_table=11]	GID3
	TIGR02170	thyX: thymidylate synthase, flavin-dependent	Purines, pyrimidines, nucleosides, and nucleotides	No	No	No	No	[NC_013929.1 Streptomyces scabiei 87.22 complete genome|-|-|loc|2864167 2865838 -1 # ID=1_2431|Type=CDS|transl_table=11]	GID3
	TIGR02273	16S_RimM: 16S rRNA processing protein RimM	Transcription	No	No	No	No	[NC_013929.1 Streptomyces scabiei 87.22 complete genome|-|-|loc|2979342 2979930 -1 # ID=1_2523|Type=CDS|transl_table=11]	GID3
	TIGR00368	TIGR00368: Mg chelatase-like protein	Unknown function	No	No	No	No	[NC_013929.1 Streptomyces scabiei 87.22 complete genome|-|-|loc|2971416 2973039 -1 # ID=1_2513|Type=CDS|transl_table=11]	GID3
	TIGR02274	dCTP_deam: deoxycytidine triphosphate deaminase	Purines, pyrimidines, nucleosides, and nucleotides	Yes	No	Yes	No	[NC_013929.1 Streptomyces scabiei 87.22 complete genome|-|-|loc|4812165 4812741 -1 # ID=1_4128|Type=CDS|transl_table=11; NC_013929.1 Streptomyces scabiei 87.22 complete genome|-|-|loc|5438956 5439496 1 # ID=1_4709|Type=CDS|transl_table=11]	GID3
	TIGR00362	DnaA: chromosomal replication initiator protein DnaA	DNA metabolism	No	No	No	No	[NC_013929.1 Streptomyces scabiei 87.22 complete genome|-|-|loc|5139760 5141698 -1 # ID=1_4423|Type=CDS|transl_table=11]	GID3
	TIGR00209	galT_1: galactose-1-phosphate uridylyltransferase	Energy metabolism	No	No	No	No	[NC_013929.1 Streptomyces scabiei 87.22 complete genome|-|-|loc|5994628 5995690 1 # ID=1_5217|Type=CDS|transl_table=11]	GID3
	TIGR01171	rplB_bact: ribosomal protein uL2	Protein synthesis	No	No	No	No	[NC_013929.1 Streptomyces scabiei 87.22 complete genome|-|-|loc|4157135 4157972 -1 # ID=1_3568|Type=CDS|transl_table=11]	GID3
	TIGR00810	secG: preprotein translocase, SecG subunit	Protein fate	No	No	No	No	[NC_013929.1 Streptomyces scabiei 87.22 complete genome|-|-|loc|7727418 7727649 1 # ID=1_6742|Type=CDS|transl_table=11]	GID3
	TIGR01379	thiL: thiamine-phosphate kinase	Biosynthesis of cofactors, prosthetic groups, and carriers	No	No	No	No	[NC_013929.1 Streptomyces scabiei 87.22 complete genome|-|-|loc|3020257 3021223 -1 # ID=1_2557|Type=CDS|transl_table=11]	GID3
	TIGR01071	rplO_bact: ribosomal protein uL15	Protein synthesis	No	No	No	No	[NC_013929.1 Streptomyces scabiei 87.22 complete genome|-|-|loc|4150291 4150747 -1 # ID=1_3552|Type=CDS|transl_table=11]	GID3
	TIGR01073	pcrA: ATP-dependent DNA helicase PcrA	DNA metabolism	No	No	No	No	[NC_013929.1 Streptomyces scabiei 87.22 complete genome|-|-|loc|4055468 4057979 -1 # ID=1_3470|Type=CDS|transl_table=11]	GID3
	TIGR01072	murA: UDP-N-acetylglucosamine 1-carboxyvinyltransferase	Cell envelope	No	No	No	No	[NC_013929.1 Streptomyces scabiei 87.22 complete genome|-|-|loc|6243270 6244617 -1 # ID=1_5403|Type=CDS|transl_table=11]	GID3
	TIGR00952	S15_bact: ribosomal protein uS15	Protein synthesis	No	No	No	No	[NC_013929.1 Streptomyces scabiei 87.22 complete genome|-|-|loc|2871899 2872187 -1 # ID=1_2437|Type=CDS|transl_table=11]	GID3
	TIGR01079	rplX_bact: ribosomal protein uL24	Protein synthesis	No	No	No	No	[NC_013929.1 Streptomyces scabiei 87.22 complete genome|-|-|loc|4153889 4154213 -1 # ID=1_3560|Type=CDS|transl_table=11]	GID3
	TIGR03089	TIGR03089: TIGR03089 family protein	Unclassified	No	No	No	No	[NC_013929.1 Streptomyces scabiei 87.22 complete genome|-|-|loc|6115061 6115817 -1 # ID=1_5313|Type=CDS|transl_table=11]	GID3
	TIGR03725	T6A_YeaZ: tRNA threonylcarbamoyl adenosine modification protein YeaZ	Protein synthesis	No	No	No	No	[NC_013929.1 Streptomyces scabiei 87.22 complete genome|-|-|loc|4125850 4126516 -1 # ID=1_3526|Type=CDS|transl_table=11]	GID3
	TIGR01736	FGAM_synth_II: phosphoribosylformylglycinamidine synthase II	Purines, pyrimidines, nucleosides, and nucleotides	No	No	No	No	[NC_013929.1 Streptomyces scabiei 87.22 complete genome|-|-|loc|5357621 5359880 1 # ID=1_4619|Type=CDS|transl_table=11]	GID3
	Ribosomal_S8	PF00410.15: Ribosomal protein S8	Unclassified	No	No	No	No	[NC_013929.1 Streptomyces scabiei 87.22 complete genome|-|-|loc|4152528 4152927 -1 # ID=1_3557|Type=CDS|transl_table=11]	GID3
	Ribosomal_S9	PF00380.15: Ribosomal protein S9/S16	Unclassified	No	No	No	No	[NC_013929.1 Streptomyces scabiei 87.22 complete genome|-|-|loc|4140390 4140918 -1 # ID=1_3539|Type=CDS|transl_table=11]	GID3
	TIGR00105	L31: ribosomal protein bL31	Protein synthesis	Yes	No	Yes	No	[NC_013929.1 Streptomyces scabiei 87.22 complete genome|-|-|loc|3291270 3291492 -1 # ID=1_2786|Type=CDS|transl_table=11; NC_013929.1 Streptomyces scabiei 87.22 complete genome|-|-|loc|4491433 4491691 -1 # ID=1_3871|Type=CDS|transl_table=11]	GID3
	TIGR00103	DNA_YbaB_EbfC: DNA-binding protein, YbaB/EbfC family	Unknown function	No	No	No	No	[NC_013929.1 Streptomyces scabiei 87.22 complete genome|-|-|loc|4712638 4712986 -1 # ID=1_4039|Type=CDS|transl_table=11]	GID3
	TIGR00674	dapA: 4-hydroxy-tetrahydrodipicolinate synthase	Amino acid biosynthesis	Yes	No	Yes	No	[NC_013929.1 Streptomyces scabiei 87.22 complete genome|-|-|loc|2863056 2863956 -1 # ID=1_2430|Type=CDS|transl_table=11; NC_013929.1 Streptomyces scabiei 87.22 complete genome|-|-|loc|7770867 7771815 -1 # ID=1_6785|Type=CDS|transl_table=11]	GID3
	TIGR01513	NAPRTase_put: nicotinate phosphoribosyltransferase	Biosynthesis of cofactors, prosthetic groups, and carriers	Yes	No	No	No	[NC_013929.1 Streptomyces scabiei 87.22 complete genome|-|-|loc|1160631 1161987 1 # ID=1_995|Type=CDS|transl_table=11; NC_013929.1 Streptomyces scabiei 87.22 complete genome|-|-|loc|6293747 6295076 -1 # ID=1_5454|Type=CDS|transl_table=11]	GID3
	TIGR00472	pheT_bact: phenylalanine--tRNA ligase, beta subunit	Protein synthesis	No	No	No	No	[NC_013929.1 Streptomyces scabiei 87.22 complete genome|-|-|loc|8187478 8190001 1 # ID=1_7157|Type=CDS|transl_table=11]	GID3
	TIGR01534	GAPDH-I: glyceraldehyde-3-phosphate dehydrogenase, type I	Energy metabolism	Yes	No	Yes	Yes	[NC_013929.1 Streptomyces scabiei 87.22 complete genome|-|-|loc|537086 538085 1 # ID=1_458|Type=CDS|transl_table=11; NC_013929.1 Streptomyces scabiei 87.22 complete genome|-|-|loc|1187230 1188244 -1 # ID=1_1020|Type=CDS|transl_table=11; NC_013929.1 Streptomyces scabiei 87.22 complete genome|-|-|loc|7724060 7725071 1 # ID=1_6739|Type=CDS|transl_table=11]	GID3
	TIGR01455	glmM: phosphoglucosamine mutase	Central intermediary metabolism	No	No	No	No	[NC_013929.1 Streptomyces scabiei 87.22 complete genome|-|-|loc|4138797 4140240 -1 # ID=1_3538|Type=CDS|transl_table=11]	GID3
	TIGR03426	shape_MreD: rod shape-determining protein MreD	Cell envelope	No	No	No	No	[NC_013929.1 Streptomyces scabiei 87.22 complete genome|-|-|loc|6686098 6686770 1 # ID=1_5799|Type=CDS|transl_table=11]	GID3
	TIGR03423	pbp2_mrdA: penicillin-binding protein 2	Cell envelope	No	No	No	No	[NC_013929.1 Streptomyces scabiei 87.22 complete genome|-|-|loc|6686875 6689218 1 # ID=1_5800|Type=CDS|transl_table=11]	GID3
	TIGR01953	NusA: transcription termination factor NusA	Transcription	No	No	No	No	[NC_013929.1 Streptomyces scabiei 87.22 complete genome|-|-|loc|2887867 2888854 -1 # ID=1_2446|Type=CDS|transl_table=11]	GID3
	TIGR01951	nusB: transcription antitermination factor NusB	Transcription	No	No	No	No	[NC_013929.1 Streptomyces scabiei 87.22 complete genome|-|-|loc|8310799 8311234 1 # ID=1_7266|Type=CDS|transl_table=11]	GID3
	TIGR00033	aroC: chorismate synthase	Amino acid biosynthesis	No	No	No	No	[NC_013929.1 Streptomyces scabiei 87.22 complete genome|-|-|loc|8304636 8305821 1 # ID=1_7260|Type=CDS|transl_table=11]	GID3
	TIGR00036	dapB: 4-hydroxy-tetrahydrodipicolinate reductase	Amino acid biosynthesis	No	No	No	No	[NC_013929.1 Streptomyces scabiei 87.22 complete genome|-|-|loc|2867112 2867865 -1 # ID=1_2434|Type=CDS|transl_table=11]	GID3
	TIGR00038	efp: translation elongation factor P	Protein synthesis	No	No	No	No	[NC_013929.1 Streptomyces scabiei 87.22 complete genome|-|-|loc|8310230 8310797 1 # ID=1_7265|Type=CDS|transl_table=11]	GID3
	TIGR02506	NrdE_NrdA: ribonucleoside-diphosphate reductase, alpha subunit	Purines, pyrimidines, nucleosides, and nucleotides	No	No	No	No	[NC_013929.1 Streptomyces scabiei 87.22 complete genome|-|-|loc|3440708 3443117 1 # ID=1_2922|Type=CDS|transl_table=11]	GID3
	TIGR01819	F420_cofD: 2-phospho-L-lactate transferase	Biosynthesis of cofactors, prosthetic groups, and carriers	No	No	No	No	[NC_013929.1 Streptomyces scabiei 87.22 complete genome|-|-|loc|6121246 6122254 -1 # ID=1_5318|Type=CDS|transl_table=11]	GID3
	TIGR02350	prok_dnaK: chaperone protein DnaK	Protein fate	Yes	No	Yes	No	[NC_013929.1 Streptomyces scabiei 87.22 complete genome|-|-|loc|1929895 1931770 -1 # ID=1_1649|Type=CDS|transl_table=11; NC_013929.1 Streptomyces scabiei 87.22 complete genome|-|-|loc|4792083 4793937 -1 # ID=1_4114|Type=CDS|transl_table=11; NC_013929.1 Streptomyces scabiei 87.22 complete genome|-|-|loc|9446854 9448762 1 # ID=1_8164|Type=CDS|transl_table=11]	GID3
	TIGR02891	CtaD_CoxA: cytochrome c oxidase, subunit I	Energy metabolism	Yes	No	No	No	[NC_013929.1 Streptomyces scabiei 87.22 complete genome|-|-|loc|7449964 7451704 1 # ID=1_6502|Type=CDS|transl_table=11; NC_013929.1 Streptomyces scabiei 87.22 complete genome|-|-|loc|7974992 7976723 -1 # ID=1_6973|Type=CDS|transl_table=11]	GID3
	Ribosomal_L10	PF00466.16: Ribosomal protein L10	Unclassified	No	No	No	No	[NC_013929.1 Streptomyces scabiei 87.22 complete genome|-|-|loc|4195477 4196008 -1 # ID=1_3597|Type=CDS|transl_table=11]	GID3
	TIGR02952	Sig70_famx2: RNA polymerase sigma-70 factor, TIGR02952 family	Unclassified	No	No	No	No	[NC_013929.1 Streptomyces scabiei 87.22 complete genome|-|-|loc|4389785 4390562 1 # ID=1_3782|Type=CDS|transl_table=11]	GID3
	TIGR03691	20S_bact_alpha: proteasome, alpha subunit	Protein fate	No	No	No	Yes	[NC_013929.1 Streptomyces scabiei 87.22 complete genome|-|-|loc|8126154 8126901 1 # ID=1_7103|Type=CDS|transl_table=11]	GID3
	TIGR03690	20S_bact_beta: proteasome, beta subunit	Protein fate	No	No	No	Yes	[NC_013929.1 Streptomyces scabiei 87.22 complete genome|-|-|loc|8125307 8126084 1 # ID=1_7102|Type=CDS|transl_table=11]	GID3
	TIGR03699	menaquin_MqnC: dehypoxanthine futalosine cyclase	Biosynthesis of cofactors, prosthetic groups, and carriers	No	No	No	No	[NC_013929.1 Streptomyces scabiei 87.22 complete genome|-|-|loc|4295919 4297119 -1 # ID=1_3690|Type=CDS|transl_table=11]	GID3
	TIGR03451	mycoS_dep_FDH: S-(hydroxymethyl)mycothiol dehydrogenase	Cellular processes	Yes	No	Yes	No	[NC_013929.1 Streptomyces scabiei 87.22 complete genome|-|-|loc|763121 764207 -1 # ID=1_664|Type=CDS|transl_table=11; NC_013929.1 Streptomyces scabiei 87.22 complete genome|-|-|loc|792939 794025 -1 # ID=1_685|Type=CDS|transl_table=11; NC_013929.1 Streptomyces scabiei 87.22 complete genome|-|-|loc|950423 951509 -1 # ID=1_820|Type=CDS|transl_table=11]	GID3
	TIGR03450	mycothiol_INO1: inositol 1-phosphate synthase	Unclassified	No	No	No	No	[NC_013929.1 Streptomyces scabiei 87.22 complete genome|-|-|loc|5162055 5163138 -1 # ID=1_4441|Type=CDS|transl_table=11]	GID3
	TIGR02234	trp_oprn_chp: membrane protein, TIGR02234 family	Unclassified	No	No	No	No	[NC_013929.1 Streptomyces scabiei 87.22 complete genome|-|-|loc|7578186 7578834 1 # ID=1_6615|Type=CDS|transl_table=11]	GID3
	TIGR00088	trmD: tRNA (guanine(37)-N(1))-methyltransferase	Protein synthesis	No	No	No	No	[NC_013929.1 Streptomyces scabiei 87.22 complete genome|-|-|loc|2978509 2979343 -1 # ID=1_2522|Type=CDS|transl_table=11]	GID3
	TIGR00086	smpB: SsrA-binding protein	Protein synthesis	No	No	No	No	[NC_013929.1 Streptomyces scabiei 87.22 complete genome|-|-|loc|6219643 6220186 1 # ID=1_5386|Type=CDS|transl_table=11]	GID3
	TIGR00084	ruvA: Holliday junction DNA helicase RuvA	DNA metabolism	No	No	No	No	[NC_013929.1 Streptomyces scabiei 87.22 complete genome|-|-|loc|8280260 8280866 1 # ID=1_7239|Type=CDS|transl_table=11]	GID3
	TIGR00082	rbfA: ribosome-binding factor A	Transcription	No	No	No	No	[NC_013929.1 Streptomyces scabiei 87.22 complete genome|-|-|loc|2883113 2883569 -1 # ID=1_2443|Type=CDS|transl_table=11]	GID3
	TIGR00081	purC: phosphoribosylaminoimidazolesuccinocarboxamide synthase	Purines, pyrimidines, nucleosides, and nucleotides	No	No	No	No	[NC_013929.1 Streptomyces scabiei 87.22 complete genome|-|-|loc|5350468 5351368 1 # ID=1_4611|Type=CDS|transl_table=11]	GID3
	TIGR00855	L12: ribosomal protein bL12	Protein synthesis	No	No	No	No	[NC_013929.1 Streptomyces scabiei 87.22 complete genome|-|-|loc|4194974 4195355 -1 # ID=1_3596|Type=CDS|transl_table=11]	GID3
	TIGR00690	rpoZ: DNA-directed RNA polymerase, omega subunit	Transcription	No	No	No	No	[NC_013929.1 Streptomyces scabiei 87.22 complete genome|-|-|loc|8323360 8323630 1 # ID=1_7278|Type=CDS|transl_table=11]	GID3
	TIGR03936	sam_1_link_chp: radical SAM-linked protein	Unclassified	No	No	No	No	[NC_013929.1 Streptomyces scabiei 87.22 complete genome|-|-|loc|6700333 6701146 1 # ID=1_5809|Type=CDS|transl_table=11]	GID3
	TIGR02673	FtsE: cell division ATP-binding protein FtsE	Cellular processes	No	No	No	No	[NC_013929.1 Streptomyces scabiei 87.22 complete genome|-|-|loc|6216606 6217296 1 # ID=1_5383|Type=CDS|transl_table=11]	GID3
	TIGR00079	pept_deformyl: peptide deformylase	Protein fate	No	No	Yes	No	[NC_013929.1 Streptomyces scabiei 87.22 complete genome|-|-|loc|3445542 3446193 -1 # ID=1_2926|Type=CDS|transl_table=11; NC_013929.1 Streptomyces scabiei 87.22 complete genome|-|-|loc|8683268 8683808 1 # ID=1_7590|Type=CDS|transl_table=11]	GID3
	TIGR02127	pyrF_sub2: orotidine 5'-phosphate decarboxylase	Purines, pyrimidines, nucleosides, and nucleotides	No	No	No	No	[NC_013929.1 Streptomyces scabiei 87.22 complete genome|-|-|loc|8321213 8322065 1 # ID=1_7275|Type=CDS|transl_table=11]	GID3
	TIGR00250	RNAse_H_YqgF: putative transcription antitermination factor YqgF	Unknown function	No	No	No	No	[NC_013929.1 Streptomyces scabiei 87.22 complete genome|-|-|loc|8301123 8301630 1 # ID=1_7257|Type=CDS|transl_table=11]	GID3
	TIGR00256	TIGR00256: D-tyrosyl-tRNA(Tyr) deacylase	Protein synthesis	No	No	No	No	[NC_013929.1 Streptomyces scabiei 87.22 complete genome|-|-|loc|5544900 5545338 -1 # ID=1_4803|Type=CDS|transl_table=11]	GID3
	TIGR00257	IMPACT_YIGZ: uncharacterized protein, YigZ family	Unknown function	No	No	No	No	[NC_013929.1 Streptomyces scabiei 87.22 complete genome|-|-|loc|8603203 8603830 1 # ID=1_7517|Type=CDS|transl_table=11]	GID3
	TIGR01145	ATP_synt_delta: ATP synthase F1, delta subunit	Energy metabolism	No	No	No	No	[NC_013929.1 Streptomyces scabiei 87.22 complete genome|-|-|loc|3281380 3282196 -1 # ID=1_2775|Type=CDS|transl_table=11]	GID3
	TIGR01144	ATP_synt_b: ATP synthase F0, B subunit	Energy metabolism	No	No	No	No	[NC_013929.1 Streptomyces scabiei 87.22 complete genome|-|-|loc|3282192 3282741 -1 # ID=1_2776|Type=CDS|transl_table=11]	GID3
	TIGR03800	PLP_synth_Pdx2: pyridoxal 5'-phosphate synthase, glutaminase subunit Pdx2	Biosynthesis of cofactors, prosthetic groups, and carriers	No	No	No	No	[NC_013929.1 Streptomyces scabiei 87.22 complete genome|-|-|loc|8278207 8278816 1 # ID=1_7236|Type=CDS|transl_table=11]	GID3
	TIGR01029	rpsG_bact: ribosomal protein uS7	Protein synthesis	No	No	No	No	[NC_013929.1 Streptomyces scabiei 87.22 complete genome|-|-|loc|4179428 4179899 -1 # ID=1_3587|Type=CDS|transl_table=11]	GID3
	TIGR01022	rpmJ_bact: ribosomal protein bL36	Protein synthesis	No	No	No	No	[NC_013929.1 Streptomyces scabiei 87.22 complete genome|-|-|loc|4146519 4146633 -1 # ID=1_3547|Type=CDS|transl_table=11]	GID3
	TIGR01023	rpmG_bact: ribosomal protein bL33	Protein synthesis	Yes	No	Yes	No	[NC_013929.1 Streptomyces scabiei 87.22 complete genome|-|-|loc|4205165 4205330 -1 # ID=1_3608|Type=CDS|transl_table=11; NC_013929.1 Streptomyces scabiei 87.22 complete genome|-|-|loc|4491697 4491862 -1 # ID=1_3872|Type=CDS|transl_table=11]	GID3
	TIGR01021	rpsE_bact: ribosomal protein uS5	Protein synthesis	No	No	No	No	[NC_013929.1 Streptomyces scabiei 87.22 complete genome|-|-|loc|4150928 4151537 -1 # ID=1_3554|Type=CDS|transl_table=11]	GID3
	TIGR01024	rplS_bact: ribosomal protein bL19	Protein synthesis	No	No	No	No	[NC_013929.1 Streptomyces scabiei 87.22 complete genome|-|-|loc|2978025 2978376 -1 # ID=1_2521|Type=CDS|transl_table=11]	GID3
	TIGR01412	tat_substr_1: Tat-translocated enzyme	Unclassified	Yes	No	No	No	[NC_013929.1 Streptomyces scabiei 87.22 complete genome|-|-|loc|5224038 5225439 -1 # ID=1_4495|Type=CDS|transl_table=11; NC_013929.1 Streptomyces scabiei 87.22 complete genome|-|-|loc|7332445 7333738 -1 # ID=1_6398|Type=CDS|transl_table=11]	GID3
	TIGR01417	PTS_I_fam: phosphoenolpyruvate-protein phosphotransferase	Unclassified	No	No	No	No	[NC_013929.1 Streptomyces scabiei 87.22 complete genome|-|-|loc|8423706 8425377 -1 # ID=1_7364|Type=CDS|transl_table=11]	GID3
	TIGR00435	cysS: cysteine--tRNA ligase	Protein synthesis	Yes	No	Yes	No	[NC_013929.1 Streptomyces scabiei 87.22 complete genome|-|-|loc|4559622 4561080 1 # ID=1_3925|Type=CDS|transl_table=11; NC_013929.1 Streptomyces scabiei 87.22 complete genome|-|-|loc|5582993 5584442 1 # ID=1_4842|Type=CDS|transl_table=11]	GID3
	TIGR00431	TruB: tRNA pseudouridine(55) synthase	Protein synthesis	No	No	No	No	[NC_013929.1 Streptomyces scabiei 87.22 complete genome|-|-|loc|2882202 2883117 -1 # ID=1_2442|Type=CDS|transl_table=11]	GID3
	TIGR02191	RNaseIII: ribonuclease III	Transcription	No	No	No	No	[NC_013929.1 Streptomyces scabiei 87.22 complete genome|-|-|loc|3005551 3006370 -1 # ID=1_2545|Type=CDS|transl_table=11]	GID3
	TIGR00078	nadC: nicotinate-nucleotide diphosphorylase (carboxylating)	Biosynthesis of cofactors, prosthetic groups, and carriers	No	No	No	No	[NC_013929.1 Streptomyces scabiei 87.22 complete genome|-|-|loc|4444601 4445585 -1 # ID=1_3830|Type=CDS|transl_table=11]	GID3
	TIGR00019	prfA: peptide chain release factor 1	Protein synthesis	No	No	No	No	[NC_013929.1 Streptomyces scabiei 87.22 complete genome|-|-|loc|3290055 3291132 -1 # ID=1_2785|Type=CDS|transl_table=11]	GID3
	TIGR00077	lspA: signal peptidase II	Protein fate	No	No	No	No	[NC_013929.1 Streptomyces scabiei 87.22 complete genome|-|-|loc|7540771 7541386 1 # ID=1_6581|Type=CDS|transl_table=11]	GID3
	TIGR00071	hisT_truA: tRNA pseudouridine(38-40) synthase	Protein synthesis	No	No	No	No	[NC_013929.1 Streptomyces scabiei 87.22 complete genome|-|-|loc|4142613 4143477 -1 # ID=1_3542|Type=CDS|transl_table=11]	GID3
	TIGR00177	molyb_syn: molybdenum cofactor synthesis domain	Unclassified	No	No	No	No	[NC_013929.1 Streptomyces scabiei 87.22 complete genome|-|-|loc|5901165 5902488 1 # ID=1_5131|Type=CDS|transl_table=11; NC_013929.1 Streptomyces scabiei 87.22 complete genome|-|-|loc|5903051 5903582 1 # ID=1_5133|Type=CDS|transl_table=11]	GID3
	TIGR02393	RpoD_Cterm: RNA polymerase sigma factor RpoD	Transcription	No	No	No	No	[NC_013929.1 Streptomyces scabiei 87.22 complete genome|-|-|loc|2761823 2763368 -1 # ID=1_2359|Type=CDS|transl_table=11]	GID3
	TIGR00174	miaA: tRNA dimethylallyltransferase	Protein synthesis	No	No	No	No	[NC_013929.1 Streptomyces scabiei 87.22 complete genome|-|-|loc|2807328 2808267 -1 # ID=1_2389|Type=CDS|transl_table=11]	GID3
	TIGR00172	maf: septum formation protein Maf	Cellular processes	No	No	No	No	[NC_013929.1 Streptomyces scabiei 87.22 complete genome|-|-|loc|3905718 3906339 1 # ID=1_3342|Type=CDS|transl_table=11]	GID3
	TIGR00171	leuD: 3-isopropylmalate dehydratase, small subunit	Amino acid biosynthesis	No	No	No	No	[NC_013929.1 Streptomyces scabiei 87.22 complete genome|-|-|loc|3027778 3028372 -1 # ID=1_2567|Type=CDS|transl_table=11]	GID3
	TIGR00647	DNA_bind_WhiA: DNA-binding protein WhiA	Cellular processes	No	No	No	No	[NC_013929.1 Streptomyces scabiei 87.22 complete genome|-|-|loc|7719668 7720658 1 # ID=1_6737|Type=CDS|transl_table=11]	GID3
	TIGR01245	trpD: anthranilate phosphoribosyltransferase	Amino acid biosynthesis	No	No	No	No	[NC_013929.1 Streptomyces scabiei 87.22 complete genome|-|-|loc|7458414 7459479 1 # ID=1_6510|Type=CDS|transl_table=11]	GID3
	TIGR00643	recG: ATP-dependent DNA helicase RecG	DNA metabolism	No	No	No	No	[NC_013929.1 Streptomyces scabiei 87.22 complete genome|-|-|loc|3009815 3012056 -1 # ID=1_2551|Type=CDS|transl_table=11]	GID3
	TIGR00720	sda_mono: L-serine ammonia-lyase	Energy metabolism	Yes	No	Yes	No	[NC_013929.1 Streptomyces scabiei 87.22 complete genome|-|-|loc|757149 758532 -1 # ID=1_659|Type=CDS|transl_table=11; NC_013929.1 Streptomyces scabiei 87.22 complete genome|-|-|loc|3131263 3132631 1 # ID=1_2652|Type=CDS|transl_table=11]	GID3
	TIGR00726	TIGR00726: YfiH family protein	Unknown function	No	No	No	No	[NC_013929.1 Streptomyces scabiei 87.22 complete genome|-|-|loc|7531968 7532697 1 # ID=1_6574|Type=CDS|transl_table=11]	GID3
	TIGR00724	urea_amlyse_rel: biotin-dependent carboxylase uncharacterized domain	Unknown function	Yes	Yes	No	Yes	[NC_013929.1 Streptomyces scabiei 87.22 complete genome|-|-|loc|8143833 8147352 -1 # ID=1_7119|Type=CDS|transl_table=11; NC_013929.1 Streptomyces scabiei 87.22 complete genome|-|-|loc|8392164 8393037 -1 # ID=1_7341|Type=CDS|transl_table=11]	GID3
	TIGR00481	TIGR00481: Raf kinase inhibitor-like protein, YbhB/YbcL family	Unknown function	No	No	No	No	[NC_013929.1 Streptomyces scabiei 87.22 complete genome|-|-|loc|7912547 7913087 -1 # ID=1_6920|Type=CDS|transl_table=11]	GID3
	TIGR00487	IF-2: translation initiation factor IF-2	Protein synthesis	No	No	No	No	[NC_013929.1 Streptomyces scabiei 87.22 complete genome|-|-|loc|2884132 2885974 -1 # ID=1_2445|Type=CDS|transl_table=11]	GID3
	TIGR00486	YbgI_SA1388: dinuclear metal center protein, YbgI/SA1388 family	Unknown function	No	No	No	No	[NC_013929.1 Streptomyces scabiei 87.22 complete genome|-|-|loc|7253734 7254622 1 # ID=1_6339|Type=CDS|transl_table=11]	GID3
	TIGR00485	EF-Tu: translation elongation factor Tu	Protein synthesis	Yes	No	Yes	No	[NC_013929.1 Streptomyces scabiei 87.22 complete genome|-|-|loc|4175896 4177090 -1 # ID=1_3585|Type=CDS|transl_table=11; NC_013929.1 Streptomyces scabiei 87.22 complete genome|-|-|loc|8586664 8587834 1 # ID=1_7498|Type=CDS|transl_table=11]	GID3
	TIGR00484	EF-G: translation elongation factor G	Protein synthesis	Yes	No	Yes	No	[NC_013929.1 Streptomyces scabiei 87.22 complete genome|-|-|loc|1857063 1859133 -1 # ID=1_1592|Type=CDS|transl_table=11; NC_013929.1 Streptomyces scabiei 87.22 complete genome|-|-|loc|4177259 4179389 -1 # ID=1_3586|Type=CDS|transl_table=11]	GID3
	TIGR02012	tigrfam_recA: protein RecA	DNA metabolism	No	No	No	No	[NC_013929.1 Streptomyces scabiei 87.22 complete genome|-|-|loc|2822874 2824002 -1 # ID=1_2405|Type=CDS|transl_table=11]	GID3
	TIGR03552	F420_cofC: 2-phospho-L-lactate guanylyltransferase	Biosynthesis of cofactors, prosthetic groups, and carriers	No	No	No	No	[NC_013929.1 Streptomyces scabiei 87.22 complete genome|-|-|loc|3025518 3026169 1 # ID=1_2563|Type=CDS|transl_table=11]	GID3
	TIGR00281	TIGR00281: segregation and condensation protein B	DNA metabolism	No	No	No	No	[NC_013929.1 Streptomyces scabiei 87.22 complete genome|-|-|loc|7951751 7952405 1 # ID=1_6950|Type=CDS|transl_table=11]	GID3
	TIGR00151	ispF: 2-C-methyl-D-erythritol 2,4-cyclodiphosphate synthase	Biosynthesis of cofactors, prosthetic groups, and carriers	No	No	No	No	[NC_013929.1 Streptomyces scabiei 87.22 complete genome|-|-|loc|5582258 5582789 1 # ID=1_4841|Type=CDS|transl_table=11]	GID3
	TIGR02866	CoxB: cytochrome c oxidase, subunit II	Energy metabolism	No	No	No	No	[NC_013929.1 Streptomyces scabiei 87.22 complete genome|-|-|loc|7448975 7449968 1 # ID=1_6501|Type=CDS|transl_table=11]	GID3
	TIGR00043	TIGR00043: rRNA maturation RNase YbeY	Protein synthesis	No	No	No	No	[NC_013929.1 Streptomyces scabiei 87.22 complete genome|-|-|loc|6834275 6834773 1 # ID=1_5967|Type=CDS|transl_table=11]	GID3
	TIGR00593	pola: DNA polymerase I	DNA metabolism	No	No	No	No	[NC_013929.1 Streptomyces scabiei 87.22 complete genome|-|-|loc|7639059 7641786 1 # ID=1_6667|Type=CDS|transl_table=11]	GID3
	TIGR01632	L11_bact: ribosomal protein uL11	Protein synthesis	No	No	No	No	[NC_013929.1 Streptomyces scabiei 87.22 complete genome|-|-|loc|4198292 4198727 -1 # ID=1_3600|Type=CDS|transl_table=11]	GID3
	TIGR00357	TIGR00357: methionine-R-sulfoxide reductase	Protein fate	No	No	No	No	[NC_013929.1 Streptomyces scabiei 87.22 complete genome|-|-|loc|2330141 2330549 -1 # ID=1_1982|Type=CDS|transl_table=11]	GID3
	TIGR00355	purH: phosphoribosylaminoimidazolecarboxamide formyltransferase/IMP cyclohydrolase	Purines, pyrimidines, nucleosides, and nucleotides	No	No	No	No	[NC_013929.1 Streptomyces scabiei 87.22 complete genome|-|-|loc|4032399 4033962 -1 # ID=1_3454|Type=CDS|transl_table=11]	GID3
	TIGR03843	TIGR03843: conserved hypothetical protein	Unclassified	No	Yes	No	No	[NC_013929.1 Streptomyces scabiei 87.22 complete genome|-|-|loc|8086099 8086969 1 # ID=1_7072|Type=CDS|transl_table=11]	GID3
	TIGR00218	manA: mannose-6-phosphate isomerase, class I	Energy metabolism	No	No	No	No	[NC_013929.1 Streptomyces scabiei 87.22 complete genome|-|-|loc|6133870 6135022 1 # ID=1_5328|Type=CDS|transl_table=11]	GID3
	TIGR01066	rplM_bact: ribosomal protein uL13	Protein synthesis	No	No	No	No	[NC_013929.1 Streptomyces scabiei 87.22 complete genome|-|-|loc|4140959 4141403 -1 # ID=1_3540|Type=CDS|transl_table=11]	GID3
	TIGR01067	rplN_bact: ribosomal protein uL14	Protein synthesis	No	No	No	No	[NC_013929.1 Streptomyces scabiei 87.22 complete genome|-|-|loc|4154215 4154584 -1 # ID=1_3561|Type=CDS|transl_table=11]	GID3
	TIGR01064	pyruv_kin: pyruvate kinase	Energy metabolism	Yes	No	No	No	[NC_013929.1 Streptomyces scabiei 87.22 complete genome|-|-|loc|3227702 3229133 1 # ID=1_2722|Type=CDS|transl_table=11; NC_013929.1 Streptomyces scabiei 87.22 complete genome|-|-|loc|7625268 7626705 1 # ID=1_6655|Type=CDS|transl_table=11]	GID3
	TIGR01063	gyrA: DNA gyrase, A subunit	DNA metabolism	No	No	No	Yes	[NC_013929.1 Streptomyces scabiei 87.22 complete genome|-|-|loc|5129654 5132249 -1 # ID=1_4417|Type=CDS|transl_table=11]	GID3
	TIGR01060	eno: phosphopyruvate hydratase	Energy metabolism	No	No	No	No	[NC_013929.1 Streptomyces scabiei 87.22 complete genome|-|-|loc|6050005 6051286 1 # ID=1_5258|Type=CDS|transl_table=11]	GID3
	TIGR01344	malate_syn_A: malate synthase A	Energy metabolism	No	Yes	No	No	[NC_013929.1 Streptomyces scabiei 87.22 complete genome|-|-|loc|2068549 2070184 1 # ID=1_1772|Type=CDS|transl_table=11]	GID3
	TIGR00945	tatC: twin arginine-targeting protein translocase TatC	Protein fate	No	No	No	No	[NC_013929.1 Streptomyces scabiei 87.22 complete genome|-|-|loc|8137312 8138272 1 # ID=1_7115|Type=CDS|transl_table=11]	GID3
	TIGR03941	tRNA_deam_assoc: putative tRNA adenosine deaminase-associated protein	Unknown function	No	No	No	No	[NC_013929.1 Streptomyces scabiei 87.22 complete genome|-|-|loc|5308441 5308966 -1 # ID=1_4569|Type=CDS|transl_table=11]	GID3
	TIGR00550	nadA: quinolinate synthetase complex, A subunit	Biosynthesis of cofactors, prosthetic groups, and carriers	No	No	No	No	[NC_013929.1 Streptomyces scabiei 87.22 complete genome|-|-|loc|7442090 7443275 -1 # ID=1_6495|Type=CDS|transl_table=11]	GID3
	TIGR03635	uS17_bact: ribosomal protein uS17	Protein synthesis	No	No	No	No	[NC_013929.1 Streptomyces scabiei 87.22 complete genome|-|-|loc|4154681 4154969 -1 # ID=1_3562|Type=CDS|transl_table=11]	GID3
	TIGR02013	TIGR02013: rpoB: DNA-directed RNA polymerase, beta subunit	N/A	No	No	No	Yes	[NC_013929.1 Streptomyces scabiei 87.22 complete genome|-|-|loc|4190842 4194328 -1 # ID=1_3595|Type=CDS|transl_table=11]	GID3
	TIGR03631	uS13_bact: ribosomal protein uS13	Protein synthesis	No	No	No	No	[NC_013929.1 Streptomyces scabiei 87.22 complete genome|-|-|loc|4145928 4146309 -1 # ID=1_3546|Type=CDS|transl_table=11]	GID3
	TIGR03632	uS11_bact: ribosomal protein uS11	Protein synthesis	No	No	No	No	[NC_013929.1 Streptomyces scabiei 87.22 complete genome|-|-|loc|4145453 4145858 -1 # ID=1_3545|Type=CDS|transl_table=11]	GID3
	TIGR00500	met_pdase_I: methionine aminopeptidase, type I	Protein fate	No	No	Yes	No	[NC_013929.1 Streptomyces scabiei 87.22 complete genome|-|-|loc|2036310 2037078 1 # ID=1_1745|Type=CDS|transl_table=11; NC_013929.1 Streptomyces scabiei 87.22 complete genome|-|-|loc|4147123 4147960 -1 # ID=1_3549|Type=CDS|transl_table=11; NC_013929.1 Streptomyces scabiei 87.22 complete genome|-|-|loc|7337022 7337880 -1 # ID=1_6402|Type=CDS|transl_table=11]	GID3
	TIGR03383	urate_oxi: urate oxidase	Central intermediary metabolism	No	No	No	No	[NC_013929.1 Streptomyces scabiei 87.22 complete genome|-|-|loc|2086355 2087261 -1 # ID=1_1788|Type=CDS|transl_table=11]	GID3
	TIGR00133	gatB: aspartyl/glutamyl-tRNA(Asn/Gln) amidotransferase, B subunit	Protein synthesis	No	No	No	No	[NC_016582.1 Streptomyces bingchenggensis BCW-1, complete genome|-|-|loc|4629499 4631008 -1 # ID=1_3542|Type=CDS|transl_table=11]	GID4
	TIGR00131	gal_kin: galactokinase	Energy metabolism	No	No	No	No	[NC_016582.1 Streptomyces bingchenggensis BCW-1, complete genome|-|-|loc|5482571 5483771 -1 # ID=1_4327|Type=CDS|transl_table=11]	GID4
	TIGR00135	gatC: aspartyl/glutamyl-tRNA(Asn/Gln) amidotransferase, C subunit	Protein synthesis	No	No	No	No	[NC_016582.1 Streptomyces bingchenggensis BCW-1, complete genome|-|-|loc|4632757 4633054 -1 # ID=1_3545|Type=CDS|transl_table=11]	GID4
	TIGR00558	pdxH: pyridoxamine 5'-phosphate oxidase	Biosynthesis of cofactors, prosthetic groups, and carriers	No	No	No	No	[NC_016582.1 Streptomyces bingchenggensis BCW-1, complete genome|-|-|loc|6044452 6045163 -1 # ID=1_4829|Type=CDS|transl_table=11]	GID4
	TIGR01448	recD_rel: helicase, RecD/TraA family	Unknown function	No	No	No	No	[NC_016582.1 Streptomyces bingchenggensis BCW-1, complete genome|-|-|loc|8377057 8379337 1 # ID=1_6964|Type=CDS|transl_table=11]	GID4
	TIGR01520	FruBisAldo_II_A: fructose-bisphosphate aldolase, class II	Energy metabolism	No	No	No	No	[NC_016582.1 Streptomyces bingchenggensis BCW-1, complete genome|-|-|loc|6917164 6918187 1 # ID=1_5641|Type=CDS|transl_table=11]	GID4
	TIGR00767	rho: transcription termination factor Rho	Transcription	No	No	No	No	[NC_016582.1 Streptomyces bingchenggensis BCW-1, complete genome|-|-|loc|4872225 4874442 -1 # ID=1_3763|Type=CDS|transl_table=11]	GID4
	TIGR00762	DegV: EDD domain protein, DegV family	Unknown function	No	No	No	No	[NC_016582.1 Streptomyces bingchenggensis BCW-1, complete genome|-|-|loc|8553742 8554588 1 # ID=1_7105|Type=CDS|transl_table=11]	GID4
	TIGR00763	lon: endopeptidase La	Protein fate	No	No	No	No	[NC_016582.1 Streptomyces bingchenggensis BCW-1, complete genome|-|-|loc|4967777 4970225 -1 # ID=1_3843|Type=CDS|transl_table=11]	GID4
	TIGR00447	pth: aminoacyl-tRNA hydrolase	Protein synthesis	No	No	No	No	[NC_016582.1 Streptomyces bingchenggensis BCW-1, complete genome|-|-|loc|5471887 5472478 1 # ID=1_4316|Type=CDS|transl_table=11]	GID4
	TIGR02692	tRNA_CCA_actino: CCA tRNA nucleotidyltransferase	Protein synthesis	No	No	No	No	[NC_016582.1 Streptomyces bingchenggensis BCW-1, complete genome|-|-|loc|6583158 6584649 -1 # ID=1_5333|Type=CDS|transl_table=11]	GID4
	TIGR00442	hisS: histidine--tRNA ligase	Protein synthesis	No	No	No	No	[NC_016582.1 Streptomyces bingchenggensis BCW-1, complete genome|-|-|loc|3223245 3224508 -1 # ID=1_2350|Type=CDS|transl_table=11]	GID4
	TIGR01146	ATPsyn_F1gamma: ATP synthase F1, gamma subunit	Energy metabolism	No	No	No	No	[NC_016582.1 Streptomyces bingchenggensis BCW-1, complete genome|-|-|loc|4857819 4858734 -1 # ID=1_3748|Type=CDS|transl_table=11]	GID4
	TIGR01962	NuoD: NADH dehydrogenase (quinone), D subunit	Energy metabolism	No	No	No	No	[NC_016582.1 Streptomyces bingchenggensis BCW-1, complete genome|-|-|loc|7405104 7406439 1 # ID=1_6067|Type=CDS|transl_table=11]	GID4
	TIGR01967	DEAH_box_HrpA: RNA helicase HrpA	Unknown function	No	No	No	No	[NC_016582.1 Streptomyces bingchenggensis BCW-1, complete genome|-|-|loc|6979294 6983221 -1 # ID=1_5700|Type=CDS|transl_table=11]	GID4
	TIGR01966	RNasePH: ribonuclease PH	Transcription	No	No	No	No	[NC_016582.1 Streptomyces bingchenggensis BCW-1, complete genome|-|-|loc|8031378 8032110 1 # ID=1_6650|Type=CDS|transl_table=11]	GID4
	TIGR00204	dxs: 1-deoxy-D-xylulose-5-phosphate synthase	Biosynthesis of cofactors, prosthetic groups, and carriers	Yes	Yes	Yes	No	[NC_016582.1 Streptomyces bingchenggensis BCW-1, complete genome|-|-|loc|3423526 3425524 -1 # ID=1_2546|Type=CDS|transl_table=11; NC_016582.1 Streptomyces bingchenggensis BCW-1, complete genome|-|-|loc|4059066 4061046 -1 # ID=1_3076|Type=CDS|transl_table=11]	GID4
	TIGR00001	rpmI_bact: ribosomal protein bL35	Protein synthesis	No	No	No	No	[NC_016582.1 Streptomyces bingchenggensis BCW-1, complete genome|-|-|loc|3385999 3386194 -1 # ID=1_2508|Type=CDS|transl_table=11]	GID4
	TIGR00009	L28: ribosomal protein bL28	Protein synthesis	Yes	No	Yes	No	[NC_016582.1 Streptomyces bingchenggensis BCW-1, complete genome|-|-|loc|1999032 1999575 -1 # ID=1_1409|Type=CDS|transl_table=11; NC_016582.1 Streptomyces bingchenggensis BCW-1, complete genome|-|-|loc|4546195 4546381 1 # ID=1_3467|Type=CDS|transl_table=11]	GID4
	TIGR00008	infA: translation initiation factor IF-1	Protein synthesis	Yes	No	Yes	No	[NC_016582.1 Streptomyces bingchenggensis BCW-1, complete genome|-|-|loc|7513990 7514212 1 # ID=1_6175|Type=CDS|transl_table=11; NC_016582.1 Streptomyces bingchenggensis BCW-1, complete genome|-|-|loc|11639888 11640113 1 # ID=1_9708|Type=CDS|transl_table=11]	GID4
	TIGR00612	ispG_gcpE: 4-hydroxy-3-methylbut-2-en-1-yl diphosphate synthase	Biosynthesis of cofactors, prosthetic groups, and carriers	No	No	No	No	[NC_016582.1 Streptomyces bingchenggensis BCW-1, complete genome|-|-|loc|4441324 4442461 -1 # ID=1_3380|Type=CDS|transl_table=11]	GID4
	TIGR00613	reco: DNA repair protein RecO	DNA metabolism	No	No	No	No	[NC_016582.1 Streptomyces bingchenggensis BCW-1, complete genome|-|-|loc|8644911 8645661 1 # ID=1_7192|Type=CDS|transl_table=11]	GID4
	TIGR01235	pyruv_carbox: pyruvate carboxylase	Energy metabolism	No	No	No	Yes	[NC_016582.1 Streptomyces bingchenggensis BCW-1, complete genome|-|-|loc|269075 272450 1 # ID=1_234|Type=CDS|transl_table=11]	GID4
	TIGR00203	cydB: cytochrome d ubiquinol oxidase, subunit II	Energy metabolism	No	No	No	No	[NC_016582.1 Streptomyces bingchenggensis BCW-1, complete genome|-|-|loc|6532008 6533022 -1 # ID=1_5282|Type=CDS|transl_table=11]	GID4
	TIGR00615	recR: recombination protein RecR	DNA metabolism	No	No	No	No	[NC_016582.1 Streptomyces bingchenggensis BCW-1, complete genome|-|-|loc|6322488 6323088 -1 # ID=1_5090|Type=CDS|transl_table=11]	GID4
	TIGR02348	GroEL: chaperonin GroL	Protein fate	No	No	Yes	No	[NC_016582.1 Streptomyces bingchenggensis BCW-1, complete genome|-|-|loc|6125653 6127279 -1 # ID=1_4907|Type=CDS|transl_table=11; NC_016582.1 Streptomyces bingchenggensis BCW-1, complete genome|-|-|loc|7562057 7563680 1 # ID=1_6225|Type=CDS|transl_table=11]	GID4
	TIGR02349	DnaJ_bact: chaperone protein DnaJ	Unclassified	Yes	No	Yes	No	[NC_016582.1 Streptomyces bingchenggensis BCW-1, complete genome|-|-|loc|6890877 6892056 1 # ID=1_5616|Type=CDS|transl_table=11; NC_016582.1 Streptomyces bingchenggensis BCW-1, complete genome|-|-|loc|8572455 8573592 1 # ID=1_7119|Type=CDS|transl_table=11]	GID4
	TIGR02949	anti_SigH_actin: anti-sigma factor, TIGR02949 family	Transcription	No	No	No	No	[NC_016582.1 Streptomyces bingchenggensis BCW-1, complete genome|-|-|loc|5105394 5105712 -1 # ID=1_3977|Type=CDS|transl_table=11]	GID4
	TIGR02947	SigH_actino: RNA polymerase sigma-70 factor, TIGR02947 family	Unclassified	No	No	No	No	[NC_016582.1 Streptomyces bingchenggensis BCW-1, complete genome|-|-|loc|5105708 5106566 -1 # ID=1_3978|Type=CDS|transl_table=11]	GID4
	TIGR03686	pupylate_PafA: Pup--protein ligase	Protein fate	No	No	No	No	[NC_016582.1 Streptomyces bingchenggensis BCW-1, complete genome|-|-|loc|10084014 10085376 1 # ID=1_8440|Type=CDS|transl_table=11]	GID4
	TIGR03687	pupylate_cterm: ubiquitin-like protein Pup	Protein fate	No	No	No	No	[NC_016582.1 Streptomyces bingchenggensis BCW-1, complete genome|-|-|loc|10078471 10078690 1 # ID=1_8434|Type=CDS|transl_table=11]	GID4
	TIGR03688	pupylate_PafA2: proteasome accessory factor PafA2	Protein fate	No	No	No	No	[NC_016582.1 Streptomyces bingchenggensis BCW-1, complete genome|-|-|loc|10076823 10078335 1 # ID=1_8433|Type=CDS|transl_table=11]	GID4
	TIGR03689	pup_AAA: proteasome ATPase	Protein fate	No	No	No	No	[NC_016582.1 Streptomyces bingchenggensis BCW-1, complete genome|-|-|loc|10074767 10076534 1 # ID=1_8432|Type=CDS|transl_table=11]	GID4
	TIGR03442	TIGR03442: ergothioneine biosynthesis protein EgtC	Biosynthesis of cofactors, prosthetic groups, and carriers	No	No	No	No	[NC_016582.1 Streptomyces bingchenggensis BCW-1, complete genome|-|-|loc|2313304 2314060 1 # ID=1_1680|Type=CDS|transl_table=11]	GID4
	TIGR02200	GlrX_actino: glutaredoxin-like protein	Unclassified	No	No	No	No	[NC_016582.1 Streptomyces bingchenggensis BCW-1, complete genome|-|-|loc|5137448 5137706 1 # ID=1_4008|Type=CDS|transl_table=11]	GID4
	TIGR03446	mycothiol_Mca: mycothiol conjugate amidase Mca	Cellular processes	No	No	No	No	[NC_016582.1 Streptomyces bingchenggensis BCW-1, complete genome|-|-|loc|5390489 5391362 -1 # ID=1_4236|Type=CDS|transl_table=11]	GID4
	TIGR03447	mycothiol_MshC: cysteine--1-D-myo-inosityl 2-amino-2-deoxy-alpha-D-glucopyranoside ligase	Biosynthesis of cofactors, prosthetic groups, and carriers	No	No	No	No	[NC_016582.1 Streptomyces bingchenggensis BCW-1, complete genome|-|-|loc|10045028 10046258 1 # ID=1_8408|Type=CDS|transl_table=11]	GID4
	TIGR03448	mycothiol_MshD: mycothiol synthase	Biosynthesis of cofactors, prosthetic groups, and carriers	No	No	No	No	[NC_016582.1 Streptomyces bingchenggensis BCW-1, complete genome|-|-|loc|6210796 6211732 -1 # ID=1_4980|Type=CDS|transl_table=11]	GID4
	TIGR03449	mycothiol_MshA: D-inositol-3-phosphate glycosyltransferase	Unclassified	No	No	No	No	[NC_016582.1 Streptomyces bingchenggensis BCW-1, complete genome|-|-|loc|6198680 6200048 -1 # ID=1_4971|Type=CDS|transl_table=11]	GID4
	TIGR00090	rsfS_iojap_ybeB: ribosome silencing factor	Protein synthesis	No	No	No	No	[NC_016582.1 Streptomyces bingchenggensis BCW-1, complete genome|-|-|loc|8544923 8545373 1 # ID=1_7098|Type=CDS|transl_table=11]	GID4
	TIGR00810	secG: preprotein translocase, SecG subunit	Protein fate	No	No	No	No	[NC_016582.1 Streptomyces bingchenggensis BCW-1, complete genome|-|-|loc|9511744 9511972 1 # ID=1_7991|Type=CDS|transl_table=11]	GID4
	TIGR00092	TIGR00092: GTP-binding protein YchF	Unknown function	No	No	No	No	[NC_016582.1 Streptomyces bingchenggensis BCW-1, complete genome|-|-|loc|5268722 5269811 -1 # ID=1_4123|Type=CDS|transl_table=11]	GID4
	TIGR01308	rpmD_bact: ribosomal protein uL30	Protein synthesis	No	No	No	No	[NC_016582.1 Streptomyces bingchenggensis BCW-1, complete genome|-|-|loc|7510056 7510239 1 # ID=1_6170|Type=CDS|transl_table=11]	GID4
	TIGR01071	rplO_bact: ribosomal protein uL15	Protein synthesis	No	No	No	No	[NC_016582.1 Streptomyces bingchenggensis BCW-1, complete genome|-|-|loc|7510240 7510699 1 # ID=1_6171|Type=CDS|transl_table=11]	GID4
	TIGR00544	lgt: prolipoprotein diacylglyceryl transferase	Protein fate	No	No	No	No	[NC_016582.1 Streptomyces bingchenggensis BCW-1, complete genome|-|-|loc|9401751 9402747 1 # ID=1_7903|Type=CDS|transl_table=11]	GID4
	TIGR01981	sufD: FeS assembly protein SufD	Biosynthesis of cofactors, prosthetic groups, and carriers	No	No	No	No	[NC_016582.1 Streptomyces bingchenggensis BCW-1, complete genome|-|-|loc|9530750 9531923 1 # ID=1_8008|Type=CDS|transl_table=11]	GID4
	TIGR01980	sufB: FeS assembly protein SufB	Biosynthesis of cofactors, prosthetic groups, and carriers	No	No	No	No	[NC_016582.1 Streptomyces bingchenggensis BCW-1, complete genome|-|-|loc|9529244 9530666 1 # ID=1_8007|Type=CDS|transl_table=11]	GID4
	TIGR00262	trpA: tryptophan synthase, alpha subunit	Amino acid biosynthesis	No	No	No	No	[NC_016582.1 Streptomyces bingchenggensis BCW-1, complete genome|-|-|loc|9400029 9400839 1 # ID=1_7901|Type=CDS|transl_table=11]	GID4
	TIGR01017	rpsD_bact: ribosomal protein uS4	Protein synthesis	Yes	No	Yes	No	[NC_016582.1 Streptomyces bingchenggensis BCW-1, complete genome|-|-|loc|3219072 3219687 -1 # ID=1_2346|Type=CDS|transl_table=11; NC_016582.1 Streptomyces bingchenggensis BCW-1, complete genome|-|-|loc|7515428 7516055 1 # ID=1_6179|Type=CDS|transl_table=11]	GID4
	TIGR01011	rpsB_bact: ribosomal protein uS2	Protein synthesis	No	No	No	No	[NC_016582.1 Streptomyces bingchenggensis BCW-1, complete genome|-|-|loc|4493959 4494922 -1 # ID=1_3420|Type=CDS|transl_table=11]	GID4
	TIGR00708	cobA: cob(I)yrinic acid a,c-diamide adenosyltransferase	Biosynthesis of cofactors, prosthetic groups, and carriers	No	No	No	No	[NC_016582.1 Streptomyces bingchenggensis BCW-1, complete genome|-|-|loc|9629051 9629657 -1 # ID=1_8101|Type=CDS|transl_table=11]	GID4
	TIGR00401	msrA: peptide-methionine (S)-S-oxide reductase	Protein fate	No	No	No	No	[NC_016582.1 Streptomyces bingchenggensis BCW-1, complete genome|-|-|loc|5400097 5400784 1 # ID=1_4247|Type=CDS|transl_table=11]	GID4
	TIGR00409	proS_fam_II: proline--tRNA ligase	Protein synthesis	No	No	No	No	[NC_016582.1 Streptomyces bingchenggensis BCW-1, complete genome|-|-|loc|4437932 4439633 -1 # ID=1_3377|Type=CDS|transl_table=11]	GID4
	TIGR03705	poly_P_kin: polyphosphate kinase 1	Central intermediary metabolism	No	No	No	No	[NC_016582.1 Streptomyces bingchenggensis BCW-1, complete genome|-|-|loc|6208244 6210506 -1 # ID=1_4979|Type=CDS|transl_table=11]	GID4
	TIGR03704	PrmC_rel_meth: putative protein-(glutamine-N5) methyltransferase, unknown substrate-specific	Protein synthesis	No	No	No	No	[NC_016582.1 Streptomyces bingchenggensis BCW-1, complete genome|-|-|loc|9845019 9845826 1 # ID=1_8291|Type=CDS|transl_table=11]	GID4
	TIGR03701	mena_SCO4490: menaquinone biosynthesis decarboxylase, SCO4490 family	Biosynthesis of cofactors, prosthetic groups, and carriers	No	Yes	No	No	[NC_016582.1 Streptomyces bingchenggensis BCW-1, complete genome|-|-|loc|7375901 7377353 1 # ID=1_6038|Type=CDS|transl_table=11]	GID4
	TIGR00168	infC: translation initiation factor IF-3	Protein synthesis	No	No	No	No	[NC_016582.1 Streptomyces bingchenggensis BCW-1, complete genome|-|-|loc|3386310 3387063 -1 # ID=1_2509|Type=CDS|transl_table=11]	GID4
	TIGR00042	TIGR00042: non-canonical purine NTP pyrophosphatase, RdgB/HAM1 family	DNA metabolism	No	No	No	No	[NC_016582.1 Streptomyces bingchenggensis BCW-1, complete genome|-|-|loc|8032712 8033315 1 # ID=1_6652|Type=CDS|transl_table=11]	GID4
	TIGR02970	succ_dehyd_cytB: succinate dehydrogenase, cytochrome b556 subunit	Energy metabolism	No	No	No	No	[NC_016582.1 Streptomyces bingchenggensis BCW-1, complete genome|-|-|loc|5859599 5859983 1 # ID=1_4672|Type=CDS|transl_table=11]	GID4
	TIGR00164	PS_decarb_rel: phosphatidylserine decarboxylase homolog	Unknown function	No	No	No	No	[NC_016582.1 Streptomyces bingchenggensis BCW-1, complete genome|-|-|loc|3730909 3731566 1 # ID=1_2804|Type=CDS|transl_table=11]	GID4
	TIGR00165	S18: ribosomal protein bS18	Protein synthesis	Yes	No	Yes	No	[NC_016582.1 Streptomyces bingchenggensis BCW-1, complete genome|-|-|loc|2001292 2001535 1 # ID=1_1413|Type=CDS|transl_table=11; NC_016582.1 Streptomyces bingchenggensis BCW-1, complete genome|-|-|loc|6570744 6570981 -1 # ID=1_5322|Type=CDS|transl_table=11]	GID4
	TIGR00166	S6: ribosomal protein bS6	Protein synthesis	No	No	No	No	[NC_016582.1 Streptomyces bingchenggensis BCW-1, complete genome|-|-|loc|6571758 6572049 -1 # ID=1_5324|Type=CDS|transl_table=11]	GID4
	TIGR02386	rpoC_TIGR: DNA-directed RNA polymerase, beta' subunit	Transcription	No	No	No	No	[NC_016582.1 Streptomyces bingchenggensis BCW-1, complete genome|-|-|loc|7476106 7480006 1 # ID=1_6129|Type=CDS|transl_table=11]	GID4
	TIGR02423	protocat_alph: protocatechuate 3,4-dioxygenase, alpha subunit	Energy metabolism	No	No	No	No	[NC_016582.1 Streptomyces bingchenggensis BCW-1, complete genome|-|-|loc|8684949 8685552 -1 # ID=1_7230|Type=CDS|transl_table=11]	GID4
	TIGR02422	protocat_beta: protocatechuate 3,4-dioxygenase, beta subunit	Energy metabolism	No	No	No	No	[NC_016582.1 Streptomyces bingchenggensis BCW-1, complete genome|-|-|loc|8685551 8686340 -1 # ID=1_7231|Type=CDS|transl_table=11]	GID4
	TIGR00653	GlnA: glutamine synthetase, type I	Amino acid biosynthesis	No	Yes	Yes	No	[NC_016582.1 Streptomyces bingchenggensis BCW-1, complete genome|-|-|loc|9137310 9138672 1 # ID=1_7661|Type=CDS|transl_table=11; NC_016582.1 Streptomyces bingchenggensis BCW-1, complete genome|-|-|loc|9217211 9218621 -1 # ID=1_7732|Type=CDS|transl_table=11]	GID4
	TIGR00651	pta: phosphate acetyltransferase	Energy metabolism	No	No	No	No	[NC_016582.1 Streptomyces bingchenggensis BCW-1, complete genome|-|-|loc|4810734 4812858 1 # ID=1_3703|Type=CDS|transl_table=11]	GID4
	TIGR00715	precor6x_red: precorrin-6x reductase	Biosynthesis of cofactors, prosthetic groups, and carriers	No	No	No	No	[NC_016582.1 Streptomyces bingchenggensis BCW-1, complete genome|-|-|loc|2368312 2369104 -1 # ID=1_1727|Type=CDS|transl_table=11]	GID4
	TIGR00494	crcB: protein CrcB	Unknown function	No	No	No	No	[NC_016582.1 Streptomyces bingchenggensis BCW-1, complete genome|-|-|loc|8423689 8424064 -1 # ID=1_7004|Type=CDS|transl_table=11]	GID4
	TIGR00496	frr: ribosome recycling factor	Protein synthesis	No	No	No	No	[NC_016582.1 Streptomyces bingchenggensis BCW-1, complete genome|-|-|loc|4491396 4491954 -1 # ID=1_3417|Type=CDS|transl_table=11]	GID4
	TIGR00936	ahcY: adenosylhomocysteinase	Energy metabolism	No	No	No	No	[NC_016582.1 Streptomyces bingchenggensis BCW-1, complete genome|-|-|loc|5579817 5581275 -1 # ID=1_4418|Type=CDS|transl_table=11]	GID4
	TIGR00194	uvrC: excinuclease ABC subunit C	DNA metabolism	No	No	No	No	[NC_016582.1 Streptomyces bingchenggensis BCW-1, complete genome|-|-|loc|9500227 9502267 1 # ID=1_7983|Type=CDS|transl_table=11]	GID4
	TIGR00196	yjeF_cterm: YjeF family C-terminal domain	Unknown function	No	No	No	No	[NC_016582.1 Streptomyces bingchenggensis BCW-1, complete genome|-|-|loc|7545330 7546701 -1 # ID=1_6205|Type=CDS|transl_table=11]	GID4
	TIGR00191	thrB: homoserine kinase	Amino acid biosynthesis	No	No	No	No	[NC_016582.1 Streptomyces bingchenggensis BCW-1, complete genome|-|-|loc|4874876 4875791 -1 # ID=1_3764|Type=CDS|transl_table=11]	GID4
	TIGR00190	thiC: phosphomethylpyrimidine synthase	Biosynthesis of cofactors, prosthetic groups, and carriers	No	No	No	No	[NC_016582.1 Streptomyces bingchenggensis BCW-1, complete genome|-|-|loc|6545007 6546762 -1 # ID=1_5294|Type=CDS|transl_table=11]	GID4
	PGK	PF00162.15: Phosphoglycerate kinase	Unclassified	No	No	No	No	[NC_016582.1 Streptomyces bingchenggensis BCW-1, complete genome|-|-|loc|9509615 9510818 1 # ID=1_7989|Type=CDS|transl_table=11]	GID4
	TIGR02727	MTHFS_bact: 5-formyltetrahydrofolate cyclo-ligase	Central intermediary metabolism	No	No	No	No	[NC_016582.1 Streptomyces bingchenggensis BCW-1, complete genome|-|-|loc|7823042 7823648 -1 # ID=1_6448|Type=CDS|transl_table=11]	GID4
	TIGR02729	Obg_CgtA: Obg family GTPase CgtA	Protein synthesis	No	No	No	No	[NC_016582.1 Streptomyces bingchenggensis BCW-1, complete genome|-|-|loc|8531023 8532457 1 # ID=1_7086|Type=CDS|transl_table=11]	GID4
	TIGR02258	2_5_ligase: 2'-5' RNA ligase	Transcription	No	No	No	No	[NC_016582.1 Streptomyces bingchenggensis BCW-1, complete genome|-|-|loc|6077098 6077662 -1 # ID=1_4859|Type=CDS|transl_table=11]	GID4
	TIGR00580	mfd: transcription-repair coupling factor	DNA metabolism	No	No	No	No	[NC_016582.1 Streptomyces bingchenggensis BCW-1, complete genome|-|-|loc|5433479 5437082 -1 # ID=1_4281|Type=CDS|transl_table=11]	GID4
	TIGR00581	moaC: molybdenum cofactor biosynthesis protein C	Biosynthesis of cofactors, prosthetic groups, and carriers	No	No	No	No	[NC_016582.1 Streptomyces bingchenggensis BCW-1, complete genome|-|-|loc|7826135 7826618 1 # ID=1_6451|Type=CDS|transl_table=11]	GID4
	TIGR02157	PA_CoA_Oxy2: phenylacetate-CoA oxygenase, PaaH subunit	Energy metabolism	No	No	No	No	[NC_016582.1 Streptomyces bingchenggensis BCW-1, complete genome|-|-|loc|6645617 6645914 -1 # ID=1_5387|Type=CDS|transl_table=11]	GID4
	TIGR02156	PA_CoA_Oxy1: phenylacetate-CoA oxygenase, PaaG subunit	Energy metabolism	No	No	No	No	[NC_016582.1 Streptomyces bingchenggensis BCW-1, complete genome|-|-|loc|6645910 6646861 -1 # ID=1_5388|Type=CDS|transl_table=11]	GID4
	TIGR03534	RF_mod_PrmC: protein-(glutamine-N5) methyltransferase, release factor-specific	Protein fate	No	No	No	No	[NC_016582.1 Streptomyces bingchenggensis BCW-1, complete genome|-|-|loc|4868266 4869112 -1 # ID=1_3759|Type=CDS|transl_table=11]	GID4
	TIGR03535	DapD_actino: 2,3,4,5-tetrahydropyridine-2,6-dicarboxylate N-succinyltransferase	Unclassified	No	No	No	No	[NC_016582.1 Streptomyces bingchenggensis BCW-1, complete genome|-|-|loc|9536330 9537329 1 # ID=1_8016|Type=CDS|transl_table=11]	GID4
	TIGR00222	panB: 3-methyl-2-oxobutanoate hydroxymethyltransferase	Biosynthesis of cofactors, prosthetic groups, and carriers	No	Yes	No	No	[NC_016582.1 Streptomyces bingchenggensis BCW-1, complete genome|-|-|loc|9125947 9126838 -1 # ID=1_7653|Type=CDS|transl_table=11]	GID4
	TIGR02159	PA_CoA_Oxy4: phenylacetate-CoA oxygenase, PaaJ subunit	Energy metabolism	No	No	No	No	[NC_016582.1 Streptomyces bingchenggensis BCW-1, complete genome|-|-|loc|6644422 6644926 -1 # ID=1_5385|Type=CDS|transl_table=11]	GID4
	TIGR00220	mscL: large conductance mechanosensitive channel protein	Cellular processes	No	No	No	No	[NC_016582.1 Streptomyces bingchenggensis BCW-1, complete genome|-|-|loc|7815675 7816146 -1 # ID=1_6442|Type=CDS|transl_table=11]	GID4
	TIGR01059	gyrB: DNA gyrase, B subunit	DNA metabolism	Yes	No	Yes	Yes	[NC_016582.1 Streptomyces bingchenggensis BCW-1, complete genome|-|-|loc|6609177 6611220 1 # ID=1_5353|Type=CDS|transl_table=11; NC_016582.1 Streptomyces bingchenggensis BCW-1, complete genome|-|-|loc|11310833 11312867 -1 # ID=1_9462|Type=CDS|transl_table=11]	GID4
	TIGR00343	TIGR00343: pyridoxal 5'-phosphate synthase, synthase subunit Pdx1	Biosynthesis of cofactors, prosthetic groups, and carriers	No	No	No	No	[NC_016582.1 Streptomyces bingchenggensis BCW-1, complete genome|-|-|loc|3239277 3240192 -1 # ID=1_2365|Type=CDS|transl_table=11]	GID4
	TIGR00344	alaS: alanine--tRNA ligase	Protein synthesis	No	No	No	No	[NC_016582.1 Streptomyces bingchenggensis BCW-1, complete genome|-|-|loc|3215365 3218035 -1 # ID=1_2343|Type=CDS|transl_table=11]	GID4
	TIGR01198	pgl: 6-phosphogluconolactonase	Energy metabolism	No	No	No	No	[NC_016582.1 Streptomyces bingchenggensis BCW-1, complete genome|-|-|loc|9515697 9516480 -1 # ID=1_7995|Type=CDS|transl_table=11]	GID4
	TIGR01050	rpsS_bact: ribosomal protein uS19	Protein synthesis	No	No	No	No	[NC_016582.1 Streptomyces bingchenggensis BCW-1, complete genome|-|-|loc|7503840 7504122 1 # ID=1_6156|Type=CDS|transl_table=11]	GID4
	TIGR00876	tal_mycobact: transaldolase	Energy metabolism	Yes	No	No	No	[NC_016582.1 Streptomyces bingchenggensis BCW-1, complete genome|-|-|loc|1270366 1271485 1 # ID=1_856|Type=CDS|transl_table=11; NC_016582.1 Streptomyces bingchenggensis BCW-1, complete genome|-|-|loc|9519151 9520294 -1 # ID=1_7998|Type=CDS|transl_table=11]	GID4
	TIGR00877	purD: phosphoribosylamine--glycine ligase	Purines, pyrimidines, nucleosides, and nucleotides	No	No	No	No	[NC_016582.1 Streptomyces bingchenggensis BCW-1, complete genome|-|-|loc|6953926 6955207 1 # ID=1_5678|Type=CDS|transl_table=11]	GID4
	TIGR01356	aroA: 3-phosphoshikimate 1-carboxyvinyltransferase	Amino acid biosynthesis	No	No	No	No	[NC_016582.1 Streptomyces bingchenggensis BCW-1, complete genome|-|-|loc|5109290 5110685 1 # ID=1_3982|Type=CDS|transl_table=11]	GID4
	TIGR00871	zwf: glucose-6-phosphate dehydrogenase	Energy metabolism	Yes	No	Yes	No	[NC_016582.1 Streptomyces bingchenggensis BCW-1, complete genome|-|-|loc|416974 418417 1 # ID=1_341|Type=CDS|transl_table=11; NC_016582.1 Streptomyces bingchenggensis BCW-1, complete genome|-|-|loc|1271491 1273033 1 # ID=1_857|Type=CDS|transl_table=11; NC_016582.1 Streptomyces bingchenggensis BCW-1, complete genome|-|-|loc|9517609 9519145 -1 # ID=1_7997|Type=CDS|transl_table=11]	GID4
	TIGR00878	purM: phosphoribosylformylglycinamidine cyclo-ligase	Purines, pyrimidines, nucleosides, and nucleotides	No	No	No	No	[NC_016582.1 Streptomyces bingchenggensis BCW-1, complete genome|-|-|loc|6973240 6974323 1 # ID=1_5695|Type=CDS|transl_table=11]	GID4
	TIGR03953	rplD_bact: 50S ribosomal protein uL4	Protein synthesis	No	No	No	No	[NC_016582.1 Streptomyces bingchenggensis BCW-1, complete genome|-|-|loc|7501964 7502618 1 # ID=1_6153|Type=CDS|transl_table=11]	GID4
	TIGR03954	integ_memb_HG: integral membrane protein	Unknown function	No	No	No	No	[NC_016582.1 Streptomyces bingchenggensis BCW-1, complete genome|-|-|loc|4822534 4822915 -1 # ID=1_3712|Type=CDS|transl_table=11; NC_016582.1 Streptomyces bingchenggensis BCW-1, complete genome|-|-|loc|4826335 4826743 -1 # ID=1_3717|Type=CDS|transl_table=11]	GID4
	TIGR02614	ftsW: cell division protein FtsW	Cellular processes	No	No	No	No	[NC_016582.1 Streptomyces bingchenggensis BCW-1, complete genome|-|-|loc|9333815 9335498 1 # ID=1_7837|Type=CDS|transl_table=11]	GID4
	TIGR02753	sodN: superoxide dismutase, Ni	Unclassified	No	Yes	No	No	[NC_016582.1 Streptomyces bingchenggensis BCW-1, complete genome|-|-|loc|5030705 5031101 1 # ID=1_3900|Type=CDS|transl_table=11]	GID4
	Methyltransf_5	PF01795.15: MraW methylase family	Unclassified	No	No	No	No	[NC_016582.1 Streptomyces bingchenggensis BCW-1, complete genome|-|-|loc|9324135 9325098 1 # ID=1_7829|Type=CDS|transl_table=11]	GID4
	TIGR02027	rpoA: DNA-directed RNA polymerase, alpha subunit	Transcription	Yes	No	Yes	No	[NC_016582.1 Streptomyces bingchenggensis BCW-1, complete genome|-|-|loc|7516188 7517211 1 # ID=1_6180|Type=CDS|transl_table=11; NC_016582.1 Streptomyces bingchenggensis BCW-1, complete genome|-|-|loc|11696191 11697205 -1 # ID=1_9761|Type=CDS|transl_table=11]	GID4
	TIGR03625	L3_bact: 50S ribosomal protein uL3	Unclassified	No	No	No	No	[NC_016582.1 Streptomyces bingchenggensis BCW-1, complete genome|-|-|loc|7501311 7501956 1 # ID=1_6152|Type=CDS|transl_table=11]	GID4
	TIGR00539	hemN_rel: putative oxygen-independent coproporphyrinogen III oxidase	Biosynthesis of cofactors, prosthetic groups, and carriers	No	No	No	No	[NC_016582.1 Streptomyces bingchenggensis BCW-1, complete genome|-|-|loc|8568410 8569643 1 # ID=1_7115|Type=CDS|transl_table=11]	GID4
	TIGR00534	OpcA: glucose-6-phosphate dehydrogenase assembly protein OpcA	Protein fate	Yes	Yes	No	No	[NC_016582.1 Streptomyces bingchenggensis BCW-1, complete genome|-|-|loc|1273029 1274016 1 # ID=1_858|Type=CDS|transl_table=11; NC_016582.1 Streptomyces bingchenggensis BCW-1, complete genome|-|-|loc|1454086 1455025 -1 # ID=1_983|Type=CDS|transl_table=11; NC_016582.1 Streptomyces bingchenggensis BCW-1, complete genome|-|-|loc|9516476 9517613 -1 # ID=1_7996|Type=CDS|transl_table=11]	GID4
	TIGR01128	holA: DNA polymerase III, delta subunit	DNA metabolism	No	No	No	No	[NC_016582.1 Streptomyces bingchenggensis BCW-1, complete genome|-|-|loc|8559045 8560032 1 # ID=1_7109|Type=CDS|transl_table=11]	GID4
	TIGR01125	TIGR01125: ribosomal protein S12 methylthiotransferase RimO	Protein synthesis	No	No	No	No	[NC_016582.1 Streptomyces bingchenggensis BCW-1, complete genome|-|-|loc|4351548 4353114 -1 # ID=1_3318|Type=CDS|transl_table=11]	GID4
	TIGR00120	ArgJ: glutamate N-acetyltransferase/amino-acid acetyltransferase	Amino acid biosynthesis	Yes	No	No	No	[NC_016582.1 Streptomyces bingchenggensis BCW-1, complete genome|-|-|loc|3327712 3328867 -1 # ID=1_2452|Type=CDS|transl_table=11; NC_016582.1 Streptomyces bingchenggensis BCW-1, complete genome|-|-|loc|5452584 5453805 1 # ID=1_4302|Type=CDS|transl_table=11]	GID4
	TIGR00121	birA_ligase: biotin--[acetyl-CoA-carboxylase] ligase	Protein fate	No	No	No	No	[NC_016582.1 Streptomyces bingchenggensis BCW-1, complete genome|-|-|loc|5743111 5744002 -1 # ID=1_4564|Type=CDS|transl_table=11]	GID4
	TIGR00521	coaBC_dfp: phosphopantothenoylcysteine decarboxylase / phosphopantothenate--cysteine ligase	Biosynthesis of cofactors, prosthetic groups, and carriers	No	No	No	No	[NC_016582.1 Streptomyces bingchenggensis BCW-1, complete genome|-|-|loc|3191487 3192696 -1 # ID=1_2318|Type=CDS|transl_table=11]	GID4
	TIGR00753	undec_PP_bacA: undecaprenyl-diphosphatase UppP	Cell envelope	No	No	No	No	[NC_016582.1 Streptomyces bingchenggensis BCW-1, complete genome|-|-|loc|10442043 10442916 -1 # ID=1_8765|Type=CDS|transl_table=11]	GID4
	TIGR00459	aspS_bact: aspartate--tRNA ligase	Protein synthesis	No	No	No	No	[NC_016582.1 Streptomyces bingchenggensis BCW-1, complete genome|-|-|loc|6709478 6711329 1 # ID=1_5443|Type=CDS|transl_table=11]	GID4
	TIGR00755	ksgA: ribosomal RNA small subunit methyltransferase A	Protein synthesis	No	No	No	No	[NC_016582.1 Streptomyces bingchenggensis BCW-1, complete genome|-|-|loc|5494565 5495471 -1 # ID=1_4337|Type=CDS|transl_table=11]	GID4
	TIGR02504	NrdJ_Z: ribonucleoside-diphosphate reductase, adenosylcobalamin-dependent	Purines, pyrimidines, nucleosides, and nucleotides	No	No	No	No	[NC_016582.1 Streptomyces bingchenggensis BCW-1, complete genome|-|-|loc|4302942 4305837 -1 # ID=1_3276|Type=CDS|transl_table=11]	GID4
	TIGR00759	aceE: pyruvate dehydrogenase (acetyl-transferring), homodimeric type	Unclassified	Yes	No	Yes	No	[NC_016582.1 Streptomyces bingchenggensis BCW-1, complete genome|-|-|loc|8889278 8892011 -1 # ID=1_7431|Type=CDS|transl_table=11; NC_016582.1 Streptomyces bingchenggensis BCW-1, complete genome|-|-|loc|9232190 9234917 -1 # ID=1_7746|Type=CDS|transl_table=11]	GID4
	TIGR01430	aden_deam: adenosine deaminase	Unclassified	Yes	No	Yes	No	[NC_016582.1 Streptomyces bingchenggensis BCW-1, complete genome|-|-|loc|4476654 4477677 1 # ID=1_3404|Type=CDS|transl_table=11; NC_016582.1 Streptomyces bingchenggensis BCW-1, complete genome|-|-|loc|5796595 5797762 -1 # ID=1_4613|Type=CDS|transl_table=11; NC_016582.1 Streptomyces bingchenggensis BCW-1, complete genome|-|-|loc|5884933 5885881 -1 # ID=1_4694|Type=CDS|transl_table=11; NC_016582.1 …	GID4
	TIGR00456	argS: arginine--tRNA ligase	Protein synthesis	No	No	No	No	[NC_016582.1 Streptomyces bingchenggensis BCW-1, complete genome|-|-|loc|7317417 7319226 -1 # ID=1_5992|Type=CDS|transl_table=11]	GID4
	TIGR00018	panC: pantoate--beta-alanine ligase	Biosynthesis of cofactors, prosthetic groups, and carriers	No	No	No	No	[NC_016582.1 Streptomyces bingchenggensis BCW-1, complete genome|-|-|loc|7223712 7224636 1 # ID=1_5910|Type=CDS|transl_table=11]	GID4
	TIGR00392	ileS: isoleucine--tRNA ligase	Protein synthesis	No	No	No	No	[NC_016582.1 Streptomyces bingchenggensis BCW-1, complete genome|-|-|loc|9343190 9346328 -1 # ID=1_7846|Type=CDS|transl_table=11]	GID4
	TIGR01970	DEAH_box_HrpB: ATP-dependent helicase HrpB	Unknown function	No	No	No	No	[NC_016582.1 Streptomyces bingchenggensis BCW-1, complete genome|-|-|loc|9455588 9458204 -1 # ID=1_7945|Type=CDS|transl_table=11]	GID4
	TIGR00396	leuS_bact: leucine--tRNA ligase	Protein synthesis	No	No	No	No	[NC_016582.1 Streptomyces bingchenggensis BCW-1, complete genome|-|-|loc|8549831 8552705 1 # ID=1_7103|Type=CDS|transl_table=11]	GID4
	TIGR00011	YbaK_EbsC: Cys-tRNA(Pro) deacylase	Protein synthesis	No	No	No	No	[NC_016582.1 Streptomyces bingchenggensis BCW-1, complete genome|-|-|loc|9363336 9363831 -1 # ID=1_7862|Type=CDS|transl_table=11]	GID4
	TIGR00012	L29: ribosomal protein uL29	Protein synthesis	No	No	No	No	[NC_016582.1 Streptomyces bingchenggensis BCW-1, complete genome|-|-|loc|7505776 7506001 1 # ID=1_6160|Type=CDS|transl_table=11]	GID4
	TIGR00398	metG: methionine--tRNA ligase	Protein synthesis	No	No	No	No	[NC_016582.1 Streptomyces bingchenggensis BCW-1, complete genome|-|-|loc|6714484 6716254 -1 # ID=1_5448|Type=CDS|transl_table=11]	GID4
	TIGR02927	SucB_Actino: 2-oxoglutarate dehydrogenase, E2 component, dihydrolipoamide succinyltransferase	Unclassified	No	No	No	Yes	[NC_016582.1 Streptomyces bingchenggensis BCW-1, complete genome|-|-|loc|9235818 9237630 -1 # ID=1_7748|Type=CDS|transl_table=11]	GID4
	TIGR00016	ackA: acetate kinase	Energy metabolism	No	No	No	No	[NC_016582.1 Streptomyces bingchenggensis BCW-1, complete genome|-|-|loc|4812854 4814012 1 # ID=1_3704|Type=CDS|transl_table=11]	GID4
	TIGR00017	cmk: cytidylate kinase	Purines, pyrimidines, nucleosides, and nucleotides	No	No	No	No	[NC_016582.1 Streptomyces bingchenggensis BCW-1, complete genome|-|-|loc|9744401 9745103 1 # ID=1_8203|Type=CDS|transl_table=11]	GID4
	TIGR01228	hutU: urocanate hydratase	Energy metabolism	No	No	No	No	[NC_016582.1 Streptomyces bingchenggensis BCW-1, complete genome|-|-|loc|5670911 5672594 -1 # ID=1_4501|Type=CDS|transl_table=11]	GID4
	TIGR00150	T6A_YjeE: tRNA threonylcarbamoyl adenosine modification protein YjeE	Protein synthesis	No	No	No	No	[NC_016582.1 Streptomyces bingchenggensis BCW-1, complete genome|-|-|loc|7549367 7549895 1 # ID=1_6208|Type=CDS|transl_table=11]	GID4
	TIGR00152	TIGR00152: dephospho-CoA kinase	Biosynthesis of cofactors, prosthetic groups, and carriers	No	No	No	No	[NC_016582.1 Streptomyces bingchenggensis BCW-1, complete genome|-|-|loc|9463152 9463770 1 # ID=1_7950|Type=CDS|transl_table=11]	GID4
	TIGR00154	ispE: 4-(cytidine 5'-diphospho)-2-C-methyl-D-erythritol kinase	Biosynthesis of cofactors, prosthetic groups, and carriers	No	No	No	No	[NC_016582.1 Streptomyces bingchenggensis BCW-1, complete genome|-|-|loc|5493642 5494569 -1 # ID=1_4336|Type=CDS|transl_table=11]	GID4
	TIGR00157	TIGR00157: ribosome small subunit-dependent GTPase A	Protein synthesis	Yes	Yes	No	No	[NC_016582.1 Streptomyces bingchenggensis BCW-1, complete genome|-|-|loc|3898727 3899843 -1 # ID=1_2949|Type=CDS|transl_table=11; NC_016582.1 Streptomyces bingchenggensis BCW-1, complete genome|-|-|loc|5110696 5111704 1 # ID=1_3983|Type=CDS|transl_table=11]	GID4
	TIGR00158	L9: ribosomal protein bL9	Protein synthesis	No	No	No	No	[NC_016582.1 Streptomyces bingchenggensis BCW-1, complete genome|-|-|loc|6570279 6570726 -1 # ID=1_5321|Type=CDS|transl_table=11]	GID4
	TIGR01389	recQ: ATP-dependent DNA helicase RecQ	DNA metabolism	No	No	No	No	[NC_016582.1 Streptomyces bingchenggensis BCW-1, complete genome|-|-|loc|2933565 2935401 1 # ID=1_2122|Type=CDS|transl_table=11]	GID4
	TIGR00981	rpsL_bact: ribosomal protein uS12	Protein synthesis	No	No	No	No	[NC_016582.1 Streptomyces bingchenggensis BCW-1, complete genome|-|-|loc|7480356 7480728 1 # ID=1_6130|Type=CDS|transl_table=11]	GID4
	TIGR03815	CpaE_hom_Actino: helicase/secretion neighborhood CpaE-like protein	Unclassified	No	No	No	No	[NC_016582.1 Streptomyces bingchenggensis BCW-1, complete genome|-|-|loc|7103005 7104118 1 # ID=1_5803|Type=CDS|transl_table=11]	GID4
	TIGR01900	dapE-gram_pos: succinyl-diaminopimelate desuccinylase	Amino acid biosynthesis	No	No	No	No	[NC_016582.1 Streptomyces bingchenggensis BCW-1, complete genome|-|-|loc|5196292 5197363 -1 # ID=1_4059|Type=CDS|transl_table=11]	GID4
	TIGR02210	rodA_shape: rod shape-determining protein RodA	Cellular processes	No	No	No	No	[NC_016582.1 Streptomyces bingchenggensis BCW-1, complete genome|-|-|loc|8519778 8520981 1 # ID=1_7079|Type=CDS|transl_table=11]	GID4
	TIGR02412	pepN_strep_liv: aminopeptidase N	Unclassified	Yes	No	No	No	[NC_016582.1 Streptomyces bingchenggensis BCW-1, complete genome|-|-|loc|8473441 8476015 -1 # ID=1_7045|Type=CDS|transl_table=11; NC_016582.1 Streptomyces bingchenggensis BCW-1, complete genome|-|-|loc|8480488 8483107 -1 # ID=1_7049|Type=CDS|transl_table=11; NC_016582.1 Streptomyces bingchenggensis BCW-1, complete genome|-|-|loc|9419694 9422298 1 # ID=1_7918|Type=CDS|transl_table=11]	GID4
	TIGR03346	chaperone_ClpB: ATP-dependent chaperone protein ClpB	Protein fate	Yes	No	Yes	No	[NC_016582.1 Streptomyces bingchenggensis BCW-1, complete genome|-|-|loc|2526622 2529247 1 # ID=1_1862|Type=CDS|transl_table=11; NC_016582.1 Streptomyces bingchenggensis BCW-1, complete genome|-|-|loc|6905600 6908192 1 # ID=1_5632|Type=CDS|transl_table=11]	GID4
	TIGR00302	TIGR00302: phosphoribosylformylglycinamidine synthase, purS protein	Purines, pyrimidines, nucleosides, and nucleotides	No	No	No	No	[NC_016582.1 Streptomyces bingchenggensis BCW-1, complete genome|-|-|loc|6966752 6967040 1 # ID=1_5689|Type=CDS|transl_table=11]	GID4
	TIGR03188	histidine_hisI: phosphoribosyl-ATP diphosphatase	Amino acid biosynthesis	No	No	No	No	[NC_016582.1 Streptomyces bingchenggensis BCW-1, complete genome|-|-|loc|3158234 3158507 -1 # ID=1_2289|Type=CDS|transl_table=11]	GID4
	TIGR01091	upp: uracil phosphoribosyltransferase	Purines, pyrimidines, nucleosides, and nucleotides	No	No	No	No	[NC_016582.1 Streptomyces bingchenggensis BCW-1, complete genome|-|-|loc|6423781 6424417 -1 # ID=1_5184|Type=CDS|transl_table=11]	GID4
	TIGR03180	UraD_2: OHCU decarboxylase	Unclassified	No	No	No	No	[NC_016582.1 Streptomyces bingchenggensis BCW-1, complete genome|-|-|loc|3857435 3857894 -1 # ID=1_2915|Type=CDS|transl_table=11]	GID4
	TIGR01311	glycerol_kin: glycerol kinase	Energy metabolism	Yes	No	Yes	No	[NC_016582.1 Streptomyces bingchenggensis BCW-1, complete genome|-|-|loc|10059274 10060801 -1 # ID=1_8420|Type=CDS|transl_table=11; NC_016582.1 Streptomyces bingchenggensis BCW-1, complete genome|-|-|loc|10801321 10802839 1 # ID=1_9071|Type=CDS|transl_table=11]	GID4
	TIGR01312	XylB: xylulokinase	Energy metabolism	No	No	No	No	[NC_016582.1 Streptomyces bingchenggensis BCW-1, complete genome|-|-|loc|2301284 2302748 1 # ID=1_1670|Type=CDS|transl_table=11]	GID4
	TIGR00228	ruvC: crossover junction endodeoxyribonuclease RuvC	DNA metabolism	No	No	No	No	[NC_016582.1 Streptomyces bingchenggensis BCW-1, complete genome|-|-|loc|3237093 3237627 -1 # ID=1_2362|Type=CDS|transl_table=11]	GID4
	TIGR00370	TIGR00370: sensor histidine kinase inhibitor, KipI family	Hypothetical proteins	No	No	No	No	[NC_016582.1 Streptomyces bingchenggensis BCW-1, complete genome|-|-|loc|2762500 2763211 1 # ID=1_1972|Type=CDS|transl_table=11]	GID4
	TIGR00577	fpg: DNA-formamidopyrimidine glycosylase	DNA metabolism	No	No	No	No	[NC_016582.1 Streptomyces bingchenggensis BCW-1, complete genome|-|-|loc|4536465 4537404 -1 # ID=1_3458|Type=CDS|transl_table=11]	GID4
	TIGR01751	crot-CoA-red: crotonyl-CoA carboxylase/reductase	Unclassified	Yes	Yes	No	No	[NC_016582.1 Streptomyces bingchenggensis BCW-1, complete genome|-|-|loc|1866691 1867945 1 # ID=1_1334|Type=CDS|transl_table=11; NC_016582.1 Streptomyces bingchenggensis BCW-1, complete genome|-|-|loc|1941668 1943012 1 # ID=1_1355|Type=CDS|transl_table=11; NC_016582.1 Streptomyces bingchenggensis BCW-1, complete genome|-|-|loc|3724636 3726001 1 # ID=1_2800|Type=CDS|transl_table=11]	GID4
	TIGR00575	dnlj: DNA ligase, NAD-dependent	DNA metabolism	No	No	No	No	[NC_016582.1 Streptomyces bingchenggensis BCW-1, complete genome|-|-|loc|4635696 4637883 -1 # ID=1_3547|Type=CDS|transl_table=11]	GID4
	TIGR01169	rplA_bact: ribosomal protein uL1	Protein synthesis	No	No	No	No	[NC_016582.1 Streptomyces bingchenggensis BCW-1, complete genome|-|-|loc|7468797 7469514 1 # ID=1_6124|Type=CDS|transl_table=11]	GID4
	TIGR02158	PA_CoA_Oxy3: phenylacetate-CoA oxygenase, PaaI subunit	Energy metabolism	No	No	No	No	[NC_016582.1 Streptomyces bingchenggensis BCW-1, complete genome|-|-|loc|6644919 6645621 -1 # ID=1_5386|Type=CDS|transl_table=11]	GID4
	TIGR00274	TIGR00274: N-acetylmuramic acid 6-phosphate etherase	Cell envelope	No	No	No	No	[NC_016582.1 Streptomyces bingchenggensis BCW-1, complete genome|-|-|loc|6124604 6125540 1 # ID=1_4906|Type=CDS|transl_table=11]	GID4
	TIGR01163	rpe: ribulose-phosphate 3-epimerase	Energy metabolism	No	No	No	No	[NC_016582.1 Streptomyces bingchenggensis BCW-1, complete genome|-|-|loc|3180620 3181322 -1 # ID=1_2310|Type=CDS|transl_table=11]	GID4
	TIGR01162	purE: phosphoribosylaminoimidazole carboxylase, catalytic subunit	Purines, pyrimidines, nucleosides, and nucleotides	No	No	No	No	[NC_016582.1 Streptomyces bingchenggensis BCW-1, complete genome|-|-|loc|5647946 5648480 -1 # ID=1_4479|Type=CDS|transl_table=11]	GID4
	TIGR01161	purK: phosphoribosylaminoimidazole carboxylase, ATPase subunit	Purines, pyrimidines, nucleosides, and nucleotides	No	No	No	No	[NC_016582.1 Streptomyces bingchenggensis BCW-1, complete genome|-|-|loc|5648476 5649595 -1 # ID=1_4480|Type=CDS|transl_table=11]	GID4
	TIGR01994	SUF_scaf_2: SUF system FeS assembly protein, NifU family	Biosynthesis of cofactors, prosthetic groups, and carriers	No	No	No	No	[NC_016582.1 Streptomyces bingchenggensis BCW-1, complete genome|-|-|loc|9534346 9534811 1 # ID=1_8012|Type=CDS|transl_table=11]	GID4
	TIGR01164	rplP_bact: ribosomal protein uL16	Protein synthesis	No	No	No	No	[NC_016582.1 Streptomyces bingchenggensis BCW-1, complete genome|-|-|loc|7505357 7505777 1 # ID=1_6159|Type=CDS|transl_table=11]	GID4
	TIGR01369	CPSaseII_lrg: carbamoyl-phosphate synthase, large subunit	Purines, pyrimidines, nucleosides, and nucleotides	No	No	No	No	[NC_016582.1 Streptomyces bingchenggensis BCW-1, complete genome|-|-|loc|3196450 3199762 -1 # ID=1_2325|Type=CDS|transl_table=11]	GID4
	TIGR01009	rpsC_bact: ribosomal protein uS3	Protein synthesis	No	No	No	No	[NC_016582.1 Streptomyces bingchenggensis BCW-1, complete genome|-|-|loc|7504515 7505352 1 # ID=1_6158|Type=CDS|transl_table=11]	GID4
	TIGR03960	rSAM_fuse_unch: radical SAM family uncharacterized protein	Unknown function	No	No	No	No	[NC_016582.1 Streptomyces bingchenggensis BCW-1, complete genome|-|-|loc|8522694 8524620 1 # ID=1_7081|Type=CDS|transl_table=11]	GID4
	TIGR00414	serS: serine--tRNA ligase	Protein synthesis	No	No	No	No	[NC_016582.1 Streptomyces bingchenggensis BCW-1, complete genome|-|-|loc|6504225 6505464 1 # ID=1_5254|Type=CDS|transl_table=11]	GID4
	TIGR00416	sms: DNA repair protein RadA	DNA metabolism	No	No	No	No	[NC_016582.1 Streptomyces bingchenggensis BCW-1, complete genome|-|-|loc|7265976 7267395 -1 # ID=1_5948|Type=CDS|transl_table=11]	GID4
	TIGR00418	thrS: threonine--tRNA ligase	Protein synthesis	No	No	No	No	[NC_016582.1 Streptomyces bingchenggensis BCW-1, complete genome|-|-|loc|3248678 3250658 -1 # ID=1_2373|Type=CDS|transl_table=11]	GID4
	TIGR00419	tim: triose-phosphate isomerase	Energy metabolism	No	No	No	No	[NC_016582.1 Streptomyces bingchenggensis BCW-1, complete genome|-|-|loc|9510823 9511600 1 # ID=1_7990|Type=CDS|transl_table=11]	GID4
	TIGR03654	L6_bact: ribosomal protein uL6	Protein synthesis	No	No	No	No	[NC_016582.1 Streptomyces bingchenggensis BCW-1, complete genome|-|-|loc|7508475 7509015 1 # ID=1_6167|Type=CDS|transl_table=11]	GID4
	TIGR01051	topA_bact: DNA topoisomerase I	DNA metabolism	No	No	No	No	[NC_016582.1 Streptomyces bingchenggensis BCW-1, complete genome|-|-|loc|7128944 7131824 1 # ID=1_5829|Type=CDS|transl_table=11]	GID4
	TIGR00055	uppS: di-trans,poly-cis-decaprenylcistransferase	Cell envelope	No	No	Yes	No	[NC_016582.1 Streptomyces bingchenggensis BCW-1, complete genome|-|-|loc|5306112 5306901 -1 # ID=1_4156|Type=CDS|transl_table=11; NC_016582.1 Streptomyces bingchenggensis BCW-1, complete genome|-|-|loc|8645696 8646536 1 # ID=1_7193|Type=CDS|transl_table=11]	GID4
	TIGR00057	TIGR00057: tRNA threonylcarbamoyl adenosine modification protein, Sua5/YciO/YrdC/YwlC family	Protein synthesis	Yes	No	Yes	No	[NC_016582.1 Streptomyces bingchenggensis BCW-1, complete genome|-|-|loc|657631 658252 -1 # ID=1_549|Type=CDS|transl_table=11; NC_016582.1 Streptomyces bingchenggensis BCW-1, complete genome|-|-|loc|4867519 4868167 -1 # ID=1_3758|Type=CDS|transl_table=11]	GID4
	TIGR00119	acolac_sm: acetolactate synthase, small subunit	Amino acid biosynthesis	No	No	No	No	[NC_016582.1 Streptomyces bingchenggensis BCW-1, complete genome|-|-|loc|4606451 4606979 -1 # ID=1_3526|Type=CDS|transl_table=11]	GID4
	TIGR00118	acolac_lg: acetolactate synthase, large subunit, biosynthetic type	Amino acid biosynthesis	No	No	No	No	[NC_016582.1 Streptomyces bingchenggensis BCW-1, complete genome|-|-|loc|4607013 4608864 -1 # ID=1_3527|Type=CDS|transl_table=11]	GID4
	TIGR02960	SigX5: RNA polymerase sigma-70 factor, TIGR02960 family	Unclassified	No	Yes	No	No	[NC_016582.1 Streptomyces bingchenggensis BCW-1, complete genome|-|-|loc|1401822 1402821 -1 # ID=1_954|Type=CDS|transl_table=11]	GID4
	TIGR02961	allantoicase: allantoicase	Purines, pyrimidines, nucleosides, and nucleotides	No	No	No	No	[NC_016582.1 Streptomyces bingchenggensis BCW-1, complete genome|-|-|loc|3839436 3840639 -1 # ID=1_2899|Type=CDS|transl_table=11]	GID4
	TIGR00115	tig: trigger factor	Protein fate	No	No	No	No	[NC_016582.1 Streptomyces bingchenggensis BCW-1, complete genome|-|-|loc|8498573 8500004 1 # ID=1_7062|Type=CDS|transl_table=11]	GID4
	TIGR00114	lumazine-synth: 6,7-dimethyl-8-ribityllumazine synthase	Biosynthesis of cofactors, prosthetic groups, and carriers	No	No	No	No	[NC_016582.1 Streptomyces bingchenggensis BCW-1, complete genome|-|-|loc|3158555 3159029 -1 # ID=1_2290|Type=CDS|transl_table=11]	GID4
	TIGR00116	tsf: translation elongation factor Ts	Protein synthesis	No	No	No	No	[NC_016582.1 Streptomyces bingchenggensis BCW-1, complete genome|-|-|loc|4493024 4493861 -1 # ID=1_3419|Type=CDS|transl_table=11]	GID4
	TIGR00059	L17: ribosomal protein bL17	Protein synthesis	No	No	No	No	[NC_016582.1 Streptomyces bingchenggensis BCW-1, complete genome|-|-|loc|7517336 7517861 1 # ID=1_6181|Type=CDS|transl_table=11]	GID4
	TIGR00663	TIGR00663: dnan: DNA polymerase III, beta subunit	N/A	No	No	No	Yes	[NC_016582.1 Streptomyces bingchenggensis BCW-1, complete genome|-|-|loc|6604944 6606075 1 # ID=1_5349|Type=CDS|transl_table=11]	GID4
	TIGR00665	DnaB: replicative DNA helicase	DNA metabolism	No	No	No	No	[NC_016582.1 Streptomyces bingchenggensis BCW-1, complete genome|-|-|loc|6566785 6568261 -1 # ID=1_5318|Type=CDS|transl_table=11]	GID4
	TIGR00461	gcvP: glycine dehydrogenase	Energy metabolism	No	No	No	No	[NC_016582.1 Streptomyces bingchenggensis BCW-1, complete genome|-|-|loc|10368724 10371619 1 # ID=1_8701|Type=CDS|transl_table=11]	GID4
	TIGR00465	ilvC: ketol-acid reductoisomerase	Amino acid biosynthesis	No	No	No	No	[NC_016582.1 Streptomyces bingchenggensis BCW-1, complete genome|-|-|loc|4605321 4606320 -1 # ID=1_3525|Type=CDS|transl_table=11]	GID4
	TIGR00464	gltX_bact: glutamate--tRNA ligase	Protein synthesis	No	No	No	No	[NC_016582.1 Streptomyces bingchenggensis BCW-1, complete genome|-|-|loc|4559416 4560904 -1 # ID=1_3484|Type=CDS|transl_table=11]	GID4
	TIGR00467	lysS_arch: lysine--tRNA ligase	Protein synthesis	No	No	No	No	[NC_016582.1 Streptomyces bingchenggensis BCW-1, complete genome|-|-|loc|7319378 7321130 1 # ID=1_5993|Type=CDS|transl_table=11]	GID4
	TIGR00468	pheS: phenylalanine--tRNA ligase, alpha subunit	Protein synthesis	No	No	No	No	[NC_016582.1 Streptomyces bingchenggensis BCW-1, complete genome|-|-|loc|3382056 3383115 -1 # ID=1_2504|Type=CDS|transl_table=11]	GID4
	TIGR02082	metH: methionine synthase	Amino acid biosynthesis	No	No	No	No	[NC_016582.1 Streptomyces bingchenggensis BCW-1, complete genome|-|-|loc|10062920 10066445 1 # ID=1_8423|Type=CDS|transl_table=11]	GID4
	TIGR03438	egtD_ergothio: dimethylhistidine N-methyltransferase	Biosynthesis of cofactors, prosthetic groups, and carriers	No	No	No	No	[NC_016582.1 Streptomyces bingchenggensis BCW-1, complete genome|-|-|loc|2314056 2315022 1 # ID=1_1681|Type=CDS|transl_table=11]	GID4
	TIGR00020	prfB: peptide chain release factor 2	Protein synthesis	No	No	No	No	[NC_016582.1 Streptomyces bingchenggensis BCW-1, complete genome|-|-|loc|7881781 7882933 1 # ID=1_6491|Type=CDS|transl_table=11]	GID4
	TIGR00029	S20: ribosomal protein bS20	Protein synthesis	No	No	No	No	[NC_016582.1 Streptomyces bingchenggensis BCW-1, complete genome|-|-|loc|8561450 8561717 -1 # ID=1_7111|Type=CDS|transl_table=11]	GID4
	TIGR01828	pyru_phos_dikin: pyruvate, phosphate dikinase	Energy metabolism	No	No	No	No	[NC_016582.1 Streptomyces bingchenggensis BCW-1, complete genome|-|-|loc|8667820 8670547 1 # ID=1_7214|Type=CDS|transl_table=11]	GID4
	TIGR00186	rRNA_methyl_3: RNA methyltransferase, TrmH family, group 3	Protein synthesis	No	No	No	No	[NC_016582.1 Streptomyces bingchenggensis BCW-1, complete genome|-|-|loc|6169991 6170945 -1 # ID=1_4949|Type=CDS|transl_table=11]	GID4
	TIGR00187	ribE: riboflavin synthase, alpha subunit	Biosynthesis of cofactors, prosthetic groups, and carriers	No	No	No	No	[NC_016582.1 Streptomyces bingchenggensis BCW-1, complete genome|-|-|loc|3160501 3161131 -1 # ID=1_2292|Type=CDS|transl_table=11]	GID4
	TIGR03144	cytochr_II_ccsB: cytochrome c-type biogenesis protein CcsB	Protein fate	No	Yes	No	No	[NC_016582.1 Streptomyces bingchenggensis BCW-1, complete genome|-|-|loc|7372396 7373476 1 # ID=1_6034|Type=CDS|transl_table=11]	GID4
	TIGR00180	parB_part: ParB/RepB/Spo0J family partition protein	Unclassified	No	No	No	No	[NC_016582.1 Streptomyces bingchenggensis BCW-1, complete genome|-|-|loc|6595764 6596895 -1 # ID=1_5342|Type=CDS|transl_table=11]	GID4
	TIGR01216	ATP_synt_epsi: ATP synthase F1, epsilon subunit	Energy metabolism	No	No	No	No	[NC_016582.1 Streptomyces bingchenggensis BCW-1, complete genome|-|-|loc|4855840 4856218 -1 # ID=1_3746|Type=CDS|transl_table=11]	GID4
	TIGR01798	cit_synth_I: citrate (Si)-synthase	Energy metabolism	No	No	No	No	[NC_016582.1 Streptomyces bingchenggensis BCW-1, complete genome|-|-|loc|8379542 8380832 1 # ID=1_6965|Type=CDS|transl_table=11]	GID4
	TIGR01795	CM_mono_cladeE: chorismate mutase	Amino acid biosynthesis	No	No	No	No	[NC_016582.1 Streptomyces bingchenggensis BCW-1, complete genome|-|-|loc|9419182 9419533 1 # ID=1_7917|Type=CDS|transl_table=11]	GID4
	TIGR00239	2oxo_dh_E1: oxoglutarate dehydrogenase (succinyl-transferring), E1 component	Energy metabolism	No	No	No	No	[NC_016582.1 Streptomyces bingchenggensis BCW-1, complete genome|-|-|loc|4979280 4983111 1 # ID=1_3853|Type=CDS|transl_table=11]	GID4
	TIGR00234	tyrS: tyrosine--tRNA ligase	Protein synthesis	No	No	No	No	[NC_016582.1 Streptomyces bingchenggensis BCW-1, complete genome|-|-|loc|9662476 9663895 -1 # ID=1_8130|Type=CDS|transl_table=11]	GID4
	TIGR02227	sigpep_I_bact: signal peptidase I	Protein fate	Yes	No	Yes	No	[NC_016582.1 Streptomyces bingchenggensis BCW-1, complete genome|-|-|loc|4502130 4502898 -1 # ID=1_3429|Type=CDS|transl_table=11; NC_016582.1 Streptomyces bingchenggensis BCW-1, complete genome|-|-|loc|4502982 4504098 -1 # ID=1_3430|Type=CDS|transl_table=11; NC_016582.1 Streptomyces bingchenggensis BCW-1, complete genome|-|-|loc|4505216 4506002 -1 # ID=1_3432|Type=CDS|transl_table=11]	GID4
	TIGR00237	xseA: exodeoxyribonuclease VII, large subunit	DNA metabolism	No	No	No	No	[NC_016582.1 Streptomyces bingchenggensis BCW-1, complete genome|-|-|loc|5272605 5273850 1 # ID=1_4127|Type=CDS|transl_table=11]	GID4
	TIGR00233	trpS: tryptophan--tRNA ligase	Protein synthesis	Yes	No	Yes	No	[NC_016582.1 Streptomyces bingchenggensis BCW-1, complete genome|-|-|loc|5876148 5877162 -1 # ID=1_4685|Type=CDS|transl_table=11; NC_016582.1 Streptomyces bingchenggensis BCW-1, complete genome|-|-|loc|7285060 7286083 -1 # ID=1_5962|Type=CDS|transl_table=11]	GID4
	TIGR00337	PyrG: CTP synthase	Purines, pyrimidines, nucleosides, and nucleotides	Yes	No	Yes	No	[NC_016582.1 Streptomyces bingchenggensis BCW-1, complete genome|-|-|loc|3700182 3701844 1 # ID=1_2783|Type=CDS|transl_table=11; NC_016582.1 Streptomyces bingchenggensis BCW-1, complete genome|-|-|loc|9731366 9733145 1 # ID=1_8192|Type=CDS|transl_table=11]	GID4
	TIGR01049	rpsJ_bact: ribosomal protein uS10	Protein synthesis	No	No	No	No	[NC_016582.1 Streptomyces bingchenggensis BCW-1, complete genome|-|-|loc|7500869 7501298 1 # ID=1_6151|Type=CDS|transl_table=11]	GID4
	TIGR01044	rplV_bact: ribosomal protein uL22	Protein synthesis	No	No	No	No	[NC_016582.1 Streptomyces bingchenggensis BCW-1, complete genome|-|-|loc|7504138 7504516 1 # ID=1_6157|Type=CDS|transl_table=11]	GID4
	TIGR01959	nuoF_fam: NADH oxidoreductase (quinone), F subunit	Energy metabolism	No	No	No	No	[NC_016582.1 Streptomyces bingchenggensis BCW-1, complete genome|-|-|loc|7407202 7408585 1 # ID=1_6069|Type=CDS|transl_table=11]	GID4
	TIGR00962	atpA: ATP synthase F1, alpha subunit	Energy metabolism	No	No	No	No	[NC_016582.1 Streptomyces bingchenggensis BCW-1, complete genome|-|-|loc|4858736 4860308 -1 # ID=1_3749|Type=CDS|transl_table=11]	GID4
	TIGR00963	secA: preprotein translocase, SecA subunit	Protein fate	No	No	No	No	[NC_016582.1 Streptomyces bingchenggensis BCW-1, complete genome|-|-|loc|7842182 7845032 1 # ID=1_6465|Type=CDS|transl_table=11]	GID4
	TIGR00964	secE_bact: preprotein translocase, SecE subunit	Protein fate	No	No	No	No	[NC_016582.1 Streptomyces bingchenggensis BCW-1, complete genome|-|-|loc|7466866 7467157 1 # ID=1_6121|Type=CDS|transl_table=11]	GID4
	TIGR00967	3a0501s007: preprotein translocase, SecY subunit	Protein fate	No	No	No	No	[NC_016582.1 Streptomyces bingchenggensis BCW-1, complete genome|-|-|loc|7510903 7512217 1 # ID=1_6172|Type=CDS|transl_table=11]	GID4
	TIGR01280	xseB: exodeoxyribonuclease VII, small subunit	DNA metabolism	No	No	No	No	[NC_016582.1 Streptomyces bingchenggensis BCW-1, complete genome|-|-|loc|5273860 5274175 1 # ID=1_4128|Type=CDS|transl_table=11]	GID4
	TIGR00685	T6PP: trehalose-phosphatase	Cellular processes	No	No	No	No	[NC_016582.1 Streptomyces bingchenggensis BCW-1, complete genome|-|-|loc|6132853 6133693 -1 # ID=1_4913|Type=CDS|transl_table=11]	GID4
	TIGR03921	T7SS_mycosin: type VII secretion-associated serine protease mycosin	Protein fate	No	No	No	No	[NC_016582.1 Streptomyces bingchenggensis BCW-1, complete genome|-|-|loc|3390548 3391784 -1 # ID=1_2514|Type=CDS|transl_table=11; NC_016582.1 Streptomyces bingchenggensis BCW-1, complete genome|-|-|loc|4416073 4417342 -1 # ID=1_3358|Type=CDS|transl_table=11]	GID4
	TIGR03920	T7SS_EccD: type VII secretion integral membrane protein EccD	Protein fate	No	No	No	No	[NC_016582.1 Streptomyces bingchenggensis BCW-1, complete genome|-|-|loc|730735 732136 -1 # ID=1_566|Type=CDS|transl_table=11; NC_016582.1 Streptomyces bingchenggensis BCW-1, complete genome|-|-|loc|2568204 2569614 -1 # ID=1_1875|Type=CDS|transl_table=11; NC_016582.1 Streptomyces bingchenggensis BCW-1, complete genome|-|-|loc|4384015 4385764 -1 # ID=1_3335|Type=CDS|transl_table=11]	GID4
	TIGR03160	cobT_DBIPRT: nicotinate-nucleotide--dimethylbenzimidazole phosphoribosyltransferase	Biosynthesis of cofactors, prosthetic groups, and carriers	Yes	No	Yes	No	[NC_016582.1 Streptomyces bingchenggensis BCW-1, complete genome|-|-|loc|3286807 3292393 -1 # ID=1_2413|Type=CDS|transl_table=11; NC_016582.1 Streptomyces bingchenggensis BCW-1, complete genome|-|-|loc|9245061 9246162 -1 # ID=1_7754|Type=CDS|transl_table=11]	GID4
	SHMT	PF00464.15: Serine hydroxymethyltransferase	Unclassified	Yes	Yes	Yes	No	[NC_016582.1 Streptomyces bingchenggensis BCW-1, complete genome|-|-|loc|2120335 2121664 1 # ID=1_1516|Type=CDS|transl_table=11; NC_016582.1 Streptomyces bingchenggensis BCW-1, complete genome|-|-|loc|4676364 4677630 1 # ID=1_3586|Type=CDS|transl_table=11; NC_016582.1 Streptomyces bingchenggensis BCW-1, complete genome|-|-|loc|4865415 4866768 -1 # ID=1_3756|Type=CDS|transl_table=11; NC_016582.1 S…	GID4
	TIGR01764	excise: DNA binding domain, excisionase family	Unknown function	No	No	No	No	[NC_016582.1 Streptomyces bingchenggensis BCW-1, complete genome|-|-|loc|6333431 6333665 -1 # ID=1_5100|Type=CDS|transl_table=11; NC_016582.1 Streptomyces bingchenggensis BCW-1, complete genome|-|-|loc|6977941 6978148 1 # ID=1_5699|Type=CDS|transl_table=11; NC_016582.1 Streptomyces bingchenggensis BCW-1, complete genome|-|-|loc|7295807 7296050 1 # ID=1_5967|Type=CDS|transl_table=11; NC_016582.1 S…	GID4
	TIGR02133	RPI_actino: ribose 5-phosphate isomerase	Unclassified	Yes	No	No	No	[NC_016582.1 Streptomyces bingchenggensis BCW-1, complete genome|-|-|loc|5445574 5446048 -1 # ID=1_4295|Type=CDS|transl_table=11; NC_016582.1 Streptomyces bingchenggensis BCW-1, complete genome|-|-|loc|8488336 8488825 1 # ID=1_7054|Type=CDS|transl_table=11]	GID4
	TIGR03594	GTPase_EngA: ribosome-associated GTPase EngA	Protein synthesis	No	No	No	No	[NC_016582.1 Streptomyces bingchenggensis BCW-1, complete genome|-|-|loc|9745917 9747384 1 # ID=1_8205|Type=CDS|transl_table=11]	GID4
	TIGR00525	folB: dihydroneopterin aldolase	Biosynthesis of cofactors, prosthetic groups, and carriers	No	No	No	No	[NC_016582.1 Streptomyces bingchenggensis BCW-1, complete genome|-|-|loc|7204141 7204501 -1 # ID=1_5892|Type=CDS|transl_table=11]	GID4
	TIGR00527	gcvH: glycine cleavage system H protein	Energy metabolism	No	No	No	No	[NC_016582.1 Streptomyces bingchenggensis BCW-1, complete genome|-|-|loc|4675960 4676341 1 # ID=1_3585|Type=CDS|transl_table=11]	GID4
	TIGR00528	gcvT: glycine cleavage system T protein	Energy metabolism	No	No	No	No	[NC_016582.1 Streptomyces bingchenggensis BCW-1, complete genome|-|-|loc|4674711 4675833 1 # ID=1_3584|Type=CDS|transl_table=11]	GID4
	TIGR00243	Dxr: 1-deoxy-D-xylulose 5-phosphate reductoisomerase	Biosynthesis of cofactors, prosthetic groups, and carriers	No	No	No	No	[NC_016582.1 Streptomyces bingchenggensis BCW-1, complete genome|-|-|loc|4443921 4445259 -1 # ID=1_3382|Type=CDS|transl_table=11]	GID4
	TIGR01039	atpD: ATP synthase F1, beta subunit	Energy metabolism	No	No	No	No	[NC_016582.1 Streptomyces bingchenggensis BCW-1, complete genome|-|-|loc|4856359 4857814 -1 # ID=1_3747|Type=CDS|transl_table=11]	GID4
	TIGR01131	ATP_synt_6_or_A: ATP synthase F0, A subunit	Energy metabolism	No	No	No	No	[NC_016582.1 Streptomyces bingchenggensis BCW-1, complete genome|-|-|loc|4862157 4862967 -1 # ID=1_3753|Type=CDS|transl_table=11]	GID4
	TIGR01134	purF: amidophosphoribosyltransferase	Purines, pyrimidines, nucleosides, and nucleotides	No	No	No	No	[NC_016582.1 Streptomyces bingchenggensis BCW-1, complete genome|-|-|loc|6971496 6973122 1 # ID=1_5694|Type=CDS|transl_table=11]	GID4
	TIGR01135	glmS: glutamine-fructose-6-phosphate transaminase (isomerizing)	Central intermediary metabolism	Yes	No	No	No	[NC_016582.1 Streptomyces bingchenggensis BCW-1, complete genome|-|-|loc|7531835 7533755 1 # ID=1_6194|Type=CDS|transl_table=11; NC_016582.1 Streptomyces bingchenggensis BCW-1, complete genome|-|-|loc|8277620 8279462 -1 # ID=1_6878|Type=CDS|transl_table=11]	GID4
	TIGR03817	DECH_helic: helicase/secretion neighborhood putative DEAH-box helicase	Unclassified	No	No	No	No	[NC_016582.1 Streptomyces bingchenggensis BCW-1, complete genome|-|-|loc|7119472 7121845 -1 # ID=1_5823|Type=CDS|transl_table=11]	GID4
	TIGR03816	tadE_like_DECH: helicase/secretion neighborhood TadE-like protein	Unknown function	No	No	No	No	[NC_016582.1 Streptomyces bingchenggensis BCW-1, complete genome|-|-|loc|7118810 7119185 1 # ID=1_5822|Type=CDS|transl_table=11]	GID4
	TIGR01031	rpmF_bact: ribosomal protein bL32	Protein synthesis	No	No	No	No	[NC_016582.1 Streptomyces bingchenggensis BCW-1, complete genome|-|-|loc|4538434 4538608 -1 # ID=1_3460|Type=CDS|transl_table=11]	GID4
	TIGR01032	rplT_bact: ribosomal protein bL20	Protein synthesis	No	No	No	No	[NC_016582.1 Streptomyces bingchenggensis BCW-1, complete genome|-|-|loc|3385514 3385898 -1 # ID=1_2507|Type=CDS|transl_table=11]	GID4
	TIGR01035	hemA: glutamyl-tRNA reductase	Biosynthesis of cofactors, prosthetic groups, and carriers	No	No	No	No	[NC_016582.1 Streptomyces bingchenggensis BCW-1, complete genome|-|-|loc|7304072 7305500 1 # ID=1_5977|Type=CDS|transl_table=11]	GID4
	TIGR01034	metK: methionine adenosyltransferase	Central intermediary metabolism	Yes	Yes	Yes	No	[NC_016582.1 Streptomyces bingchenggensis BCW-1, complete genome|-|-|loc|3189988 3191197 -1 # ID=1_2317|Type=CDS|transl_table=11; NC_016582.1 Streptomyces bingchenggensis BCW-1, complete genome|-|-|loc|8129059 8130280 -1 # ID=1_6756|Type=CDS|transl_table=11]	GID4
	GrpE	PF01025.15: GrpE	Unclassified	Yes	No	Yes	No	[NC_016582.1 Streptomyces bingchenggensis BCW-1, complete genome|-|-|loc|2524695 2525286 1 # ID=1_1859|Type=CDS|transl_table=11; NC_016582.1 Streptomyces bingchenggensis BCW-1, complete genome|-|-|loc|6890151 6890799 1 # ID=1_5615|Type=CDS|transl_table=11]	GID4
	Cpn10	PF00166.17: Chaperonin 10 Kd subunit	Unclassified	Yes	No	Yes	No	[NC_016582.1 Streptomyces bingchenggensis BCW-1, complete genome|-|-|loc|7561657 7561966 1 # ID=1_6224|Type=CDS|transl_table=11; NC_016582.1 Streptomyces bingchenggensis BCW-1, complete genome|-|-|loc|8037174 8037516 1 # ID=1_6659|Type=CDS|transl_table=11]	GID4
	TIGR00380	cobD: cobalamin biosynthesis protein CobD	Biosynthesis of cofactors, prosthetic groups, and carriers	No	No	No	No	[NC_016582.1 Streptomyces bingchenggensis BCW-1, complete genome|-|-|loc|9633536 9634757 -1 # ID=1_8104|Type=CDS|transl_table=11]	GID4
	TIGR00422	valS: valine--tRNA ligase	Protein synthesis	No	No	No	No	[NC_016582.1 Streptomyces bingchenggensis BCW-1, complete genome|-|-|loc|8509360 8511994 1 # ID=1_7071|Type=CDS|transl_table=11]	GID4
	TIGR03156	GTP_HflX: GTP-binding protein HflX	Unknown function	No	Yes	No	No	[NC_016582.1 Streptomyces bingchenggensis BCW-1, complete genome|-|-|loc|4314458 4315967 -1 # ID=1_3283|Type=CDS|transl_table=11]	GID4
	Ribosomal_S14	PF00253.17: Ribosomal protein S14p/S29e	Unclassified	No	No	No	No	[NC_016582.1 Streptomyces bingchenggensis BCW-1, complete genome|-|-|loc|7507657 7507843 1 # ID=1_6165|Type=CDS|transl_table=11]	GID4
	TIGR00069	hisD: histidinol dehydrogenase	Amino acid biosynthesis	No	No	No	No	[NC_016582.1 Streptomyces bingchenggensis BCW-1, complete genome|-|-|loc|9366384 9367710 1 # ID=1_7865|Type=CDS|transl_table=11]	GID4
	TIGR00382	clpX: ATP-dependent Clp protease, ATP-binding subunit ClpX	Protein fate	No	No	No	No	[NC_016582.1 Streptomyces bingchenggensis BCW-1, complete genome|-|-|loc|8501874 8503161 1 # ID=1_7065|Type=CDS|transl_table=11]	GID4
	TIGR00065	ftsZ: cell division protein FtsZ	Cellular processes	No	No	No	No	[NC_016582.1 Streptomyces bingchenggensis BCW-1, complete genome|-|-|loc|9337740 9338979 1 # ID=1_7840|Type=CDS|transl_table=11]	GID4
	TIGR00061	L21: ribosomal protein bL21	Protein synthesis	No	No	No	No	[NC_016582.1 Streptomyces bingchenggensis BCW-1, complete genome|-|-|loc|8530301 8530622 1 # ID=1_7084|Type=CDS|transl_table=11]	GID4
	TIGR00060	L18_bact: ribosomal protein uL18	Protein synthesis	No	No	No	No	[NC_016582.1 Streptomyces bingchenggensis BCW-1, complete genome|-|-|loc|7509018 7509402 1 # ID=1_6168|Type=CDS|transl_table=11]	GID4
	TIGR00062	L27: ribosomal protein bL27	Protein synthesis	No	No	No	No	[NC_016582.1 Streptomyces bingchenggensis BCW-1, complete genome|-|-|loc|8530636 8530894 1 # ID=1_7085|Type=CDS|transl_table=11]	GID4
	TIGR01391	dnaG: DNA primase	DNA metabolism	No	No	No	No	[NC_016582.1 Streptomyces bingchenggensis BCW-1, complete genome|-|-|loc|8769319 8771311 1 # ID=1_7318|Type=CDS|transl_table=11]	GID4
	TIGR01393	lepA: elongation factor 4	Unknown function	No	No	No	No	[NC_016582.1 Streptomyces bingchenggensis BCW-1, complete genome|-|-|loc|8561945 8563829 1 # ID=1_7112|Type=CDS|transl_table=11]	GID4
	TIGR00630	uvra: excinuclease ABC subunit A	DNA metabolism	Yes	No	Yes	No	[NC_016582.1 Streptomyces bingchenggensis BCW-1, complete genome|-|-|loc|9494836 9497854 1 # ID=1_7980|Type=CDS|transl_table=11; NC_016582.1 Streptomyces bingchenggensis BCW-1, complete genome|-|-|loc|11644335 11647182 -1 # ID=1_9714|Type=CDS|transl_table=11]	GID4
	TIGR00631	uvrb: excinuclease ABC subunit B	DNA metabolism	No	No	No	No	[NC_016582.1 Streptomyces bingchenggensis BCW-1, complete genome|-|-|loc|9485075 9487232 1 # ID=1_7973|Type=CDS|transl_table=11]	GID4
	TIGR00635	ruvB: Holliday junction DNA helicase RuvB	DNA metabolism	No	No	No	No	[NC_016582.1 Streptomyces bingchenggensis BCW-1, complete genome|-|-|loc|3235311 3236388 -1 # ID=1_2360|Type=CDS|transl_table=11]	GID4
	TIGR00731	bL25_bact_ctc: ribosomal protein bL25, Ctc-form	Protein synthesis	No	No	No	No	[NC_016582.1 Streptomyces bingchenggensis BCW-1, complete genome|-|-|loc|5471087 5471669 1 # ID=1_4315|Type=CDS|transl_table=11]	GID4
	TIGR00730	TIGR00730: TIGR00730 family protein	Hypothetical proteins	Yes	No	No	No	[NC_016582.1 Streptomyces bingchenggensis BCW-1, complete genome|-|-|loc|2316524 2317124 -1 # ID=1_1683|Type=CDS|transl_table=11; NC_016582.1 Streptomyces bingchenggensis BCW-1, complete genome|-|-|loc|4646255 4646780 -1 # ID=1_3554|Type=CDS|transl_table=11; NC_016582.1 Streptomyces bingchenggensis BCW-1, complete genome|-|-|loc|5195418 5196186 -1 # ID=1_4058|Type=CDS|transl_table=11]	GID4
	TIGR00732	dprA: DNA protecting protein DprA	Cellular processes	No	No	No	No	[NC_016582.1 Streptomyces bingchenggensis BCW-1, complete genome|-|-|loc|4497770 4499039 -1 # ID=1_3424|Type=CDS|transl_table=11]	GID4
	TIGR01496	DHPS: dihydropteroate synthase	Biosynthesis of cofactors, prosthetic groups, and carriers	No	No	No	No	[NC_016582.1 Streptomyces bingchenggensis BCW-1, complete genome|-|-|loc|5194502 5195363 1 # ID=1_4057|Type=CDS|transl_table=11; NC_016582.1 Streptomyces bingchenggensis BCW-1, complete genome|-|-|loc|7205322 7206198 -1 # ID=1_5894|Type=CDS|transl_table=11]	GID4
	Ribosomal_L23	PF00276.16: Ribosomal protein L23	Unclassified	No	No	No	No	[NC_016582.1 Streptomyces bingchenggensis BCW-1, complete genome|-|-|loc|7502617 7502944 1 # ID=1_6154|Type=CDS|transl_table=11]	GID4
	TIGR01695	murJ_mviN: murein biosynthesis integral membrane protein MurJ	Cell envelope	Yes	No	Yes	No	[NC_016582.1 Streptomyces bingchenggensis BCW-1, complete genome|-|-|loc|3848953 3850660 -1 # ID=1_2908|Type=CDS|transl_table=11; NC_016582.1 Streptomyces bingchenggensis BCW-1, complete genome|-|-|loc|6587273 6589679 1 # ID=1_5335|Type=CDS|transl_table=11]	GID4
	TIGR01915	npdG: NADPH-dependent F420 reductase	Energy metabolism	No	No	No	No	[NC_016582.1 Streptomyces bingchenggensis BCW-1, complete genome|-|-|loc|9118341 9119070 1 # ID=1_7647|Type=CDS|transl_table=11]	GID4
	TIGR03356	BGL: beta-galactosidase	Unclassified	No	No	No	No	[NC_016582.1 Streptomyces bingchenggensis BCW-1, complete genome|-|-|loc|747313 748732 -1 # ID=1_575|Type=CDS|transl_table=11; NC_016582.1 Streptomyces bingchenggensis BCW-1, complete genome|-|-|loc|8246839 8248243 -1 # ID=1_6854|Type=CDS|transl_table=11; NC_016582.1 Streptomyces bingchenggensis BCW-1, complete genome|-|-|loc|11146672 11148037 -1 # ID=1_9327|Type=CDS|transl_table=11]	GID4
	TIGR01082	murC: UDP-N-acetylmuramate--L-alanine ligase	Cell envelope	No	No	No	No	[NC_016582.1 Streptomyces bingchenggensis BCW-1, complete genome|-|-|loc|4003063 4004494 -1 # ID=1_3030|Type=CDS|transl_table=11]	GID4
	TIGR01083	nth: endonuclease III	DNA metabolism	No	No	No	No	[NC_016582.1 Streptomyces bingchenggensis BCW-1, complete genome|-|-|loc|7086588 7087743 1 # ID=1_5791|Type=CDS|transl_table=11]	GID4
	TIGR01087	murD: UDP-N-acetylmuramoylalanine--D-glutamate ligase	Cell envelope	No	No	No	No	[NC_016582.1 Streptomyces bingchenggensis BCW-1, complete genome|-|-|loc|9332309 9333761 1 # ID=1_7836|Type=CDS|transl_table=11]	GID4
	TIGR00922	nusG: transcription termination/antitermination factor NusG	Transcription	No	No	No	No	[NC_016582.1 Streptomyces bingchenggensis BCW-1, complete genome|-|-|loc|7467234 7468128 1 # ID=1_6122|Type=CDS|transl_table=11]	GID4
	TIGR00110	ilvD: dihydroxy-acid dehydratase	Amino acid biosynthesis	No	No	No	No	[NC_016582.1 Streptomyces bingchenggensis BCW-1, complete genome|-|-|loc|7273652 7275503 1 # ID=1_5954|Type=CDS|transl_table=11]	GID4
	TIGR01498	folK: 2-amino-4-hydroxy-6-hydroxymethyldihydropteridine diphosphokinase	Biosynthesis of cofactors, prosthetic groups, and carriers	No	No	No	No	[NC_016582.1 Streptomyces bingchenggensis BCW-1, complete genome|-|-|loc|7203551 7204145 -1 # ID=1_5891|Type=CDS|transl_table=11]	GID4
	TIGR00560	pgsA: CDP-diacylglycerol--glycerol-3-phosphate 3-phosphatidyltransferase	Fatty acid and phospholipid metabolism	No	No	No	No	[NC_016582.1 Streptomyces bingchenggensis BCW-1, complete genome|-|-|loc|4350916 4351552 -1 # ID=1_3317|Type=CDS|transl_table=11]	GID4
	TIGR02170	thyX: thymidylate synthase, flavin-dependent	Purines, pyrimidines, nucleosides, and nucleotides	No	No	No	No	[NC_016582.1 Streptomyces bingchenggensis BCW-1, complete genome|-|-|loc|4376305 4377046 -1 # ID=1_3327|Type=CDS|transl_table=11]	GID4
	TIGR02273	16S_RimM: 16S rRNA processing protein RimM	Transcription	No	No	No	No	[NC_016582.1 Streptomyces bingchenggensis BCW-1, complete genome|-|-|loc|4507422 4507983 -1 # ID=1_3434|Type=CDS|transl_table=11]	GID4
	TIGR02274	dCTP_deam: deoxycytidine triphosphate deaminase	Purines, pyrimidines, nucleosides, and nucleotides	No	No	No	No	[NC_016582.1 Streptomyces bingchenggensis BCW-1, complete genome|-|-|loc|6877856 6878459 1 # ID=1_5607|Type=CDS|transl_table=11]	GID4
	TIGR00362	DnaA: chromosomal replication initiator protein DnaA	DNA metabolism	No	No	No	No	[NC_016582.1 Streptomyces bingchenggensis BCW-1, complete genome|-|-|loc|6602112 6604011 1 # ID=1_5348|Type=CDS|transl_table=11]	GID4
	TIGR00209	galT_1: galactose-1-phosphate uridylyltransferase	Energy metabolism	No	No	No	No	[NC_016582.1 Streptomyces bingchenggensis BCW-1, complete genome|-|-|loc|5484758 5485802 -1 # ID=1_4329|Type=CDS|transl_table=11]	GID4
	TIGR01171	rplB_bact: ribosomal protein uL2	Protein synthesis	No	No	No	No	[NC_016582.1 Streptomyces bingchenggensis BCW-1, complete genome|-|-|loc|7502991 7503828 1 # ID=1_6155|Type=CDS|transl_table=11]	GID4
	TIGR00959	ffh: signal recognition particle protein	Protein fate	No	No	No	No	[NC_016582.1 Streptomyces bingchenggensis BCW-1, complete genome|-|-|loc|4512581 4514138 -1 # ID=1_3440|Type=CDS|transl_table=11]	GID4
	TIGR01379	thiL: thiamine-phosphate kinase	Biosynthesis of cofactors, prosthetic groups, and carriers	No	No	No	No	[NC_016582.1 Streptomyces bingchenggensis BCW-1, complete genome|-|-|loc|4547435 4548404 -1 # ID=1_3469|Type=CDS|transl_table=11]	GID4
	TIGR03284	thym_sym: thymidylate synthase	Purines, pyrimidines, nucleosides, and nucleotides	No	No	No	No	[NC_016582.1 Streptomyces bingchenggensis BCW-1, complete genome|-|-|loc|656237 657161 1 # ID=1_547|Type=CDS|transl_table=11]	GID4
	TIGR01073	pcrA: ATP-dependent DNA helicase PcrA	DNA metabolism	No	No	No	No	[NC_016582.1 Streptomyces bingchenggensis BCW-1, complete genome|-|-|loc|5934873 5937363 -1 # ID=1_4733|Type=CDS|transl_table=11]	GID4
	TIGR01072	murA: UDP-N-acetylglucosamine 1-carboxyvinyltransferase	Cell envelope	No	No	No	No	[NC_016582.1 Streptomyces bingchenggensis BCW-1, complete genome|-|-|loc|7913773 7915126 -1 # ID=1_6527|Type=CDS|transl_table=11]	GID4
	TIGR00952	S15_bact: ribosomal protein uS15	Protein synthesis	No	No	No	No	[NC_016582.1 Streptomyces bingchenggensis BCW-1, complete genome|-|-|loc|4383509 4383797 -1 # ID=1_3334|Type=CDS|transl_table=11]	GID4
	TIGR01079	rplX_bact: ribosomal protein uL24	Protein synthesis	No	No	No	No	[NC_016582.1 Streptomyces bingchenggensis BCW-1, complete genome|-|-|loc|7506771 7507095 1 # ID=1_6163|Type=CDS|transl_table=11]	GID4
	TIGR03089	TIGR03089: TIGR03089 family protein	Unclassified	No	No	No	No	[NC_016582.1 Streptomyces bingchenggensis BCW-1, complete genome|-|-|loc|5628480 5629233 1 # ID=1_4462|Type=CDS|transl_table=11]	GID4
	TIGR03725	T6A_YeaZ: tRNA threonylcarbamoyl adenosine modification protein YeaZ	Protein synthesis	No	No	No	No	[NC_016582.1 Streptomyces bingchenggensis BCW-1, complete genome|-|-|loc|7551185 7551854 1 # ID=1_6211|Type=CDS|transl_table=11]	GID4
	TIGR01736	FGAM_synth_II: phosphoribosylformylglycinamidine synthase II	Purines, pyrimidines, nucleosides, and nucleotides	No	No	No	No	[NC_016582.1 Streptomyces bingchenggensis BCW-1, complete genome|-|-|loc|6967746 6969996 1 # ID=1_5691|Type=CDS|transl_table=11]	GID4
	Ribosomal_S8	PF00410.15: Ribosomal protein S8	Unclassified	No	No	No	No	[NC_016582.1 Streptomyces bingchenggensis BCW-1, complete genome|-|-|loc|7508055 7508454 1 # ID=1_6166|Type=CDS|transl_table=11]	GID4
	Ribosomal_S9	PF00380.15: Ribosomal protein S9/S16	Unclassified	No	No	No	No	[NC_016582.1 Streptomyces bingchenggensis BCW-1, complete genome|-|-|loc|7526800 7527304 1 # ID=1_6189|Type=CDS|transl_table=11]	GID4
	TIGR00105	L31: ribosomal protein bL31	Protein synthesis	Yes	No	Yes	No	[NC_016582.1 Streptomyces bingchenggensis BCW-1, complete genome|-|-|loc|1999831 2000089 1 # ID=1_1411|Type=CDS|transl_table=11; NC_016582.1 Streptomyces bingchenggensis BCW-1, complete genome|-|-|loc|2036409 2036670 -1 # ID=1_1451|Type=CDS|transl_table=11; NC_016582.1 Streptomyces bingchenggensis BCW-1, complete genome|-|-|loc|4870422 4870647 -1 # ID=1_3761|Type=CDS|transl_table=11]	GID4
	TIGR00103	DNA_YbaB_EbfC: DNA-binding protein, YbaB/EbfC family	Unknown function	No	No	No	No	[NC_016582.1 Streptomyces bingchenggensis BCW-1, complete genome|-|-|loc|6323220 6323556 -1 # ID=1_5091|Type=CDS|transl_table=11]	GID4
	TIGR00674	dapA: 4-hydroxy-tetrahydrodipicolinate synthase	Amino acid biosynthesis	Yes	Yes	Yes	No	[NC_016582.1 Streptomyces bingchenggensis BCW-1, complete genome|-|-|loc|2113353 2114253 -1 # ID=1_1511|Type=CDS|transl_table=11; NC_016582.1 Streptomyces bingchenggensis BCW-1, complete genome|-|-|loc|4375172 4376033 -1 # ID=1_3326|Type=CDS|transl_table=11; NC_016582.1 Streptomyces bingchenggensis BCW-1, complete genome|-|-|loc|9537356 9538265 -1 # ID=1_8017|Type=CDS|transl_table=11]	GID4
	TIGR01513	NAPRTase_put: nicotinate phosphoribosyltransferase	Biosynthesis of cofactors, prosthetic groups, and carriers	Yes	No	No	No	[NC_016582.1 Streptomyces bingchenggensis BCW-1, complete genome|-|-|loc|1530077 1531475 1 # ID=1_1046|Type=CDS|transl_table=11; NC_016582.1 Streptomyces bingchenggensis BCW-1, complete genome|-|-|loc|8022269 8023604 -1 # ID=1_6640|Type=CDS|transl_table=11]	GID4
	TIGR00472	pheT_bact: phenylalanine--tRNA ligase, beta subunit	Protein synthesis	No	No	No	No	[NC_016582.1 Streptomyces bingchenggensis BCW-1, complete genome|-|-|loc|3379531 3382057 -1 # ID=1_2503|Type=CDS|transl_table=11]	GID4
	TIGR00473	pssA: CDP-diacylglycerol-serine O-phosphatidyltransferase	Fatty acid and phospholipid metabolism	No	No	No	No	[NC_016582.1 Streptomyces bingchenggensis BCW-1, complete genome|-|-|loc|3731552 3732428 1 # ID=1_2805|Type=CDS|transl_table=11]	GID4
	TIGR01455	glmM: phosphoglucosamine mutase	Central intermediary metabolism	No	No	No	No	[NC_016582.1 Streptomyces bingchenggensis BCW-1, complete genome|-|-|loc|7527460 7528819 1 # ID=1_6190|Type=CDS|transl_table=11]	GID4
	TIGR03426	shape_MreD: rod shape-determining protein MreD	Cell envelope	No	No	No	No	[NC_016582.1 Streptomyces bingchenggensis BCW-1, complete genome|-|-|loc|8516940 8517558 1 # ID=1_7077|Type=CDS|transl_table=11]	GID4
	TIGR03423	pbp2_mrdA: penicillin-binding protein 2	Cell envelope	No	No	No	No	[NC_016582.1 Streptomyces bingchenggensis BCW-1, complete genome|-|-|loc|8517646 8519782 1 # ID=1_7078|Type=CDS|transl_table=11]	GID4
	TIGR01953	NusA: transcription termination factor NusA	Transcription	No	No	No	No	[NC_016582.1 Streptomyces bingchenggensis BCW-1, complete genome|-|-|loc|4433866 4434859 -1 # ID=1_3372|Type=CDS|transl_table=11]	GID4
	TIGR01951	nusB: transcription antitermination factor NusB	Transcription	No	No	No	No	[NC_016582.1 Streptomyces bingchenggensis BCW-1, complete genome|-|-|loc|3205393 3205846 -1 # ID=1_2332|Type=CDS|transl_table=11]	GID4
	TIGR00033	aroC: chorismate synthase	Amino acid biosynthesis	No	No	No	No	[NC_016582.1 Streptomyces bingchenggensis BCW-1, complete genome|-|-|loc|3210800 3211985 -1 # ID=1_2339|Type=CDS|transl_table=11]	GID4
	TIGR00036	dapB: 4-hydroxy-tetrahydrodipicolinate reductase	Amino acid biosynthesis	No	No	No	No	[NC_016582.1 Streptomyces bingchenggensis BCW-1, complete genome|-|-|loc|4378677 4379430 -1 # ID=1_3331|Type=CDS|transl_table=11]	GID4
	TIGR00038	efp: translation elongation factor P	Protein synthesis	No	No	No	No	[NC_016582.1 Streptomyces bingchenggensis BCW-1, complete genome|-|-|loc|3205848 3206415 -1 # ID=1_2333|Type=CDS|transl_table=11]	GID4
	TIGR02506	NrdE_NrdA: ribonucleoside-diphosphate reductase, alpha subunit	Purines, pyrimidines, nucleosides, and nucleotides	No	No	No	No	[NC_016582.1 Streptomyces bingchenggensis BCW-1, complete genome|-|-|loc|5095370 5097770 1 # ID=1_3969|Type=CDS|transl_table=11]	GID4
	TIGR01819	F420_cofD: 2-phospho-L-lactate transferase	Biosynthesis of cofactors, prosthetic groups, and carriers	No	No	No	No	[NC_016582.1 Streptomyces bingchenggensis BCW-1, complete genome|-|-|loc|5598162 5599155 1 # ID=1_4431|Type=CDS|transl_table=11]	GID4
	TIGR02350	prok_dnaK: chaperone protein DnaK	Protein fate	Yes	No	Yes	No	[NC_016582.1 Streptomyces bingchenggensis BCW-1, complete genome|-|-|loc|1323632 1325540 -1 # ID=1_900|Type=CDS|transl_table=11; NC_016582.1 Streptomyces bingchenggensis BCW-1, complete genome|-|-|loc|2522796 2524686 1 # ID=1_1858|Type=CDS|transl_table=11; NC_016582.1 Streptomyces bingchenggensis BCW-1, complete genome|-|-|loc|6888286 6890155 1 # ID=1_5614|Type=CDS|transl_table=11]	GID4
	TIGR02891	CtaD_CoxA: cytochrome c oxidase, subunit I	Energy metabolism	Yes	No	No	No	[NC_016582.1 Streptomyces bingchenggensis BCW-1, complete genome|-|-|loc|7386714 7388385 1 # ID=1_6048|Type=CDS|transl_table=11; NC_016582.1 Streptomyces bingchenggensis BCW-1, complete genome|-|-|loc|9261027 9262770 1 # ID=1_7770|Type=CDS|transl_table=11; NC_016582.1 Streptomyces bingchenggensis BCW-1, complete genome|-|-|loc|9752597 9754331 -1 # ID=1_8212|Type=CDS|transl_table=11; NC_016582.1 S…	GID4
	Ribosomal_L10	PF00466.16: Ribosomal protein L10	Unclassified	No	No	No	No	[NC_016582.1 Streptomyces bingchenggensis BCW-1, complete genome|-|-|loc|7470899 7471457 1 # ID=1_6126|Type=CDS|transl_table=11]	GID4
	TIGR02952	Sig70_famx2: RNA polymerase sigma-70 factor, TIGR02952 family	Unclassified	No	No	No	No	[NC_016582.1 Streptomyces bingchenggensis BCW-1, complete genome|-|-|loc|7300106 7300919 -1 # ID=1_5973|Type=CDS|transl_table=11]	GID4
	TIGR03691	20S_bact_alpha: proteasome, alpha subunit	Protein fate	No	No	No	Yes	[NC_016582.1 Streptomyces bingchenggensis BCW-1, complete genome|-|-|loc|10080198 10080978 1 # ID=1_8437|Type=CDS|transl_table=11]	GID4
	TIGR03690	20S_bact_beta: proteasome, beta subunit	Protein fate	Yes	Yes	Yes	Yes	[NC_016582.1 Streptomyces bingchenggensis BCW-1, complete genome|-|-|loc|3009208 3010054 1 # ID=1_2173|Type=CDS|transl_table=11; NC_016582.1 Streptomyces bingchenggensis BCW-1, complete genome|-|-|loc|10079367 10080144 1 # ID=1_8436|Type=CDS|transl_table=11]	GID4
	TIGR03699	menaquin_MqnC: dehypoxanthine futalosine cyclase	Biosynthesis of cofactors, prosthetic groups, and carriers	No	No	No	No	[NC_016582.1 Streptomyces bingchenggensis BCW-1, complete genome|-|-|loc|7396347 7397547 1 # ID=1_6057|Type=CDS|transl_table=11]	GID4
	TIGR03451	mycoS_dep_FDH: S-(hydroxymethyl)mycothiol dehydrogenase	Cellular processes	No	No	No	No	[NC_016582.1 Streptomyces bingchenggensis BCW-1, complete genome|-|-|loc|6154673 6155759 1 # ID=1_4935|Type=CDS|transl_table=11]	GID4
	TIGR03450	mycothiol_INO1: inositol 1-phosphate synthase	Unclassified	No	No	No	No	[NC_016582.1 Streptomyces bingchenggensis BCW-1, complete genome|-|-|loc|6580608 6581691 1 # ID=1_5331|Type=CDS|transl_table=11]	GID4
	TIGR02234	trp_oprn_chp: membrane protein, TIGR02234 family	Unclassified	No	No	No	No	[NC_016582.1 Streptomyces bingchenggensis BCW-1, complete genome|-|-|loc|9395331 9396024 1 # ID=1_7896|Type=CDS|transl_table=11]	GID4
	TIGR00088	trmD: tRNA (guanine(37)-N(1))-methyltransferase	Protein synthesis	No	No	No	No	[NC_016582.1 Streptomyces bingchenggensis BCW-1, complete genome|-|-|loc|4506064 4507426 -1 # ID=1_3433|Type=CDS|transl_table=11]	GID4
	TIGR00086	smpB: SsrA-binding protein	Protein synthesis	No	No	No	No	[NC_016582.1 Streptomyces bingchenggensis BCW-1, complete genome|-|-|loc|7887572 7888052 1 # ID=1_6497|Type=CDS|transl_table=11]	GID4
	TIGR00084	ruvA: Holliday junction DNA helicase RuvA	DNA metabolism	No	No	No	No	[NC_016582.1 Streptomyces bingchenggensis BCW-1, complete genome|-|-|loc|3236482 3237097 -1 # ID=1_2361|Type=CDS|transl_table=11]	GID4
	TIGR00082	rbfA: ribosome-binding factor A	Transcription	No	No	No	No	[NC_016582.1 Streptomyces bingchenggensis BCW-1, complete genome|-|-|loc|4429278 4429809 -1 # ID=1_3367|Type=CDS|transl_table=11]	GID4
	TIGR00081	purC: phosphoribosylaminoimidazolesuccinocarboxamide synthase	Purines, pyrimidines, nucleosides, and nucleotides	No	No	No	No	[NC_016582.1 Streptomyces bingchenggensis BCW-1, complete genome|-|-|loc|6959113 6960034 1 # ID=1_5681|Type=CDS|transl_table=11]	GID4
	TIGR00855	L12: ribosomal protein bL12	Protein synthesis	No	No	No	No	[NC_016582.1 Streptomyces bingchenggensis BCW-1, complete genome|-|-|loc|7471535 7471922 1 # ID=1_6127|Type=CDS|transl_table=11]	GID4
	TIGR00690	rpoZ: DNA-directed RNA polymerase, omega subunit	Transcription	No	No	No	No	[NC_016582.1 Streptomyces bingchenggensis BCW-1, complete genome|-|-|loc|3192805 3193078 -1 # ID=1_2319|Type=CDS|transl_table=11]	GID4
	TIGR03936	sam_1_link_chp: radical SAM-linked protein	Unclassified	No	No	No	No	[NC_016582.1 Streptomyces bingchenggensis BCW-1, complete genome|-|-|loc|8524771 8525548 1 # ID=1_7082|Type=CDS|transl_table=11]	GID4
	TIGR02673	FtsE: cell division ATP-binding protein FtsE	Cellular processes	No	No	No	No	[NC_016582.1 Streptomyces bingchenggensis BCW-1, complete genome|-|-|loc|7884672 7885362 1 # ID=1_6494|Type=CDS|transl_table=11]	GID4
	TIGR00079	pept_deformyl: peptide deformylase	Protein fate	Yes	No	Yes	No	[NC_016582.1 Streptomyces bingchenggensis BCW-1, complete genome|-|-|loc|5100111 5100753 -1 # ID=1_3973|Type=CDS|transl_table=11; NC_016582.1 Streptomyces bingchenggensis BCW-1, complete genome|-|-|loc|6565560 6566223 1 # ID=1_5316|Type=CDS|transl_table=11; NC_016582.1 Streptomyces bingchenggensis BCW-1, complete genome|-|-|loc|10530649 10531207 1 # ID=1_8849|Type=CDS|transl_table=11]	GID4
	TIGR02127	pyrF_sub2: orotidine 5'-phosphate decarboxylase	Purines, pyrimidines, nucleosides, and nucleotides	No	No	No	No	[NC_016582.1 Streptomyces bingchenggensis BCW-1, complete genome|-|-|loc|3194369 3195218 -1 # ID=1_2323|Type=CDS|transl_table=11]	GID4
	TIGR00250	RNAse_H_YqgF: putative transcription antitermination factor YqgF	Unknown function	No	No	No	No	[NC_016582.1 Streptomyces bingchenggensis BCW-1, complete genome|-|-|loc|3214895 3215360 -1 # ID=1_2342|Type=CDS|transl_table=11]	GID4
	TIGR00256	TIGR00256: D-tyrosyl-tRNA(Tyr) deacylase	Protein synthesis	No	No	No	No	[NC_016582.1 Streptomyces bingchenggensis BCW-1, complete genome|-|-|loc|6257024 6257459 -1 # ID=1_5030|Type=CDS|transl_table=11]	GID4
	TIGR00257	IMPACT_YIGZ: uncharacterized protein, YigZ family	Unknown function	No	No	No	No	[NC_016582.1 Streptomyces bingchenggensis BCW-1, complete genome|-|-|loc|10453696 10454332 1 # ID=1_8778|Type=CDS|transl_table=11]	GID4
	TIGR01145	ATP_synt_delta: ATP synthase F1, delta subunit	Energy metabolism	No	No	No	No	[NC_016582.1 Streptomyces bingchenggensis BCW-1, complete genome|-|-|loc|4860412 4861228 -1 # ID=1_3750|Type=CDS|transl_table=11]	GID4
	TIGR01144	ATP_synt_b: ATP synthase F0, B subunit	Energy metabolism	No	No	No	No	[NC_016582.1 Streptomyces bingchenggensis BCW-1, complete genome|-|-|loc|4861224 4861791 -1 # ID=1_3751|Type=CDS|transl_table=11]	GID4
	TIGR03800	PLP_synth_Pdx2: pyridoxal 5'-phosphate synthase, glutaminase subunit Pdx2	Biosynthesis of cofactors, prosthetic groups, and carriers	No	No	No	No	[NC_016582.1 Streptomyces bingchenggensis BCW-1, complete genome|-|-|loc|3238592 3239174 -1 # ID=1_2364|Type=CDS|transl_table=11]	GID4
	TIGR01029	rpsG_bact: ribosomal protein uS7	Protein synthesis	No	No	No	No	[NC_016582.1 Streptomyces bingchenggensis BCW-1, complete genome|-|-|loc|7480730 7481201 1 # ID=1_6131|Type=CDS|transl_table=11]	GID4
	TIGR01022	rpmJ_bact: ribosomal protein bL36	Protein synthesis	No	No	No	No	[NC_016582.1 Streptomyces bingchenggensis BCW-1, complete genome|-|-|loc|7514240 7514354 1 # ID=1_6176|Type=CDS|transl_table=11]	GID4
	TIGR01023	rpmG_bact: ribosomal protein bL33	Protein synthesis	Yes	No	Yes	No	[NC_016582.1 Streptomyces bingchenggensis BCW-1, complete genome|-|-|loc|1999649 1999826 1 # ID=1_1410|Type=CDS|transl_table=11; NC_016582.1 Streptomyces bingchenggensis BCW-1, complete genome|-|-|loc|2036716 2036881 -1 # ID=1_1452|Type=CDS|transl_table=11; NC_016582.1 Streptomyces bingchenggensis BCW-1, complete genome|-|-|loc|7460337 7460502 1 # ID=1_6114|Type=CDS|transl_table=11]	GID4
	TIGR01021	rpsE_bact: ribosomal protein uS5	Protein synthesis	No	No	No	No	[NC_016582.1 Streptomyces bingchenggensis BCW-1, complete genome|-|-|loc|7509448 7510054 1 # ID=1_6169|Type=CDS|transl_table=11]	GID4
	TIGR01412	tat_substr_1: Tat-translocated enzyme	Unclassified	Yes	No	Yes	No	[NC_016582.1 Streptomyces bingchenggensis BCW-1, complete genome|-|-|loc|6501290 6502598 1 # ID=1_5252|Type=CDS|transl_table=11; NC_016582.1 Streptomyces bingchenggensis BCW-1, complete genome|-|-|loc|9107192 9108560 -1 # ID=1_7636|Type=CDS|transl_table=11]	GID4
	TIGR01417	PTS_I_fam: phosphoenolpyruvate-protein phosphotransferase	Unclassified	No	Yes	No	No	[NC_016582.1 Streptomyces bingchenggensis BCW-1, complete genome|-|-|loc|2733001 2734672 1 # ID=1_1950|Type=CDS|transl_table=11]	GID4
	TIGR00435	cysS: cysteine--tRNA ligase	Protein synthesis	No	No	No	No	[NC_016582.1 Streptomyces bingchenggensis BCW-1, complete genome|-|-|loc|6171141 6172542 -1 # ID=1_4950|Type=CDS|transl_table=11]	GID4
	TIGR00431	TruB: tRNA pseudouridine(55) synthase	Protein synthesis	No	No	No	No	[NC_016582.1 Streptomyces bingchenggensis BCW-1, complete genome|-|-|loc|4428358 4429282 -1 # ID=1_3366|Type=CDS|transl_table=11]	GID4
	TIGR02191	RNaseIII: ribonuclease III	Transcription	No	No	No	No	[NC_016582.1 Streptomyces bingchenggensis BCW-1, complete genome|-|-|loc|4537584 4538415 -1 # ID=1_3459|Type=CDS|transl_table=11]	GID4
	TIGR00078	nadC: nicotinate-nucleotide diphosphorylase (carboxylating)	Biosynthesis of cofactors, prosthetic groups, and carriers	No	No	No	No	[NC_016582.1 Streptomyces bingchenggensis BCW-1, complete genome|-|-|loc|7226425 7227427 1 # ID=1_5912|Type=CDS|transl_table=11]	GID4
	TIGR00019	prfA: peptide chain release factor 1	Protein synthesis	No	No	No	No	[NC_016582.1 Streptomyces bingchenggensis BCW-1, complete genome|-|-|loc|4869176 4870247 -1 # ID=1_3760|Type=CDS|transl_table=11]	GID4
	TIGR00077	lspA: signal peptidase II	Protein fate	Yes	No	Yes	No	[NC_016582.1 Streptomyces bingchenggensis BCW-1, complete genome|-|-|loc|5784778 5785354 -1 # ID=1_4600|Type=CDS|transl_table=11; NC_016582.1 Streptomyces bingchenggensis BCW-1, complete genome|-|-|loc|9347777 9348356 1 # ID=1_7848|Type=CDS|transl_table=11]	GID4
	TIGR00071	hisT_truA: tRNA pseudouridine(38-40) synthase	Protein synthesis	No	No	No	No	[NC_016582.1 Streptomyces bingchenggensis BCW-1, complete genome|-|-|loc|7517978 7518857 1 # ID=1_6182|Type=CDS|transl_table=11]	GID4
	TIGR00177	molyb_syn: molybdenum cofactor synthesis domain	Unclassified	No	No	No	No	[NC_016582.1 Streptomyces bingchenggensis BCW-1, complete genome|-|-|loc|7824627 7826064 1 # ID=1_6450|Type=CDS|transl_table=11; NC_016582.1 Streptomyces bingchenggensis BCW-1, complete genome|-|-|loc|7826614 7827250 1 # ID=1_6452|Type=CDS|transl_table=11]	GID4
	TIGR02393	RpoD_Cterm: RNA polymerase sigma factor RpoD	Transcription	No	No	No	No	[NC_016582.1 Streptomyces bingchenggensis BCW-1, complete genome|-|-|loc|4287855 4289403 -1 # ID=1_3264|Type=CDS|transl_table=11]	GID4
	TIGR00174	miaA: tRNA dimethylallyltransferase	Protein synthesis	No	No	No	No	[NC_016582.1 Streptomyces bingchenggensis BCW-1, complete genome|-|-|loc|4321707 4322646 -1 # ID=1_3288|Type=CDS|transl_table=11]	GID4
	TIGR00172	maf: septum formation protein Maf	Cellular processes	No	No	No	No	[NC_016582.1 Streptomyces bingchenggensis BCW-1, complete genome|-|-|loc|5753420 5754071 1 # ID=1_4573|Type=CDS|transl_table=11]	GID4
	TIGR00171	leuD: 3-isopropylmalate dehydratase, small subunit	Amino acid biosynthesis	No	No	No	No	[NC_016582.1 Streptomyces bingchenggensis BCW-1, complete genome|-|-|loc|4554556 4555150 -1 # ID=1_3479|Type=CDS|transl_table=11]	GID4
	TIGR00647	DNA_bind_WhiA: DNA-binding protein WhiA	Cellular processes	No	No	No	No	[NC_016582.1 Streptomyces bingchenggensis BCW-1, complete genome|-|-|loc|9504208 9505198 1 # ID=1_7986|Type=CDS|transl_table=11]	GID4
	TIGR01245	trpD: anthranilate phosphoribosyltransferase	Amino acid biosynthesis	No	No	No	No	[NC_016582.1 Streptomyces bingchenggensis BCW-1, complete genome|-|-|loc|9269727 9270801 1 # ID=1_7778|Type=CDS|transl_table=11]	GID4
	TIGR00179	murB: UDP-N-acetylenolpyruvoylglucosamine reductase	Cell envelope	No	No	No	No	[NC_016582.1 Streptomyces bingchenggensis BCW-1, complete genome|-|-|loc|7461695 7462751 1 # ID=1_6117|Type=CDS|transl_table=11]	GID4
	TIGR00720	sda_mono: L-serine ammonia-lyase	Energy metabolism	Yes	No	Yes	No	[NC_016582.1 Streptomyces bingchenggensis BCW-1, complete genome|-|-|loc|4677729 4679124 1 # ID=1_3587|Type=CDS|transl_table=11; NC_016582.1 Streptomyces bingchenggensis BCW-1, complete genome|-|-|loc|11771534 11772461 1 # ID=1_9841|Type=CDS|transl_table=11]	GID4
	TIGR00726	TIGR00726: YfiH family protein	Unknown function	No	No	No	No	[NC_016582.1 Streptomyces bingchenggensis BCW-1, complete genome|-|-|loc|9339023 9339755 1 # ID=1_7841|Type=CDS|transl_table=11]	GID4
	TIGR00724	urea_amlyse_rel: biotin-dependent carboxylase uncharacterized domain	Unknown function	Yes	No	No	Yes	[NC_016582.1 Streptomyces bingchenggensis BCW-1, complete genome|-|-|loc|1986683 1990268 -1 # ID=1_1400|Type=CDS|transl_table=11; NC_016582.1 Streptomyces bingchenggensis BCW-1, complete genome|-|-|loc|2763207 2764077 1 # ID=1_1973|Type=CDS|transl_table=11]	GID4
	TIGR00481	TIGR00481: Raf kinase inhibitor-like protein, YbhB/YbcL family	Unknown function	Yes	No	Yes	No	[NC_016582.1 Streptomyces bingchenggensis BCW-1, complete genome|-|-|loc|2285306 2285759 -1 # ID=1_1658|Type=CDS|transl_table=11; NC_016582.1 Streptomyces bingchenggensis BCW-1, complete genome|-|-|loc|9694705 9695272 -1 # ID=1_8161|Type=CDS|transl_table=11]	GID4
	TIGR00487	IF-2: translation initiation factor IF-2	Protein synthesis	No	No	No	No	[NC_016582.1 Streptomyces bingchenggensis BCW-1, complete genome|-|-|loc|4430301 4432143 -1 # ID=1_3369|Type=CDS|transl_table=11]	GID4
	TIGR00486	YbgI_SA1388: dinuclear metal center protein, YbgI/SA1388 family	Unknown function	No	No	No	No	[NC_016582.1 Streptomyces bingchenggensis BCW-1, complete genome|-|-|loc|9044366 9045269 1 # ID=1_7577|Type=CDS|transl_table=11]	GID4
	TIGR00485	EF-Tu: translation elongation factor Tu	Protein synthesis	Yes	No	Yes	No	[NC_016582.1 Streptomyces bingchenggensis BCW-1, complete genome|-|-|loc|7483586 7484780 1 # ID=1_6133|Type=CDS|transl_table=11; NC_016582.1 Streptomyces bingchenggensis BCW-1, complete genome|-|-|loc|10444150 10445332 1 # ID=1_8767|Type=CDS|transl_table=11]	GID4
	TIGR00484	EF-G: translation elongation factor G	Protein synthesis	Yes	Yes	Yes	No	[NC_016582.1 Streptomyces bingchenggensis BCW-1, complete genome|-|-|loc|7481239 7483363 1 # ID=1_6132|Type=CDS|transl_table=11; NC_016582.1 Streptomyces bingchenggensis BCW-1, complete genome|-|-|loc|10992229 10994374 -1 # ID=1_9208|Type=CDS|transl_table=11]	GID4
	TIGR02012	tigrfam_recA: protein RecA	DNA metabolism	No	No	No	No	[NC_016582.1 Streptomyces bingchenggensis BCW-1, complete genome|-|-|loc|4337015 4338152 -1 # ID=1_3304|Type=CDS|transl_table=11]	GID4
	TIGR03552	F420_cofC: 2-phospho-L-lactate guanylyltransferase	Biosynthesis of cofactors, prosthetic groups, and carriers	No	No	No	No	[NC_016582.1 Streptomyces bingchenggensis BCW-1, complete genome|-|-|loc|4552482 4553169 1 # ID=1_3475|Type=CDS|transl_table=11]	GID4
	TIGR00281	TIGR00281: segregation and condensation protein B	DNA metabolism	No	No	No	No	[NC_016582.1 Streptomyces bingchenggensis BCW-1, complete genome|-|-|loc|9740862 9741579 1 # ID=1_8199|Type=CDS|transl_table=11]	GID4
	TIGR00151	ispF: 2-C-methyl-D-erythritol 2,4-cyclodiphosphate synthase	Biosynthesis of cofactors, prosthetic groups, and carriers	No	No	No	No	[NC_016582.1 Streptomyces bingchenggensis BCW-1, complete genome|-|-|loc|6173011 6173548 -1 # ID=1_4951|Type=CDS|transl_table=11]	GID4
	TIGR02866	CoxB: cytochrome c oxidase, subunit II	Energy metabolism	No	No	No	No	[NC_016582.1 Streptomyces bingchenggensis BCW-1, complete genome|-|-|loc|9260068 9261031 1 # ID=1_7769|Type=CDS|transl_table=11]	GID4
	TIGR00043	TIGR00043: rRNA maturation RNase YbeY	Protein synthesis	No	No	No	No	[NC_016582.1 Streptomyces bingchenggensis BCW-1, complete genome|-|-|loc|8579970 8580468 1 # ID=1_7127|Type=CDS|transl_table=11]	GID4
	TIGR00593	pola: DNA polymerase I	DNA metabolism	No	No	No	No	[NC_016582.1 Streptomyces bingchenggensis BCW-1, complete genome|-|-|loc|9448752 9451491 1 # ID=1_7940|Type=CDS|transl_table=11]	GID4
	TIGR01632	L11_bact: ribosomal protein uL11	Protein synthesis	No	No	No	No	[NC_016582.1 Streptomyces bingchenggensis BCW-1, complete genome|-|-|loc|7468288 7468723 1 # ID=1_6123|Type=CDS|transl_table=11]	GID4
	TIGR00357	TIGR00357: methionine-R-sulfoxide reductase	Protein fate	No	No	No	No	[NC_016582.1 Streptomyces bingchenggensis BCW-1, complete genome|-|-|loc|4002643 4003051 -1 # ID=1_3029|Type=CDS|transl_table=11]	GID4
	TIGR00355	purH: phosphoribosylaminoimidazolecarboxamide formyltransferase/IMP cyclohydrolase	Purines, pyrimidines, nucleosides, and nucleotides	No	No	No	No	[NC_016582.1 Streptomyces bingchenggensis BCW-1, complete genome|-|-|loc|5911768 5913331 -1 # ID=1_4717|Type=CDS|transl_table=11]	GID4
	TIGR03843	TIGR03843: conserved hypothetical protein	Unclassified	No	No	No	No	[NC_016582.1 Streptomyces bingchenggensis BCW-1, complete genome|-|-|loc|10043968 10044841 1 # ID=1_8407|Type=CDS|transl_table=11]	GID4
	TIGR00218	manA: mannose-6-phosphate isomerase, class I	Energy metabolism	No	No	No	No	[NC_016582.1 Streptomyces bingchenggensis BCW-1, complete genome|-|-|loc|5585156 5586362 -1 # ID=1_4421|Type=CDS|transl_table=11]	GID4
	TIGR01066	rplM_bact: ribosomal protein uL13	Protein synthesis	No	No	No	No	[NC_016582.1 Streptomyces bingchenggensis BCW-1, complete genome|-|-|loc|7526315 7526759 1 # ID=1_6188|Type=CDS|transl_table=11]	GID4
	TIGR01067	rplN_bact: ribosomal protein uL14	Protein synthesis	No	No	No	No	[NC_016582.1 Streptomyces bingchenggensis BCW-1, complete genome|-|-|loc|7506399 7506768 1 # ID=1_6162|Type=CDS|transl_table=11]	GID4
	TIGR01064	pyruv_kin: pyruvate kinase	Energy metabolism	Yes	No	No	No	[NC_016582.1 Streptomyces bingchenggensis BCW-1, complete genome|-|-|loc|4814126 4815554 1 # ID=1_3705|Type=CDS|transl_table=11; NC_016582.1 Streptomyces bingchenggensis BCW-1, complete genome|-|-|loc|9435901 9437332 1 # ID=1_7929|Type=CDS|transl_table=11]	GID4
	TIGR01063	gyrA: DNA gyrase, A subunit	DNA metabolism	No	No	No	Yes	[NC_016582.1 Streptomyces bingchenggensis BCW-1, complete genome|-|-|loc|6611265 6613875 1 # ID=1_5354|Type=CDS|transl_table=11]	GID4
	TIGR01060	eno: phosphopyruvate hydratase	Energy metabolism	No	No	No	No	[NC_016582.1 Streptomyces bingchenggensis BCW-1, complete genome|-|-|loc|5702446 5703742 -1 # ID=1_4528|Type=CDS|transl_table=11]	GID4
	TIGR01344	malate_syn_A: malate synthase A	Energy metabolism	No	No	No	No	[NC_016582.1 Streptomyces bingchenggensis BCW-1, complete genome|-|-|loc|3844508 3846125 1 # ID=1_2904|Type=CDS|transl_table=11]	GID4
	TIGR00945	tatC: twin arginine-targeting protein translocase TatC	Protein fate	No	No	No	No	[NC_016582.1 Streptomyces bingchenggensis BCW-1, complete genome|-|-|loc|10090225 10091131 1 # ID=1_8448|Type=CDS|transl_table=11]	GID4
	TIGR03941	tRNA_deam_assoc: putative tRNA adenosine deaminase-associated protein	Unknown function	No	No	No	No	[NC_016582.1 Streptomyces bingchenggensis BCW-1, complete genome|-|-|loc|6424720 6425239 1 # ID=1_5185|Type=CDS|transl_table=11]	GID4
	TIGR00550	nadA: quinolinate synthetase complex, A subunit	Biosynthesis of cofactors, prosthetic groups, and carriers	No	No	No	No	[NC_016582.1 Streptomyces bingchenggensis BCW-1, complete genome|-|-|loc|9253370 9254549 -1 # ID=1_7764|Type=CDS|transl_table=11]	GID4
	TIGR03635	uS17_bact: ribosomal protein uS17	Protein synthesis	No	No	No	No	[NC_016582.1 Streptomyces bingchenggensis BCW-1, complete genome|-|-|loc|7506000 7506291 1 # ID=1_6161|Type=CDS|transl_table=11]	GID4
	TIGR02013	TIGR02013: rpoB: DNA-directed RNA polymerase, beta subunit	N/A	No	No	No	Yes	[NC_016582.1 Streptomyces bingchenggensis BCW-1, complete genome|-|-|loc|7472521 7476004 1 # ID=1_6128|Type=CDS|transl_table=11]	GID4
	TIGR03631	uS13_bact: ribosomal protein uS13	Protein synthesis	No	No	No	No	[NC_016582.1 Streptomyces bingchenggensis BCW-1, complete genome|-|-|loc|7514548 7514929 1 # ID=1_6177|Type=CDS|transl_table=11]	GID4
	TIGR03632	uS11_bact: ribosomal protein uS11	Protein synthesis	No	No	No	No	[NC_016582.1 Streptomyces bingchenggensis BCW-1, complete genome|-|-|loc|7514995 7515400 1 # ID=1_6178|Type=CDS|transl_table=11]	GID4
	TIGR00500	met_pdase_I: methionine aminopeptidase, type I	Protein fate	No	Yes	Yes	No	[NC_016582.1 Streptomyces bingchenggensis BCW-1, complete genome|-|-|loc|7513004 7513841 1 # ID=1_6174|Type=CDS|transl_table=11; NC_016582.1 Streptomyces bingchenggensis BCW-1, complete genome|-|-|loc|8307758 8308526 -1 # ID=1_6906|Type=CDS|transl_table=11; NC_016582.1 Streptomyces bingchenggensis BCW-1, complete genome|-|-|loc|9109858 9110716 -1 # ID=1_7638|Type=CDS|transl_table=11]	GID4
	TIGR00504	pyro_pdase: pyroglutamyl-peptidase I	Protein fate	No	No	No	No	[NC_016582.1 Streptomyces bingchenggensis BCW-1, complete genome|-|-|loc|2758345 2759035 -1 # ID=1_1967|Type=CDS|transl_table=11]	GID4
[truncated: 45,687 more rows]

## Sheet: BGC Proximity
	Organism name	#Cluster	Type	Type count	Source	Location	Core hits	Self-resistance	Genelist	BGC/Phyl	BGC/Phyl/Res Yes	BGC/Phyl/Res Description	BGC/Phyl/Res/Dupl Yes	BGC/Phyl/Res/Dupl Yes Description			Organism name	Sum of Type count	Sum of Core hits	Sum of Other hits			BGC type per cluster	Total BGC type per genome	Core	Self-resistance
[truncated: 3,750 more rows]

[truncated: 2 more sheets: All BGC types, antiSMASH definitions]
