# Supplementary material for: Pan-Genome of the Genus Streptomyces and Prioritization of Biosynthetic Gene Clusters With Potential to Produce Antibiotic Compounds
Source: Front Microbiol. 2021 Sep 28;12:677558. doi: 10.3389/fmicb.2021.677558 (PMC8510958; doi:10.3389/fmicb.2021.677558)
Supplement: Supplementary file 4 [file Data_Sheet_4.XLSX]

## Sheet: all_c0.30_network
Clustername 1	Product Prediction 1	BiG-SCAPE class 1	Habitat/host 1	Clustername 2	Product Prediction 2	BiG-SCAPE class 2	Habitat/host 2	Raw distance	Squared similarity	Jaccard index	DSS index	Adjacency index	raw DSS non-anchor	raw DSS anchor	Non-anchor domains	Anchor domains	Combined group	Shared group
Streptomyces albidoflavus J1074_cluster-1_7	NRPS	NRPS	soil	Streptomyces koyangensis VK-A60T_cluster-1_9	NRPS	NRPS	soil	0.0969991	0.815411	0.777778	0.903001	0.790698	0.0799206	0.108741	44	16	NRPS - NRPS	NRPS
Streptomyces albidoflavus SM254_cluster-1_3	NRPS.T1PKS	PKS-NRP_Hybrids	soil	Streptomyces sp. SM17_cluster-1_19	NRPS.T1PKS	PKS-NRP_Hybrids	marine	0.0634839	0.877062	0.951219	0.936516	0.840909	0.0885366	0.00241772	39	4	NRPS.T1PKS - NRPS.T1PKS	NRPS.T1PKS
Streptomyces sp. FR-008_cluster-1_21	NRPS.T1PKS.lanthipeptide.NRPS-like	Others	engineered	Streptomyces pactum ACT 12_cluster-1_27	T1PKS.indole.NRPS-like	Others	soil	0.235096	0.585079	0.627907	0.764904	0.611111	0.348127	0.132579	156	43	NRPS-like.indole.T1PKS - lanthipeptide.NRPS-like.NRPS.T1PKS
Streptomyces albus DSM 41398_cluster-1_34	betalactone.NRPS.T1PKS	Others	soil	Streptomyces albus BK3-25_cluster-1_34	betalactone.NRPS.T1PKS	Others	soil	0.000111507	0.999777	1	0.999888	1	4.68e-05	0.000199446	125	23	betalactone.NRPS.T1PKS - betalactone.NRPS.T1PKS	betalactone.NRPS.T1PKS
Streptomyces sp. GGCR-6_cluster-1_8	NRPS-like	NRPS	plant-associated	Streptomyces griseochromogenes ATCC 14511_cluster-1_41	NRPS-like	NRPS	soil	0.221162	0.606588	0.704545	0.778838	0.54	0.231924	0.121622	37	1	NRPS-like - NRPS-like	NRPS-like
Streptomyces sp. 3211_cluster-1_10	NRPS.T1PKS	PKS-NRP_Hybrids	soil	Streptomyces sp. Sge12_cluster-1_30	NRPS.T1PKS	PKS-NRP_Hybrids	soil	0.0909029	0.826457	0.969697	0.909097	0.877551	0.0447098	0.136046	43	11	NRPS.T1PKS - NRPS.T1PKS	NRPS.T1PKS
Streptomyces fradiae NKZ-259_cluster-1_34	NRPS.bacteriocin	Others	soil	Streptomyces alfalfae ACCC40021_cluster-1_35	NRPS.bacteriocin	Others	rhizosphere	0	1	1	1	1	0	0	39	8	bacteriocin.NRPS - bacteriocin.NRPS	bacteriocin.NRPS
Streptomyces sp. fd1-xmd_cluster-1_5	NRPS	NRPS	soil	Streptomyces sp. Sge12_cluster-1_31	NRPS	NRPS	soil	0.175425	0.679924	0.84	0.824575	0.761905	0.212155	0.116656	64	10	NRPS - NRPS	NRPS
Streptomyces scabiei 87.22_cluster-1_25	NRPS-like	NRPS	soil	Streptomyces puniciscabiei TW1S1_cluster-1_27	NRPS-like	NRPS	soil	0.276736	0.523111	0.666667	0.723264	0.509434	0.289986	0.140921	41	1	NRPS-like - NRPS-like	NRPS-like
Streptomyces sp. SS52_cluster-1_26	NRPS	NRPS	plant-associated	Streptomyces lincolnensis NRRL 2936_cluster-1_25	NRPS	NRPS	soil	0.246277	0.568098	0.325	0.753723	0.361702	0.247253	0.245546	21	7	NRPS - NRPS	NRPS
Streptomyces sp. S8_cluster-1_7	NRPS.T1PKS.linaridin	Others	soil	Streptomyces bacillaris ATCC 15855_cluster-1_7	NRPS	NRPS	soil	0.145508	0.730156	0.659574	0.854492	0.636364	0.157557	0.0807449	43	2	NRPS - NRPS.linaridin.T1PKS
Streptomyces sp. SS52_cluster-1_26	NRPS	NRPS	plant-associated	Streptomyces lividans TK24_cluster-1_23	NRPS	NRPS	soil	0.269073	0.534254	0.439024	0.730927	0.4	0.266284	0.271863	28	7	NRPS - NRPS	NRPS
Streptomyces avermitilis MA-4680_cluster-1_31	NRPS-like	NRPS	soil	Streptomyces puniciscabiei TW1S1_cluster-1_27	NRPS-like	NRPS	soil	0.241253	0.575698	0.767442	0.758747	0.62	0.250698	0.142077	42	1	NRPS-like - NRPS-like	NRPS-like
Streptomyces autolyticus CGMCC0516_cluster-1_6	terpene.NRPS.lanthipeptide.T1PKS	Others	soil	Streptomyces malaysiensis DSM 4137_cluster-1_1	terpene.NRPS.lanthipeptide.T1PKS	Others	soil	0.0241508	0.952282	0.967213	0.975849	0.915493	0.0373157	0.00718823	67	13	terpene.lanthipeptide.NRPS.T1PKS - terpene.lanthipeptide.NRPS.T1PKS	terpene.lanthipeptide.NRPS.T1PKS
Streptomyces sp. CFMR 7_cluster-1_36	transAT-PKS.PKS-like.NRPS.T1PKS	PKS-NRP_Hybrids	plant-associated	Streptomyces sp. Tue6075_cluster-1_27	NRPS	NRPS	soil	0.186099	0.662435	0.84	0.813901	0.741935	0.168681	0.214403	52	8	NRPS - transAT-PKS.PKS-like.NRPS.T1PKS
Streptomyces fradiae NKZ-259_cluster-1_1	PKS-like.NRPS.T1PKS.butyrolactone	Others	soil	Streptomyces alfalfae ACCC40021_cluster-1_1	PKS-like.NRPS.T1PKS.butyrolactone	Others	rhizosphere	0	1	0.964286	1	0.950617	0	0	86	17	butyrolactone.PKS-like.NRPS.T1PKS - butyrolactone.PKS-like.NRPS.T1PKS	butyrolactone.PKS-like.NRPS.T1PKS
Streptomyces hygroscopicus jinggangensis 5008_cluster-1_23	NRPS	NRPS	soil	Streptomyces hygroscopicus limoneus KCTC 1717_cluster-1_11	NRPS	NRPS	soil	0.0750818	0.855474	0.954545	0.924918	0.933333	0.0879773	0.00254453	45	2	NRPS - NRPS	NRPS
Streptomyces sp. Tue6075_cluster-1_6	NRPS.bacteriocin.T1PKS	Others	soil	Streptomyces globisporus TFH56_cluster-1_4	NRPS.bacteriocin.T1PKS	Others	plant-associated	0.0478887	0.906516	0.933333	0.952111	0.848485	0.0486077	0.0453273	57	4	bacteriocin.NRPS.T1PKS - bacteriocin.NRPS.T1PKS	bacteriocin.NRPS.T1PKS
Streptomyces albidoflavus SM254_cluster-1_21	NRPS.T1PKS.lanthipeptide.NRPS-like	Others	soil	Streptomyces koyangensis VK-A60T_cluster-1_21	NRPS.T1PKS.NRPS-like	PKS-NRP_Hybrids	soil	0.0555873	0.891915	0.813333	0.944413	0.806122	0.0899599	0.0225627	196	51	NRPS-like.NRPS.T1PKS - lanthipeptide.NRPS-like.NRPS.T1PKS
Streptomyces sp. FR-008_cluster-1_7	NRPS	NRPS	engineered	Streptomyces sp. SM17_cluster-1_15	NRPS	NRPS	marine	0.0991545	0.811523	0.945946	0.900845	0.911111	0.0455542	0.145608	52	15	NRPS - NRPS	NRPS
Streptomyces albus ZD11_cluster-1_10	NRPS.terpene.lanthipeptide	Others	soil	Streptomyces albus DSM 41398_cluster-1_10	NRPS.terpene.lanthipeptide	Others	soil	0.00388552	0.992244	1	0.996114	1	0.000380347	0.00723605	65	17	terpene.lanthipeptide.NRPS - terpene.lanthipeptide.NRPS	terpene.lanthipeptide.NRPS
Streptomyces albulus NK660_cluster-1_2	T1PKS.NRPS-like	PKS-NRP_Hybrids	soil	Streptomyces albulus CK-15_cluster-1_2	T1PKS.NRPS-like	PKS-NRP_Hybrids	soil	0.0168193	0.966644	1	0.983181	1	0.0167298	0.0171473	44	3	NRPS-like.T1PKS - NRPS-like.T1PKS	NRPS-like.T1PKS
Streptomyces sp. 11-1-2_cluster-1_14	T1PKS.NRPS-like	PKS-NRP_Hybrids	plant-associated	Streptomyces malaysiensis DSM 4137_cluster-1_11	T1PKS.NRPS-like	PKS-NRP_Hybrids	soil	0.142813	0.734769	0.509804	0.857187	0.442857	0.246655	0.0267556	76	17	NRPS-like.T1PKS - NRPS-like.T1PKS	NRPS-like.T1PKS
Streptomyces albidoflavus SM254_cluster-1_13	NRPS	NRPS	soil	Streptomyces koyangensis VK-A60T_cluster-1_15	NRPS	NRPS	soil	0.195077	0.647901	0.625	0.804923	0.571429	0.311543	0.0689054	26	6	NRPS - NRPS	NRPS
Streptomyces sp. CFMR 7_cluster-1_11	NRPS	NRPS	plant-associated	Streptomyces bacillaris ATCC 15855_cluster-1_10	NRPS	NRPS	soil	0.176209	0.678631	0.779661	0.823791	0.643836	0.242964	0.0212425	65	7	NRPS - NRPS	NRPS
Streptomyces autolyticus CGMCC0516_cluster-1_30	NRPS-like	NRPS	soil	Streptomyces sp. M56_cluster-1_21	NRPS-like	NRPS	insect-associated	0.00629742	0.987445	1	0.993703	1	0.00616847	0.0078125	47	1	NRPS-like - NRPS-like	NRPS-like
Streptomyces fradiae NKZ-259_cluster-1_28	NRPS.T1PKS.terpene.indole.bacteriocin	Others	soil	Streptomyces alfalfae ACCC40021_cluster-1_29	NRPS.T1PKS.terpene.indole.bacteriocin	Others	rhizosphere	0.000105955	0.999788	1	0.999894	1	0.0001295	0	108	6	indole.T1PKS.terpene.bacteriocin.NRPS - indole.T1PKS.terpene.bacteriocin.NRPS	indole.T1PKS.terpene.bacteriocin.NRPS
Streptomyces olivaceus KLBMP 5084_cluster-1_29	NRPS.terpene	Others	plant-associated	Streptomyces coelicolor A3(2)_cluster-1_27	terpene.T3PKS.NRPS	Others	soil	0.265694	0.539206	0.346154	0.734306	0.363636	0.31185	0.209647	34	7	terpene.NRPS - terpene.NRPS.T3PKS
Streptomyces avermitilis MA-4680_cluster-1_31	NRPS-like	NRPS	soil	Streptomyces griseochromogenes ATCC 14511_cluster-1_41	NRPS-like	NRPS	soil	0.278962	0.519896	0.645833	0.721038	0.431034	0.293348	0.131507	41	1	NRPS-like - NRPS-like	NRPS-like
Streptomyces sp. WAC 06738_cluster-1_19	T3PKS.NRPS	PKS-NRP_Hybrids	soil	Streptomyces sp. CNQ-509_cluster-1_25	T3PKS.NRPS	PKS-NRP_Hybrids	marine	0.095262	0.818551	0.9375	0.904738	0.898305	0.110037	0.0850018	75	27	NRPS.T3PKS - NRPS.T3PKS	NRPS.T3PKS
Streptomyces clavuligerus F1D-5_cluster-1_6	NRPS	NRPS	soil	Streptomyces clavuligerus F613-1_cluster-1_6	NRPS	NRPS	soil	0	1	1	1	1	0	0	50	3	NRPS - NRPS	NRPS
Streptomyces sp. 769_cluster-1_18	NRPS-like	NRPS	soil	Streptomyces albulus CK-15_cluster-1_18	NRPS-like	NRPS	soil	0.243774	0.571878	0.878788	0.756226	0.666667	0.24363	0.245	34	1	NRPS-like - NRPS-like	NRPS-like
Streptomyces sp. S8_cluster-1_1	LAP.NRPS.T1PKS.thiopeptide	Others	soil	Streptomyces bacillaris ATCC 15855_cluster-1_1	LAP.NRPS.T1PKS.thiopeptide	Others	soil	0.088451	0.830922	0.8	0.911549	0.775	0.0930274	0.0840381	27	7	LAP.thiopeptide.NRPS.T1PKS - LAP.thiopeptide.NRPS.T1PKS	LAP.thiopeptide.NRPS.T1PKS
Streptomyces sp. CC0208_cluster-1_19	NRPS-like	NRPS	marine	Streptomyces sp. CdTB01_cluster-1_26	NRPS-like	NRPS	soil	0.24216	0.574321	0.666667	0.75784	0.446429	0.256698	0.0931507	41	1	NRPS-like - NRPS-like	NRPS-like
Streptomyces sampsonii KJ40_cluster-1_8	NRPS	NRPS	rhizosphere	Streptomyces koyangensis VK-A60T_cluster-1_15	NRPS	NRPS	soil	0.219355	0.609407	0.576923	0.780645	0.533333	0.351816	0.064816	28	6	NRPS - NRPS	NRPS
Streptomyces sp. 11-1-2_cluster-1_30	ladderane.NRPS.arylpolyene.aminocoumarin	Others	plant-associated	Streptomyces sp. M56_cluster-1_19	ladderane.NRPS.arylpolyene.aminocoumarin	Others	insect-associated	0.189933	0.656208	0.666667	0.810067	0.660714	0.248194	0.157162	54	24	ladderane.arylpolyene.aminocoumarin.NRPS - ladderane.arylpolyene.aminocoumarin.NRPS	ladderane.arylpolyene.aminocoumarin.NRPS
Streptomyces niveus SCSIO 3406_cluster-1_6	hglE-KS.NRPS.lanthipeptide	Others	marine	Streptomyces lincolnensis LC-G_cluster-1_25	NRPS	NRPS	missing	0.205458	0.631296	0.325	0.794542	0.361702	0.198185	0.210654	20	7	NRPS - hglE-KS.lanthipeptide.NRPS
Streptomyces lydicus GS93/23_cluster-1_23	melanin.NRPS.T1PKS	Others	soil	Streptomyces sp. MOE7_cluster-1_22	melanin.NRPS.T1PKS	Others	soil	0.199041	0.641535	0.822581	0.800959	0.773333	0.243228	0.136444	85	15	melanin.NRPS.T1PKS - melanin.NRPS.T1PKS	melanin.NRPS.T1PKS
Streptomyces sampsonii KJ40_cluster-1_18	NRPS.T1PKS	PKS-NRP_Hybrids	rhizosphere	Streptomyces koyangensis VK-A60T_cluster-1_4	NRPS.T1PKS	PKS-NRP_Hybrids	soil	0.0633626	0.87729	0.97561	0.936637	0.906977	0.0810552	0.0213427	38	4	NRPS.T1PKS - NRPS.T1PKS	NRPS.T1PKS
Streptomyces sp. SM17_cluster-1_1	NRPS.T1PKS.lanthipeptide.NRPS-like	Others	marine	Streptomyces koyangensis VK-A60T_cluster-1_21	NRPS.T1PKS.NRPS-like	PKS-NRP_Hybrids	soil	0.0505623	0.901432	0.802632	0.949438	0.764706	0.0797269	0.0228274	194	51	NRPS-like.NRPS.T1PKS - lanthipeptide.NRPS-like.NRPS.T1PKS
Streptomyces griseus griseus NBRC 13350_cluster-1_18	NRPS.T1PKS	PKS-NRP_Hybrids	soil	Streptomyces globisporus TFH56_cluster-1_12	NRPS.T1PKS	PKS-NRP_Hybrids	plant-associated	0.109644	0.792733	0.942308	0.890356	0.875	0.0926937	0.151173	49	5	NRPS.T1PKS - NRPS.T1PKS	NRPS.T1PKS
Streptomyces sp. 11-1-2_cluster-1_47	NRPS.T1PKS	PKS-NRP_Hybrids	plant-associated	Streptomyces parvulus 2297_cluster-1_20	NRPS	NRPS	soil	0.225647	0.599623	0.317073	0.774353	0.347826	0.167503	0.265102	19	7	NRPS - NRPS.T1PKS
Streptomyces sp. GGCR-6_cluster-1_8	NRPS-like	NRPS	plant-associated	Streptomyces lincolnensis LC-G_cluster-1_21	NRPS-like	NRPS	missing	0.201197	0.638086	0.864865	0.798803	0.731707	0.209065	0.128415	37	1	NRPS-like - NRPS-like	NRPS-like
Streptomyces globisporus C-1027_cluster-1_4	NRPS	NRPS	soil	Streptomyces violaceoruber S21_cluster-1_4	NRPS	NRPS	marine	0.20124	0.638018	0.857143	0.79876	0.734043	0.164487	0.253919	86	15	NRPS - NRPS	NRPS
Streptomyces albidoflavus J1074_cluster-1_2	NRPS.T1PKS	PKS-NRP_Hybrids	soil	Streptomyces sp. SM17_cluster-1_19	NRPS.T1PKS	PKS-NRP_Hybrids	marine	0.0644037	0.87534	0.951219	0.935596	0.840909	0.0891597	0.00406113	39	4	NRPS.T1PKS - NRPS.T1PKS	NRPS.T1PKS
Streptomyces sp. GGCR-6_cluster-1_6	NRPS.T1PKS.NRPS-like	PKS-NRP_Hybrids	plant-associated	Streptomyces ambofaciens ATCC 23877_cluster-1_22	NRPS	NRPS	soil	0.220506	0.607611	0.292683	0.779494	0.326087	0.170577	0.252603	18	7	NRPS - NRPS-like.NRPS.T1PKS
Streptomyces sp. SM18_cluster-1_21	NRPS	NRPS	marine	Streptomyces sp. Sv. ACTE SirexAA-E_cluster-1_5	NRPS	NRPS	insect-associated	0.265777	0.539083	0.558824	0.734223	0.510638	0.286052	0.242607	32	7	NRPS - NRPS	NRPS
Streptomyces niveus SCSIO 3406_cluster-1_6	hglE-KS.NRPS.lanthipeptide	Others	marine	Streptomyces sp. M56_cluster-1_5	NRPS	NRPS	insect-associated	0.250461	0.561809	0.341463	0.749539	0.4	0.270468	0.234026	23	7	NRPS - hglE-KS.lanthipeptide.NRPS
Streptomyces malaysiensis DSM 4137_cluster-1_38	NRPS	NRPS	soil	Streptomyces sp. M56_cluster-1_8	NRPS	NRPS	insect-associated	0.0233451	0.953855	0.959184	0.976655	0.894737	0.0139051	0.0297898	71	26	NRPS - NRPS	NRPS
Streptomyces sp. CFMR 7_cluster-1_11	NRPS	NRPS	plant-associated	Streptomyces sp. S8_cluster-1_9	NRPS	NRPS	soil	0.10675	0.797896	0.948276	0.89325	0.859155	0.0607261	0.198797	64	8	NRPS - NRPS	NRPS
Streptomyces collinus Tu 365_cluster-1_2	lassopeptide.NRPS	Others	soil	Streptomyces collinus Tu 365_cluster-1_31	lassopeptide.NRPS	Others	soil	0	1	1	1	1	0	0	40	3	lassopeptide.NRPS - lassopeptide.NRPS	lassopeptide.NRPS
Streptomyces globisporus C-1027_cluster-1_25	NRPS.T1PKS	PKS-NRP_Hybrids	soil	Streptomyces violaceoruber S21_cluster-1_28	NRPS.T1PKS	PKS-NRP_Hybrids	marine	0.203586	0.634276	0.857143	0.796414	0.865385	0.241376	0.085492	50	4	NRPS.T1PKS - NRPS.T1PKS	NRPS.T1PKS
Streptomyces sp. PAMC26508_cluster-1_27	NRPS	NRPS	lichen-associated	Streptomyces alfalfae ACCC40021_cluster-1_16	NRPS	NRPS	rhizosphere	0.259338	0.54858	0.305556	0.740662	0.365854	0.281185	0.243733	20	7	NRPS - NRPS	NRPS
Streptomyces griseus griseus NBRC 13350_cluster-1_8	NRPS.T1PKS	PKS-NRP_Hybrids	soil	Streptomyces sp. S063_cluster-1_22	NRPS.T1PKS.bacteriocin	Others	marine	0.29834	0.492326	0.76	0.70166	0.709091	0.363473	0.0907285	51	4	NRPS.T1PKS - bacteriocin.NRPS.T1PKS
Streptomyces lydicus GS93/23_cluster-1_22	NRPS-like	NRPS	soil	Streptomyces sp. MOE7_cluster-1_20	NRPS-like	NRPS	soil	0.0967794	0.815807	0.903846	0.903221	0.810345	0.112565	0.0257454	54	3	NRPS-like - NRPS-like	NRPS-like
Streptomyces fulvissimus DSM 40593_cluster-1_27	NRPS	NRPS	missing	Streptomyces bacillaris ATCC 15855_cluster-1_10	NRPS	NRPS	soil	0.285604	0.510361	0.678571	0.714396	0.558824	0.349734	0.0835951	63	5	NRPS - NRPS	NRPS
Streptomyces violaceusniger Tu 4113_cluster-1_3	NRPS-like	NRPS	soil	Streptomyces sp. M56_cluster-1_21	NRPS-like	NRPS	insect-associated	0.113393	0.786073	0.977778	0.886607	0.916667	0.112076	0.128535	46	1	NRPS-like - NRPS-like	NRPS-like
Streptomyces pactum ACT 12_cluster-1_4	NRPS.T1PKS	PKS-NRP_Hybrids	soil	Streptomyces lincolnensis LC-G_cluster-1_25	NRPS	NRPS	missing	0.194047	0.64956	0.325	0.805953	0.361702	0.156261	0.219688	19	7	NRPS - NRPS.T1PKS
Streptomyces albidoflavus SM254_cluster-1_7	NRPS	NRPS	soil	Streptomyces sp. SM17_cluster-1_15	NRPS	NRPS	marine	0.184787	0.664572	0.763158	0.815213	0.8	0.22942	0.144617	54	15	NRPS - NRPS	NRPS
Streptomyces scabiei 87.22_cluster-1_25	NRPS-like	NRPS	soil	Streptomyces lincolnensis LC-G_cluster-1_21	NRPS-like	NRPS	missing	0.226129	0.598877	0.815789	0.773871	0.651163	0.236198	0.135501	36	1	NRPS-like - NRPS-like	NRPS-like
Streptomyces fradiae NKZ-259_cluster-1_32	NRPS.bacteriocin	Others	soil	Streptomyces hygroscopicus jinggangensis TL01_cluster-1_34	NRPS.bacteriocin	Others	engineered	0.201327	0.637879	0.228571	0.798673	0.230769	0.263255	0.185225	26	25	bacteriocin.NRPS - bacteriocin.NRPS	bacteriocin.NRPS
Streptomyces griseus griseus NBRC 13350_cluster-1_34	NRPS	NRPS	soil	Streptomyces sp. S8_cluster-1_29	NRPS	NRPS	soil	0.22405	0.602098	0.56	0.77595	0.459016	0.250642	0.174856	37	5	NRPS - NRPS	NRPS
Streptomyces sp. FR-008_cluster-1_7	NRPS	NRPS	engineered	Streptomyces albidoflavus SM254_cluster-1_7	NRPS	NRPS	soil	0.0131644	0.973845	0.763158	0.986836	0.8	0.0122642	0.0138245	44	15	NRPS - NRPS	NRPS
Streptomyces fradiae NKZ-259_cluster-1_24	NRPS	NRPS	soil	Streptomyces alfalfae ACCC40021_cluster-1_25	NRPS	NRPS	rhizosphere	0	1	1	1	1	0	0	46	7	NRPS - NRPS	NRPS
Streptomyces sp. CFMR 7_cluster-1_39	arylpolyene.NRPS-like	Others	plant-associated	Streptomyces sp. S8_cluster-1_33	arylpolyene.NRPS-like	Others	soil	0.284252	0.512295	0.6	0.715748	0.45	0.442275	0.0393182	31	5	arylpolyene.NRPS-like - arylpolyene.NRPS-like	arylpolyene.NRPS-like
Streptomyces sp. FR-008_cluster-1_15	NRPS	NRPS	engineered	Streptomyces sp. SM17_cluster-1_6	NRPS	NRPS	marine	0.0173487	0.965604	1	0.982651	1	0.0147541	0.0299974	39	2	NRPS - NRPS	NRPS
Streptomyces parvulus 2297_cluster-1_20	NRPS	NRPS	soil	Streptomyces lincolnensis LC-G_cluster-1_25	NRPS	NRPS	missing	0.254018	0.55649	0.275	0.745982	0.319149	0.250648	0.256304	19	7	NRPS - NRPS	NRPS
Streptomyces fradiae NKZ-259_cluster-1_22	NRPS.T1PKS	PKS-NRP_Hybrids	soil	Streptomyces alfalfae ACCC40021_cluster-1_23	NRPS.T1PKS	PKS-NRP_Hybrids	rhizosphere	0.0255281	0.949595	1	0.974472	0.97619	0.038964	0	38	5	NRPS.T1PKS - NRPS.T1PKS	NRPS.T1PKS
Streptomyces albidoflavus J1074_cluster-1_22	NRPS.T1PKS.lanthipeptide.NRPS-like	Others	soil	Streptomyces sp. FR-008_cluster-1_21	NRPS.T1PKS.lanthipeptide.NRPS-like	Others	engineered	0.0381963	0.925066	1	0.961804	0.99187	0.0384476	0.0379716	254	71	lanthipeptide.NRPS-like.NRPS.T1PKS - lanthipeptide.NRPS-like.NRPS.T1PKS	lanthipeptide.NRPS-like.NRPS.T1PKS
Streptomyces clavuligerus F1D-5_cluster-1_16	blactam.NRPS	Others	soil	Streptomyces clavuligerus ATCC 27064_cluster-1_15	blactam.NRPS	Others	soil	0.0144094	0.971389	0.973684	0.985591	0.933333	0.0219273	0	46	6	blactam.NRPS - blactam.NRPS	blactam.NRPS
Streptomyces clavuligerus F1D-5_cluster-1_21	NRPS	NRPS	soil	Streptomyces clavuligerus ATCC 27064_cluster-1_20	NRPS	NRPS	soil	7.94e-05	0.999841	1	0.999921	1	0.00011197	0	39	4	NRPS - NRPS	NRPS
Streptomyces sp. KPB2_cluster-1_1	NRPS	NRPS	plant-associated	Streptomyces lincolnensis LC-G_cluster-1_25	NRPS	NRPS	missing	0.196869	0.64502	0.325	0.803131	0.361702	0.151862	0.227409	19	7	NRPS - NRPS	NRPS
Streptomyces globisporus C-1027_cluster-1_29	NRPS.T1PKS	PKS-NRP_Hybrids	soil	Streptomyces violaceoruber S21_cluster-1_31	NRPS.T1PKS	PKS-NRP_Hybrids	marine	0.231337	0.590842	0.818182	0.768663	0.641509	0.221179	0.247422	38	6	NRPS.T1PKS - NRPS.T1PKS	NRPS.T1PKS
Streptomyces sp. TN58_cluster-1_22	LAP.NRPS.terpene.thiopeptide	Others	soil	Streptomyces nigra 452_cluster-1_2	NRPS	NRPS	marine	0.265574	0.539381	0.342105	0.734426	0.386364	0.205387	0.306416	19	7	NRPS - terpene.LAP.thiopeptide.NRPS
Streptomyces lydicus WYEC 108_cluster-1_19	LAP.lassopeptide.NRPS.TfuA-related.thiopeptide	Others	soil	Streptomyces sp. NEAU-S7GS2_cluster-1_22	LAP.lassopeptide.NRPS.TfuA-related.thiopeptide	Others	soil	0.128561	0.759406	0.681818	0.871439	0.634146	0.149626	0.105522	70	16	thiopeptide.lassopeptide.TfuA-related.LAP.NRPS - thiopeptide.lassopeptide.TfuA-related.LAP.NRPS	thiopeptide.lassopeptide.TfuA-related.LAP.NRPS
Streptomyces sp. WAC 01529_cluster-1_24	NRPS	NRPS	soil	Streptomyces alfalfae ACCC40021_cluster-1_33	NRPS.bacteriocin	Others	rhizosphere	0.158406	0.708281	0.210526	0.841594	0.209302	0.249514	0.134718	26	25	NRPS - bacteriocin.NRPS
Streptomyces sp. SS52_cluster-1_26	NRPS	NRPS	plant-associated	Streptomyces lincolnensis LC-G_cluster-1_25	NRPS	NRPS	missing	0.246277	0.568098	0.325	0.753723	0.361702	0.247253	0.245546	21	7	NRPS - NRPS	NRPS
Streptomyces griseoviridis F1-27_cluster-1_21	NRPS-like	NRPS	soil	Streptomyces puniciscabiei TW1S1_cluster-1_27	NRPS-like	NRPS	soil	0.257871	0.550755	0.744186	0.742129	0.632653	0.269472	0.138965	41	1	NRPS-like - NRPS-like	NRPS-like
Streptomyces sp. CFMR 7_cluster-1_39	arylpolyene.NRPS-like	Others	plant-associated	Streptomyces bacillaris ATCC 15855_cluster-1_31	arylpolyene.NRPS-like	Others	soil	0.075049	0.855534	0.6875	0.924951	0.540541	0.112619	0.0318433	23	5	arylpolyene.NRPS-like - arylpolyene.NRPS-like	arylpolyene.NRPS-like
Streptomyces globisporus C-1027_cluster-2_1	NRPS.T1PKS	PKS-NRP_Hybrids	soil	Streptomyces globisporus TFH56_cluster-2_1	NRPS.T1PKS	PKS-NRP_Hybrids	plant-associated	0.0367116	0.927924	0.985075	0.963288	0.962963	0.0453213	0.00184252	81	5	NRPS.T1PKS - NRPS.T1PKS	NRPS.T1PKS
Streptomyces lividans TK24_cluster-1_7	NRPS	NRPS	soil	Streptomyces coelicolor A3(2)_cluster-1_20	NRPS	NRPS	soil	0.00753359	0.98499	1	0.992466	1	0.00839514	0.00511047	45	4	NRPS - NRPS	NRPS
Streptomyces griseochromogenes ATCC 14511_cluster-1_41	NRPS-like	NRPS	soil	Streptomyces puniciscabiei TW1S1_cluster-1_27	NRPS-like	NRPS	soil	0.217242	0.612709	0.804348	0.782758	0.62963	0.225296	0.122616	47	1	NRPS-like - NRPS-like	NRPS-like
Streptomyces sp. CFMR 7_cluster-1_7	NRPS.bacteriocin.T1PKS	Others	plant-associated	Streptomyces bacillaris ATCC 15855_cluster-1_5	NRPS.bacteriocin.T1PKS	Others	soil	0.0414531	0.918812	0.928571	0.958547	0.868852	0.0476447	0.0205567	54	4	bacteriocin.NRPS.T1PKS - bacteriocin.NRPS.T1PKS	bacteriocin.NRPS.T1PKS
Streptomyces griseoviridis F1-27_cluster-1_21	NRPS-like	NRPS	soil	Streptomyces sp. CdTB01_cluster-1_26	NRPS-like	NRPS	soil	0.179488	0.673239	0.820513	0.820512	0.604167	0.183263	0.143631	38	1	NRPS-like - NRPS-like	NRPS-like
Streptomyces sp. 11-1-2_cluster-1_7	NRPS	NRPS	plant-associated	Streptomyces violaceusniger Tu 4113_cluster-1_24	NRPS	NRPS	soil	0.184323	0.665329	0.529412	0.815677	0.452381	0.404904	0.0607981	56	25	NRPS - NRPS	NRPS
Streptomyces fulvissimus DSM 40593_cluster-1_6	transAT-PKS.PKS-like.NRPS.T1PKS	PKS-NRP_Hybrids	missing	Streptomyces sp. CFMR 7_cluster-1_36	transAT-PKS.PKS-like.NRPS.T1PKS	PKS-NRP_Hybrids	plant-associated	0.18005	0.672318	0.821429	0.81995	0.777778	0.25359	0.0780133	111	20	T1PKS.transAT-PKS.NRPS.PKS-like - transAT-PKS.PKS-like.NRPS.T1PKS
Streptomyces hygroscopicus XM201_cluster-1_8	NRPS	NRPS	soil	Streptomyces sp. M56_cluster-1_40	NRPS	NRPS	insect-associated	0.144673	0.731584	0.769231	0.855327	0.588235	0.19292	0.117655	56	25	NRPS - NRPS	NRPS
Streptomyces sp. CFMR 7_cluster-1_1	LAP.NRPS.T1PKS.thiopeptide	Others	plant-associated	Streptomyces sp. DUT11_cluster-1_32	LAP.NRPS.T1PKS.thiopeptide	Others	marine	0.268243	0.535469	0.75	0.731757	0.615385	0.371679	0.153724	31	7	LAP.thiopeptide.NRPS.T1PKS - LAP.thiopeptide.NRPS.T1PKS	LAP.thiopeptide.NRPS.T1PKS
Streptomyces sp. Tue6075_cluster-1_26	NRPS	NRPS	soil	Streptomyces sp. S8_cluster-1_27	NRPS	NRPS	soil	0.12238	0.770216	0.525	0.87762	0.425532	0.174661	0.0613857	28	6	NRPS - NRPS	NRPS
Streptomyces sp. 11-1-2_cluster-1_14	T1PKS.NRPS-like	PKS-NRP_Hybrids	plant-associated	Streptomyces hygroscopicus XM201_cluster-1_40	T1PKS.NRPS-like	PKS-NRP_Hybrids	soil	0.0765249	0.852806	0.804348	0.923475	0.824561	0.13508	0.00505326	83	17	NRPS-like.T1PKS - NRPS-like.T1PKS	NRPS-like.T1PKS
Streptomyces sp. Z022_cluster-1_5	NRPS.bacteriocin	Others	soil	Streptomyces hygroscopicus limoneus KCTC 1717_cluster-1_22	NRPS.bacteriocin	Others	soil	0.175166	0.680352	0.75	0.824834	0.543478	0.182632	0.171731	46	25	bacteriocin.NRPS - bacteriocin.NRPS	bacteriocin.NRPS
Streptomyces clavuligerus F1D-5_cluster-1_13	NRPS.T1PKS	PKS-NRP_Hybrids	soil	Streptomyces clavuligerus F613-1_cluster-1_13	NRPS.T1PKS	PKS-NRP_Hybrids	soil	0	1	1	1	1	0	0	50	6	NRPS.T1PKS - NRPS.T1PKS	NRPS.T1PKS
Streptomyces sp. KPB2_cluster-1_11	T1PKS.NRPS-like	PKS-NRP_Hybrids	plant-associated	Streptomyces lividans TK24_cluster-1_12	T1PKS.NRPS-like	PKS-NRP_Hybrids	soil	0.0918958	0.824653	0.85	0.908104	0.804348	0.0661528	0.116352	38	10	NRPS-like.T1PKS - NRPS-like.T1PKS	NRPS-like.T1PKS
Streptomyces malaysiensis DSM 4137_cluster-1_10	T1PKS.NRPS-like	PKS-NRP_Hybrids	soil	Streptomyces sp. M56_cluster-1_33	T1PKS.NRPS-like	PKS-NRP_Hybrids	insect-associated	0.0184248	0.96349	1	0.981575	1	0.0248617	0.0086457	79	13	NRPS-like.T1PKS - NRPS-like.T1PKS	NRPS-like.T1PKS
Streptomyces albus ZD11_cluster-1_27	hglE-KS.betalactone.T2PKS.NRPS-like	Others	soil	Streptomyces albus DSM 41398_cluster-1_27	hglE-KS.betalactone.T2PKS.NRPS-like	Others	soil	0.000152461	0.999695	1	0.999848	1	0.000216654	0	95	10	hglE-KS.T2PKS.betalactone.NRPS-like - hglE-KS.T2PKS.betalactone.NRPS-like	hglE-KS.T2PKS.betalactone.NRPS-like
Streptomyces violaceoruber S21_cluster-1_28	NRPS.T1PKS	PKS-NRP_Hybrids	marine	Streptomyces globisporus TFH56_cluster-1_4	NRPS.bacteriocin.T1PKS	Others	plant-associated	0.219811	0.608696	0.807692	0.780189	0.754386	0.26021	0.0910359	51	4	NRPS.T1PKS - bacteriocin.NRPS.T1PKS
Streptomyces collinus Tu 365_cluster-1_7	NRPS.T1PKS.bacteriocin	Others	soil	Streptomyces griseochromogenes ATCC 14511_cluster-1_33	NRPS.T1PKS	PKS-NRP_Hybrids	soil	0.177448	0.676591	0.621622	0.822552	0.522727	0.229159	0.11281	30	6	NRPS.T1PKS - bacteriocin.NRPS.T1PKS
Streptomyces hygroscopicus XM201_cluster-1_30	NRPS	NRPS	soil	Streptomyces malaysiensis DSM 4137_cluster-1_19	NRPS	NRPS	soil	0.0918691	0.824702	0.583333	0.908131	0.540541	0.0947587	0.084284	21	2	NRPS - NRPS	NRPS
Streptomyces autolyticus CGMCC0516_cluster-1_4	NRPS-like	NRPS	soil	Streptomyces sp. M56_cluster-1_44	NRPS-like	NRPS	insect-associated	0.0931914	0.822302	0.906977	0.906809	0.803922	0.100164	0.00777202	49	1	NRPS-like - NRPS-like	NRPS-like
Streptomyces autolyticus CGMCC0516_cluster-1_13	betalactone.T1PKS.NRPS-like	Others	soil	Streptomyces malaysiensis DSM 4137_cluster-1_8	betalactone.T1PKS.NRPS-like	Others	soil	0.040509	0.920623	0.95082	0.959491	0.88	0.062517	0.00543378	102	16	betalactone.NRPS-like.T1PKS - betalactone.NRPS-like.T1PKS	betalactone.NRPS-like.T1PKS
Streptomyces sp. 11-1-2_cluster-1_47	NRPS.T1PKS	PKS-NRP_Hybrids	plant-associated	Streptomyces sp. CFMR 7_cluster-1_35	melanin.NRPS	Others	plant-associated	0.282634	0.514614	0.3125	0.717366	0.333333	0.352027	0.233068	20	7	NRPS.T1PKS - melanin.NRPS
Streptomyces sp. 769_cluster-1_35	terpene.T3PKS.NRPS.T1PKS	Others	soil	Streptomyces albulus CK-15_cluster-1_4	NRPS.T1PKS	PKS-NRP_Hybrids	soil	0.208197	0.626952	0.458333	0.791803	0.465517	0.240599	0.171745	27	6	NRPS.T1PKS - terpene.T3PKS.NRPS.T1PKS
Streptomyces sp. 11-1-2_cluster-1_30	ladderane.NRPS.arylpolyene.aminocoumarin	Others	plant-associated	Streptomyces autolyticus CGMCC0516_cluster-1_32	ladderane.NRPS.arylpolyene.aminocoumarin	Others	soil	0.187973	0.659388	0.66	0.812027	0.629032	0.233591	0.160887	57	24	ladderane.arylpolyene.aminocoumarin.NRPS - ladderane.arylpolyene.aminocoumarin.NRPS	ladderane.arylpolyene.aminocoumarin.NRPS
Streptomyces fulvissimus DSM 40593_cluster-1_6	transAT-PKS.PKS-like.NRPS.T1PKS	PKS-NRP_Hybrids	missing	Streptomyces griseus griseus NBRC 13350_cluster-1_35	NRPS.T1PKS.transAT-PKS.PKS-like.NRPS-like	PKS-NRP_Hybrids	soil	0.277359	0.52221	0.613636	0.722641	0.574074	0.444072	0.0828609	56	12	NRPS-like.T1PKS.PKS-like.transAT-PKS.NRPS - T1PKS.transAT-PKS.NRPS.PKS-like
Streptomyces violaceusniger Tu 4113_cluster-1_27	T1PKS.NRPS-like	PKS-NRP_Hybrids	soil	Streptomyces malaysiensis DSM 4137_cluster-1_5	T1PKS.NRPS-like	PKS-NRP_Hybrids	soil	0.139157	0.741051	0.931818	0.860843	0.807018	0.217688	0.0433027	83	17	NRPS-like.T1PKS - NRPS-like.T1PKS	NRPS-like.T1PKS
Streptomyces albus ZD11_cluster-1_26	arylpolyene.NRPS-like	Others	soil	Streptomyces albus DSM 41398_cluster-1_26	arylpolyene.NRPS-like	Others	soil	0	1	1	1	1	0	0	62	7	arylpolyene.NRPS-like - arylpolyene.NRPS-like	arylpolyene.NRPS-like
Streptomyces autolyticus CGMCC0516_cluster-1_10	T1PKS.NRPS-like	PKS-NRP_Hybrids	soil	Streptomyces violaceusniger Tu 4113_cluster-1_27	T1PKS.NRPS-like	PKS-NRP_Hybrids	soil	0.141385	0.737219	0.911111	0.858615	0.762712	0.223917	0.0406486	83	17	NRPS-like.T1PKS - NRPS-like.T1PKS	NRPS-like.T1PKS
Streptomyces clavuligerus ATCC 27064_cluster-1_15	blactam.NRPS	Others	soil	Streptomyces clavuligerus F613-1_cluster-1_16	blactam.NRPS	Others	soil	3.86e-05	0.999923	1	0.999961	1	5.83e-05	0	47	6	blactam.NRPS - blactam.NRPS	blactam.NRPS
Streptomyces lividans TK24_cluster-1_23	NRPS	NRPS	soil	Streptomyces coelicolor A3(2)_cluster-1_4	NRPS	NRPS	soil	0.0133801	0.973419	1	0.98662	1	0.00974779	0.0197368	49	7	NRPS - NRPS	NRPS
Streptomyces olivaceus KLBMP 5084_cluster-1_33	NRPS	NRPS	plant-associated	Streptomyces lincolnensis LC-G_cluster-1_25	NRPS	NRPS	missing	0.209398	0.625052	0.325	0.790602	0.361702	0.169019	0.236797	19	7	NRPS - NRPS	NRPS
Streptomyces clavuligerus ATCC 27064_cluster-1_20	NRPS	NRPS	soil	Streptomyces clavuligerus F613-1_cluster-1_21	NRPS	NRPS	soil	7.94e-05	0.999841	1	0.999921	1	0.00011197	0	39	4	NRPS - NRPS	NRPS
Streptomyces globisporus C-1027_cluster-1_29	NRPS.T1PKS	PKS-NRP_Hybrids	soil	Streptomyces globisporus TFH56_cluster-1_1	NRPS.T1PKS	PKS-NRP_Hybrids	plant-associated	0.178743	0.674464	0.853659	0.821257	0.782609	0.188719	0.162115	40	6	NRPS.T1PKS - NRPS.T1PKS	NRPS.T1PKS
Streptomyces hygroscopicus jinggangensis 5008_cluster-1_4	NRPS	NRPS	soil	Streptomyces hygroscopicus jinggangensis TL01_cluster-1_4	NRPS	NRPS	engineered	0	1	1	1	1	0	0	51	8	NRPS - NRPS	NRPS
Streptomyces ambofaciens DSM 40697_cluster-1_22	terpene.NRPS	Others	soil	Streptomyces lincolnensis NRRL 2936_cluster-1_25	NRPS	NRPS	soil	0.218722	0.610395	0.317073	0.781278	0.326531	0.197809	0.23366	20	7	NRPS - terpene.NRPS
Streptomyces griseorubiginosus 3E-1_cluster-1_20	NRPS-like	NRPS	plant-associated	Streptomyces griseoviridis F1-27_cluster-1_21	NRPS-like	NRPS	soil	0.259557	0.548256	0.780488	0.740443	0.680851	0.275813	0.172179	43	2	NRPS-like - NRPS-like	NRPS-like
Streptomyces albus ZD11_cluster-1_34	betalactone.NRPS.T1PKS	Others	soil	Streptomyces albus BK3-25_cluster-1_34	betalactone.NRPS.T1PKS	Others	soil	0.0354853	0.930289	1	0.964515	0.991228	0.0080165	0.0712519	125	24	betalactone.NRPS.T1PKS - betalactone.NRPS.T1PKS	betalactone.NRPS.T1PKS
Streptomyces fradiae NKZ-259_cluster-1_6	NRPS.T1PKS.indole.transAT-PKS-like	Others	soil	Streptomyces alfalfae ACCC40021_cluster-1_7	NRPS.T1PKS.indole.transAT-PKS-like	Others	rhizosphere	0.000753069	0.998494	1	0.999247	1	0.00127243	0	58	10	indole.T1PKS.NRPS.transAT-PKS-like - indole.T1PKS.NRPS.transAT-PKS-like	indole.T1PKS.NRPS.transAT-PKS-like
Streptomyces albus ZD11_cluster-1_2	NRPS	NRPS	soil	Streptomyces albus BK3-25_cluster-1_2	NRPS	NRPS	soil	4.11e-05	0.999918	0.967742	0.999959	0.918919	0.000130378	0	59	32	NRPS - NRPS	NRPS
Streptomyces violaceusniger Tu 4113_cluster-1_3	NRPS-like	NRPS	soil	Streptomyces malaysiensis DSM 4137_cluster-1_24	NRPS-like	NRPS	soil	0.116794	0.780053	0.977778	0.883206	0.916667	0.112604	0.164975	46	1	NRPS-like - NRPS-like	NRPS-like
Streptomyces sp. GGCR-6_cluster-1_8	NRPS-like	NRPS	plant-associated	Streptomyces griseoviridis F1-27_cluster-1_21	NRPS-like	NRPS	soil	0.227893	0.596149	0.885714	0.772107	0.789474	0.236837	0.145161	37	1	NRPS-like - NRPS-like	NRPS-like
Streptomyces leeuwenhoekii DSM 42122_cluster-1_10	terpene.T1PKS.NRPS-like	Others	soil	Streptomyces olivoreticuli olivoreticuli ATCC 31159_cluster-1_33	bacteriocin.terpene.NRPS-like	Others	soil	0.230343	0.592372	0.625	0.769657	0.5	0.251851	0.173885	21	2	terpene.NRPS-like.T1PKS - terpene.bacteriocin.NRPS-like
Streptomyces sampsonii KJ40_cluster-1_9	NRPS	NRPS	rhizosphere	Streptomyces koyangensis VK-A60T_cluster-1_14	NRPS	NRPS	soil	0.123566	0.768137	0.888889	0.876434	0.75	0.152893	0.097622	46	13	NRPS - NRPS	NRPS
Streptomyces sp. SS52_cluster-1_26	NRPS	NRPS	plant-associated	Streptomyces parvulus 2297_cluster-1_20	NRPS	NRPS	soil	0.282124	0.515346	0.477273	0.717876	0.431373	0.284645	0.279152	33	7	NRPS - NRPS	NRPS
Streptomyces albidoflavus J1074_cluster-1_15	NRPS	NRPS	soil	Streptomyces sp. SM17_cluster-1_7	NRPS	NRPS	marine	0.0123756	0.975402	1	0.987624	0.931818	0.0197791	0.00919039	74	43	NRPS - NRPS	NRPS
Streptomyces albus BK3-25_cluster-1_26	arylpolyene.NRPS-like	Others	soil	Streptomyces bacillaris ATCC 15855_cluster-1_31	arylpolyene.NRPS-like	Others	soil	0.273241	0.528179	0.333333	0.726759	0.3125	0.376472	0.221625	10	5	arylpolyene.NRPS-like - arylpolyene.NRPS-like	arylpolyene.NRPS-like
Streptomyces albidoflavus J1074_cluster-1_7	NRPS	NRPS	soil	Streptomyces albidoflavus SM254_cluster-1_7	NRPS	NRPS	soil	0.0128246	0.974515	0.763158	0.987175	0.8	0.0110266	0.0141432	44	15	NRPS - NRPS	NRPS
Streptomyces griseoviridis F1-27_cluster-1_21	NRPS-like	NRPS	soil	Streptomyces lincolnensis LC-G_cluster-1_21	NRPS-like	NRPS	missing	0.179662	0.672955	0.864865	0.820338	0.651163	0.180735	0.17027	35	1	NRPS-like - NRPS-like	NRPS-like
Streptomyces griseus griseus NBRC 13350_cluster-1_34	NRPS	NRPS	soil	Streptomyces sp. Tue6075_cluster-1_27	NRPS	NRPS	soil	0.198091	0.643058	0.68	0.801909	0.565657	0.207183	0.182748	81	12	NRPS - NRPS	NRPS
Streptomyces niveus SCSIO 3406_cluster-1_6	hglE-KS.NRPS.lanthipeptide	Others	marine	Streptomyces malaysiensis DSM 4137_cluster-1_41	NRPS	NRPS	soil	0.230303	0.592433	0.333333	0.769697	0.391304	0.237109	0.224955	22	7	NRPS - hglE-KS.lanthipeptide.NRPS
Streptomyces globisporus C-1027_cluster-1_4	NRPS	NRPS	soil	Streptomyces fulvissimus DSM 40593_cluster-1_6	transAT-PKS.PKS-like.NRPS.T1PKS	PKS-NRP_Hybrids	missing	0.192758	0.65164	0.816327	0.807242	0.693548	0.18053	0.212246	51	8	NRPS - T1PKS.transAT-PKS.NRPS.PKS-like
Streptomyces sp. FR-008_cluster-1_1	NRPS	NRPS	engineered	Streptomyces sampsonii KJ40_cluster-1_20	NRPS	NRPS	rhizosphere	0.0243461	0.9519	1	0.975654	1	0.0258499	0.018331	48	3	NRPS - NRPS	NRPS
Streptomyces sp. DUT11_cluster-1_14	NRPS	NRPS	marine	Streptomyces bacillaris ATCC 15855_cluster-1_18	NRPS	NRPS	soil	0.284119	0.512486	0.833333	0.715881	0.762712	0.184886	0.395755	54	12	NRPS - NRPS	NRPS
Streptomyces griseus griseus NBRC 13350_cluster-1_34	NRPS	NRPS	soil	Streptomyces sp. CFMR 7_cluster-1_36	transAT-PKS.PKS-like.NRPS.T1PKS	PKS-NRP_Hybrids	plant-associated	0.262887	0.543335	0.607843	0.737113	0.446154	0.30281	0.175058	44	5	NRPS - transAT-PKS.PKS-like.NRPS.T1PKS
Streptomyces sp. fd1-xmd_cluster-1_21	NRPS.terpene	Others	soil	Streptomyces malaysiensis DSM 4137_cluster-1_41	NRPS	NRPS	soil	0.226063	0.598979	0.333333	0.773937	0.391304	0.190252	0.251641	20	7	NRPS - terpene.NRPS
Streptomyces albidoflavus SM254_cluster-1_14	NRPS	NRPS	soil	Streptomyces sp. SM17_cluster-1_7	NRPS	NRPS	marine	0.0138457	0.9725	1	0.986154	0.931818	0.0186796	0.011766	74	43	NRPS - NRPS	NRPS
Streptomyces sp. S8_cluster-1_33	arylpolyene.NRPS-like	Others	soil	Streptomyces bacillaris ATCC 15855_cluster-1_31	arylpolyene.NRPS-like	Others	soil	0.18427	0.665415	0.636364	0.81573	0.461538	0.307243	0.0305545	25	5	arylpolyene.NRPS-like - arylpolyene.NRPS-like	arylpolyene.NRPS-like
Streptomyces malaysiensis DSM 4137_cluster-1_41	NRPS	NRPS	soil	Streptomyces nigra 452_cluster-1_2	NRPS	NRPS	marine	0.295553	0.496245	0.342105	0.704447	0.386364	0.311854	0.282746	22	7	NRPS - NRPS	NRPS
Streptomyces sp. endophyte_N2_cluster-1_27	NRPS.T1PKS.transAT-PKS-like	PKS-NRP_Hybrids	plant-associated	Streptomyces albulus CK-15_cluster-1_10	NRPS.T1PKS.transAT-PKS-like	PKS-NRP_Hybrids	soil	0.23093	0.591469	0.305556	0.76907	0.255814	0.417376	0.12217	14	6	T1PKS.NRPS.transAT-PKS-like - transAT-PKS-like.NRPS.T1PKS
Streptomyces albidoflavus SM254_cluster-1_3	NRPS.T1PKS	PKS-NRP_Hybrids	soil	Streptomyces sampsonii KJ40_cluster-1_18	NRPS.T1PKS	PKS-NRP_Hybrids	rhizosphere	0.0610883	0.881555	0.951219	0.938912	0.840909	0.0841009	0.00499523	39	4	NRPS.T1PKS - NRPS.T1PKS	NRPS.T1PKS
Streptomyces albidoflavus J1074_cluster-1_14	NRPS	NRPS	soil	Streptomyces albidoflavus SM254_cluster-1_13	NRPS	NRPS	soil	0.0843326	0.838447	0.714286	0.915667	0.6875	0.141684	0.0102536	31	6	NRPS - NRPS	NRPS
Streptomyces griseus griseus NBRC 13350_cluster-1_4	T3PKS.NRPS	PKS-NRP_Hybrids	soil	Streptomyces sp. Tue6075_cluster-1_2	T3PKS.NRPS	PKS-NRP_Hybrids	soil	0.217621	0.612116	0.787879	0.782379	0.641026	0.215274	0.219158	89	34	NRPS.T3PKS - NRPS.T3PKS	NRPS.T3PKS
Streptomyces sp. endophyte_N2_cluster-1_5	NRPS	NRPS	plant-associated	Streptomyces dengpaensis XZHG99_cluster-1_23	NRPS	NRPS	soil	0.18796	0.659409	0.454545	0.81204	0.375	0.253709	0.145497	31	12	NRPS - NRPS	NRPS
Streptomyces sp. CC0208_cluster-1_19	NRPS-like	NRPS	marine	Streptomyces avermitilis MA-4680_cluster-1_31	NRPS-like	NRPS	soil	0.279473	0.519159	0.681818	0.720527	0.5	0.29421	0.128415	41	1	NRPS-like - NRPS-like	NRPS-like
Streptomyces sp. DUT11_cluster-1_32	LAP.NRPS.T1PKS.thiopeptide	Others	marine	Streptomyces bacillaris ATCC 15855_cluster-1_1	LAP.NRPS.T1PKS.thiopeptide	Others	soil	0.122886	0.76933	0.8	0.877114	0.731707	0.144631	0.10114	28	7	LAP.thiopeptide.NRPS.T1PKS - LAP.thiopeptide.NRPS.T1PKS	LAP.thiopeptide.NRPS.T1PKS
Streptomyces hygroscopicus XM201_cluster-1_11	NRPS.T1PKS	PKS-NRP_Hybrids	soil	Streptomyces sp. M56_cluster-1_37	NRPS.T1PKS	PKS-NRP_Hybrids	insect-associated	0.158197	0.708633	0.702128	0.841803	0.622951	0.258029	0.0689527	118	33	NRPS.T1PKS - NRPS.T1PKS	NRPS.T1PKS
Streptomyces albulus NK660_cluster-1_32	lanthipeptide.NRPS-like	Others	soil	Streptomyces albulus CK-15_cluster-1_31	lanthipeptide.NRPS-like	Others	soil	0.0900199	0.828064	0.941176	0.90998	0.878049	0.104593	0.0116883	43	2	lanthipeptide.NRPS-like - lanthipeptide.NRPS-like	lanthipeptide.NRPS-like
Streptomyces albus DSM 41398_cluster-1_23	NRPS-like	NRPS	soil	Streptomyces albus BK3-25_cluster-1_23	NRPS-like	NRPS	soil	0	1	1	1	1	0	0	28	1	NRPS-like - NRPS-like	NRPS-like
Streptomyces lydicus 103_cluster-1_12	NRPS.terpene	Others	soil	Streptomyces lydicus GS93/23_cluster-1_26	terpene.NRPS	Others	soil	0.141827	0.736461	0.803922	0.858173	0.810345	0.174244	0.0688876	54	6	terpene.NRPS - terpene.NRPS	terpene.NRPS
Streptomyces fungicidicus TXX3120_cluster-1_2	NRPS.T1PKS	PKS-NRP_Hybrids	mammal-associated	Streptomyces hygroscopicus jinggangensis 5008_cluster-1_11	NRPS.T1PKS	PKS-NRP_Hybrids	soil	0.236091	0.583557	0.518519	0.763909	0.516129	0.281518	0.190664	32	8	NRPS.T1PKS - NRPS.T1PKS	NRPS.T1PKS
Streptomyces sp. 11-1-2_cluster-1_42	T1PKS.NRPS-like	PKS-NRP_Hybrids	plant-associated	Streptomyces hygroscopicus XM201_cluster-1_42	T1PKS.NRPS-like	PKS-NRP_Hybrids	soil	0.032671	0.935725	0.9375	0.967329	0.910714	0.052568	0.00514686	83	15	NRPS-like.T1PKS - NRPS-like.T1PKS	NRPS-like.T1PKS
Streptomyces lydicus 103_cluster-1_6	terpene.NRPS.T1PKS	Others	soil	Streptomyces sp. MOE7_cluster-1_8	terpene.NRPS.T1PKS	Others	soil	0.1153	0.782695	0.857143	0.8847	0.695652	0.159372	0.0555708	103	19	terpene.NRPS.T1PKS - terpene.NRPS.T1PKS	terpene.NRPS.T1PKS
Streptomyces lividans TK24_cluster-1_23	NRPS	NRPS	soil	Streptomyces lincolnensis LC-G_cluster-1_25	NRPS	NRPS	missing	0.211879	0.621135	0.325	0.788121	0.361702	0.153829	0.25127	19	7	NRPS - NRPS	NRPS
Streptomyces clavuligerus ATCC 27064_cluster-1_5	NRPS	NRPS	soil	Streptomyces clavuligerus F613-1_cluster-1_6	NRPS	NRPS	soil	0	1	1	1	1	0	0	50	3	NRPS - NRPS	NRPS
Streptomyces albus ZD11_cluster-1_23	NRPS-like	NRPS	soil	Streptomyces albus DSM 41398_cluster-1_23	NRPS-like	NRPS	soil	0	1	1	1	1	0	0	28	1	NRPS-like - NRPS-like	NRPS-like
Streptomyces sp. 11-1-2_cluster-1_30	ladderane.NRPS.arylpolyene.aminocoumarin	Others	plant-associated	Streptomyces malaysiensis DSM 4137_cluster-1_26	ladderane.NRPS.arylpolyene.aminocoumarin	Others	soil	0.231265	0.590953	0.632653	0.768735	0.633333	0.339174	0.160451	63	24	ladderane.arylpolyene.aminocoumarin.NRPS - ladderane.arylpolyene.aminocoumarin.NRPS	ladderane.arylpolyene.aminocoumarin.NRPS
Streptomyces sp. 769_cluster-1_1	butyrolactone.NRPS.T1PKS	Others	soil	Streptomyces sp. 769_cluster-1_40	butyrolactone.NRPS.T1PKS	Others	soil	0.00469484	0.990632	1	0.995305	0.985294	0.00990099	0	101	28	T1PKS.NRPS.butyrolactone - butyrolactone.NRPS.T1PKS
Streptomyces sp. 11-1-2_cluster-1_4	NRPS-like	NRPS	plant-associated	Streptomyces hygroscopicus XM201_cluster-1_5	NRPS-like	NRPS	soil	0.235519	0.584431	0.783784	0.764481	0.675	0.259754	0.005291	38	1	NRPS-like - NRPS-like	NRPS-like
Streptomyces sp. CC0208_cluster-1_19	NRPS-like	NRPS	marine	Streptomyces lincolnensis LC-G_cluster-1_21	NRPS-like	NRPS	missing	0.215305	0.615746	0.780488	0.784695	0.666667	0.22593	0.111717	39	1	NRPS-like - NRPS-like	NRPS-like
Streptomyces sp. CFMR 7_cluster-1_7	NRPS.bacteriocin.T1PKS	Others	plant-associated	Streptomyces violaceoruber S21_cluster-1_28	NRPS.T1PKS	PKS-NRP_Hybrids	marine	0.179098	0.67388	0.708333	0.820902	0.673077	0.203174	0.124928	36	4	NRPS.T1PKS - bacteriocin.NRPS.T1PKS
Streptomyces sampsonii KJ40_cluster-1_8	NRPS	NRPS	rhizosphere	Streptomyces sp. SM17_cluster-1_8	NRPS	NRPS	marine	0.226695	0.598001	0.75	0.773305	0.636364	0.330619	0.0231764	47	6	NRPS - NRPS	NRPS
Streptomyces sp. fd1-xmd_cluster-1_21	NRPS.terpene	Others	soil	Streptomyces lincolnensis LC-G_cluster-1_25	NRPS	NRPS	missing	0.214945	0.616311	0.325	0.785055	0.361702	0.188073	0.233179	19	7	NRPS - terpene.NRPS
Streptomyces violaceusniger Tu 4113_cluster-1_28	NRPS.lanthipeptide.T1PKS	Others	soil	Streptomyces sp. M56_cluster-1_37	NRPS.T1PKS	PKS-NRP_Hybrids	insect-associated	0.19151	0.653657	0.55102	0.80849	0.52459	0.296048	0.102345	116	34	NRPS.T1PKS - lanthipeptide.NRPS.T1PKS
Streptomyces cyaneogriseus noncyanogenus NMWT 1_cluster-1_4	NRPS-like	NRPS	soil	Streptomyces leeuwenhoekii DSM 42122_cluster-1_29	NRPS-like	NRPS	soil	0.088368	0.831073	0.878049	0.911632	0.765957	0.0851696	0.121951	42	1	NRPS-like - NRPS-like	NRPS-like
Streptomyces sp. CFMR 7_cluster-1_35	melanin.NRPS	Others	plant-associated	Streptomyces bacillaris ATCC 15855_cluster-1_27	melanin.NRPS	Others	soil	0.0811604	0.844266	0.911765	0.91884	0.808511	0.101681	0.04525	49	7	melanin.NRPS - melanin.NRPS	melanin.NRPS
Streptomyces fulvissimus DSM 40593_cluster-1_30	NRPS.T1PKS	PKS-NRP_Hybrids	missing	Streptomyces bacillaris ATCC 15855_cluster-1_5	NRPS.bacteriocin.T1PKS	Others	soil	0.200035	0.639944	0.846154	0.799965	0.745763	0.239436	0.0695188	53	4	NRPS.T1PKS - bacteriocin.NRPS.T1PKS
Streptomyces albidoflavus SM254_cluster-1_21	NRPS.T1PKS.lanthipeptide.NRPS-like	Others	soil	Streptomyces sp. SM17_cluster-1_1	NRPS.T1PKS.lanthipeptide.NRPS-like	Others	marine	0.022444	0.955616	0.965116	0.977556	0.928571	0.0273436	0.0180793	253	71	lanthipeptide.NRPS-like.NRPS.T1PKS - lanthipeptide.NRPS-like.NRPS.T1PKS	lanthipeptide.NRPS-like.NRPS.T1PKS
Streptomyces hygroscopicus XM201_cluster-1_47	NRPS.T1PKS	PKS-NRP_Hybrids	soil	Streptomyces sp. S8_cluster-1_28	NRPS	NRPS	soil	0.290096	0.503964	0.3125	0.709904	0.341463	0.345899	0.250236	20	7	NRPS - NRPS.T1PKS
Streptomyces hygroscopicus jinggangensis 5008_cluster-1_14	terpene.NRPS.lanthipeptide	Others	soil	Streptomyces hygroscopicus limoneus KCTC 1717_cluster-1_1	terpene.NRPS.lanthipeptide	Others	soil	0.0304859	0.939958	0.973684	0.969514	0.9375	0.0335839	0.0281193	55	18	terpene.lanthipeptide.NRPS - terpene.lanthipeptide.NRPS	terpene.lanthipeptide.NRPS
Streptomyces sp. 11-1-2_cluster-1_47	NRPS.T1PKS	PKS-NRP_Hybrids	plant-associated	Streptomyces coelicolor A3(2)_cluster-1_4	NRPS	NRPS	soil	0.273423	0.527914	0.307692	0.726577	0.347826	0.275886	0.271576	21	7	NRPS - NRPS.T1PKS
Streptomyces fulvissimus DSM 40593_cluster-1_7	NRPS	NRPS	missing	Streptomyces qaidamensis S10_cluster-1_23	NRPS	NRPS	soil	0.240848	0.576312	0.322581	0.759152	0.378378	0.25824	0.229667	18	7	NRPS - NRPS	NRPS
Streptomyces tirandamycinicus HNM0039_cluster-1_12	NRPS-like	NRPS	marine	Streptomyces spongiicola HNM0071_cluster-1_12	NRPS-like	NRPS	marine	0.144754	0.731446	0.809524	0.855246	0.625	0.147551	0.117486	39	1	NRPS-like - NRPS-like	NRPS-like
Streptomyces autolyticus CGMCC0516_cluster-1_11	NRPS.T1PKS	PKS-NRP_Hybrids	soil	Streptomyces hygroscopicus XM201_cluster-1_11	NRPS.T1PKS	PKS-NRP_Hybrids	soil	0.17417	0.681994	0.62069	0.82583	0.5	0.256738	0.098888	124	34	NRPS.T1PKS - NRPS.T1PKS	NRPS.T1PKS
Streptomyces albus ZD11_cluster-1_10	NRPS.terpene.lanthipeptide	Others	soil	Streptomyces albus BK3-25_cluster-1_10	NRPS.terpene.lanthipeptide	Others	soil	0.00381898	0.992377	1	0.996181	1	0.0002442	0.00723605	65	17	terpene.lanthipeptide.NRPS - terpene.lanthipeptide.NRPS	terpene.lanthipeptide.NRPS
Streptomyces albidoflavus J1074_cluster-1_16	NRPS	NRPS	soil	Streptomyces sp. FR-008_cluster-1_15	NRPS	NRPS	engineered	0.02485	0.950918	1	0.97515	1	0.0230421	0.0336635	39	2	NRPS - NRPS	NRPS
Streptomyces sp. 11-1-2_cluster-1_14	T1PKS.NRPS-like	PKS-NRP_Hybrids	plant-associated	Streptomyces sp. M56_cluster-1_32	T1PKS.NRPS-like	PKS-NRP_Hybrids	insect-associated	0.142758	0.734864	0.52	0.857242	0.455882	0.247921	0.0252223	76	17	NRPS-like.T1PKS - NRPS-like.T1PKS	NRPS-like.T1PKS
Streptomyces sp. Tue6075_cluster-1_16	NRPS.T1PKS	PKS-NRP_Hybrids	soil	Streptomyces sp. S063_cluster-1_15	NRPS.T1PKS.T2PKS	PKS-NRP_Hybrids	marine	0.0657146	0.872889	0.941176	0.934285	0.90566	0.065966	0.0651113	48	5	NRPS.T1PKS - T2PKS.NRPS.T1PKS
Streptomyces albidoflavus J1074_cluster-1_14	NRPS	NRPS	soil	Streptomyces sp. FR-008_cluster-1_13	NRPS	NRPS	engineered	0.17763	0.676293	0.730769	0.82237	0.612903	0.304715	0.0134772	31	6	NRPS - NRPS	NRPS
Streptomyces autolyticus CGMCC0516_cluster-1_25	NRPS	NRPS	soil	Streptomyces violaceusniger Tu 4113_cluster-1_40	NRPS	NRPS	soil	0.141944	0.73626	0.8	0.858056	0.72093	0.14947	0.109958	34	2	NRPS - NRPS	NRPS
Streptomyces sp. 769_cluster-1_37	NRPS.lanthipeptide	Others	soil	Streptomyces lydicus A02_cluster-1_30	lassopeptide.NRPS	Others	soil	0.21332	0.618865	0.52381	0.78668	0.5	0.219827	0.200305	24	3	lanthipeptide.NRPS - lassopeptide.NRPS
Streptomyces sp. 11-1-2_cluster-1_28	NRPS-like	NRPS	plant-associated	Streptomyces autolyticus CGMCC0516_cluster-1_30	NRPS-like	NRPS	soil	0.29319	0.49958	0.790698	0.70681	0.632653	0.307203	0.13555	45	1	NRPS-like - NRPS-like	NRPS-like
Streptomyces albidoflavus SM254_cluster-1_3	NRPS.T1PKS	PKS-NRP_Hybrids	soil	Streptomyces koyangensis VK-A60T_cluster-1_4	NRPS.T1PKS	PKS-NRP_Hybrids	soil	0.0636787	0.876698	0.97561	0.936321	0.928571	0.0812125	0.0220358	38	4	NRPS.T1PKS - NRPS.T1PKS	NRPS.T1PKS
Streptomyces autolyticus CGMCC0516_cluster-1_10	T1PKS.NRPS-like	PKS-NRP_Hybrids	soil	Streptomyces sp. M56_cluster-1_38	T1PKS.NRPS-like	PKS-NRP_Hybrids	insect-associated	0.0300007	0.940899	0.978723	0.969999	0.928571	0.0473029	0.00888175	83	17	NRPS-like.T1PKS - NRPS-like.T1PKS	NRPS-like.T1PKS
Streptomyces sp. CdTB01_cluster-1_26	NRPS-like	NRPS	soil	Streptomyces puniciscabiei TW1S1_cluster-1_27	NRPS-like	NRPS	soil	0.250615	0.561578	0.75	0.749385	0.555556	0.259489	0.153005	44	1	NRPS-like - NRPS-like	NRPS-like
Streptomyces albidoflavus SM254_cluster-1_2	NRPS.terpene	Others	soil	Streptomyces sampsonii KJ40_cluster-1_19	terpene.NRPS	Others	rhizosphere	0.0251963	0.950242	1	0.974804	1	0.026895	0.0230123	72	14	terpene.NRPS - terpene.NRPS	terpene.NRPS
Streptomyces sp. Z022_cluster-1_19	ladderane.NRPS	Others	soil	Streptomyces hygroscopicus jinggangensis 5008_cluster-1_24	ladderane.NRPS	Others	soil	0.243247	0.572675	0.897959	0.756753	0.737705	0.19389	0.282863	61	19	ladderane.NRPS - ladderane.NRPS	ladderane.NRPS
Streptomyces clavuligerus F1D-5_cluster-1_11	NRPS	NRPS	soil	Streptomyces clavuligerus ATCC 27064_cluster-1_10	NRPS	NRPS	soil	0.0257574	0.949149	1	0.974243	1	0.00538963	0.0421053	61	19	NRPS - NRPS	NRPS
Streptomyces sp. Z022_cluster-1_20	NRPS	NRPS	soil	Streptomyces seoulensis KCTC 9819_cluster-1_10	NRPS	NRPS	soil	0.286285	0.509389	0.648148	0.713715	0.428571	0.292861	0.250938	43	2	NRPS - NRPS	NRPS
Streptomyces clavuligerus F1D-5_cluster-1_8	NRPS	NRPS	soil	Streptomyces clavuligerus F613-1_cluster-1_8	NRPS	NRPS	soil	0	1	1	1	1	0	0	23	4	NRPS - NRPS	NRPS
Streptomyces lividans TK24_cluster-1_7	NRPS	NRPS	soil	Streptomyces sp. CB09001_cluster-1_17	ladderane.NRPS.arylpolyene	Others	soil	0.295631	0.496135	0.631579	0.704369	0.590909	0.386116	0.0411435	45	4	NRPS - ladderane.arylpolyene.NRPS
Streptomyces sp. FR-008_cluster-1_2	NRPS.terpene	Others	engineered	Streptomyces sampsonii KJ40_cluster-1_19	terpene.NRPS	Others	rhizosphere	0.0191725	0.962023	1	0.980828	1	0.0134348	0.0265496	72	14	terpene.NRPS - terpene.NRPS	terpene.NRPS
Streptomyces violaceusniger Tu 4113_cluster-1_28	NRPS.lanthipeptide.T1PKS	Others	soil	Streptomyces hygroscopicus XM201_cluster-1_11	NRPS.T1PKS	PKS-NRP_Hybrids	soil	0.0841693	0.838746	0.770833	0.915831	0.733333	0.111444	0.0615071	113	34	NRPS.T1PKS - lanthipeptide.NRPS.T1PKS
Streptomyces violaceusniger Tu 4113_cluster-1_40	NRPS	NRPS	soil	Streptomyces hygroscopicus XM201_cluster-1_30	NRPS	NRPS	soil	0.186808	0.661281	0.733333	0.813192	0.588235	0.212021	0.0575922	41	2	NRPS - NRPS	NRPS
Streptomyces sp. fd1-xmd_cluster-1_5	NRPS	NRPS	soil	Streptomyces sp. 3211_cluster-1_9	NRPS	NRPS	soil	0.167265	0.693448	0.84	0.832735	0.761905	0.208338	0.101547	64	10	NRPS - NRPS	NRPS
Streptomyces sp. CFMR 7_cluster-1_7	NRPS.bacteriocin.T1PKS	Others	plant-associated	Streptomyces sp. S8_cluster-1_6	NRPS.bacteriocin.T1PKS	Others	soil	0.094096	0.820662	0.877193	0.905904	0.769231	0.1099	0.0387804	56	4	bacteriocin.NRPS.T1PKS - bacteriocin.NRPS.T1PKS	bacteriocin.NRPS.T1PKS
Streptomyces pratensis ATCC 33331_cluster-1_1	blactam.NRPS.T1PKS	Others	soil	Streptomyces sp. Sv. ACTE SirexAA-E_cluster-1_21	NRPS.T1PKS	PKS-NRP_Hybrids	insect-associated	0.282726	0.514482	0.333333	0.717274	0.298246	0.404255	0.146006	18	4	NRPS.T1PKS - blactam.NRPS.T1PKS
Streptomyces sp. SAT1_cluster-1_26	terpene.NRPS.bacteriocin	Others	plant-associated	Streptomyces lincolnensis LC-G_cluster-1_25	NRPS	NRPS	missing	0.251683	0.559979	0.325	0.748317	0.361702	0.233	0.265028	20	7	NRPS - terpene.bacteriocin.NRPS
Streptomyces albidoflavus SM254_cluster-1_15	NRPS	NRPS	soil	Streptomyces sampsonii KJ40_cluster-1_6	NRPS	NRPS	rhizosphere	0.0341815	0.932805	1	0.965819	0.926829	0.0321885	0.0438972	39	2	NRPS - NRPS	NRPS
Streptomyces fulvissimus DSM 40593_cluster-1_16	NRPS	NRPS	missing	Streptomyces sp. S8_cluster-1_18	NRPS	NRPS	soil	0.265535	0.539439	0.693878	0.734465	0.596491	0.331441	0.170338	52	9	NRPS - NRPS	NRPS
Streptomyces clavuligerus F1D-5_cluster-1_11	NRPS	NRPS	soil	Streptomyces clavuligerus F613-1_cluster-1_11	NRPS	NRPS	soil	0.0647567	0.87468	1	0.935243	0.960784	0.0251984	0.0949199	61	20	NRPS - NRPS	NRPS
Streptomyces albus ZD11_cluster-1_1	NRPS	NRPS	soil	Streptomyces albus DSM 41398_cluster-1_1	NRPS	NRPS	soil	0.03715	0.92708	0.862069	0.96285	0.783784	0.0668699	0	30	6	NRPS - NRPS	NRPS
Streptomyces albus ZD11_cluster-1_22	betalactone.NRPS-like	Others	soil	Streptomyces albus DSM 41398_cluster-1_22	betalactone.NRPS-like	Others	soil	0.000237982	0.999524	1	0.999762	1	0	0.0026178	40	1	betalactone.NRPS-like - betalactone.NRPS-like	betalactone.NRPS-like
Streptomyces hygroscopicus jinggangensis TL01_cluster-1_23	NRPS	NRPS	engineered	Streptomyces hygroscopicus limoneus KCTC 1717_cluster-1_11	NRPS	NRPS	soil	0.0750818	0.855474	0.954545	0.924918	0.933333	0.0879773	0.00254453	45	2	NRPS - NRPS	NRPS
Streptomyces hygroscopicus jinggangensis 5008_cluster-1_27	NRPS.bacteriocin	Others	soil	Streptomyces hygroscopicus jinggangensis TL01_cluster-1_27	NRPS.bacteriocin	Others	engineered	0	1	1	1	1	0	0	63	2	bacteriocin.NRPS - bacteriocin.NRPS	bacteriocin.NRPS
Streptomyces sp. 3211_cluster-1_25	NRPS	NRPS	soil	Streptomyces sp. Sge12_cluster-1_15	NRPS	NRPS	soil	0.0882793	0.831235	0.942308	0.911721	0.934426	0.0693804	0.104386	75	22	NRPS - NRPS	NRPS
Streptomyces albus ZD11_cluster-1_3	butyrolactone.NRPS.T1PKS	Others	soil	Streptomyces albus BK3-25_cluster-1_3	butyrolactone.NRPS.T1PKS	Others	soil	0.000310562	0.999379	1	0.999689	1	0.000115459	0.000507099	137	34	T1PKS.NRPS.butyrolactone - T1PKS.NRPS.butyrolactone	T1PKS.NRPS.butyrolactone
Streptomyces avermitilis MA-4680_cluster-1_31	NRPS-like	NRPS	soil	Streptomyces sp. CdTB01_cluster-1_26	NRPS-like	NRPS	soil	0.231063	0.591265	0.829268	0.768937	0.588235	0.238796	0.149864	42	1	NRPS-like - NRPS-like	NRPS-like
Streptomyces coelicolor A3(2)_cluster-1_4	NRPS	NRPS	soil	Streptomyces lincolnensis LC-G_cluster-1_25	NRPS	NRPS	missing	0.213567	0.618477	0.325	0.786433	0.361702	0.155037	0.253284	19	7	NRPS - NRPS	NRPS
Streptomyces albulus NK660_cluster-1_9	NRPS	NRPS	soil	Streptomyces lydicus 103_cluster-1_15	melanin.NRPS	Others	soil	0.260965	0.546172	0.238095	0.739035	0.234043	0.345622	0.197473	18	6	NRPS - melanin.NRPS
Streptomyces sp. 11-1-2_cluster-1_10	NRPS.T1PKS	PKS-NRP_Hybrids	plant-associated	Streptomyces violaceusniger Tu 4113_cluster-1_28	NRPS.lanthipeptide.T1PKS	Others	soil	0.0612651	0.881223	0.74	0.938735	0.68254	0.0919124	0.0354935	111	33	NRPS.T1PKS - lanthipeptide.NRPS.T1PKS
Streptomyces sp. TN58_cluster-1_5	NRPS	NRPS	soil	Streptomyces sp. fd1-xmd_cluster-1_8	NRPS	NRPS	soil	0.147318	0.727066	1	0.852682	0.93617	0.142707	0.160575	46	4	NRPS - NRPS	NRPS
Streptomyces albidoflavus SM254_cluster-1_13	NRPS	NRPS	soil	Streptomyces sp. SM17_cluster-1_8	NRPS	NRPS	marine	0.0558143	0.891487	0.941176	0.944186	0.923077	0.0770312	0.0133805	48	6	NRPS - NRPS	NRPS
Streptomyces pristinaespiralis HCCB 10218_cluster-1_2	NRPS.ectoine	Others	soil	Streptomyces pristinaespiralis HCCB 10218_cluster-1_22	NRPS.ectoine	Others	soil	0	1	1	1	1	0	0	88	19	ectoine.NRPS - ectoine.NRPS	ectoine.NRPS
Streptomyces albulus NK660_cluster-1_19	NRPS-like	NRPS	soil	Streptomyces albulus CK-15_cluster-1_18	NRPS-like	NRPS	soil	0.0241142	0.952353	0.971429	0.975886	0.918919	0.0251297	0.0152284	35	1	NRPS-like - NRPS-like	NRPS-like
Streptomyces autolyticus CGMCC0516_cluster-1_15	T1PKS.NRPS-like	PKS-NRP_Hybrids	soil	Streptomyces sp. M56_cluster-1_33	T1PKS.NRPS-like	PKS-NRP_Hybrids	insect-associated	0.0487218	0.90493	0.926829	0.951278	0.836364	0.0774301	0.00621145	77	13	NRPS-like.T1PKS - NRPS-like.T1PKS	NRPS-like.T1PKS
Streptomyces sp. MK-45_cluster-1_26	lassopeptide.NRPS	Others	soil	Streptomyces lydicus A02_cluster-1_30	lassopeptide.NRPS	Others	soil	0.283565	0.513279	0.142857	0.716435	0.111111	0.283565	0	6	0	lassopeptide.NRPS - lassopeptide.NRPS	lassopeptide.NRPS
Streptomyces sp. FR-008_cluster-1_3	NRPS.T1PKS	PKS-NRP_Hybrids	engineered	Streptomyces koyangensis VK-A60T_cluster-1_4	NRPS.T1PKS	PKS-NRP_Hybrids	soil	0.142609	0.73512	0.875	0.857391	0.875	0.195824	0.0195473	37	4	NRPS.T1PKS - NRPS.T1PKS	NRPS.T1PKS
Streptomyces sp. CLI2509_cluster-1_4	NRPS	NRPS	fungus-associated	Streptomyces sp. Tu6071_cluster-1_4	NRPS	NRPS	soil	0.0132269	0.973721	1	0.986773	1	0.0152516	0.00580323	44	3	NRPS - NRPS	NRPS
Streptomyces fulvissimus DSM 40593_cluster-1_7	NRPS	NRPS	missing	Streptomyces sp. S8_cluster-1_28	NRPS	NRPS	soil	0.259375	0.548525	0.71875	0.740625	0.731707	0.315418	0.171308	44	7	NRPS - NRPS	NRPS
Streptomyces sp. CC0208_cluster-1_19	NRPS-like	NRPS	marine	Streptomyces griseorubiginosus 3E-1_cluster-1_20	NRPS-like	NRPS	plant-associated	0.102585	0.805353	0.9	0.897415	0.818182	0.106846	0.0578512	42	1	NRPS-like - NRPS-like	NRPS-like
Streptomyces malaysiensis DSM 4137_cluster-1_1	terpene.NRPS.lanthipeptide.T1PKS	Others	soil	Streptomyces sp. M56_cluster-1_42	NRPS.terpene.T1PKS.lanthipeptide	Others	insect-associated	0.0250171	0.950592	0.966667	0.974983	0.914286	0.0392708	0.00692583	66	13	terpene.lanthipeptide.NRPS.T1PKS - terpene.lanthipeptide.NRPS.T1PKS	terpene.lanthipeptide.NRPS.T1PKS
Streptomyces clavuligerus F1D-5_cluster-1_8	NRPS	NRPS	soil	Streptomyces clavuligerus ATCC 27064_cluster-1_7	NRPS	NRPS	soil	0	1	1	1	1	0	0	23	4	NRPS - NRPS	NRPS
Streptomyces lividans TK24_cluster-1_23	NRPS	NRPS	soil	Streptomyces olivaceus KLBMP 5084_cluster-1_33	NRPS	NRPS	plant-associated	0.298288	0.492399	0.681818	0.701712	0.571429	0.33461	0.234725	49	7	NRPS - NRPS	NRPS
Streptomyces sp. WAC 01529_cluster-1_17	NRPS	NRPS	soil	Streptomyces alfalfae ACCC40021_cluster-1_18	NRPS	NRPS	rhizosphere	0.255762	0.55389	0.886364	0.744238	0.759259	0.203802	0.306639	47	12	NRPS - NRPS	NRPS
Streptomyces sp. Tue6075_cluster-1_22	NRPS	NRPS	soil	Streptomyces sp. S063_cluster-1_8	NRPS	NRPS	marine	0.201481	0.637633	0.880952	0.798519	0.735849	0.154	0.235395	60	21	NRPS - NRPS	NRPS
Streptomyces albus ZD11_cluster-1_27	hglE-KS.betalactone.T2PKS.NRPS-like	Others	soil	Streptomyces albus BK3-25_cluster-1_27	hglE-KS.betalactone.T2PKS.NRPS-like	Others	soil	0.000274084	0.999452	1	0.999726	1	0.000385955	0	98	10	hglE-KS.T2PKS.betalactone.NRPS-like - hglE-KS.T2PKS.betalactone.NRPS-like	hglE-KS.T2PKS.betalactone.NRPS-like
Streptomyces sp. CFMR 7_cluster-1_5	NRPS	NRPS	plant-associated	Streptomyces sp. S8_cluster-1_5	NRPS.T1PKS	PKS-NRP_Hybrids	soil	0.0942667	0.820353	0.918919	0.905733	0.82	0.104158	0.0791203	49	8	NRPS - NRPS.T1PKS
Streptomyces sp. CFMR 7_cluster-1_36	transAT-PKS.PKS-like.NRPS.T1PKS	PKS-NRP_Hybrids	plant-associated	Streptomyces bacillaris ATCC 15855_cluster-1_28	transAT-PKS.PKS-like.NRPS.T1PKS	PKS-NRP_Hybrids	soil	0.0499325	0.902628	0.975	0.950068	0.933962	0.0413511	0.0603668	107	22	transAT-PKS.PKS-like.NRPS.T1PKS - transAT-PKS.PKS-like.NRPS.T1PKS	transAT-PKS.PKS-like.NRPS.T1PKS
Streptomyces sp. fd1-xmd_cluster-1_13	NRPS.T1PKS	PKS-NRP_Hybrids	soil	Streptomyces sp. 3211_cluster-1_18	NRPS.T1PKS	PKS-NRP_Hybrids	soil	0.158649	0.707872	0.75	0.841351	0.709677	0.168962	0.15143	70	25	NRPS.T1PKS - NRPS.T1PKS	NRPS.T1PKS
Streptomyces albidoflavus J1074_cluster-1_15	NRPS	NRPS	soil	Streptomyces sp. FR-008_cluster-1_14	NRPS	NRPS	engineered	0.011806	0.976527	1	0.988194	1	0.0127162	0.0114144	74	43	NRPS - NRPS	NRPS
Streptomyces hygroscopicus jinggangensis 5008_cluster-1_34	NRPS.bacteriocin	Others	soil	Streptomyces hygroscopicus jinggangensis TL01_cluster-1_34	NRPS.bacteriocin	Others	engineered	0	1	1	1	1	0	0	54	25	bacteriocin.NRPS - bacteriocin.NRPS	bacteriocin.NRPS
Streptomyces sp. CFMR 7_cluster-1_28	NRPS-like	NRPS	plant-associated	Streptomyces bacillaris ATCC 15855_cluster-1_21	NRPS-like	NRPS	soil	0.0813336	0.843948	0.942857	0.918666	0.820513	0.0818024	0.0771144	36	1	NRPS-like - NRPS-like	NRPS-like
Streptomyces griseoviridis F1-27_cluster-1_21	NRPS-like	NRPS	soil	Streptomyces sp. ZFG47_cluster-1_21	NRPS-like	NRPS	soil	0.189079	0.657593	0.871795	0.810921	0.795455	0.188352	0.192712	40	2	NRPS-like - NRPS-like	NRPS-like
Streptomyces globisporus C-1027_cluster-1_7	NRPS.terpene	Others	soil	Streptomyces sp. FR-008_cluster-1_1	NRPS	NRPS	engineered	0.285307	0.510787	0.44186	0.714693	0.425532	0.329709	0.196501	24	3	NRPS - terpene.NRPS
Streptomyces sp. FR-008_cluster-1_3	NRPS.T1PKS	PKS-NRP_Hybrids	engineered	Streptomyces sampsonii KJ40_cluster-1_18	NRPS.T1PKS	PKS-NRP_Hybrids	rhizosphere	0.140615	0.738543	0.85	0.859385	0.785714	0.197182	0.00626748	38	4	NRPS.T1PKS - NRPS.T1PKS	NRPS.T1PKS
Streptomyces sp. WAC 01438_cluster-1_3	T3PKS.terpene.NRPS	Others	soil	Streptomyces sp. P3_cluster-1_31	NRPS	NRPS	soil	0.287763	0.507281	0.382353	0.712237	0.363636	0.283592	0.290371	25	10	NRPS - terpene.NRPS.T3PKS
Streptomyces albidoflavus SM254_cluster-1_21	NRPS.T1PKS.lanthipeptide.NRPS-like	Others	soil	Streptomyces koyangensis VK-A60T_cluster-1_1	NRPS.T1PKS.lanthipeptide.NRPS-like	Others	soil	0.1396	0.740288	0.672727	0.8604	0.641026	0.164628	0.119265	65	20	lanthipeptide.NRPS-like.NRPS.T1PKS - lanthipeptide.NRPS-like.NRPS.T1PKS	lanthipeptide.NRPS-like.NRPS.T1PKS
Streptomyces sp. 11-1-2_cluster-1_47	NRPS.T1PKS	PKS-NRP_Hybrids	plant-associated	Streptomyces sp. KPB2_cluster-1_1	NRPS	NRPS	plant-associated	0.26528	0.539814	0.266667	0.73472	0.32	0.298016	0.239558	22	7	NRPS - NRPS.T1PKS
Streptomyces sp. FR-008_cluster-1_15	NRPS	NRPS	engineered	Streptomyces albidoflavus SM254_cluster-1_15	NRPS	NRPS	soil	0.0302945	0.940329	1	0.969705	0.926829	0.0311336	0.0262044	39	2	NRPS - NRPS	NRPS
Streptomyces malaysiensis DSM 4137_cluster-1_44	NRPS.T1PKS	PKS-NRP_Hybrids	soil	Streptomyces sp. M56_cluster-1_2	NRPS.T1PKS	PKS-NRP_Hybrids	insect-associated	0.03126	0.938457	0.941176	0.96874	0.869565	0.0505808	0.0134254	96	26	NRPS.T1PKS - NRPS.T1PKS	NRPS.T1PKS
Streptomyces clavuligerus ATCC 27064_cluster-1_10	NRPS	NRPS	soil	Streptomyces clavuligerus F613-1_cluster-1_11	NRPS	NRPS	soil	0.0464675	0.909224	1	0.953532	0.960784	0.0198087	0.0667949	61	20	NRPS - NRPS	NRPS
Streptomyces sp. GGCR-6_cluster-1_6	NRPS.T1PKS.NRPS-like	PKS-NRP_Hybrids	plant-associated	Streptomyces sp. fd1-xmd_cluster-1_21	NRPS.terpene	Others	soil	0.245445	0.569353	0.277778	0.754555	0.290323	0.22914	0.257673	21	7	NRPS-like.NRPS.T1PKS - terpene.NRPS
Streptomyces hygroscopicus jinggangensis TL01_cluster-1_27	NRPS.bacteriocin	Others	engineered	Streptomyces hygroscopicus limoneus KCTC 1717_cluster-1_15	NRPS.bacteriocin	Others	soil	0.00751244	0.985032	1	0.992488	1	0.00813909	0.00257759	63	2	bacteriocin.NRPS - bacteriocin.NRPS	bacteriocin.NRPS
Streptomyces sampsonii KJ40_cluster-1_1	butyrolactone.NRPS.T1PKS.lanthipeptide.ectoine.T2PKS.NRPS-like	Others	rhizosphere	Streptomyces koyangensis VK-A60T_cluster-1_21	NRPS.T1PKS.NRPS-like	PKS-NRP_Hybrids	soil	0.0610091	0.881704	0.813333	0.938991	0.79798	0.0975211	0.025929	196	51	NRPS-like.NRPS.T1PKS - lanthipeptide.NRPS-like.T2PKS.T1PKS.butyrolactone.ectoine.NRPS
Streptomyces sp. TN58_cluster-1_22	LAP.NRPS.terpene.thiopeptide	Others	soil	Streptomyces lincolnensis LC-G_cluster-1_25	NRPS	NRPS	missing	0.223731	0.602594	0.325	0.776269	0.361702	0.170137	0.260098	19	7	NRPS - terpene.LAP.thiopeptide.NRPS
Streptomyces sp. endophyte_N2_cluster-1_1	NRPS.T1PKS	PKS-NRP_Hybrids	plant-associated	Streptomyces hygroscopicus limoneus KCTC 1717_cluster-1_22	NRPS.bacteriocin	Others	soil	0.212517	0.620129	0.194444	0.787483	0.2	0.349348	0.172836	29	25	NRPS.T1PKS - bacteriocin.NRPS
Streptomyces hygroscopicus XM201_cluster-1_36	ladderane.NRPS.arylpolyene.aminocoumarin	Others	soil	Streptomyces sp. M56_cluster-1_19	ladderane.NRPS.arylpolyene.aminocoumarin	Others	insect-associated	0.144351	0.732135	0.636364	0.855649	0.636364	0.220431	0.103004	50	23	ladderane.arylpolyene.aminocoumarin.NRPS - ladderane.arylpolyene.aminocoumarin.NRPS	ladderane.arylpolyene.aminocoumarin.NRPS
Streptomyces sp. GGCR-6_cluster-1_6	NRPS.T1PKS.NRPS-like	PKS-NRP_Hybrids	plant-associated	Streptomyces qaidamensis S10_cluster-1_23	NRPS	NRPS	soil	0.261829	0.544897	0.387097	0.738171	0.432432	0.319376	0.216613	22	7	NRPS - NRPS-like.NRPS.T1PKS
Streptomyces pactum ACT 12_cluster-1_1	NRPS.T2PKS	PKS-NRP_Hybrids	soil	Streptomyces pactum ACT 12_cluster-1_30	NRPS.T2PKS	PKS-NRP_Hybrids	soil	0.00116575	0.99767	1	0.998834	1	0	0.00228833	104	27	T2PKS.NRPS - T2PKS.NRPS	T2PKS.NRPS
Streptomyces sp. TN58_cluster-1_1	NRPS.terpene	Others	soil	Streptomyces sp. fd1-xmd_cluster-1_3	NRPS	NRPS	soil	0.233834	0.587011	0.171429	0.766166	0.230769	0.355341	0.17308	12	6	NRPS - terpene.NRPS
Streptomyces sp. SAT1_cluster-1_26	terpene.NRPS.bacteriocin	Others	plant-associated	Streptomyces sp. Sv. ACTE SirexAA-E_cluster-1_4	NRPS	NRPS	insect-associated	0.264952	0.540295	0.297872	0.735048	0.346154	0.237789	0.285325	21	7	NRPS - terpene.bacteriocin.NRPS
Streptomyces sp. CC0208_cluster-1_19	NRPS-like	NRPS	marine	Streptomyces griseochromogenes ATCC 14511_cluster-1_41	NRPS-like	NRPS	soil	0.246488	0.56778	0.645833	0.753512	0.482143	0.25934	0.114754	41	1	NRPS-like - NRPS-like	NRPS-like
Streptomyces sp. 11-1-2_cluster-1_3	ladderane.NRPS.arylpolyene	Others	plant-associated	Streptomyces hygroscopicus XM201_cluster-1_4	ladderane.NRPS.arylpolyene	Others	soil	0.0250916	0.950446	0.981132	0.974908	0.95	0.0327827	0.0194106	65	22	ladderane.arylpolyene.NRPS - ladderane.arylpolyene.NRPS	ladderane.arylpolyene.NRPS
Streptomyces albidoflavus J1074_cluster-1_2	NRPS.T1PKS	PKS-NRP_Hybrids	soil	Streptomyces albidoflavus SM254_cluster-1_3	NRPS.T1PKS	PKS-NRP_Hybrids	soil	0.00434571	0.991327	1	0.995654	1	0.00446553	0.00406113	38	4	NRPS.T1PKS - NRPS.T1PKS	NRPS.T1PKS
Streptomyces sp. FR-008_cluster-1_1	NRPS	NRPS	engineered	Streptomyces albidoflavus SM254_cluster-1_1	NRPS	NRPS	soil	0.0667761	0.870907	0.954545	0.933224	0.84	0.057901	0.100797	46	3	NRPS - NRPS	NRPS
Streptomyces sp. KPB2_cluster-1_11	T1PKS.NRPS-like	PKS-NRP_Hybrids	plant-associated	Streptomyces coelicolor A3(2)_cluster-1_15	T1PKS.NRPS-like	PKS-NRP_Hybrids	soil	0.0900136	0.828075	0.871795	0.909986	0.822222	0.0643994	0.114347	38	10	NRPS-like.T1PKS - NRPS-like.T1PKS	NRPS-like.T1PKS
Streptomyces ambofaciens ATCC 23877_cluster-1_14	oligosaccharide.NRPS.T1PKS	Others	soil	Streptomyces ambofaciens DSM 40697_cluster-1_14	oligosaccharide.NRPS.T1PKS	Others	soil	0.0574923	0.888321	1	0.942508	0.935185	0.0606877	0.0547483	158	46	oligosaccharide.NRPS.T1PKS - oligosaccharide.NRPS.T1PKS	oligosaccharide.NRPS.T1PKS
Streptomyces lydicus 103_cluster-1_17	nucleoside.lassopeptide.NRPS	Others	soil	Streptomyces sp. MOE7_cluster-1_21	nucleoside.NRPS	Others	soil	0.102258	0.805941	0.736842	0.897742	0.707317	0.115737	0.0651894	33	3	NRPS.nucleoside - lassopeptide.NRPS.nucleoside
Streptomyces autolyticus CGMCC0516_cluster-1_30	NRPS-like	NRPS	soil	Streptomyces malaysiensis DSM 4137_cluster-1_24	NRPS-like	NRPS	soil	0.0101175	0.979867	1	0.989883	1	0.00574123	0.0615385	47	1	NRPS-like - NRPS-like	NRPS-like
Streptomyces lydicus 103_cluster-1_24	NRPS	NRPS	soil	Streptomyces sp. MOE7_cluster-1_13	NRPS	NRPS	soil	0.122522	0.769967	0.935484	0.877478	0.944444	0.0863266	0.158718	52	13	NRPS - NRPS	NRPS
Streptomyces sp. GGCR-6_cluster-1_6	NRPS.T1PKS.NRPS-like	PKS-NRP_Hybrids	plant-associated	Streptomyces coelicolor A3(2)_cluster-1_4	NRPS	NRPS	soil	0.282282	0.51512	0.307692	0.717718	0.347826	0.284809	0.280386	21	7	NRPS - NRPS-like.NRPS.T1PKS
Streptomyces sp. MK-45_cluster-1_26	lassopeptide.NRPS	Others	soil	Streptomyces dengpaensis XZHG99_cluster-1_22	NRPS-like	NRPS	soil	0.296699	0.494632	0.136364	0.703301	0.108696	0.334499	0.24	6	1	NRPS-like - lassopeptide.NRPS
Streptomyces globisporus C-1027_cluster-1_4	NRPS	NRPS	soil	Streptomyces globisporus TFH56_cluster-1_24	NRPS	NRPS	plant-associated	0.218328	0.611012	0.768116	0.781672	0.704545	0.181981	0.270424	86	15	NRPS - NRPS	NRPS
Streptomyces sp. 11-1-2_cluster-1_24	NRPS	NRPS	plant-associated	Streptomyces malaysiensis DSM 4137_cluster-1_19	NRPS	NRPS	soil	0.0925935	0.823386	0.583333	0.907406	0.540541	0.0962389	0.0830245	21	2	NRPS - NRPS	NRPS
Streptomyces sp. SS52_cluster-1_26	NRPS	NRPS	plant-associated	Streptomyces olivaceus KLBMP 5084_cluster-1_33	NRPS	NRPS	plant-associated	0.267354	0.53677	0.52381	0.732646	0.5	0.2732	0.260464	33	7	NRPS - NRPS	NRPS
Streptomyces ambofaciens ATCC 23877_cluster-1_22	NRPS	NRPS	soil	Streptomyces coelicolor A3(2)_cluster-1_4	NRPS	NRPS	soil	0.226401	0.598455	0.55	0.773599	0.489796	0.205376	0.248929	30	7	NRPS - NRPS	NRPS
Streptomyces collinus Tu 365_cluster-1_3	transAT-PKS.NRPS.T1PKS	PKS-NRP_Hybrids	soil	Streptomyces collinus Tu 365_cluster-1_30	transAT-PKS.NRPS.T1PKS	PKS-NRP_Hybrids	soil	0	1	1	1	1	0	0	130	53	transAT-PKS.NRPS.T1PKS - transAT-PKS.NRPS.T1PKS	transAT-PKS.NRPS.T1PKS
Streptomyces sp. PAMC26508_cluster-1_28	blactam.NRPS.T1PKS	Others	lichen-associated	Streptomyces sp. Tue6075_cluster-1_6	NRPS.bacteriocin.T1PKS	Others	soil	0.251271	0.560595	0.303571	0.748729	0.288136	0.381373	0.0967743	19	4	bacteriocin.NRPS.T1PKS - blactam.NRPS.T1PKS
Streptomyces ambofaciens ATCC 23877_cluster-1_22	NRPS	NRPS	soil	Streptomyces lincolnensis LC-G_cluster-1_25	NRPS	NRPS	missing	0.217583	0.612177	0.317073	0.782417	0.326531	0.197567	0.23188	20	7	NRPS - NRPS	NRPS
Streptomyces sp. PAMC26508_cluster-1_27	NRPS	NRPS	lichen-associated	Streptomyces coelicolor A3(2)_cluster-1_4	NRPS	NRPS	soil	0.267134	0.537093	0.282051	0.732866	0.326087	0.246102	0.281405	19	7	NRPS - NRPS	NRPS
Streptomyces globisporus C-1027_cluster-1_4	NRPS	NRPS	soil	Streptomyces sp. Tue6075_cluster-1_27	NRPS	NRPS	soil	0.0842832	0.838537	0.9	0.915717	0.844444	0.0766573	0.0954679	88	15	NRPS - NRPS	NRPS
Streptomyces griseoviridis F1-27_cluster-1_21	NRPS-like	NRPS	soil	Streptomyces griseochromogenes ATCC 14511_cluster-1_41	NRPS-like	NRPS	soil	0.275451	0.524971	0.733333	0.724549	0.627451	0.216607	0.569672	40	2	NRPS-like - NRPS-like	NRPS-like
Streptomyces sp. Sv. ACTE SirexAA-E_cluster-1_21	NRPS.T1PKS	PKS-NRP_Hybrids	insect-associated	Streptomyces bacillaris ATCC 15855_cluster-1_5	NRPS.bacteriocin.T1PKS	Others	soil	0.171055	0.68715	0.309091	0.828945	0.293103	0.218363	0.12966	14	4	NRPS.T1PKS - bacteriocin.NRPS.T1PKS
Streptomyces pratensis ATCC 33331_cluster-1_1	blactam.NRPS.T1PKS	Others	soil	Streptomyces bacillaris ATCC 15855_cluster-1_5	NRPS.bacteriocin.T1PKS	Others	soil	0.194754	0.648422	0.309091	0.805246	0.293103	0.256119	0.137223	15	4	bacteriocin.NRPS.T1PKS - blactam.NRPS.T1PKS
Streptomyces globisporus C-1027_cluster-1_4	NRPS	NRPS	soil	Streptomyces sp. CFMR 7_cluster-1_36	transAT-PKS.PKS-like.NRPS.T1PKS	PKS-NRP_Hybrids	plant-associated	0.195619	0.647029	0.836735	0.804381	0.709677	0.185051	0.212792	52	8	NRPS - transAT-PKS.PKS-like.NRPS.T1PKS
Streptomyces albidoflavus SM254_cluster-1_21	NRPS.T1PKS.lanthipeptide.NRPS-like	Others	soil	Streptomyces pactum ACT 12_cluster-1_27	T1PKS.indole.NRPS-like	Others	soil	0.201913	0.636943	0.627907	0.798087	0.622642	0.325279	0.090023	156	43	NRPS-like.indole.T1PKS - lanthipeptide.NRPS-like.NRPS.T1PKS
Streptomyces hygroscopicus XM201_cluster-1_40	T1PKS.NRPS-like	PKS-NRP_Hybrids	soil	Streptomyces sp. M56_cluster-1_32	T1PKS.NRPS-like	PKS-NRP_Hybrids	insect-associated	0.128568	0.759393	0.52	0.871432	0.462687	0.224883	0.0237556	74	17	NRPS-like.T1PKS - NRPS-like.T1PKS	NRPS-like.T1PKS
Streptomyces fradiae NKZ-259_cluster-1_29	T1PKS.NRPS-like	PKS-NRP_Hybrids	soil	Streptomyces alfalfae ACCC40021_cluster-1_30	T1PKS.NRPS-like	PKS-NRP_Hybrids	rhizosphere	0	1	1	1	1	0	0	55	3	NRPS-like.T1PKS - NRPS-like.T1PKS	NRPS-like.T1PKS
Streptomyces sp. 3211_cluster-1_12	betalactone.NRPS.T1PKS	Others	soil	Streptomyces sp. Sge12_cluster-1_28	NRPS.T1PKS	PKS-NRP_Hybrids	soil	0.0133725	0.973434	1	0.986628	1	0.0140468	0.0123779	59	10	NRPS.T1PKS - betalactone.NRPS.T1PKS
Streptomyces sp. ZFG47_cluster-1_21	NRPS-like	NRPS	soil	Streptomyces lincolnensis LC-G_cluster-1_21	NRPS-like	NRPS	missing	0.170911	0.687388	0.837838	0.829089	0.666667	0.172725	0.155496	34	1	NRPS-like - NRPS-like	NRPS-like
Streptomyces sp. 11-1-2_cluster-1_10	NRPS.T1PKS	PKS-NRP_Hybrids	plant-associated	Streptomyces malaysiensis DSM 4137_cluster-1_6	NRPS.T1PKS	PKS-NRP_Hybrids	soil	0.148014	0.72588	0.649123	0.851986	0.545455	0.230506	0.0711465	123	33	NRPS.T1PKS - NRPS.T1PKS	NRPS.T1PKS
Streptomyces lydicus 103_cluster-1_22	T3PKS.NRPS	PKS-NRP_Hybrids	soil	Streptomyces sp. MOE7_cluster-1_15	T3PKS.NRPS	PKS-NRP_Hybrids	soil	0.194047	0.64956	0.784314	0.805953	0.677966	0.251065	0.0840836	54	7	NRPS.T3PKS - NRPS.T3PKS	NRPS.T3PKS
Streptomyces albus ZD11_cluster-1_21	NRPS	NRPS	soil	Streptomyces albus DSM 41398_cluster-1_21	NRPS	NRPS	soil	0.000523347	0.998954	1	0.999477	1	0.00101329	0	47	11	NRPS - NRPS	NRPS
Streptomyces sp. WAC 01438_cluster-1_1	NRPS	NRPS	soil	Streptomyces lunaelactis MM109_cluster-1_2	NRPS	NRPS	soil	0.292933	0.499944	0.454545	0.707067	0.454545	0.372616	0.253092	20	10	NRPS - NRPS	NRPS
Streptomyces sp. SS52_cluster-1_20	NRPS	NRPS	plant-associated	Streptomyces lividans TK24_cluster-1_17	NRPS	NRPS	soil	0.232757	0.588661	0.702128	0.767243	0.589286	0.261474	0.217373	60	28	NRPS - NRPS	NRPS
Streptomyces ambofaciens DSM 40697_cluster-1_22	terpene.NRPS	Others	soil	Streptomyces olivaceus KLBMP 5084_cluster-1_33	NRPS	NRPS	plant-associated	0.278174	0.521032	0.52381	0.721826	0.442308	0.299612	0.252143	34	7	NRPS - terpene.NRPS
Streptomyces lydicus 103_cluster-1_12	NRPS.terpene	Others	soil	Streptomyces sp. MOE7_cluster-1_25	terpene.NRPS	Others	soil	0.156292	0.711844	0.735849	0.843708	0.68254	0.19537	0.0699939	53	6	terpene.NRPS - terpene.NRPS	terpene.NRPS
Streptomyces hygroscopicus XM201_cluster-1_47	NRPS.T1PKS	PKS-NRP_Hybrids	soil	Streptomyces sp. M56_cluster-1_5	NRPS	NRPS	insect-associated	0.258521	0.549791	0.317073	0.741479	0.347826	0.34301	0.183085	25	7	NRPS - NRPS.T1PKS
Streptomyces lincolnensis NRRL 2936_cluster-1_9	NRPS-like	NRPS	soil	Streptomyces sp. P3_cluster-1_9	NRPS-like	NRPS	soil	0.193351	0.650682	0.894737	0.806649	0.704545	0.197659	0.151351	39	1	NRPS-like - NRPS-like	NRPS-like
Streptomyces puniciscabiei TW1S1_cluster-1_27	NRPS-like	NRPS	soil	Streptomyces sp. P3_cluster-1_9	NRPS-like	NRPS	soil	0.23896	0.579182	0.837209	0.76104	0.734694	0.247147	0.144809	46	1	NRPS-like - NRPS-like	NRPS-like
Streptomyces avermitilis MA-4680_cluster-1_31	NRPS-like	NRPS	soil	Streptomyces sp. P3_cluster-1_9	NRPS-like	NRPS	soil	0.246537	0.567706	0.825	0.753463	0.625	0.258998	0.115702	42	1	NRPS-like - NRPS-like	NRPS-like
Streptomyces sampsonii KJ40_cluster-1_1	butyrolactone.NRPS.T1PKS.lanthipeptide.ectoine.T2PKS.NRPS-like	Others	rhizosphere	Streptomyces koyangensis VK-A60T_cluster-1_1	NRPS.T1PKS.lanthipeptide.NRPS-like	Others	soil	0.142434	0.735419	0.615385	0.857566	0.588889	0.220815	0.0709121	73	20	lanthipeptide.NRPS-like.NRPS.T1PKS - lanthipeptide.NRPS-like.T2PKS.T1PKS.butyrolactone.ectoine.NRPS
Streptomyces cyaneogriseus noncyanogenus NMWT 1_cluster-1_28	PKS-like.LAP.NRPS	Others	soil	Streptomyces alfalfae ACCC40021_cluster-1_33	NRPS.bacteriocin	Others	rhizosphere	0.298705	0.491815	0.210526	0.701295	0.214286	0.386921	0.27224	30	25	LAP.NRPS.PKS-like - bacteriocin.NRPS
Streptomyces sp. S063_cluster-1_26	NRPS	NRPS	marine	Streptomyces globisporus TFH56_cluster-1_1	NRPS.T1PKS	PKS-NRP_Hybrids	plant-associated	0.214326	0.617284	0.809524	0.785674	0.782609	0.270532	0.118307	41	6	NRPS - NRPS.T1PKS
Streptomyces hygroscopicus jinggangensis 5008_cluster-1_34	NRPS.bacteriocin	Others	soil	Streptomyces hygroscopicus limoneus KCTC 1717_cluster-1_22	NRPS.bacteriocin	Others	soil	0.0225368	0.955434	0.891892	0.977463	0.772727	0.0265664	0.0204011	53	25	bacteriocin.NRPS - bacteriocin.NRPS	bacteriocin.NRPS
Streptomyces sp. 11-1-2_cluster-1_38	NRPS.T1PKS	PKS-NRP_Hybrids	plant-associated	Streptomyces hygroscopicus XM201_cluster-1_17	NRPS.T1PKS	PKS-NRP_Hybrids	soil	0.0789416	0.848348	0.949153	0.921058	0.873418	0.0417758	0.127877	79	15	NRPS.T1PKS - NRPS.T1PKS	NRPS.T1PKS
Streptomyces globisporus C-1027_cluster-1_29	NRPS.T1PKS	PKS-NRP_Hybrids	soil	Streptomyces sp. S063_cluster-1_26	NRPS	NRPS	marine	0.146608	0.728279	0.951219	0.853392	0.911111	0.132635	0.169896	40	6	NRPS - NRPS.T1PKS
Streptomyces fulvissimus DSM 40593_cluster-1_30	NRPS.T1PKS	PKS-NRP_Hybrids	missing	Streptomyces sp. S8_cluster-1_6	NRPS.bacteriocin.T1PKS	Others	soil	0.194834	0.648292	0.865385	0.805166	0.766667	0.228734	0.0783026	55	4	NRPS.T1PKS - bacteriocin.NRPS.T1PKS
Streptomyces sp. MK-45_cluster-1_31	NRPS	NRPS	soil	Streptomyces sp. Go-475_cluster-1_3	NRPS	NRPS	soil	0.298985	0.491423	0.62	0.701015	0.568965	0.340376	0.256797	53	13	NRPS - NRPS	NRPS
Streptomyces albus ZD11_cluster-1_5	PKS-like.T1PKS.NRPS-like	PKS-NRP_Hybrids	soil	Streptomyces albus BK3-25_cluster-1_5	PKS-like.T1PKS.NRPS-like	PKS-NRP_Hybrids	soil	0.0196919	0.961004	1	0.980308	0.987342	0.0106778	0.0285011	172	44	PKS-like.NRPS-like.T1PKS - PKS-like.NRPS-like.T1PKS	PKS-like.NRPS-like.T1PKS
Streptomyces sp. FR-008_cluster-1_14	NRPS	NRPS	engineered	Streptomyces sampsonii KJ40_cluster-1_7	NRPS	NRPS	rhizosphere	0.0244062	0.951783	0.885714	0.975594	0.818182	0.0538115	0.012268	71	43	NRPS - NRPS	NRPS
Streptomyces atratus SCSIO_ZH16_cluster-1_1	NRPS	NRPS	marine	Streptomyces atratus SCSIO_ZH16_cluster-1_26	NRPS	NRPS	marine	0.0191976	0.961973	1	0.980802	0.974359	0	0.0274251	84	49	NRPS - NRPS	NRPS
Streptomyces lydicus WYEC 108_cluster-1_4	oligosaccharide.T1PKS.PKS-like.transAT-PKS.NRPS-like	Others	soil	Streptomyces sp. NEAU-S7GS2_cluster-1_7	oligosaccharide.T1PKS.PKS-like.transAT-PKS.NRPS-like	Others	soil	0.0474936	0.907268	0.835616	0.952506	0.807339	0.079405	0.0201577	233	68	NRPS-like.T1PKS.oligosaccharide.PKS-like.transAT-PKS - NRPS-like.T1PKS.oligosaccharide.PKS-like.transAT-PKS	NRPS-like.T1PKS.oligosaccharide.PKS-like.transAT-PKS
Streptomyces violaceusniger Tu 4113_cluster-1_28	NRPS.lanthipeptide.T1PKS	Others	soil	Streptomyces malaysiensis DSM 4137_cluster-1_6	NRPS.T1PKS	PKS-NRP_Hybrids	soil	0.191918	0.652996	0.55102	0.808082	0.52459	0.296643	0.102594	116	34	NRPS.T1PKS - lanthipeptide.NRPS.T1PKS
Streptomyces sp. FR-008_cluster-1_2	NRPS.terpene	Others	engineered	Streptomyces albidoflavus SM254_cluster-1_2	NRPS.terpene	Others	soil	0.0294591	0.94195	1	0.970541	1	0.0320923	0.0260737	72	14	terpene.NRPS - terpene.NRPS	terpene.NRPS
Streptomyces fradiae NKZ-259_cluster-1_17	NRPS	NRPS	soil	Streptomyces sp. WAC 01529_cluster-1_17	NRPS	NRPS	soil	0.263514	0.542411	0.886364	0.736486	0.759259	0.22039	0.306639	48	12	NRPS - NRPS	NRPS
Streptomyces sp. CFMR 7_cluster-1_9	NRPS	NRPS	plant-associated	Streptomyces bacillaris ATCC 15855_cluster-1_7	NRPS	NRPS	soil	0.163411	0.699881	0.711538	0.836589	0.625	0.174831	0.0877528	53	2	NRPS - NRPS	NRPS
Streptomyces sp. 3211_cluster-1_2	NRPS.ectoine	Others	soil	Streptomyces sp. Sge12_cluster-1_2	NRPS.ectoine	Others	soil	0.0227964	0.954927	0.964286	0.977204	0.934426	0.0269604	0.0134274	54	6	ectoine.NRPS - ectoine.NRPS	ectoine.NRPS
Streptomyces sp. 11-1-2_cluster-1_24	NRPS	NRPS	plant-associated	Streptomyces hygroscopicus XM201_cluster-1_30	NRPS	NRPS	soil	0.0261471	0.948389	1	0.973853	0.953488	0.0305501	0.00358173	41	2	NRPS - NRPS	NRPS
Streptomyces globisporus C-1027_cluster-1_16	NRPS.T1PKS	PKS-NRP_Hybrids	soil	Streptomyces sp. S063_cluster-1_15	NRPS.T1PKS.T2PKS	PKS-NRP_Hybrids	marine	0.0811217	0.844337	0.98	0.918878	0.961538	0.0834142	0.0755052	49	5	NRPS.T1PKS - T2PKS.NRPS.T1PKS
Streptomyces sp. PAMC26508_cluster-1_27	NRPS	NRPS	lichen-associated	Streptomyces lincolnensis LC-G_cluster-1_25	NRPS	NRPS	missing	0.238139	0.580431	0.275	0.761861	0.319149	0.254861	0.226792	19	7	NRPS - NRPS	NRPS
Streptomyces fulvissimus DSM 40593_cluster-1_16	NRPS	NRPS	missing	Streptomyces sp. CFMR 7_cluster-1_25	NRPS	NRPS	plant-associated	0.233316	0.587805	0.72093	0.766684	0.615385	0.180761	0.283242	38	10	NRPS - NRPS	NRPS
Streptomyces sp. TN58_cluster-1_9	NRPS.bacteriocin	Others	soil	Streptomyces sp. fd1-xmd_cluster-1_10	NRPS.bacteriocin	Others	soil	0.214073	0.617682	0.483871	0.785927	0.451613	0.295584	0.0408606	17	2	bacteriocin.NRPS - bacteriocin.NRPS	bacteriocin.NRPS
Streptomyces globisporus C-1027_cluster-1_13	NRPS	NRPS	soil	Streptomyces fulvissimus DSM 40593_cluster-1_16	NRPS	NRPS	missing	0.220299	0.607934	0.693878	0.779701	0.568965	0.203553	0.23937	41	9	NRPS - NRPS	NRPS
Streptomyces clavuligerus ATCC 27064_cluster-1_4	NRPS	NRPS	soil	Streptomyces clavuligerus F613-1_cluster-1_5	NRPS	NRPS	soil	0	1	1	1	1	0	0	46	9	NRPS - NRPS	NRPS
Streptomyces sp. SS52_cluster-1_27	NRPS.lanthipeptide	Others	plant-associated	Streptomyces sp. Sv. ACTE SirexAA-E_cluster-1_5	NRPS	NRPS	insect-associated	0.258297	0.550124	0.529412	0.741703	0.521739	0.293328	0.219512	31	7	NRPS - lanthipeptide.NRPS
Streptomyces autolyticus CGMCC0516_cluster-1_16	T1PKS.NRPS-like	PKS-NRP_Hybrids	soil	Streptomyces hygroscopicus XM201_cluster-1_40	T1PKS.NRPS-like	PKS-NRP_Hybrids	soil	0.175739	0.679407	0.543478	0.824261	0.5	0.308894	0.0249604	77	17	NRPS-like.T1PKS - NRPS-like.T1PKS	NRPS-like.T1PKS
Streptomyces sp. CFMR 7_cluster-1_35	melanin.NRPS	Others	plant-associated	Streptomyces qaidamensis S10_cluster-1_23	NRPS	NRPS	soil	0.260505	0.546853	0.322581	0.739495	0.378378	0.305859	0.229729	19	7	NRPS - melanin.NRPS
Streptomyces olivaceus KLBMP 5084_cluster-1_33	NRPS	NRPS	plant-associated	Streptomyces coelicolor A3(2)_cluster-1_4	NRPS	NRPS	soil	0.26684	0.537523	0.681818	0.73316	0.571429	0.287098	0.233559	46	7	NRPS - NRPS	NRPS
Streptomyces sp. SAT1_cluster-1_26	terpene.NRPS.bacteriocin	Others	plant-associated	Streptomyces olivaceus KLBMP 5084_cluster-1_33	NRPS	NRPS	plant-associated	0.275824	0.524431	0.333333	0.724176	0.369565	0.264846	0.284058	21	7	NRPS - terpene.bacteriocin.NRPS
Streptomyces autolyticus CGMCC0516_cluster-1_25	NRPS	NRPS	soil	Streptomyces sp. M56_cluster-1_25	NRPS	NRPS	insect-associated	0.030858	0.939236	1	0.969142	1	0.0355641	0.00615113	42	2	NRPS - NRPS	NRPS
Streptomyces malaysiensis DSM 4137_cluster-1_3	NRPS	NRPS	soil	Streptomyces sp. M56_cluster-1_40	NRPS	NRPS	insect-associated	0.0248972	0.950825	0.972222	0.975103	0.928571	0.0206907	0.0272108	55	25	NRPS - NRPS	NRPS
Streptomyces sp. 11-1-2_cluster-1_30	ladderane.NRPS.arylpolyene.aminocoumarin	Others	plant-associated	Streptomyces hygroscopicus XM201_cluster-1_36	ladderane.NRPS.arylpolyene.aminocoumarin	Others	soil	0.0565446	0.890108	0.924528	0.943455	0.876923	0.0313984	0.0746184	69	24	ladderane.arylpolyene.aminocoumarin.NRPS - ladderane.arylpolyene.aminocoumarin.NRPS	ladderane.arylpolyene.aminocoumarin.NRPS
Streptomyces sp. FR-008_cluster-1_7	NRPS	NRPS	engineered	Streptomyces koyangensis VK-A60T_cluster-1_9	NRPS	NRPS	soil	0.0960182	0.817183	0.777778	0.903982	0.790698	0.0785708	0.108013	44	16	NRPS - NRPS	NRPS
Streptomyces olivaceus KLBMP 5084_cluster-1_33	NRPS	NRPS	plant-associated	Streptomyces sp. Sge12_cluster-1_30	NRPS.T1PKS	PKS-NRP_Hybrids	soil	0.297356	0.493708	0.257143	0.702644	0.270833	0.372457	0.249077	18	7	NRPS - NRPS.T1PKS
Streptomyces sp. GGCR-6_cluster-1_8	NRPS-like	NRPS	plant-associated	Streptomyces avermitilis MA-4680_cluster-1_31	NRPS-like	NRPS	soil	0.271286	0.531024	0.75	0.728714	0.565217	0.28463	0.147849	37	1	NRPS-like - NRPS-like	NRPS-like
Streptomyces sp. 11-1-2_cluster-1_14	T1PKS.NRPS-like	PKS-NRP_Hybrids	plant-associated	Streptomyces autolyticus CGMCC0516_cluster-1_16	T1PKS.NRPS-like	PKS-NRP_Hybrids	soil	0.130307	0.756365	0.543478	0.869693	0.5	0.232828	0.0262792	69	17	NRPS-like.T1PKS - NRPS-like.T1PKS	NRPS-like.T1PKS
Streptomyces sp. Tue6075_cluster-1_6	NRPS.bacteriocin.T1PKS	Others	soil	Streptomyces sp. S063_cluster-1_22	NRPS.T1PKS.bacteriocin	Others	marine	0.210063	0.624	0.734375	0.789937	0.657143	0.25373	0.0545001	57	4	bacteriocin.NRPS.T1PKS - bacteriocin.NRPS.T1PKS	bacteriocin.NRPS.T1PKS
Streptomyces lydicus GS93/23_cluster-1_26	terpene.NRPS	Others	soil	Streptomyces sp. MOE7_cluster-1_25	terpene.NRPS	Others	soil	0.0754024	0.854881	0.814815	0.924598	0.712121	0.0990857	0.0211284	55	6	terpene.NRPS - terpene.NRPS	terpene.NRPS
Streptomyces sp. endophyte_N2_cluster-1_1	NRPS.T1PKS	PKS-NRP_Hybrids	plant-associated	Streptomyces collinus Tu 365_cluster-1_29	NRPS.bacteriocin	Others	soil	0.292254	0.500905	0.189189	0.707746	0.205128	0.381738	0.267198	28	25	NRPS.T1PKS - bacteriocin.NRPS
Streptomyces griseus griseus NBRC 13350_cluster-1_4	T3PKS.NRPS	PKS-NRP_Hybrids	soil	Streptomyces sp. CFMR 7_cluster-1_3	T3PKS.NRPS	PKS-NRP_Hybrids	plant-associated	0.291794	0.501555	0.548781	0.708206	0.483871	0.33307	0.264783	89	34	NRPS.T3PKS - NRPS.T3PKS	NRPS.T3PKS
Streptomyces sp. 3211_cluster-1_9	NRPS	NRPS	soil	Streptomyces sp. Sge12_cluster-1_31	NRPS	NRPS	soil	0.0300179	0.940865	0.96	0.969982	0.933333	0.0272627	0.0344262	64	10	NRPS - NRPS	NRPS
Streptomyces sp. GGCR-6_cluster-1_8	NRPS-like	NRPS	plant-associated	Streptomyces sp. CdTB01_cluster-1_26	NRPS-like	NRPS	soil	0.22987	0.5931	0.775	0.77013	0.595745	0.24066	0.127371	38	1	NRPS-like - NRPS-like	NRPS-like
Streptomyces albus DSM 41398_cluster-1_20	arylpolyene.NRPS-like	Others	soil	Streptomyces albus BK3-25_cluster-1_20	arylpolyene.NRPS-like	Others	soil	0	1	1	1	1	0	0	37	4	arylpolyene.NRPS-like - arylpolyene.NRPS-like	arylpolyene.NRPS-like
Streptomyces sp. endophyte_N2_cluster-1_6	NRPS.ectoine	Others	plant-associated	Streptomyces collinus Tu 365_cluster-1_8	NRPS-like	NRPS	soil	0.297842	0.493026	0.681818	0.702158	0.538462	0.317244	0.19598	21	1	NRPS-like - ectoine.NRPS
Streptomyces autolyticus CGMCC0516_cluster-1_5	NRPS-like	NRPS	soil	Streptomyces sp. M56_cluster-1_43	NRPS-like	NRPS	insect-associated	0.0368919	0.927577	0.974359	0.963108	0.926829	0.037169	0.0341207	40	1	NRPS-like - NRPS-like	NRPS-like
Streptomyces albidoflavus J1074_cluster-1_15	NRPS	NRPS	soil	Streptomyces albidoflavus SM254_cluster-1_14	NRPS	NRPS	soil	0.00962849	0.980836	1	0.990372	1	0.00401264	0.0120446	74	43	NRPS - NRPS	NRPS
Streptomyces albulus CK-15_cluster-1_9	NRPS	NRPS	soil	Streptomyces lydicus 103_cluster-1_15	melanin.NRPS	Others	soil	0.268158	0.535592	0.238095	0.731842	0.234043	0.345622	0.210061	18	6	NRPS - melanin.NRPS
Streptomyces griseus griseus NBRC 13350_cluster-1_35	NRPS.T1PKS.transAT-PKS.PKS-like.NRPS-like	PKS-NRP_Hybrids	soil	Streptomyces sp. CFMR 7_cluster-1_36	transAT-PKS.PKS-like.NRPS.T1PKS	PKS-NRP_Hybrids	plant-associated	0.256244	0.553173	0.666667	0.743756	0.596154	0.296402	0.223258	46	14	NRPS-like.T1PKS.PKS-like.transAT-PKS.NRPS - transAT-PKS.PKS-like.NRPS.T1PKS
Streptomyces sp. TN58_cluster-1_3	NRPS	NRPS	soil	Streptomyces sp. Sge12_cluster-1_31	NRPS	NRPS	soil	0.226105	0.598914	0.75	0.773895	0.671429	0.29128	0.112049	70	10	NRPS - NRPS	NRPS
Streptomyces sp. TN58_cluster-1_27	CDPS.NRPS-like	Others	soil	Streptomyces sp. fd1-xmd_cluster-1_27	CDPS.NRPS-like	Others	soil	0.225346	0.600088	0.652174	0.774654	0.5	0.233519	0.131367	46	1	CDPS.NRPS-like - CDPS.NRPS-like	CDPS.NRPS-like
Streptomyces sp. CC0208_cluster-1_19	NRPS-like	NRPS	marine	Streptomyces scabiei 87.22_cluster-1_25	NRPS-like	NRPS	soil	0.270149	0.532682	0.8	0.729851	0.652174	0.287613	0.0824176	43	1	NRPS-like - NRPS-like	NRPS-like
Streptomyces sp. 11-1-2_cluster-1_7	NRPS	NRPS	plant-associated	Streptomyces sp. M56_cluster-1_40	NRPS	NRPS	insect-associated	0.147362	0.726992	0.769231	0.852638	0.588235	0.195888	0.120187	56	25	NRPS - NRPS	NRPS
Streptomyces lividans TK24_cluster-1_2	NRPS.terpene.T3PKS	Others	soil	Streptomyces coelicolor A3(2)_cluster-1_27	terpene.T3PKS.NRPS	Others	soil	0.0662942	0.871807	0.882353	0.933706	0.865169	0.089527	0.0114391	85	9	terpene.NRPS.T3PKS - terpene.NRPS.T3PKS	terpene.NRPS.T3PKS
Streptomyces cyaneogriseus noncyanogenus NMWT 1_cluster-1_18	NRPS.T1PKS	PKS-NRP_Hybrids	soil	Streptomyces leeuwenhoekii DSM 42122_cluster-1_17	betalactone.NRPS.T1PKS	Others	soil	0.0934293	0.82187	0.866667	0.906571	0.773585	0.105552	0.0637277	49	5	NRPS.T1PKS - betalactone.NRPS.T1PKS
Streptomyces albus DSM 41398_cluster-1_1	NRPS	NRPS	soil	Streptomyces albus BK3-25_cluster-1_1	NRPS	NRPS	soil	0	1	0.931035	1	0.888889	0	0	28	9	NRPS - NRPS	NRPS
Streptomyces sp. SAT1_cluster-1_26	terpene.NRPS.bacteriocin	Others	plant-associated	Streptomyces parvulus 2297_cluster-1_20	NRPS	NRPS	soil	0.260794	0.546426	0.292683	0.739206	0.326087	0.269175	0.254807	20	7	NRPS - terpene.bacteriocin.NRPS
Streptomyces lividans TK24_cluster-1_23	NRPS	NRPS	soil	Streptomyces qaidamensis S10_cluster-1_23	NRPS	NRPS	soil	0.251381	0.56043	0.419355	0.748619	0.459459	0.24748	0.254307	21	7	NRPS - NRPS	NRPS
Streptomyces autolyticus CGMCC0516_cluster-1_8	NRPS	NRPS	soil	Streptomyces sp. M56_cluster-1_40	NRPS	NRPS	insect-associated	0.0299649	0.940968	0.972973	0.970035	0.930233	0.0289395	0.0305494	57	25	NRPS - NRPS	NRPS
Streptomyces autolyticus CGMCC0516_cluster-1_25	NRPS	NRPS	soil	Streptomyces hygroscopicus XM201_cluster-1_30	NRPS	NRPS	soil	0.211327	0.622005	0.777778	0.788673	0.666667	0.234006	0.0894265	43	2	NRPS - NRPS	NRPS
Streptomyces sp. FR-008_cluster-1_3	NRPS.T1PKS	PKS-NRP_Hybrids	engineered	Streptomyces albidoflavus SM254_cluster-1_3	NRPS.T1PKS	PKS-NRP_Hybrids	soil	0.109065	0.793765	0.85	0.890935	0.804878	0.155332	0.00496548	36	4	NRPS.T1PKS - NRPS.T1PKS	NRPS.T1PKS
Streptomyces griseus griseus NBRC 13350_cluster-1_18	NRPS.T1PKS	PKS-NRP_Hybrids	soil	Streptomyces sp. Tue6075_cluster-1_16	NRPS.T1PKS	PKS-NRP_Hybrids	soil	0.0973944	0.814697	0.98	0.902606	0.980392	0.0698151	0.162206	47	5	NRPS.T1PKS - NRPS.T1PKS	NRPS.T1PKS
Streptomyces sp. KPB2_cluster-1_4	NRPS	NRPS	plant-associated	Streptomyces coelicolor A3(2)_cluster-1_27	terpene.T3PKS.NRPS	Others	soil	0.27918	0.519581	0.4	0.72082	0.431034	0.352246	0.185238	36	7	NRPS - terpene.NRPS.T3PKS
Streptomyces sp. CFMR 7_cluster-1_36	transAT-PKS.PKS-like.NRPS.T1PKS	PKS-NRP_Hybrids	plant-associated	Streptomyces violaceoruber S21_cluster-1_4	NRPS	NRPS	marine	0.257152	0.551823	0.788462	0.742848	0.617647	0.211615	0.33115	52	8	NRPS - transAT-PKS.PKS-like.NRPS.T1PKS
Streptomyces griseochromogenes ATCC 14511_cluster-1_7	NRPS.T1PKS.siderophore	Others	soil	Streptomyces dengpaensis XZHG99_cluster-1_15	NRPS.T1PKS.siderophore	Others	soil	0.105302	0.800484	0.736842	0.894698	0.631579	0.105302	0	14	0	siderophore.NRPS.T1PKS - siderophore.NRPS.T1PKS	siderophore.NRPS.T1PKS
Streptomyces lincolnensis NRRL 2936_cluster-1_17	NRPS.T1PKS	PKS-NRP_Hybrids	soil	Streptomyces lincolnensis LC-G_cluster-1_13	NRPS.T1PKS	PKS-NRP_Hybrids	missing	4.49e-05	0.99991	1	0.999955	1	7.68e-05	0	62	11	NRPS.T1PKS - NRPS.T1PKS	NRPS.T1PKS
Streptomyces sp. CLI2509_cluster-1_7	T3PKS.NRPS	PKS-NRP_Hybrids	fungus-associated	Streptomyces sp. Tu6071_cluster-1_7	T3PKS.NRPS	PKS-NRP_Hybrids	soil	0.027758	0.945255	0.97561	0.972242	0.934783	0.00721172	0.0467238	48	13	NRPS.T3PKS - NRPS.T3PKS	NRPS.T3PKS
Streptomyces lydicus 103_cluster-1_10	betalactone.NRPS.T1PKS	Others	soil	Streptomyces sp. MOE7_cluster-1_3	betalactone.NRPS.T1PKS	Others	soil	0.220854	0.607068	0.614035	0.779146	0.571429	0.291749	0.152323	58	15	betalactone.NRPS.T1PKS - betalactone.NRPS.T1PKS	betalactone.NRPS.T1PKS
Streptomyces violaceusniger Tu 4113_cluster-1_40	NRPS	NRPS	soil	Streptomyces malaysiensis DSM 4137_cluster-1_19	NRPS	NRPS	soil	0.0663154	0.871767	0.571429	0.933685	0.527778	0.0506043	0.103629	19	2	NRPS - NRPS	NRPS
Streptomyces sp. Tue6075_cluster-1_27	NRPS	NRPS	soil	Streptomyces sp. S8_cluster-1_29	NRPS	NRPS	soil	0.216389	0.614046	0.56	0.783611	0.459016	0.234511	0.182864	37	5	NRPS - NRPS	NRPS
Streptomyces malaysiensis DSM 4137_cluster-1_24	NRPS-like	NRPS	soil	Streptomyces sp. M56_cluster-1_21	NRPS-like	NRPS	insect-associated	0.0087072	0.982661	1	0.991293	1	0.00378899	0.0664962	47	1	NRPS-like - NRPS-like	NRPS-like
Streptomyces sp. DUT11_cluster-1_24	NRPS	NRPS	marine	Streptomyces bacillaris ATCC 15855_cluster-1_10	NRPS	NRPS	soil	0.225873	0.599272	0.762712	0.774127	0.55	0.168642	0.31967	59	9	NRPS - NRPS	NRPS
Streptomyces lydicus GS93/23_cluster-1_5	NRPS	NRPS	soil	Streptomyces sp. MOE7_cluster-1_5	NRPS	NRPS	soil	0.222476	0.604544	0.941176	0.777524	0.809524	0.134045	0.531984	42	3	NRPS - NRPS	NRPS
Streptomyces albus ZD11_cluster-1_20	arylpolyene.NRPS-like	Others	soil	Streptomyces albus DSM 41398_cluster-1_20	arylpolyene.NRPS-like	Others	soil	0	1	1	1	1	0	0	37	4	arylpolyene.NRPS-like - arylpolyene.NRPS-like	arylpolyene.NRPS-like
Streptomyces sp. FR-008_cluster-1_15	NRPS	NRPS	engineered	Streptomyces sampsonii KJ40_cluster-1_6	NRPS	NRPS	rhizosphere	0.01558	0.969083	1	0.98442	1	0.00500235	0.0671459	39	2	NRPS - NRPS	NRPS
Streptomyces albidoflavus J1074_cluster-1_14	NRPS	NRPS	soil	Streptomyces koyangensis VK-A60T_cluster-1_15	NRPS	NRPS	soil	0.0985329	0.812643	0.736842	0.901467	0.761905	0.140471	0.0635848	20	6	NRPS - NRPS	NRPS
Streptomyces griseoviridis F1-27_cluster-1_21	NRPS-like	NRPS	soil	Streptomyces scabiei 87.22_cluster-1_25	NRPS-like	NRPS	soil	0.297592	0.493376	0.846154	0.702408	0.711111	0.247913	0.552198	41	2	NRPS-like - NRPS-like	NRPS-like
Streptomyces ambofaciens DSM 40697_cluster-1_22	terpene.NRPS	Others	soil	Streptomyces lincolnensis LC-G_cluster-1_25	NRPS	NRPS	missing	0.218722	0.610395	0.317073	0.781278	0.326531	0.197809	0.23366	20	7	NRPS - terpene.NRPS
Streptomyces sp. SM17_cluster-1_15	NRPS	NRPS	marine	Streptomyces koyangensis VK-A60T_cluster-1_9	NRPS	NRPS	soil	0.16689	0.694072	0.777778	0.83311	0.790698	0.1221	0.197684	44	16	NRPS - NRPS	NRPS
Streptomyces sp. WAC 01529_cluster-1_24	NRPS	NRPS	soil	Streptomyces hygroscopicus limoneus KCTC 1717_cluster-1_22	NRPS.bacteriocin	Others	soil	0.186717	0.66143	0.222222	0.813283	0.25	0.248667	0.171229	25	25	NRPS - bacteriocin.NRPS
Streptomyces sp. 3211_cluster-1_15	butyrolactone.NRPS-like	Others	soil	Streptomyces sp. Sge12_cluster-1_25	butyrolactone.NRPS-like	Others	soil	0.00392044	0.992175	0.971429	0.99608	0.925	0.00259334	0.0185185	44	1	NRPS-like.butyrolactone - NRPS-like.butyrolactone	NRPS-like.butyrolactone
Streptomyces hygroscopicus jinggangensis 5008_cluster-1_14	terpene.NRPS.lanthipeptide	Others	soil	Streptomyces hygroscopicus jinggangensis TL01_cluster-1_14	terpene.NRPS.lanthipeptide	Others	engineered	0.0078125	0.984436	0.973684	0.992188	0.938776	0.0178571	0	56	18	terpene.lanthipeptide.NRPS - terpene.lanthipeptide.NRPS	terpene.lanthipeptide.NRPS
Streptomyces albidoflavus J1074_cluster-1_7	NRPS	NRPS	soil	Streptomyces sp. SM17_cluster-1_15	NRPS	NRPS	marine	0.0936929	0.821393	0.945946	0.906307	0.911111	0.0429838	0.137641	52	15	NRPS - NRPS	NRPS
Streptomyces fradiae NKZ-259_cluster-1_15	NRPS	NRPS	soil	Streptomyces alfalfae ACCC40021_cluster-1_16	NRPS	NRPS	rhizosphere	0	1	1	1	1	0	0	43	7	NRPS - NRPS	NRPS
Streptomyces albulus NK660_cluster-1_31	NRPS	NRPS	soil	Streptomyces albulus CK-15_cluster-1_30	NRPS	NRPS	soil	0.0911961	0.825925	0.956522	0.908804	0.877193	0.0100846	0.354808	52	4	NRPS - NRPS	NRPS
Streptomyces sp. MK-45_cluster-1_1	NRPS	NRPS	soil	Streptomyces sp. MK-45_cluster-1_34	NRPS	NRPS	soil	0.0930233	0.822607	0.913043	0.906977	0.857143	0.148148	0	27	4	NRPS - NRPS	NRPS
Streptomyces albidoflavus J1074_cluster-1_16	NRPS	NRPS	soil	Streptomyces sp. SM17_cluster-1_6	NRPS	NRPS	marine	0.0120823	0.975981	1	0.987918	1	0.012313	0.0109575	39	2	NRPS - NRPS	NRPS
Streptomyces malaysiensis DSM 4137_cluster-1_41	NRPS	NRPS	soil	Streptomyces sp. M56_cluster-1_5	NRPS	NRPS	insect-associated	0.0221526	0.956185	0.926829	0.977847	0.891304	0.00852051	0.0435745	44	7	NRPS - NRPS	NRPS
Streptomyces sp. CFMR 7_cluster-1_35	melanin.NRPS	Others	plant-associated	Streptomyces sp. S8_cluster-1_28	NRPS	NRPS	soil	0.26402	0.541667	0.617647	0.73598	0.565217	0.36029	0.0955461	49	7	NRPS - melanin.NRPS
Streptomyces hygroscopicus XM201_cluster-1_4	ladderane.NRPS.arylpolyene	Others	soil	Streptomyces malaysiensis DSM 4137_cluster-1_42	ladderane.NRPS.arylpolyene	Others	soil	0.227677	0.596483	0.392157	0.772323	0.35	0.469268	0.0931548	49	22	ladderane.arylpolyene.NRPS - ladderane.arylpolyene.NRPS	ladderane.arylpolyene.NRPS
Streptomyces autolyticus CGMCC0516_cluster-1_15	T1PKS.NRPS-like	PKS-NRP_Hybrids	soil	Streptomyces malaysiensis DSM 4137_cluster-1_10	T1PKS.NRPS-like	PKS-NRP_Hybrids	soil	0.0471032	0.908012	0.926829	0.952897	0.836364	0.0739452	0.00735645	77	13	NRPS-like.T1PKS - NRPS-like.T1PKS	NRPS-like.T1PKS
Streptomyces sp. CC0208_cluster-1_19	NRPS-like	NRPS	marine	Streptomyces sp. MK-45_cluster-1_9	NRPS-like	NRPS	soil	0.179267	0.673603	0.685714	0.820733	0.538462	0.196871	0.0604396	27	1	NRPS-like - NRPS-like	NRPS-like
Streptomyces autolyticus CGMCC0516_cluster-1_6	terpene.NRPS.lanthipeptide.T1PKS	Others	soil	Streptomyces sp. M56_cluster-1_42	NRPS.terpene.T1PKS.lanthipeptide	Others	insect-associated	0.033236	0.934633	0.967213	0.966764	0.942857	0.0530525	0.00732209	68	13	terpene.lanthipeptide.NRPS.T1PKS - terpene.lanthipeptide.NRPS.T1PKS	terpene.lanthipeptide.NRPS.T1PKS
Streptomyces sp. 3211_cluster-1_35	NRPS	NRPS	soil	Streptomyces sp. Sge12_cluster-1_4	NRPS	NRPS	soil	0.0659592	0.872432	0.857143	0.934041	0.791045	0.0891395	0.0210472	62	8	NRPS - NRPS	NRPS
Streptomyces sp. FR-008_cluster-1_21	NRPS.T1PKS.lanthipeptide.NRPS-like	Others	engineered	Streptomyces sampsonii KJ40_cluster-1_1	butyrolactone.NRPS.T1PKS.lanthipeptide.ectoine.T2PKS.NRPS-like	Others	rhizosphere	0.0409066	0.91986	0.988506	0.959093	0.952756	0.0452366	0.0370187	255	71	lanthipeptide.NRPS-like.NRPS.T1PKS - lanthipeptide.NRPS-like.T2PKS.T1PKS.butyrolactone.ectoine.NRPS
Streptomyces sp. TN58_cluster-1_22	LAP.NRPS.terpene.thiopeptide	Others	soil	Streptomyces sp. 3211_cluster-1_10	NRPS.T1PKS	PKS-NRP_Hybrids	soil	0.262044	0.544579	0.28125	0.737956	0.282609	0.325577	0.221202	18	7	NRPS.T1PKS - terpene.LAP.thiopeptide.NRPS
Streptomyces sp. fd1-xmd_cluster-1_21	NRPS.terpene	Others	soil	Streptomyces bacillaris ATCC 15855_cluster-1_27	melanin.NRPS	Others	soil	0.273822	0.527334	0.263158	0.726178	0.291667	0.292999	0.261495	18	7	melanin.NRPS - terpene.NRPS
Streptomyces sp. WAC 01529_cluster-1_24	NRPS	NRPS	soil	Streptomyces hygroscopicus jinggangensis 5008_cluster-1_34	NRPS.bacteriocin	Others	soil	0.187734	0.659777	0.228571	0.812266	0.25641	0.248613	0.172514	25	25	NRPS - bacteriocin.NRPS
Streptomyces sp. CC0208_cluster-1_19	NRPS-like	NRPS	marine	Streptomyces sp. GGCR-6_cluster-1_8	NRPS-like	NRPS	plant-associated	0.219687	0.608889	0.75	0.780313	0.6	0.233475	0.0921409	37	1	NRPS-like - NRPS-like	NRPS-like
Streptomyces hygroscopicus XM201_cluster-1_36	ladderane.NRPS.arylpolyene.aminocoumarin	Others	soil	Streptomyces malaysiensis DSM 4137_cluster-1_26	ladderane.NRPS.arylpolyene.aminocoumarin	Others	soil	0.215212	0.615893	0.673077	0.784788	0.666667	0.355392	0.107029	71	23	ladderane.arylpolyene.aminocoumarin.NRPS - ladderane.arylpolyene.aminocoumarin.NRPS	ladderane.arylpolyene.aminocoumarin.NRPS
Streptomyces violaceusniger Tu 4113_cluster-1_31	T1PKS.NRPS-like	PKS-NRP_Hybrids	soil	Streptomyces hygroscopicus XM201_cluster-1_42	T1PKS.NRPS-like	PKS-NRP_Hybrids	soil	0.117972	0.777974	0.76	0.882028	0.655738	0.183943	0.0267111	83	15	NRPS-like.T1PKS - NRPS-like.T1PKS	NRPS-like.T1PKS
Streptomyces sp. S8_cluster-1_28	NRPS	NRPS	soil	Streptomyces bacillaris ATCC 15855_cluster-1_27	melanin.NRPS	Others	soil	0.214544	0.616942	0.657143	0.785456	0.666667	0.28646	0.0912586	48	7	NRPS - melanin.NRPS
Streptomyces lividans TK24_cluster-1_17	NRPS	NRPS	soil	Streptomyces sp. CB09001_cluster-1_8	butyrolactone.NRPS.T1PKS	Others	soil	0.148823	0.724503	0.825	0.851177	0.770833	0.185062	0.129408	60	28	NRPS - butyrolactone.NRPS.T1PKS
Streptomyces globisporus C-1027_cluster-1_13	NRPS	NRPS	soil	Streptomyces sp. S8_cluster-1_18	NRPS	NRPS	soil	0.248191	0.565217	0.68	0.751809	0.576271	0.252758	0.242608	44	9	NRPS - NRPS	NRPS
Streptomyces albidoflavus SM254_cluster-1_1	NRPS	NRPS	soil	Streptomyces sampsonii KJ40_cluster-1_20	NRPS	NRPS	rhizosphere	0.0762081	0.853391	0.956522	0.923792	0.846154	0.0687807	0.105918	48	3	NRPS - NRPS	NRPS
Streptomyces albus ZD11_cluster-1_2	NRPS	NRPS	soil	Streptomyces albus DSM 41398_cluster-1_2	NRPS	NRPS	soil	0.0241963	0.952193	0.967742	0.975804	0.918919	0.000130378	0.0352891	59	32	NRPS - NRPS	NRPS
Streptomyces sp. KPB2_cluster-1_1	NRPS	NRPS	plant-associated	Streptomyces alfalfae ACCC40021_cluster-1_16	NRPS	NRPS	rhizosphere	0.264387	0.541127	0.361111	0.735613	0.414634	0.269213	0.260595	22	7	NRPS - NRPS	NRPS
Streptomyces sp. KPB2_cluster-1_1	NRPS	NRPS	plant-associated	Streptomyces lincolnensis NRRL 2936_cluster-1_25	NRPS	NRPS	soil	0.196869	0.64502	0.325	0.803131	0.361702	0.151862	0.227409	19	7	NRPS - NRPS	NRPS
Streptomyces hygroscopicus jinggangensis 5008_cluster-1_4	NRPS	NRPS	soil	Streptomyces hygroscopicus limoneus KCTC 1717_cluster-2_5	NRPS	NRPS	soil	0.124602	0.766321	0.975	0.875398	0.979167	0.0610568	0.2088	53	10	NRPS - NRPS	NRPS
Streptomyces sp. KPB2_cluster-1_10	NRPS.terpene.bacteriocin	Others	plant-associated	Streptomyces sp. S063_cluster-1_20	NRPS.bacteriocin	Others	marine	0.273472	0.527843	0.151515	0.726528	0.097561	0.273472	0	5	0	bacteriocin.NRPS - terpene.bacteriocin.NRPS
Streptomyces sp. Tue6075_cluster-1_5	NRPS.T1PKS	PKS-NRP_Hybrids	soil	Streptomyces sp. S063_cluster-1_23	NRPS.T1PKS	PKS-NRP_Hybrids	marine	0.184367	0.665257	0.604167	0.815633	0.54717	0.258109	0.059005	34	5	NRPS.T1PKS - NRPS.T1PKS	NRPS.T1PKS
Streptomyces lincolnensis NRRL 2936_cluster-1_9	NRPS-like	NRPS	soil	Streptomyces sp. ZFG47_cluster-1_21	NRPS-like	NRPS	soil	0.249872	0.562692	0.837838	0.750128	0.666667	0.259807	0.155496	38	1	NRPS-like - NRPS-like	NRPS-like
Streptomyces sp. PAMC26508_cluster-1_27	NRPS	NRPS	lichen-associated	Streptomyces parvulus 2297_cluster-1_20	NRPS	NRPS	soil	0.252415	0.558883	0.268293	0.747585	0.333333	0.255798	0.250119	19	7	NRPS - NRPS	NRPS
Streptomyces vietnamensis GIMV4.0001_cluster-1_12	NRPS-like	NRPS	soil	Streptomyces venezuelae NRRL B-65442_cluster-1_11	NRPS-like	NRPS	missing	0.299968	0.490044	0.525	0.700032	0.525	0.306738	0.252577	28	1	NRPS-like - NRPS-like	NRPS-like
Streptomyces fulvissimus DSM 40593_cluster-1_6	transAT-PKS.PKS-like.NRPS.T1PKS	PKS-NRP_Hybrids	missing	Streptomyces violaceoruber S21_cluster-1_4	NRPS	NRPS	marine	0.229369	0.593871	0.84	0.770631	0.676923	0.166785	0.327158	50	8	NRPS - T1PKS.transAT-PKS.NRPS.PKS-like
Streptomyces sp. CFMR 7_cluster-1_36	transAT-PKS.PKS-like.NRPS.T1PKS	PKS-NRP_Hybrids	plant-associated	Streptomyces sp. DUT11_cluster-1_4	transAT-PKS.PKS-like.NRPS.T1PKS	PKS-NRP_Hybrids	marine	0.289711	0.504511	0.783133	0.710289	0.633333	0.277815	0.304192	112	23	T1PKS.transAT-PKS.NRPS.PKS-like - transAT-PKS.PKS-like.NRPS.T1PKS
Streptomyces griseus griseus NBRC 13350_cluster-1_34	NRPS	NRPS	soil	Streptomyces violaceoruber S21_cluster-1_4	NRPS	NRPS	marine	0.234707	0.585674	0.684932	0.765293	0.55102	0.247829	0.213109	79	12	NRPS - NRPS	NRPS
Streptomyces violaceusniger Tu 4113_cluster-1_24	NRPS	NRPS	soil	Streptomyces hygroscopicus XM201_cluster-1_8	NRPS	NRPS	soil	0.0821949	0.842366	0.529412	0.917805	0.452381	0.140492	0.0594592	39	25	NRPS - NRPS	NRPS
Streptomyces clavuligerus F1D-5_cluster-1_2	terpene.NRPS.T1PKS.NRPS-like	Others	soil	Streptomyces clavuligerus F613-1_cluster-1_2	terpene.NRPS.T1PKS.NRPS-like	Others	soil	0	1	1	1	1	0	0	84	7	terpene.NRPS-like.NRPS.T1PKS - terpene.NRPS-like.NRPS.T1PKS	terpene.NRPS-like.NRPS.T1PKS
Streptomyces sampsonii KJ40_cluster-1_18	NRPS.T1PKS	PKS-NRP_Hybrids	rhizosphere	Streptomyces sp. SM17_cluster-1_19	NRPS.T1PKS	PKS-NRP_Hybrids	marine	0.0128914	0.974383	1	0.987109	1	0.0162161	0.00499523	38	4	NRPS.T1PKS - NRPS.T1PKS	NRPS.T1PKS
Streptomyces sp. KPB2_cluster-1_4	NRPS	NRPS	plant-associated	Streptomyces sp. CB09001_cluster-1_21	T3PKS.NRPS	PKS-NRP_Hybrids	soil	0.292706	0.500265	0.515152	0.707294	0.568182	0.360246	0.205869	36	7	NRPS - NRPS.T3PKS
Streptomyces violaceusniger Tu 4113_cluster-1_24	NRPS	NRPS	soil	Streptomyces malaysiensis DSM 4137_cluster-1_3	NRPS	NRPS	soil	0.159895	0.705776	0.675676	0.840105	0.622222	0.235698	0.11972	53	25	NRPS - NRPS	NRPS
Streptomyces sp. SS52_cluster-1_26	NRPS	NRPS	plant-associated	Streptomyces ambofaciens ATCC 23877_cluster-1_22	NRPS	NRPS	soil	0.234118	0.586576	0.488372	0.765882	0.44	0.21242	0.257365	30	7	NRPS - NRPS	NRPS
Streptomyces sp. PAMC26508_cluster-1_14	NRPS.T1PKS	PKS-NRP_Hybrids	lichen-associated	Streptomyces pratensis ATCC 33331_cluster-1_14	NRPS.T1PKS	PKS-NRP_Hybrids	soil	0.00430871	0.991401	0.98	0.995691	0.95	0.00432406	0.00427163	58	6	NRPS.T1PKS - NRPS.T1PKS	NRPS.T1PKS
Streptomyces sp. fd1-xmd_cluster-1_21	NRPS.terpene	Others	soil	Streptomyces sp. 3211_cluster-1_10	NRPS.T1PKS	PKS-NRP_Hybrids	soil	0.289058	0.505439	0.28125	0.710942	0.282609	0.344616	0.253342	18	7	NRPS.T1PKS - terpene.NRPS
Streptomyces sp. 11-1-2_cluster-1_28	NRPS-like	NRPS	plant-associated	Streptomyces sp. M56_cluster-1_21	NRPS-like	NRPS	insect-associated	0.295194	0.496751	0.790698	0.704806	0.632653	0.309158	0.138107	45	1	NRPS-like - NRPS-like	NRPS-like
Streptomyces sp. 11-1-2_cluster-1_28	NRPS-like	NRPS	plant-associated	Streptomyces hygroscopicus XM201_cluster-1_34	NRPS-like	NRPS	soil	0.186547	0.661705	0.857143	0.813453	0.73913	0.198351	0.056701	44	1	NRPS-like - NRPS-like	NRPS-like
Streptomyces albidoflavus J1074_cluster-1_2	NRPS.T1PKS	PKS-NRP_Hybrids	soil	Streptomyces sampsonii KJ40_cluster-1_18	NRPS.T1PKS	PKS-NRP_Hybrids	rhizosphere	0.0612433	0.881264	0.951219	0.938757	0.840909	0.0854609	0.00221288	39	4	NRPS.T1PKS - NRPS.T1PKS	NRPS.T1PKS
Streptomyces sp. Tue6075_cluster-1_1	NRPS.T1PKS	PKS-NRP_Hybrids	soil	Streptomyces violaceoruber S21_cluster-1_31	NRPS.T1PKS	PKS-NRP_Hybrids	marine	0.251367	0.560452	0.755102	0.748633	0.59322	0.273961	0.211826	42	6	NRPS.T1PKS - NRPS.T1PKS	NRPS.T1PKS
Streptomyces albus ZD11_cluster-1_7	T1PKS.NRPS-like	PKS-NRP_Hybrids	soil	Streptomyces albus DSM 41398_cluster-1_7	T1PKS.NRPS-like	PKS-NRP_Hybrids	soil	0.0072394	0.985574	1	0.992761	0.986111	0.0134063	0	108	23	NRPS-like.T1PKS - NRPS-like.T1PKS	NRPS-like.T1PKS
Streptomyces fungicidicus TXX3120_cluster-1_2	NRPS.T1PKS	PKS-NRP_Hybrids	mammal-associated	Streptomyces ambofaciens DSM 40697_cluster-1_3	NRPS.terpene.T1PKS	Others	soil	0.28593	0.509897	0.666667	0.71407	0.62963	0.380897	0.161284	42	8	NRPS.T1PKS - terpene.NRPS.T1PKS
Streptomyces sp. FR-008_cluster-1_14	NRPS	NRPS	engineered	Streptomyces albidoflavus SM254_cluster-1_14	NRPS	NRPS	soil	0.0145361	0.971139	1	0.985464	1	0.0142216	0.0146714	74	43	NRPS - NRPS	NRPS
Streptomyces autolyticus CGMCC0516_cluster-1_32	ladderane.NRPS.arylpolyene.aminocoumarin	Others	soil	Streptomyces sp. M56_cluster-1_19	ladderane.NRPS.arylpolyene.aminocoumarin	Others	insect-associated	0.0478613	0.906568	0.893617	0.952139	0.847458	0.0915476	0.0169959	65	23	ladderane.arylpolyene.aminocoumarin.NRPS - ladderane.arylpolyene.aminocoumarin.NRPS	ladderane.arylpolyene.aminocoumarin.NRPS
Streptomyces sp. WAC 01529_cluster-1_24	NRPS	NRPS	soil	Streptomyces glaucescens GLA.O_cluster-1_25	NRPS	NRPS	soil	0.285433	0.510606	0.190476	0.714567	0.191489	0.340694	0.271065	26	25	NRPS - NRPS	NRPS
Streptomyces sp. 11-1-2_cluster-1_7	NRPS	NRPS	plant-associated	Streptomyces autolyticus CGMCC0516_cluster-1_8	NRPS	NRPS	soil	0.145438	0.730276	0.75	0.854562	0.54717	0.196767	0.116694	56	25	NRPS - NRPS	NRPS
Streptomyces pratensis ATCC 33331_cluster-1_1	blactam.NRPS.T1PKS	Others	soil	Streptomyces globisporus TFH56_cluster-1_4	NRPS.bacteriocin.T1PKS	Others	plant-associated	0.22648	0.598333	0.283333	0.77352	0.269841	0.341406	0.0971883	18	4	bacteriocin.NRPS.T1PKS - blactam.NRPS.T1PKS
Streptomyces sp. FR-008_cluster-1_18	NRPS-like	NRPS	engineered	Streptomyces albidoflavus SM254_cluster-1_18	NRPS-like	NRPS	soil	0.0213983	0.957661	1	0.978602	0.946429	0.0229545	0	55	1	NRPS-like - NRPS-like	NRPS-like
Streptomyces niveus SCSIO 3406_cluster-1_6	hglE-KS.NRPS.lanthipeptide	Others	marine	Streptomyces sp. S8_cluster-1_28	NRPS	NRPS	soil	0.272429	0.529359	0.3125	0.727571	0.341463	0.292403	0.258876	19	7	NRPS - hglE-KS.lanthipeptide.NRPS
Streptomyces albus DSM 41398_cluster-1_21	NRPS	NRPS	soil	Streptomyces albus BK3-25_cluster-1_21	NRPS	NRPS	soil	8.14e-05	0.999837	1	0.999919	1	0.000157604	0	47	11	NRPS - NRPS	NRPS
Streptomyces griseus griseus NBRC 13350_cluster-1_34	NRPS	NRPS	soil	Streptomyces bacillaris ATCC 15855_cluster-1_28	transAT-PKS.PKS-like.NRPS.T1PKS	PKS-NRP_Hybrids	soil	0.273866	0.52727	0.6	0.726134	0.460317	0.32059	0.171074	44	5	NRPS - transAT-PKS.PKS-like.NRPS.T1PKS
Streptomyces sp. GGCR-6_cluster-1_6	NRPS.T1PKS.NRPS-like	PKS-NRP_Hybrids	plant-associated	Streptomyces sp. SS52_cluster-1_26	NRPS	NRPS	plant-associated	0.290465	0.50344	0.272727	0.709535	0.333333	0.323905	0.26419	22	7	NRPS - NRPS-like.NRPS.T1PKS
Streptomyces globisporus C-1027_cluster-1_16	NRPS.T1PKS	PKS-NRP_Hybrids	soil	Streptomyces globisporus TFH56_cluster-1_12	NRPS.T1PKS	PKS-NRP_Hybrids	plant-associated	0.0359572	0.929378	0.980392	0.964043	0.944444	0.0268329	0.0583118	49	5	NRPS.T1PKS - NRPS.T1PKS	NRPS.T1PKS
Streptomyces albidoflavus J1074_cluster-1_22	NRPS.T1PKS.lanthipeptide.NRPS-like	Others	soil	Streptomyces albidoflavus SM254_cluster-1_21	NRPS.T1PKS.lanthipeptide.NRPS-like	Others	soil	0.0182176	0.963897	0.988095	0.981782	0.959016	0.0173651	0.0189711	251	71	lanthipeptide.NRPS-like.NRPS.T1PKS - lanthipeptide.NRPS-like.NRPS.T1PKS	lanthipeptide.NRPS-like.NRPS.T1PKS
Streptomyces albidoflavus J1074_cluster-1_2	NRPS.T1PKS	PKS-NRP_Hybrids	soil	Streptomyces koyangensis VK-A60T_cluster-1_4	NRPS.T1PKS	PKS-NRP_Hybrids	soil	0.0627165	0.8785	0.97561	0.937284	0.928571	0.0805338	0.0204005	38	4	NRPS.T1PKS - NRPS.T1PKS	NRPS.T1PKS
Streptomyces sp. WAC 01529_cluster-1_24	NRPS	NRPS	soil	Streptomyces hygroscopicus jinggangensis TL01_cluster-1_34	NRPS.bacteriocin	Others	engineered	0.187734	0.659777	0.228571	0.812266	0.25641	0.248613	0.172514	25	25	NRPS - bacteriocin.NRPS
Streptomyces sampsonii KJ40_cluster-1_9	NRPS	NRPS	rhizosphere	Streptomyces sp. SM17_cluster-1_9	NRPS	NRPS	marine	0.0129414	0.974285	0.972222	0.987059	0.928571	0.0142158	0.011814	46	13	NRPS - NRPS	NRPS
Streptomyces lydicus WYEC 108_cluster-1_3	LAP.NRPS.CDPS.thiopeptide	Others	soil	Streptomyces sp. NEAU-S7GS2_cluster-1_6	LAP.betalactone.NRPS.thiopeptide	Others	soil	0.101346	0.807579	0.723404	0.898654	0.644068	0.152964	0.0497278	44	11	LAP.CDPS.thiopeptide.NRPS - LAP.betalactone.thiopeptide.NRPS
Streptomyces avermitilis MA-4680_cluster-1_31	NRPS-like	NRPS	soil	Streptomyces lincolnensis NRRL 2936_cluster-1_9	NRPS-like	NRPS	soil	0.221011	0.606824	0.871795	0.778989	0.744186	0.226723	0.165312	39	1	NRPS-like - NRPS-like	NRPS-like
Streptomyces pactum ACT 12_cluster-1_27	T1PKS.indole.NRPS-like	Others	soil	Streptomyces koyangensis VK-A60T_cluster-1_21	NRPS.T1PKS.NRPS-like	PKS-NRP_Hybrids	soil	0.167042	0.693819	0.613636	0.832958	0.6	0.260288	0.0916863	139	43	NRPS-like.NRPS.T1PKS - NRPS-like.indole.T1PKS
Streptomyces sp. CFMR 7_cluster-1_6	NRPS	NRPS	plant-associated	Streptomyces sp. S8_cluster-1_5	NRPS.T1PKS	PKS-NRP_Hybrids	soil	0.0530412	0.896731	1	0.946959	0.982759	0.0462062	0.0631384	65	11	NRPS - NRPS.T1PKS
Streptomyces sp. SAT1_cluster-1_15	PKS-like.hglE-KS.NRPS.T1PKS	PKS-NRP_Hybrids	plant-associated	Streptomyces sp. GSSD-12_cluster-1_24	PKS-like.hglE-KS.NRPS.T1PKS	PKS-NRP_Hybrids	soil	0.225618	0.599668	0.734694	0.774382	0.617647	0.29996	0.117821	58	10	hglE-KS.T1PKS.NRPS.PKS-like - hglE-KS.T1PKS.NRPS.PKS-like	hglE-KS.T1PKS.NRPS.PKS-like
Streptomyces sp. 11-1-2_cluster-1_24	NRPS	NRPS	plant-associated	Streptomyces sp. M56_cluster-1_25	NRPS	NRPS	insect-associated	0.152678	0.717954	0.853659	0.847322	0.723404	0.164569	0.0917359	41	2	NRPS - NRPS	NRPS
Streptomyces sp. Sv. ACTE SirexAA-E_cluster-1_4	NRPS	NRPS	insect-associated	Streptomyces coelicolor A3(2)_cluster-1_4	NRPS	NRPS	soil	0.264517	0.540936	0.333333	0.735483	0.369565	0.255358	0.271386	21	7	NRPS - NRPS	NRPS
Streptomyces sp. 11-1-2_cluster-1_47	NRPS.T1PKS	PKS-NRP_Hybrids	plant-associated	Streptomyces sp. S8_cluster-1_28	NRPS	NRPS	soil	0.28862	0.506061	0.3125	0.71138	0.341463	0.350614	0.244339	20	7	NRPS - NRPS.T1PKS
Streptomyces albidoflavus J1074_cluster-1_19	NRPS-like	NRPS	soil	Streptomyces albidoflavus SM254_cluster-1_18	NRPS-like	NRPS	soil	0.00426602	0.991486	1	0.995734	1	0.00457627	0	55	1	NRPS-like - NRPS-like	NRPS-like
Streptomyces globisporus C-1027_cluster-1_29	NRPS.T1PKS	PKS-NRP_Hybrids	soil	Streptomyces sp. Tue6075_cluster-1_1	NRPS.T1PKS	PKS-NRP_Hybrids	soil	0.123189	0.768797	0.906977	0.876811	0.78	0.103655	0.155746	40	6	NRPS.T1PKS - NRPS.T1PKS	NRPS.T1PKS
Streptomyces sp. KPB2_cluster-1_4	NRPS	NRPS	plant-associated	Streptomyces sp. SM18_cluster-1_21	NRPS	NRPS	marine	0.298748	0.491754	0.6	0.701252	0.625	0.358984	0.221302	36	7	NRPS - NRPS	NRPS
Streptomyces sp. TN58_cluster-1_3	NRPS	NRPS	soil	Streptomyces sp. 3211_cluster-1_9	NRPS	NRPS	soil	0.220694	0.607318	0.75	0.779306	0.671429	0.289984	0.0994371	70	10	NRPS - NRPS	NRPS
Streptomyces albulus NK660_cluster-1_22	butyrolactone.T3PKS.NRPS.PKS-like	Others	soil	Streptomyces albulus CK-15_cluster-1_21	butyrolactone.T3PKS.NRPS.PKS-like	Others	soil	0.0842723	0.838557	0.893333	0.915728	0.912088	0.0572195	0.117713	89	18	butyrolactone.PKS-like.NRPS.T3PKS - butyrolactone.PKS-like.NRPS.T3PKS	butyrolactone.PKS-like.NRPS.T3PKS
Streptomyces sp. FR-008_cluster-1_21	NRPS.T1PKS.lanthipeptide.NRPS-like	Others	engineered	Streptomyces koyangensis VK-A60T_cluster-1_21	NRPS.T1PKS.NRPS-like	PKS-NRP_Hybrids	soil	0.0966661	0.816012	0.8	0.903334	0.77	0.13107	0.0632744	198	51	NRPS-like.NRPS.T1PKS - lanthipeptide.NRPS-like.NRPS.T1PKS
Streptomyces griseus griseus NBRC 13350_cluster-1_4	T3PKS.NRPS	PKS-NRP_Hybrids	soil	Streptomyces violaceoruber S21_cluster-1_30	T3PKS.NRPS	PKS-NRP_Hybrids	marine	0.200737	0.638821	0.890625	0.799263	0.714286	0.207936	0.195973	90	34	NRPS.T3PKS - NRPS.T3PKS	NRPS.T3PKS
Streptomyces lincolnensis NRRL 2936_cluster-1_9	NRPS-like	NRPS	soil	Streptomyces puniciscabiei TW1S1_cluster-1_27	NRPS-like	NRPS	soil	0.233294	0.587838	0.785714	0.766706	0.591837	0.24059	0.162162	39	1	NRPS-like - NRPS-like	NRPS-like
Streptomyces albidoflavus J1074_cluster-1_16	NRPS	NRPS	soil	Streptomyces sampsonii KJ40_cluster-1_6	NRPS	NRPS	rhizosphere	0.0273856	0.945979	1	0.972614	1	0.0237591	0.0450649	39	2	NRPS - NRPS	NRPS
Streptomyces sp. DUT11_cluster-1_22	NRPS	NRPS	marine	Streptomyces bacillaris ATCC 15855_cluster-1_12	NRPS	NRPS	soil	0.089715	0.828619	0.930233	0.910285	0.804348	0.0722053	0.179452	41	2	NRPS - NRPS	NRPS
Streptomyces albidoflavus J1074_cluster-1_22	NRPS.T1PKS.lanthipeptide.NRPS-like	Others	soil	Streptomyces koyangensis VK-A60T_cluster-1_1	NRPS.T1PKS.lanthipeptide.NRPS-like	Others	soil	0.116708	0.780205	0.666667	0.883292	0.638554	0.172735	0.0676848	70	20	lanthipeptide.NRPS-like.NRPS.T1PKS - lanthipeptide.NRPS-like.NRPS.T1PKS	lanthipeptide.NRPS-like.NRPS.T1PKS
Streptomyces sp. CC0208_cluster-1_19	NRPS-like	NRPS	marine	Streptomyces puniciscabiei TW1S1_cluster-1_27	NRPS-like	NRPS	soil	0.277114	0.522564	0.625	0.722886	0.45614	0.290629	0.138587	41	1	NRPS-like - NRPS-like	NRPS-like
Streptomyces sp. 3211_cluster-1_26	NRPS	NRPS	soil	Streptomyces sp. Sge12_cluster-1_14	NRPS	NRPS	soil	0.114774	0.783625	0.885714	0.885226	0.820513	0.148689	0.0299865	40	4	NRPS - NRPS	NRPS
Streptomyces fulvissimus DSM 40593_cluster-1_30	NRPS.T1PKS	PKS-NRP_Hybrids	missing	Streptomyces violaceoruber S21_cluster-1_28	NRPS.T1PKS	PKS-NRP_Hybrids	marine	0.221243	0.606462	0.66	0.778757	0.6	0.266292	0.114253	38	4	NRPS.T1PKS - NRPS.T1PKS	NRPS.T1PKS
Streptomyces sp. GGCR-6_cluster-1_6	NRPS.T1PKS.NRPS-like	PKS-NRP_Hybrids	plant-associated	Streptomyces alfalfae ACCC40021_cluster-1_16	NRPS	NRPS	rhizosphere	0.270672	0.531919	0.333333	0.729328	0.390244	0.293893	0.253257	21	7	NRPS - NRPS-like.NRPS.T1PKS
Streptomyces sp. 11-1-2_cluster-1_47	NRPS.T1PKS	PKS-NRP_Hybrids	plant-associated	Streptomyces sp. PAMC26508_cluster-1_27	NRPS	NRPS	lichen-associated	0.297587	0.493385	0.314286	0.702413	0.348837	0.400367	0.209489	24	7	NRPS - NRPS.T1PKS
Streptomyces malaysiensis DSM 4137_cluster-1_5	T1PKS.NRPS-like	PKS-NRP_Hybrids	soil	Streptomyces sp. M56_cluster-1_38	T1PKS.NRPS-like	PKS-NRP_Hybrids	insect-associated	0.03437	0.932441	0.924528	0.96563	0.828125	0.0527084	0.0109077	87	17	NRPS-like.T1PKS - NRPS-like.T1PKS	NRPS-like.T1PKS
Streptomyces albus ZD11_cluster-1_7	T1PKS.NRPS-like	PKS-NRP_Hybrids	soil	Streptomyces albus BK3-25_cluster-1_7	T1PKS.NRPS-like	PKS-NRP_Hybrids	soil	0.0072394	0.985574	1	0.992761	0.986111	0.0134063	0	108	23	NRPS-like.T1PKS - NRPS-like.T1PKS	NRPS-like.T1PKS
Streptomyces fulvissimus DSM 40593_cluster-1_6	transAT-PKS.PKS-like.NRPS.T1PKS	PKS-NRP_Hybrids	missing	Streptomyces bacillaris ATCC 15855_cluster-1_28	transAT-PKS.PKS-like.NRPS.T1PKS	PKS-NRP_Hybrids	soil	0.184383	0.665232	0.802326	0.815617	0.741071	0.248055	0.0960377	111	20	T1PKS.transAT-PKS.NRPS.PKS-like - transAT-PKS.PKS-like.NRPS.T1PKS
Streptomyces sp. S8_cluster-1_6	NRPS.bacteriocin.T1PKS	Others	soil	Streptomyces sp. DUT11_cluster-1_28	NRPS.bacteriocin	Others	marine	0.242267	0.574159	0.849057	0.757733	0.725806	0.212775	0.321898	54	5	bacteriocin.NRPS - bacteriocin.NRPS.T1PKS
Streptomyces sp. fd1-xmd_cluster-1_21	NRPS.terpene	Others	soil	Streptomyces nigra 452_cluster-1_2	NRPS	NRPS	marine	0.255025	0.554988	0.342105	0.744975	0.386364	0.210422	0.285291	19	7	NRPS - terpene.NRPS
Streptomyces sp. KPB2_cluster-1_1	NRPS	NRPS	plant-associated	Streptomyces lividans TK24_cluster-1_23	NRPS	NRPS	soil	0.202778	0.635563	0.717949	0.797222	0.591837	0.199153	0.207697	38	7	NRPS - NRPS	NRPS
Streptomyces griseorubiginosus 3E-1_cluster-1_20	NRPS-like	NRPS	plant-associated	Streptomyces lincolnensis NRRL 2936_cluster-1_9	NRPS-like	NRPS	soil	0.218202	0.611208	0.780488	0.781798	0.666667	0.227726	0.125341	39	1	NRPS-like - NRPS-like	NRPS-like
Streptomyces fulvissimus DSM 40593_cluster-1_27	NRPS	NRPS	missing	Streptomyces sp. S8_cluster-1_9	NRPS	NRPS	soil	0.282799	0.514377	0.796296	0.717201	0.692308	0.277487	0.296742	63	6	NRPS - NRPS	NRPS
Streptomyces sp. SM17_cluster-1_8	NRPS	NRPS	marine	Streptomyces koyangensis VK-A60T_cluster-1_15	NRPS	NRPS	soil	0.191293	0.654007	0.625	0.808707	0.571429	0.298591	0.0750534	26	6	NRPS - NRPS	NRPS
Streptomyces hygroscopicus jinggangensis TL01_cluster-1_34	NRPS.bacteriocin	Others	engineered	Streptomyces collinus Tu 365_cluster-1_29	NRPS.bacteriocin	Others	soil	0.264042	0.541634	0.7	0.735958	0.48	0.274232	0.258743	52	25	bacteriocin.NRPS - bacteriocin.NRPS	bacteriocin.NRPS
Streptomyces cyaneogriseus noncyanogenus NMWT 1_cluster-1_5	transAT-PKS.NRPS.T1PKS.bacteriocin	Others	soil	Streptomyces olivoreticuli olivoreticuli ATCC 31159_cluster-1_2	terpene.NRPS.bacteriocin	Others	soil	0.288027	0.506906	0.191489	0.711973	0.192308	0.330508	0.268303	13	7	bacteriocin.transAT-PKS.NRPS.T1PKS - terpene.bacteriocin.NRPS
Streptomyces griseus griseus NBRC 13350_cluster-1_8	NRPS.T1PKS	PKS-NRP_Hybrids	soil	Streptomyces violaceoruber S21_cluster-1_28	NRPS.T1PKS	PKS-NRP_Hybrids	marine	0.208018	0.627235	0.857143	0.791982	0.849057	0.247439	0.0823626	51	4	NRPS.T1PKS - NRPS.T1PKS	NRPS.T1PKS
Streptomyces hygroscopicus XM201_cluster-1_34	NRPS-like	NRPS	soil	Streptomyces malaysiensis DSM 4137_cluster-1_24	NRPS-like	NRPS	soil	0.152758	0.717819	0.93617	0.847242	0.843137	0.151388	0.169192	48	1	NRPS-like - NRPS-like	NRPS-like
Streptomyces leeuwenhoekii DSM 42122_cluster-1_6	NRPS	NRPS	soil	Streptomyces alfalfae ACCC40021_cluster-1_33	NRPS.bacteriocin	Others	rhizosphere	0.294637	0.497536	0.184211	0.705363	0.190476	0.393167	0.266064	29	25	NRPS - bacteriocin.NRPS
Streptomyces globisporus C-1027_cluster-1_4	NRPS	NRPS	soil	Streptomyces bacillaris ATCC 15855_cluster-1_28	transAT-PKS.PKS-like.NRPS.T1PKS	PKS-NRP_Hybrids	soil	0.20247	0.636053	0.833333	0.79753	0.733333	0.200564	0.205569	52	8	NRPS - transAT-PKS.PKS-like.NRPS.T1PKS
Streptomyces sampsonii KJ40_cluster-1_19	terpene.NRPS	Others	rhizosphere	Streptomyces sp. SM17_cluster-1_20	terpene.NRPS	Others	marine	0.0478799	0.906533	0.926471	0.95212	0.907895	0.0691226	0.0205679	72	14	terpene.NRPS - terpene.NRPS	terpene.NRPS
Streptomyces fradiae NKZ-259_cluster-1_32	NRPS.bacteriocin	Others	soil	Streptomyces collinus Tu 365_cluster-1_29	NRPS.bacteriocin	Others	soil	0.278446	0.520641	0.216216	0.721554	0.230769	0.285778	0.276612	25	25	bacteriocin.NRPS - bacteriocin.NRPS	bacteriocin.NRPS
Streptomyces olivaceus KLBMP 5084_cluster-1_29	NRPS.terpene	Others	plant-associated	Streptomyces olivoreticuli olivoreticuli ATCC 31159_cluster-1_33	bacteriocin.terpene.NRPS-like	Others	soil	0.279397	0.519269	0.709677	0.720603	0.666667	0.312132	0.177099	25	2	terpene.NRPS - terpene.bacteriocin.NRPS-like
Streptomyces sp. CC0208_cluster-1_6	amglyccycl.NRPS-like	Others	marine	Streptomyces lincolnensis LC-G_cluster-1_8	NRPS-like	NRPS	missing	0.231819	0.590102	0.742857	0.768181	0.595238	0.229097	0.25495	34	1	NRPS-like - NRPS-like.amglyccycl
Streptomyces sp. Tue6075_cluster-1_6	NRPS.bacteriocin.T1PKS	Others	soil	Streptomyces violaceoruber S21_cluster-1_28	NRPS.T1PKS	PKS-NRP_Hybrids	marine	0.109856	0.792357	0.84	0.890144	0.849057	0.11879	0.085845	43	4	NRPS.T1PKS - bacteriocin.NRPS.T1PKS
Streptomyces coelicolor A3(2)_cluster-1_10	NRPS	NRPS	soil	Streptomyces sp. CB09001_cluster-1_8	butyrolactone.NRPS.T1PKS	Others	soil	0.152077	0.718974	0.804878	0.847923	0.755102	0.199448	0.126276	61	28	NRPS - butyrolactone.NRPS.T1PKS
Streptomyces hygroscopicus jinggangensis TL01_cluster-1_24	ladderane.NRPS	Others	engineered	Streptomyces hygroscopicus limoneus KCTC 1717_cluster-1_12	ladderane.NRPS	Others	soil	0.128816	0.758961	1	0.871184	1	0.043652	0.203961	60	17	ladderane.NRPS - ladderane.NRPS	ladderane.NRPS
Streptomyces scabiei 87.22_cluster-1_25	NRPS-like	NRPS	soil	Streptomyces lincolnensis NRRL 2936_cluster-1_9	NRPS-like	NRPS	soil	0.226129	0.598877	0.815789	0.773871	0.651163	0.236198	0.135501	36	1	NRPS-like - NRPS-like	NRPS-like
Streptomyces sp. endophyte_N2_cluster-1_27	NRPS.T1PKS.transAT-PKS-like	PKS-NRP_Hybrids	plant-associated	Streptomyces albulus NK660_cluster-1_10	NRPS.T1PKS.transAT-PKS-like	PKS-NRP_Hybrids	soil	0.230101	0.592744	0.314286	0.769899	0.261905	0.416948	0.121107	14	6	T1PKS.NRPS.transAT-PKS-like - transAT-PKS-like.NRPS.T1PKS
Streptomyces sp. GGCR-6_cluster-1_8	NRPS-like	NRPS	plant-associated	Streptomyces sp. P3_cluster-1_9	NRPS-like	NRPS	soil	0.242369	0.574004	0.837838	0.757631	0.690476	0.252602	0.145161	38	1	NRPS-like - NRPS-like	NRPS-like
Streptomyces sp. KPB2_cluster-1_4	NRPS	NRPS	plant-associated	Streptomyces lividans TK24_cluster-1_2	NRPS.terpene.T3PKS	Others	soil	0.280192	0.518124	0.4	0.719808	0.431034	0.352689	0.186981	36	7	NRPS - terpene.NRPS.T3PKS
Streptomyces sp. PAMC26508_cluster-1_27	NRPS	NRPS	lichen-associated	Streptomyces sp. CFMR 7_cluster-1_35	melanin.NRPS	Others	plant-associated	0.253024	0.557973	0.28125	0.746976	0.309524	0.271404	0.241865	17	7	NRPS - melanin.NRPS
Streptomyces sp. FR-008_cluster-1_13	NRPS	NRPS	engineered	Streptomyces sampsonii KJ40_cluster-1_8	NRPS	NRPS	rhizosphere	0.0572545	0.888769	0.911765	0.942746	0.790698	0.0785413	0.0155678	47	6	NRPS - NRPS	NRPS
Streptomyces niveus SCSIO 3406_cluster-1_6	hglE-KS.NRPS.lanthipeptide	Others	marine	Streptomyces bacillaris ATCC 15855_cluster-1_27	melanin.NRPS	Others	soil	0.269859	0.533105	0.263158	0.730141	0.291667	0.296889	0.251518	19	7	hglE-KS.lanthipeptide.NRPS - melanin.NRPS
Streptomyces sp. CdTB01_cluster-1_26	NRPS-like	NRPS	soil	Streptomyces griseochromogenes ATCC 14511_cluster-1_41	NRPS-like	NRPS	soil	0.273742	0.52745	0.666667	0.726258	0.508772	0.285499	0.144414	44	1	NRPS-like - NRPS-like	NRPS-like
Streptomyces sp. 3211_cluster-1_18	NRPS.T1PKS	PKS-NRP_Hybrids	soil	Streptomyces sp. Sge12_cluster-1_22	NRPS.T1PKS	PKS-NRP_Hybrids	soil	0.0580905	0.887193	0.77551	0.941909	0.784615	0.0955609	0.0288637	78	25	NRPS.T1PKS - NRPS.T1PKS	NRPS.T1PKS
Streptomyces griseorubiginosus 3E-1_cluster-1_20	NRPS-like	NRPS	plant-associated	Streptomyces sp. ZFG47_cluster-1_21	NRPS-like	NRPS	soil	0.257635	0.551106	0.761905	0.742365	0.666667	0.278845	0.143627	43	2	NRPS-like - NRPS-like	NRPS-like
Streptomyces lincolnensis NRRL 2936_cluster-1_25	NRPS	NRPS	soil	Streptomyces lincolnensis LC-G_cluster-1_25	NRPS	NRPS	missing	0	1	1	1	1	0	0	50	7	NRPS - NRPS	NRPS
Streptomyces sp. GGCR-6_cluster-1_6	NRPS.T1PKS.NRPS-like	PKS-NRP_Hybrids	plant-associated	Streptomyces lividans TK24_cluster-1_23	NRPS	NRPS	soil	0.279457	0.519183	0.307692	0.720543	0.347826	0.282575	0.277118	21	7	NRPS - NRPS-like.NRPS.T1PKS
Streptomyces lincolnensis NRRL 2936_cluster-1_5	NRPS	NRPS	soil	Streptomyces lincolnensis LC-G_cluster-1_5	NRPS	NRPS	missing	0	1	1	1	1	0	0	51	12	NRPS - NRPS	NRPS
Streptomyces sp. DUT11_cluster-1_28	NRPS.bacteriocin	Others	marine	Streptomyces bacillaris ATCC 15855_cluster-1_5	NRPS.bacteriocin.T1PKS	Others	soil	0.192386	0.65224	0.836364	0.807614	0.71875	0.149724	0.303306	52	5	bacteriocin.NRPS - bacteriocin.NRPS.T1PKS
Streptomyces albus DSM 41398_cluster-1_10	NRPS.terpene.lanthipeptide	Others	soil	Streptomyces albus BK3-25_cluster-1_10	NRPS.terpene.lanthipeptide	Others	soil	6.65e-05	0.999867	1	0.999933	1	0.000136147	0	65	17	terpene.lanthipeptide.NRPS - terpene.lanthipeptide.NRPS	terpene.lanthipeptide.NRPS
Streptomyces sp. CFMR 7_cluster-1_25	NRPS	NRPS	plant-associated	Streptomyces sp. S8_cluster-1_18	NRPS	NRPS	soil	0.194738	0.648447	0.822222	0.805262	0.703704	0.179333	0.212838	47	10	NRPS - NRPS	NRPS
Streptomyces violaceusniger Tu 4113_cluster-1_27	T1PKS.NRPS-like	PKS-NRP_Hybrids	soil	Streptomyces sp. M56_cluster-1_38	T1PKS.NRPS-like	PKS-NRP_Hybrids	insect-associated	0.12714	0.761885	0.891304	0.87286	0.733333	0.198318	0.0413074	82	17	NRPS-like.T1PKS - NRPS-like.T1PKS	NRPS-like.T1PKS
Streptomyces sp. PAMC26508_cluster-1_28	blactam.NRPS.T1PKS	Others	lichen-associated	Streptomyces bacillaris ATCC 15855_cluster-1_5	NRPS.bacteriocin.T1PKS	Others	soil	0.221101	0.606684	0.309091	0.778899	0.293103	0.302715	0.139487	16	4	bacteriocin.NRPS.T1PKS - blactam.NRPS.T1PKS
Streptomyces sp. TN58_cluster-1_22	LAP.NRPS.terpene.thiopeptide	Others	soil	Streptomyces coelicolor A3(2)_cluster-1_4	NRPS	NRPS	soil	0.265033	0.540176	0.333333	0.734967	0.369565	0.261935	0.267357	21	7	NRPS - terpene.LAP.thiopeptide.NRPS
Streptomyces fradiae NKZ-259_cluster-1_27	NRPS.T1PKS	PKS-NRP_Hybrids	soil	Streptomyces alfalfae ACCC40021_cluster-1_28	NRPS.T1PKS	PKS-NRP_Hybrids	rhizosphere	0	1	1	1	1	0	0	51	12	NRPS.T1PKS - NRPS.T1PKS	NRPS.T1PKS
Streptomyces sp. fd1-xmd_cluster-1_21	NRPS.terpene	Others	soil	Streptomyces sp. S8_cluster-1_28	NRPS	NRPS	soil	0.270534	0.53212	0.3125	0.729466	0.341463	0.283549	0.262167	18	7	NRPS - terpene.NRPS
Streptomyces sp. 11-1-2_cluster-1_3	ladderane.NRPS.arylpolyene	Others	plant-associated	Streptomyces sp. M56_cluster-1_4	ladderane.NRPS.arylpolyene	Others	insect-associated	0.225502	0.599847	0.42	0.774498	0.396552	0.448821	0.101154	49	22	ladderane.arylpolyene.NRPS - ladderane.arylpolyene.NRPS	ladderane.arylpolyene.NRPS
Streptomyces fradiae NKZ-259_cluster-1_1	PKS-like.NRPS.T1PKS.butyrolactone	Others	soil	Streptomyces alfalfae ACCC40021_cluster-1_36	butyrolactone.PKS-like.NRPS.T1PKS	Others	rhizosphere	0.060361	0.882921	0.912281	0.939639	0.901235	0.0128555	0.117647	82	17	T1PKS.PKS-like.NRPS.butyrolactone - butyrolactone.PKS-like.NRPS.T1PKS
Streptomyces fradiae NKZ-259_cluster-1_3	NRPS-like	NRPS	soil	Streptomyces alfalfae ACCC40021_cluster-1_5	NRPS-like	NRPS	rhizosphere	0	1	1	1	1	0	0	39	2	NRPS-like - NRPS-like	NRPS-like
Streptomyces sp. 11-1-2_cluster-1_10	NRPS.T1PKS	PKS-NRP_Hybrids	plant-associated	Streptomyces sp. M56_cluster-1_37	NRPS.T1PKS	PKS-NRP_Hybrids	insect-associated	0.143304	0.733928	0.666667	0.856696	0.558442	0.221129	0.0707848	123	33	NRPS.T1PKS - NRPS.T1PKS	NRPS.T1PKS
Streptomyces sp. 11-1-2_cluster-1_9	NRPS	NRPS	plant-associated	Streptomyces hygroscopicus XM201_cluster-1_10	NRPS	NRPS	soil	0.0143747	0.971457	0.977778	0.985625	0.94	0.0155716	0.00719278	48	2	NRPS - NRPS	NRPS
Streptomyces collinus Tu 365_cluster-1_18	ladderane.NRPS	Others	soil	Streptomyces sp. CLI2509_cluster-1_16	ladderane.NRPS	Others	fungus-associated	0.257975	0.550601	0.8	0.742025	0.8	0.265294	0.251488	39	11	ladderane.NRPS - ladderane.NRPS	ladderane.NRPS
Streptomyces sp. TN58_cluster-1_22	LAP.NRPS.terpene.thiopeptide	Others	soil	Streptomyces malaysiensis DSM 4137_cluster-1_41	NRPS	NRPS	soil	0.230361	0.592344	0.333333	0.769639	0.391304	0.175831	0.269312	20	7	NRPS - terpene.LAP.thiopeptide.NRPS
Streptomyces clavuligerus F1D-5_cluster-1_16	blactam.NRPS	Others	soil	Streptomyces clavuligerus F613-1_cluster-1_16	blactam.NRPS	Others	soil	0.0143702	0.971466	0.973684	0.98563	0.933333	0.0218678	0	46	6	blactam.NRPS - blactam.NRPS	blactam.NRPS
Streptomyces hygroscopicus XM201_cluster-1_8	NRPS	NRPS	soil	Streptomyces malaysiensis DSM 4137_cluster-1_3	NRPS	NRPS	soil	0.152176	0.718806	0.74359	0.847824	0.538462	0.216807	0.115983	56	25	NRPS - NRPS	NRPS
Streptomyces albulus CK-15_cluster-1_11	T1PKS.NRPS-like	PKS-NRP_Hybrids	soil	Streptomyces lydicus A02_cluster-1_33	T1PKS.NRPS-like	PKS-NRP_Hybrids	soil	0.243218	0.572718	0.367647	0.756782	0.230769	0.382374	0.10664	106	27	NRPS-like.T1PKS - NRPS-like.T1PKS	NRPS-like.T1PKS
Streptomyces fulvissimus DSM 40593_cluster-1_27	NRPS	NRPS	missing	Streptomyces sp. CFMR 7_cluster-1_11	NRPS	NRPS	plant-associated	0.12236	0.770253	0.728814	0.87764	0.633803	0.138009	0.0808873	53	5	NRPS - NRPS	NRPS
Streptomyces sp. GGCR-6_cluster-1_6	NRPS.T1PKS.NRPS-like	PKS-NRP_Hybrids	plant-associated	Streptomyces parvulus 2297_cluster-1_20	NRPS	NRPS	soil	0.248631	0.564555	0.292683	0.751369	0.326087	0.213716	0.272323	19	7	NRPS - NRPS-like.NRPS.T1PKS
Streptomyces sp. FR-008_cluster-1_3	NRPS.T1PKS	PKS-NRP_Hybrids	engineered	Streptomyces sp. SM17_cluster-1_19	NRPS.T1PKS	PKS-NRP_Hybrids	marine	0.145363	0.730405	0.85	0.854637	0.785714	0.204477	0.00496548	38	4	NRPS.T1PKS - NRPS.T1PKS	NRPS.T1PKS
Streptomyces clavuligerus F1D-5_cluster-1_6	NRPS	NRPS	soil	Streptomyces clavuligerus ATCC 27064_cluster-1_5	NRPS	NRPS	soil	0	1	1	1	1	0	0	50	3	NRPS - NRPS	NRPS
Streptomyces albus ZD11_cluster-1_20	arylpolyene.NRPS-like	Others	soil	Streptomyces albus BK3-25_cluster-1_20	arylpolyene.NRPS-like	Others	soil	0	1	1	1	1	0	0	37	4	arylpolyene.NRPS-like - arylpolyene.NRPS-like	arylpolyene.NRPS-like
Streptomyces sp. CLI2509_cluster-1_3	NRPS	NRPS	fungus-associated	Streptomyces sp. Tu6071_cluster-1_3	NRPS	NRPS	soil	0.031163	0.938645	0.947368	0.968837	0.92	0.0328751	0.0280447	51	7	NRPS - NRPS	NRPS
Streptomyces ambofaciens ATCC 23877_cluster-1_22	NRPS	NRPS	soil	Streptomyces parvulus 2297_cluster-1_20	NRPS	NRPS	soil	0.228715	0.594881	0.488372	0.771285	0.44	0.224635	0.233087	30	7	NRPS - NRPS	NRPS
Streptomyces sp. 11-1-2_cluster-1_47	NRPS.T1PKS	PKS-NRP_Hybrids	plant-associated	Streptomyces lincolnensis NRRL 2936_cluster-1_25	NRPS	NRPS	soil	0.195403	0.647376	0.3	0.804597	0.340426	0.207066	0.18749	19	7	NRPS - NRPS.T1PKS
Streptomyces sp. endophyte_N2_cluster-1_1	NRPS.T1PKS	PKS-NRP_Hybrids	plant-associated	Streptomyces hygroscopicus jinggangensis 5008_cluster-1_34	NRPS.bacteriocin	Others	soil	0.21267	0.619889	0.2	0.78733	0.205128	0.34826	0.173349	29	25	NRPS.T1PKS - bacteriocin.NRPS
Streptomyces sp. M56_cluster-1_46	NRPS	NRPS	insect-associated	Streptomyces sp. Sv. ACTE SirexAA-E_cluster-1_5	NRPS	NRPS	insect-associated	0.265853	0.538972	0.5	0.734147	0.568182	0.258058	0.273647	28	7	NRPS - NRPS	NRPS
Streptomyces albus ZD11_cluster-1_26	arylpolyene.NRPS-like	Others	soil	Streptomyces bacillaris ATCC 15855_cluster-1_31	arylpolyene.NRPS-like	Others	soil	0.273241	0.528179	0.333333	0.726759	0.3125	0.376472	0.221625	10	5	arylpolyene.NRPS-like - arylpolyene.NRPS-like	arylpolyene.NRPS-like
Streptomyces lividans TK24_cluster-1_12	T1PKS.NRPS-like	PKS-NRP_Hybrids	soil	Streptomyces coelicolor A3(2)_cluster-1_15	T1PKS.NRPS-like	PKS-NRP_Hybrids	soil	0.0164995	0.967273	0.975	0.983501	0.934783	0.02736	0.00428143	45	10	NRPS-like.T1PKS - NRPS-like.T1PKS	NRPS-like.T1PKS
Streptomyces fradiae NKZ-259_cluster-1_7	T3PKS.NRPS	PKS-NRP_Hybrids	soil	Streptomyces sp. WAC 01529_cluster-1_25	T3PKS.NRPS	PKS-NRP_Hybrids	soil	0.273152	0.528308	0.684211	0.726848	0.56338	0.320701	0.241311	75	28	NRPS.T3PKS - NRPS.T3PKS	NRPS.T3PKS
Streptomyces lincolnensis NRRL 2936_cluster-1_9	NRPS-like	NRPS	soil	Streptomyces lincolnensis LC-G_cluster-1_21	NRPS-like	NRPS	missing	0	1	1	1	1	0	0	38	1	NRPS-like - NRPS-like	NRPS-like
Streptomyces sp. FR-008_cluster-1_14	NRPS	NRPS	engineered	Streptomyces sp. SM17_cluster-1_7	NRPS	NRPS	marine	0.0156483	0.968948	1	0.984352	0.931818	0.0265285	0.0109673	74	43	NRPS - NRPS	NRPS
Streptomyces lincolnensis NRRL 2936_cluster-1_23	NRPS.siderophore	Others	soil	Streptomyces lincolnensis LC-G_cluster-1_23	NRPS.siderophore	Others	missing	0	1	1	1	1	0	0	47	6	siderophore.NRPS - siderophore.NRPS	siderophore.NRPS
Streptomyces albus ZD11_cluster-1_5	PKS-like.T1PKS.NRPS-like	PKS-NRP_Hybrids	soil	Streptomyces albus DSM 41398_cluster-1_5	PKS-like.T1PKS.NRPS-like	PKS-NRP_Hybrids	soil	0.0196919	0.961004	1	0.980308	0.987342	0.0106778	0.0285011	172	44	PKS-like.NRPS-like.T1PKS - PKS-like.NRPS-like.T1PKS	PKS-like.NRPS-like.T1PKS
Streptomyces ambofaciens ATCC 23877_cluster-1_22	NRPS	NRPS	soil	Streptomyces ambofaciens DSM 40697_cluster-1_22	terpene.NRPS	Others	soil	0.012535	0.975087	1	0.987465	1	0.00495208	0.0252634	47	7	NRPS - terpene.NRPS
Streptomyces niveus SCSIO 3406_cluster-1_6	hglE-KS.NRPS.lanthipeptide	Others	marine	Streptomyces coelicolor A3(2)_cluster-1_4	NRPS	NRPS	soil	0.231439	0.590686	0.333333	0.768561	0.369565	0.198789	0.25476	20	7	NRPS - hglE-KS.lanthipeptide.NRPS
Streptomyces globisporus C-1027_cluster-1_4	NRPS	NRPS	soil	Streptomyces sp. S063_cluster-1_4	NRPS	NRPS	marine	0.213679	0.6183	0.666667	0.786321	0.609756	0.216847	0.209946	33	7	NRPS - NRPS	NRPS
Streptomyces fradiae NKZ-259_cluster-1_32	NRPS.bacteriocin	Others	soil	Streptomyces hygroscopicus jinggangensis 5008_cluster-1_34	NRPS.bacteriocin	Others	soil	0.201327	0.637879	0.228571	0.798673	0.230769	0.263255	0.185225	26	25	bacteriocin.NRPS - bacteriocin.NRPS	bacteriocin.NRPS
Streptomyces sp. TN58_cluster-1_22	LAP.NRPS.terpene.thiopeptide	Others	soil	Streptomyces sp. S8_cluster-1_28	NRPS	NRPS	soil	0.279636	0.518924	0.3125	0.720364	0.341463	0.287604	0.274513	18	7	NRPS - terpene.LAP.thiopeptide.NRPS
Streptomyces pristinaespiralis HCCB 10218_cluster-1_3	PKS-like.oligosaccharide.NRPS.T2PKS	Others	soil	Streptomyces pristinaespiralis HCCB 10218_cluster-1_21	PKS-like.oligosaccharide.NRPS.T2PKS	Others	soil	0	1	1	1	1	0	0	131	31	oligosaccharide.T2PKS.NRPS.PKS-like - oligosaccharide.T2PKS.NRPS.PKS-like	oligosaccharide.T2PKS.NRPS.PKS-like
Streptomyces hygroscopicus jinggangensis 5008_cluster-1_9	phenazine.NRPS	Others	soil	Streptomyces hygroscopicus jinggangensis TL01_cluster-1_9	phenazine.NRPS	Others	engineered	0.0131579	0.973857	0.972973	0.986842	0.9375	0.0208333	0	48	7	phenazine.NRPS - phenazine.NRPS	phenazine.NRPS
Streptomyces sp. SS52_cluster-1_26	NRPS	NRPS	plant-associated	Streptomyces qaidamensis S10_cluster-1_23	NRPS	NRPS	soil	0.275867	0.524369	0.451613	0.724133	0.486486	0.297185	0.257594	24	7	NRPS - NRPS	NRPS
Streptomyces sp. S063_cluster-1_22	NRPS.T1PKS.bacteriocin	Others	marine	Streptomyces globisporus TFH56_cluster-1_4	NRPS.bacteriocin.T1PKS	Others	plant-associated	0.299622	0.490529	0.696429	0.700378	0.677966	0.367988	0.0646156	55	4	bacteriocin.NRPS.T1PKS - bacteriocin.NRPS.T1PKS	bacteriocin.NRPS.T1PKS
Streptomyces malaysiensis DSM 4137_cluster-1_42	ladderane.NRPS.arylpolyene	Others	soil	Streptomyces sp. M56_cluster-1_4	ladderane.NRPS.arylpolyene	Others	insect-associated	0.0378697	0.925695	0.94	0.96213	0.87931	0.0498246	0.0298545	59	22	ladderane.arylpolyene.NRPS - ladderane.arylpolyene.NRPS	ladderane.arylpolyene.NRPS
Streptomyces albus DSM 41398_cluster-1_3	butyrolactone.NRPS.T1PKS	Others	soil	Streptomyces albus BK3-25_cluster-1_3	butyrolactone.NRPS.T1PKS	Others	soil	0.00423829	0.991541	0.981481	0.995762	0.955882	0.00841515	0	138	34	T1PKS.NRPS.butyrolactone - T1PKS.NRPS.butyrolactone	T1PKS.NRPS.butyrolactone
Streptomyces hygroscopicus XM201_cluster-1_4	ladderane.NRPS.arylpolyene	Others	soil	Streptomyces sp. M56_cluster-1_4	ladderane.NRPS.arylpolyene	Others	insect-associated	0.227575	0.596641	0.42	0.772425	0.396552	0.448451	0.104587	49	22	ladderane.arylpolyene.NRPS - ladderane.arylpolyene.NRPS	ladderane.arylpolyene.NRPS
Streptomyces sp. endophyte_N2_cluster-1_1	NRPS.T1PKS	PKS-NRP_Hybrids	plant-associated	Streptomyces alfalfae ACCC40021_cluster-1_33	NRPS.bacteriocin	Others	rhizosphere	0.242086	0.574433	0.184211	0.757914	0.190476	0.376711	0.201699	30	25	NRPS.T1PKS - bacteriocin.NRPS
Streptomyces pactum ACT 12_cluster-1_4	NRPS.T1PKS	PKS-NRP_Hybrids	soil	Streptomyces sp. S8_cluster-1_28	NRPS	NRPS	soil	0.266388	0.538187	0.3125	0.733612	0.341463	0.266629	0.266232	18	7	NRPS - NRPS.T1PKS
Streptomyces olivaceus KLBMP 5084_cluster-1_29	NRPS.terpene	Others	plant-associated	Streptomyces sp. SM18_cluster-1_21	NRPS	NRPS	marine	0.285483	0.510535	0.486486	0.714517	0.48	0.362497	0.183715	37	7	NRPS - terpene.NRPS
Streptomyces sp. 11-1-2_cluster-1_7	NRPS	NRPS	plant-associated	Streptomyces malaysiensis DSM 4137_cluster-1_3	NRPS	NRPS	soil	0.15433	0.715158	0.74359	0.84567	0.538462	0.21888	0.118182	56	25	NRPS - NRPS	NRPS
Streptomyces hygroscopicus XM201_cluster-1_40	T1PKS.NRPS-like	PKS-NRP_Hybrids	soil	Streptomyces malaysiensis DSM 4137_cluster-1_11	T1PKS.NRPS-like	PKS-NRP_Hybrids	soil	0.129055	0.758546	0.509804	0.870945	0.449275	0.224271	0.0254364	74	17	NRPS-like.T1PKS - NRPS-like.T1PKS	NRPS-like.T1PKS
Streptomyces sp. CdTB01_cluster-1_26	NRPS-like	NRPS	soil	Streptomyces sp. P3_cluster-1_9	NRPS-like	NRPS	soil	0.225785	0.599409	0.85	0.774215	0.62	0.232935	0.147139	44	1	NRPS-like - NRPS-like	NRPS-like
Streptomyces lincolnensis NRRL 2936_cluster-1_1	NRPS-like	NRPS	soil	Streptomyces lincolnensis LC-G_cluster-1_1	NRPS-like	NRPS	missing	0	1	1	1	1	0	0	45	0	NRPS-like - NRPS-like	NRPS-like
Streptomyces hygroscopicus XM201_cluster-1_47	NRPS.T1PKS	PKS-NRP_Hybrids	soil	Streptomyces nigra 452_cluster-1_2	NRPS	NRPS	marine	0.278871	0.520027	0.315789	0.721129	0.363636	0.283064	0.275876	20	7	NRPS - NRPS.T1PKS
Streptomyces globisporus C-1027_cluster-1_5	NRPS.terpene	Others	soil	Streptomyces sp. PAMC26508_cluster-1_24	NRPS	NRPS	lichen-associated	0.210887	0.622699	0.272727	0.789113	0.264706	0.23594	0.198361	12	6	NRPS - terpene.NRPS
Streptomyces sp. CLI2509_cluster-1_12	NRPS.T1PKS	PKS-NRP_Hybrids	fungus-associated	Streptomyces sp. Tu6071_cluster-1_13	NRPS.T1PKS	PKS-NRP_Hybrids	soil	0.0745178	0.856517	0.909091	0.925482	0.913043	0.0992762	0.00797973	43	4	NRPS.T1PKS - NRPS.T1PKS	NRPS.T1PKS
Streptomyces sp. fd1-xmd_cluster-1_13	NRPS.T1PKS	PKS-NRP_Hybrids	soil	Streptomyces sp. Sge12_cluster-1_22	NRPS.T1PKS	PKS-NRP_Hybrids	soil	0.165683	0.696085	0.702128	0.834317	0.6875	0.178277	0.156868	70	25	NRPS.T1PKS - NRPS.T1PKS	NRPS.T1PKS
Streptomyces sp. Sv. ACTE SirexAA-E_cluster-1_4	NRPS	NRPS	insect-associated	Streptomyces lincolnensis LC-G_cluster-1_25	NRPS	NRPS	missing	0.221708	0.605738	0.325	0.778292	0.361702	0.210912	0.22942	20	7	NRPS - NRPS	NRPS
Streptomyces griseoviridis F1-27_cluster-1_21	NRPS-like	NRPS	soil	Streptomyces sp. P3_cluster-1_9	NRPS-like	NRPS	soil	0.240359	0.577055	0.853659	0.759641	0.765957	0.186544	0.516162	41	2	NRPS-like - NRPS-like	NRPS-like
Streptomyces violaceusniger Tu 4113_cluster-1_31	T1PKS.NRPS-like	PKS-NRP_Hybrids	soil	Streptomyces malaysiensis DSM 4137_cluster-1_8	betalactone.T1PKS.NRPS-like	Others	soil	0.264869	0.540418	0.379747	0.735131	0.336842	0.372098	0.119104	87	16	NRPS-like.T1PKS - betalactone.NRPS-like.T1PKS
Streptomyces albidoflavus J1074_cluster-1_19	NRPS-like	NRPS	soil	Streptomyces sp. FR-008_cluster-1_18	NRPS-like	NRPS	engineered	0.0239331	0.952707	1	0.976067	0.946429	0.0256737	0	55	1	NRPS-like - NRPS-like	NRPS-like
Streptomyces albulus NK660_cluster-1_26	nucleoside.NRPS	Others	soil	Streptomyces albulus CK-15_cluster-1_25	nucleoside.NRPS	Others	soil	0.0741676	0.857166	0.97561	0.925832	0.954545	0.0198444	0.359364	42	2	NRPS.nucleoside - NRPS.nucleoside	NRPS.nucleoside
Streptomyces albidoflavus SM254_cluster-1_15	NRPS	NRPS	soil	Streptomyces sp. SM17_cluster-1_6	NRPS	NRPS	marine	0.0345936	0.932009	1	0.965406	0.926829	0.03789	0.0185236	39	2	NRPS - NRPS	NRPS
Streptomyces albidoflavus J1074_cluster-1_2	NRPS.T1PKS	PKS-NRP_Hybrids	soil	Streptomyces sp. FR-008_cluster-1_3	NRPS.T1PKS	PKS-NRP_Hybrids	engineered	0.110265	0.791629	0.85	0.889735	0.804878	0.156902	0.00533174	36	4	NRPS.T1PKS - NRPS.T1PKS	NRPS.T1PKS
Streptomyces hygroscopicus XM201_cluster-1_11	NRPS.T1PKS	PKS-NRP_Hybrids	soil	Streptomyces malaysiensis DSM 4137_cluster-1_6	NRPS.T1PKS	PKS-NRP_Hybrids	soil	0.162802	0.7009	0.680851	0.837198	0.606557	0.267528	0.0691838	118	33	NRPS.T1PKS - NRPS.T1PKS	NRPS.T1PKS
Streptomyces ambofaciens ATCC 23877_cluster-1_22	NRPS	NRPS	soil	Streptomyces alfalfae ACCC40021_cluster-1_16	NRPS	NRPS	rhizosphere	0.251485	0.560274	0.351351	0.748515	0.372093	0.239054	0.260809	21	7	NRPS - NRPS	NRPS
Streptomyces hygroscopicus jinggangensis 5008_cluster-1_24	ladderane.NRPS	Others	soil	Streptomyces hygroscopicus jinggangensis TL01_cluster-1_24	ladderane.NRPS	Others	engineered	0	1	1	1	1	0	0	60	17	ladderane.NRPS - ladderane.NRPS	ladderane.NRPS
Streptomyces sp. PAMC26508_cluster-1_27	NRPS	NRPS	lichen-associated	Streptomyces lincolnensis NRRL 2936_cluster-1_25	NRPS	NRPS	soil	0.238139	0.580431	0.275	0.761861	0.319149	0.254861	0.226792	19	7	NRPS - NRPS	NRPS
Streptomyces clavuligerus F1D-5_cluster-1_5	NRPS	NRPS	soil	Streptomyces clavuligerus ATCC 27064_cluster-1_4	NRPS	NRPS	soil	0	1	1	1	1	0	0	46	9	NRPS - NRPS	NRPS
Streptomyces sp. SM17_cluster-1_19	NRPS.T1PKS	PKS-NRP_Hybrids	marine	Streptomyces koyangensis VK-A60T_cluster-1_4	NRPS.T1PKS	PKS-NRP_Hybrids	soil	0.0691174	0.866542	0.97561	0.930883	0.906977	0.0889413	0.0220358	38	4	NRPS.T1PKS - NRPS.T1PKS	NRPS.T1PKS
Streptomyces sp. fd1-xmd_cluster-1_21	NRPS.terpene	Others	soil	Streptomyces sp. Sge12_cluster-1_30	NRPS.T1PKS	PKS-NRP_Hybrids	soil	0.280623	0.517503	0.257143	0.719377	0.270833	0.341826	0.241279	18	7	NRPS.T1PKS - terpene.NRPS
Streptomyces sp. Tue6075_cluster-1_6	NRPS.bacteriocin.T1PKS	Others	soil	Streptomyces sp. S8_cluster-1_6	NRPS.bacteriocin.T1PKS	Others	soil	0.163729	0.69935	0.622642	0.836271	0.559322	0.183405	0.121917	34	4	bacteriocin.NRPS.T1PKS - bacteriocin.NRPS.T1PKS	bacteriocin.NRPS.T1PKS
Streptomyces albidoflavus J1074_cluster-1_14	NRPS	NRPS	soil	Streptomyces sampsonii KJ40_cluster-1_8	NRPS	NRPS	rhizosphere	0.154976	0.714066	0.76	0.845024	0.689655	0.269533	0.00700692	31	6	NRPS - NRPS	NRPS
Streptomyces sampsonii KJ40_cluster-1_6	NRPS	NRPS	rhizosphere	Streptomyces sp. SM17_cluster-1_6	NRPS	NRPS	marine	0.0215597	0.957345	1	0.97844	1	0.0165034	0.0462092	39	2	NRPS - NRPS	NRPS
Streptomyces hygroscopicus jinggangensis 5008_cluster-1_37	butyrolactone.NRPS-like	Others	soil	Streptomyces hygroscopicus jinggangensis TL01_cluster-1_37	butyrolactone.NRPS-like	Others	engineered	5.14e-05	0.999897	1	0.999949	1	5.6e-05	0	45	1	NRPS-like.butyrolactone - NRPS-like.butyrolactone	NRPS-like.butyrolactone
Streptomyces sp. 11-1-2_cluster-1_47	NRPS.T1PKS	PKS-NRP_Hybrids	plant-associated	Streptomyces hygroscopicus XM201_cluster-1_47	NRPS.T1PKS	PKS-NRP_Hybrids	soil	0.0355578	0.930149	0.893617	0.964442	0.904762	0.0663024	0.00825876	103	29	NRPS.T1PKS - NRPS.T1PKS	NRPS.T1PKS
Streptomyces globisporus C-1027_cluster-1_25	NRPS.T1PKS	PKS-NRP_Hybrids	soil	Streptomyces sp. S063_cluster-1_22	NRPS.T1PKS.bacteriocin	Others	marine	0.257824	0.550826	0.76	0.742176	0.722222	0.32038	0.0623342	50	4	NRPS.T1PKS - bacteriocin.NRPS.T1PKS
Streptomyces globisporus C-1027_cluster-1_25	NRPS.T1PKS	PKS-NRP_Hybrids	soil	Streptomyces globisporus TFH56_cluster-1_4	NRPS.bacteriocin.T1PKS	Others	plant-associated	0.0526917	0.897393	0.941176	0.947308	0.875	0.0583234	0.0350923	50	4	NRPS.T1PKS - bacteriocin.NRPS.T1PKS
Streptomyces malaysiensis DSM 4137_cluster-1_6	NRPS.T1PKS	PKS-NRP_Hybrids	soil	Streptomyces sp. M56_cluster-1_37	NRPS.T1PKS	PKS-NRP_Hybrids	insect-associated	0.0189998	0.962361	0.979167	0.981	0.952381	0.0235201	0.0147877	123	33	NRPS.T1PKS - NRPS.T1PKS	NRPS.T1PKS
Streptomyces sp. SS52_cluster-1_26	NRPS	NRPS	plant-associated	Streptomyces alfalfae ACCC40021_cluster-1_16	NRPS	NRPS	rhizosphere	0.271072	0.531336	0.388889	0.728928	0.439024	0.249369	0.288125	22	7	NRPS - NRPS	NRPS
Streptomyces sp. CC0208_cluster-1_19	NRPS-like	NRPS	marine	Streptomyces griseoviridis F1-27_cluster-1_21	NRPS-like	NRPS	soil	0.283124	0.513911	0.756098	0.716876	0.617021	0.299777	0.10411	43	1	NRPS-like - NRPS-like	NRPS-like
Streptomyces violaceusniger Tu 4113_cluster-1_31	T1PKS.NRPS-like	PKS-NRP_Hybrids	soil	Streptomyces sp. M56_cluster-1_35	betalactone.T1PKS.NRPS-like	Others	insect-associated	0.268742	0.534739	0.365854	0.731259	0.319588	0.377278	0.119504	88	16	NRPS-like.T1PKS - betalactone.NRPS-like.T1PKS
Streptomyces sp. CFMR 7_cluster-1_25	NRPS	NRPS	plant-associated	Streptomyces bacillaris ATCC 15855_cluster-1_18	NRPS	NRPS	soil	0.22732	0.597034	0.75	0.77268	0.692308	0.249263	0.201537	47	10	NRPS - NRPS	NRPS
Streptomyces griseorubiginosus 3E-1_cluster-1_20	NRPS-like	NRPS	plant-associated	Streptomyces lincolnensis LC-G_cluster-1_21	NRPS-like	NRPS	missing	0.218202	0.611208	0.780488	0.781798	0.666667	0.227726	0.125341	39	1	NRPS-like - NRPS-like	NRPS-like
Streptomyces pactum ACT 12_cluster-1_4	NRPS.T1PKS	PKS-NRP_Hybrids	soil	Streptomyces sp. 3211_cluster-1_10	NRPS.T1PKS	PKS-NRP_Hybrids	soil	0.299771	0.490321	0.28125	0.700229	0.282609	0.368002	0.255908	18	7	NRPS.T1PKS - NRPS.T1PKS	NRPS.T1PKS
Streptomyces sp. TN58_cluster-1_22	LAP.NRPS.terpene.thiopeptide	Others	soil	Streptomyces sp. Sge12_cluster-1_30	NRPS.T1PKS	PKS-NRP_Hybrids	soil	0.263099	0.543022	0.257143	0.736901	0.270833	0.324419	0.22368	18	7	NRPS.T1PKS - terpene.LAP.thiopeptide.NRPS
Streptomyces albulus NK660_cluster-1_8	NRPS.T1PKS	PKS-NRP_Hybrids	soil	Streptomyces albulus CK-15_cluster-1_8	NRPS.T1PKS	PKS-NRP_Hybrids	soil	0.0438091	0.914301	0.981818	0.956191	0.897059	0.0758132	0.00380392	75	15	NRPS.T1PKS - NRPS.T1PKS	NRPS.T1PKS
Streptomyces hygroscopicus jinggangensis TL01_cluster-1_34	NRPS.bacteriocin	Others	engineered	Streptomyces hygroscopicus limoneus KCTC 1717_cluster-1_22	NRPS.bacteriocin	Others	soil	0.0225368	0.955434	0.891892	0.977463	0.772727	0.0265664	0.0204011	53	25	bacteriocin.NRPS - bacteriocin.NRPS	bacteriocin.NRPS
Streptomyces albulus NK660_cluster-1_34	NRPS-like	NRPS	soil	Streptomyces albulus CK-15_cluster-1_33	NRPS-like	NRPS	soil	0.0244301	0.951737	1	0.97557	0.97619	0.0265545	0	46	1	NRPS-like - NRPS-like	NRPS-like
Streptomyces hygroscopicus jinggangensis 5008_cluster-1_12	NRPS	NRPS	soil	Streptomyces hygroscopicus jinggangensis TL01_cluster-1_12	NRPS	NRPS	engineered	0	1	1	1	1	0	0	51	15	NRPS - NRPS	NRPS
Streptomyces autolyticus CGMCC0516_cluster-1_32	ladderane.NRPS.arylpolyene.aminocoumarin	Others	soil	Streptomyces hygroscopicus XM201_cluster-1_36	ladderane.NRPS.arylpolyene.aminocoumarin	Others	soil	0.173713	0.68275	0.7	0.826287	0.688525	0.273501	0.106465	62	23	ladderane.arylpolyene.aminocoumarin.NRPS - ladderane.arylpolyene.aminocoumarin.NRPS	ladderane.arylpolyene.aminocoumarin.NRPS
Streptomyces albidoflavus SM254_cluster-1_14	NRPS	NRPS	soil	Streptomyces sampsonii KJ40_cluster-1_7	NRPS	NRPS	rhizosphere	0.0236404	0.953278	0.885714	0.97636	0.818182	0.0480037	0.0135834	71	43	NRPS - NRPS	NRPS
Streptomyces clavuligerus F1D-5_cluster-2_7	terpene.NRPS.amglyccycl.T1PKS	Others	soil	Streptomyces clavuligerus ATCC 27064_cluster-2_9	terpene.NRPS.amglyccycl.T1PKS	Others	soil	0.00030379	0.999393	1	0.999696	1	0.000383472	0	61	4	terpene.amglyccycl.NRPS.T1PKS - terpene.amglyccycl.NRPS.T1PKS	terpene.amglyccycl.NRPS.T1PKS
Streptomyces sp. PAMC26508_cluster-1_28	blactam.NRPS.T1PKS	Others	lichen-associated	Streptomyces globisporus TFH56_cluster-1_4	NRPS.bacteriocin.T1PKS	Others	plant-associated	0.249843	0.562735	0.283333	0.750157	0.269841	0.376516	0.0994198	19	4	bacteriocin.NRPS.T1PKS - blactam.NRPS.T1PKS
Streptomyces sp. CC0208_cluster-1_19	NRPS-like	NRPS	marine	Streptomyces sp. P3_cluster-1_9	NRPS-like	NRPS	soil	0.237945	0.580728	0.704545	0.762055	0.538462	0.248399	0.13079	41	1	NRPS-like - NRPS-like	NRPS-like
Streptomyces sp. CFMR 7_cluster-1_7	NRPS.bacteriocin.T1PKS	Others	plant-associated	Streptomyces sp. DUT11_cluster-1_28	NRPS.bacteriocin	Others	marine	0.234754	0.585602	0.833333	0.765246	0.6875	0.205214	0.315989	55	5	bacteriocin.NRPS - bacteriocin.NRPS.T1PKS
Streptomyces lydicus GS93/23_cluster-1_16	T3PKS.NRPS	PKS-NRP_Hybrids	soil	Streptomyces sp. MOE7_cluster-1_15	T3PKS.NRPS	PKS-NRP_Hybrids	soil	0.0965166	0.816282	0.796296	0.903483	0.672131	0.133608	0.028958	51	7	NRPS.T3PKS - NRPS.T3PKS	NRPS.T3PKS
Streptomyces sp. FR-008_cluster-1_13	NRPS	NRPS	engineered	Streptomyces sp. SM17_cluster-1_8	NRPS	NRPS	marine	0.115769	0.781865	0.882353	0.884231	0.761905	0.165401	0.0165037	48	6	NRPS - NRPS	NRPS
Streptomyces albus DSM 41398_cluster-1_5	PKS-like.T1PKS.NRPS-like	PKS-NRP_Hybrids	soil	Streptomyces albus BK3-25_cluster-1_5	PKS-like.T1PKS.NRPS-like	PKS-NRP_Hybrids	soil	0	1	1	1	1	0	0	172	44	PKS-like.NRPS-like.T1PKS - PKS-like.NRPS-like.T1PKS	PKS-like.NRPS-like.T1PKS
Streptomyces fungicidicus TXX3120_cluster-1_2	NRPS.T1PKS	PKS-NRP_Hybrids	mammal-associated	Streptomyces ambofaciens ATCC 23877_cluster-1_2	NRPS.terpene.T1PKS	Others	soil	0.285101	0.511081	0.666667	0.714899	0.62963	0.379793	0.160817	42	8	NRPS.T1PKS - terpene.NRPS.T1PKS
Streptomyces sp. CdTB01_cluster-1_26	NRPS-like	NRPS	soil	Streptomyces lincolnensis NRRL 2936_cluster-1_9	NRPS-like	NRPS	soil	0.243125	0.572859	0.85	0.756875	0.625	0.253565	0.133515	42	1	NRPS-like - NRPS-like	NRPS-like
Streptomyces malaysiensis DSM 4137_cluster-1_11	T1PKS.NRPS-like	PKS-NRP_Hybrids	soil	Streptomyces sp. M56_cluster-1_32	T1PKS.NRPS-like	PKS-NRP_Hybrids	insect-associated	0.0105166	0.979077	1	0.989483	1	0.0154771	0.00468075	80	17	NRPS-like.T1PKS - NRPS-like.T1PKS	NRPS-like.T1PKS
Streptomyces autolyticus CGMCC0516_cluster-1_8	NRPS	NRPS	soil	Streptomyces violaceusniger Tu 4113_cluster-1_24	NRPS	NRPS	soil	0.162553	0.701318	0.594595	0.837447	0.555556	0.250905	0.117493	51	25	NRPS - NRPS	NRPS
Streptomyces sp. Tue6075_cluster-1_1	NRPS.T1PKS	PKS-NRP_Hybrids	soil	Streptomyces globisporus TFH56_cluster-1_1	NRPS.T1PKS	PKS-NRP_Hybrids	plant-associated	0.224638	0.601186	0.809524	0.775362	0.693878	0.254882	0.171712	42	6	NRPS.T1PKS - NRPS.T1PKS	NRPS.T1PKS
Streptomyces clavuligerus F1D-5_cluster-1_21	NRPS	NRPS	soil	Streptomyces clavuligerus F613-1_cluster-1_21	NRPS	NRPS	soil	0	1	1	1	1	0	0	39	4	NRPS - NRPS	NRPS
Streptomyces scabiei 87.22_cluster-1_33	melanin.NRPS	Others	soil	Streptomyces sp. P3_cluster-1_31	NRPS	NRPS	soil	0.279521	0.51909	0.382353	0.720479	0.333333	0.320233	0.254076	25	10	NRPS - melanin.NRPS
Streptomyces lincolnensis NRRL 2936_cluster-1_27	T1PKS.NRPS-like	PKS-NRP_Hybrids	soil	Streptomyces lincolnensis LC-G_cluster-1_27	T1PKS.NRPS-like	PKS-NRP_Hybrids	missing	0.000122549	0.999755	1	0.999877	1	0.00014881	0	56	3	NRPS-like.T1PKS - NRPS-like.T1PKS	NRPS-like.T1PKS
Streptomyces albus DSM 41398_cluster-1_22	betalactone.NRPS-like	Others	soil	Streptomyces albus BK3-25_cluster-1_22	betalactone.NRPS-like	Others	soil	0	1	1	1	1	0	0	40	1	betalactone.NRPS-like - betalactone.NRPS-like	betalactone.NRPS-like
Streptomyces pactum ACT 12_cluster-1_4	NRPS.T1PKS	PKS-NRP_Hybrids	soil	Streptomyces sp. Sge12_cluster-1_30	NRPS.T1PKS	PKS-NRP_Hybrids	soil	0.289024	0.505487	0.257143	0.710976	0.270833	0.369335	0.237395	18	7	NRPS.T1PKS - NRPS.T1PKS	NRPS.T1PKS
Streptomyces globisporus C-1027_cluster-1_25	NRPS.T1PKS	PKS-NRP_Hybrids	soil	Streptomyces sp. Tue6075_cluster-1_6	NRPS.bacteriocin.T1PKS	Others	soil	0.0711444	0.862773	0.959184	0.928856	0.961538	0.0800186	0.0434127	50	4	NRPS.T1PKS - bacteriocin.NRPS.T1PKS
Streptomyces sampsonii KJ40_cluster-1_7	NRPS	NRPS	rhizosphere	Streptomyces sp. SM17_cluster-1_7	NRPS	NRPS	marine	0.0350101	0.931205	0.885714	0.96499	0.755556	0.0871351	0.0128874	73	43	NRPS - NRPS	NRPS
Streptomyces olivaceus KLBMP 5084_cluster-1_33	NRPS	NRPS	plant-associated	Streptomyces alfalfae ACCC40021_cluster-1_16	NRPS	NRPS	rhizosphere	0.264635	0.540761	0.361111	0.735365	0.414634	0.240828	0.282491	21	7	NRPS - NRPS	NRPS
Streptomyces olivaceus KLBMP 5084_cluster-1_33	NRPS	NRPS	plant-associated	Streptomyces sp. S8_cluster-1_28	NRPS	NRPS	soil	0.264203	0.541397	0.3125	0.735797	0.341463	0.273902	0.257968	18	7	NRPS - NRPS	NRPS
Streptomyces sp. 11-1-2_cluster-1_46	NRPS-like	NRPS	plant-associated	Streptomyces hygroscopicus XM201_cluster-1_46	NRPS-like	NRPS	soil	0.101753	0.806848	0.757576	0.898247	0.627907	0.108579	0.0232558	46	1	NRPS-like - NRPS-like	NRPS-like
Streptomyces sp. GGCR-6_cluster-1_8	NRPS-like	NRPS	plant-associated	Streptomyces lincolnensis NRRL 2936_cluster-1_9	NRPS-like	NRPS	soil	0.201197	0.638086	0.864865	0.798803	0.731707	0.209065	0.128415	37	1	NRPS-like - NRPS-like	NRPS-like
Streptomyces sp. CFMR 7_cluster-1_1	LAP.NRPS.T1PKS.thiopeptide	Others	plant-associated	Streptomyces bacillaris ATCC 15855_cluster-1_1	LAP.NRPS.T1PKS.thiopeptide	Others	soil	0.125026	0.765579	0.875	0.874974	0.810811	0.172053	0.0746399	30	7	LAP.thiopeptide.NRPS.T1PKS - LAP.thiopeptide.NRPS.T1PKS	LAP.thiopeptide.NRPS.T1PKS
Streptomyces sp. GGCR-6_cluster-1_8	NRPS-like	NRPS	plant-associated	Streptomyces sp. ZFG47_cluster-1_21	NRPS-like	NRPS	soil	0.265666	0.539246	0.805556	0.734334	0.634146	0.279645	0.136364	37	1	NRPS-like - NRPS-like	NRPS-like
Streptomyces clavuligerus ATCC 27064_cluster-1_12	NRPS.T1PKS	PKS-NRP_Hybrids	soil	Streptomyces clavuligerus F613-1_cluster-1_13	NRPS.T1PKS	PKS-NRP_Hybrids	soil	8.09e-05	0.999838	1	0.999919	1	0.00011976	0	50	6	NRPS.T1PKS - NRPS.T1PKS	NRPS.T1PKS
Streptomyces griseus griseus NBRC 13350_cluster-1_34	NRPS	NRPS	soil	Streptomyces alfalfae ACCC40021_cluster-1_16	NRPS	NRPS	rhizosphere	0.294526	0.497694	0.333333	0.705474	0.390244	0.295269	0.293968	21	7	NRPS - NRPS	NRPS
Streptomyces hygroscopicus jinggangensis TL01_cluster-1_37	butyrolactone.NRPS-like	Others	engineered	Streptomyces hygroscopicus limoneus KCTC 1717_cluster-1_24	butyrolactone.NRPS-like	Others	soil	0.0185894	0.963167	0.971429	0.981411	0.975	0.0176278	0.0282051	40	1	NRPS-like.butyrolactone - NRPS-like.butyrolactone	NRPS-like.butyrolactone
Streptomyces autolyticus CGMCC0516_cluster-1_10	T1PKS.NRPS-like	PKS-NRP_Hybrids	soil	Streptomyces malaysiensis DSM 4137_cluster-1_5	T1PKS.NRPS-like	PKS-NRP_Hybrids	soil	0.0310076	0.938946	0.93617	0.968992	0.877193	0.0468602	0.0118913	82	17	NRPS-like.T1PKS - NRPS-like.T1PKS	NRPS-like.T1PKS
Streptomyces sp. FR-008_cluster-1_21	NRPS.T1PKS.lanthipeptide.NRPS-like	Others	engineered	Streptomyces albidoflavus SM254_cluster-1_21	NRPS.T1PKS.lanthipeptide.NRPS-like	Others	soil	0.0337252	0.933687	0.988095	0.966275	0.951219	0.0362117	0.0315052	250	70	lanthipeptide.NRPS-like.NRPS.T1PKS - lanthipeptide.NRPS-like.NRPS.T1PKS	lanthipeptide.NRPS-like.NRPS.T1PKS
Streptomyces sp. PAMC26508_cluster-1_27	NRPS	NRPS	lichen-associated	Streptomyces pratensis ATCC 33331_cluster-1_2	NRPS	NRPS	soil	0.0534559	0.895946	1	0.946544	0.869565	0.0712688	0.0229193	48	7	NRPS - NRPS	NRPS
Streptomyces parvulus 2297_cluster-1_20	NRPS	NRPS	soil	Streptomyces lincolnensis NRRL 2936_cluster-1_25	NRPS	NRPS	soil	0.254018	0.55649	0.275	0.745982	0.319149	0.250648	0.256304	19	7	NRPS - NRPS	NRPS
Streptomyces lydicus GS93/23_cluster-1_14	NRPS	NRPS	soil	Streptomyces sp. MOE7_cluster-1_13	NRPS	NRPS	soil	0.0742475	0.857018	0.967742	0.925752	0.918919	0.0130301	0.134288	51	13	NRPS - NRPS	NRPS
Streptomyces sp. SS52_cluster-1_26	NRPS	NRPS	plant-associated	Streptomyces coelicolor A3(2)_cluster-1_4	NRPS	NRPS	soil	0.268385	0.53526	0.439024	0.731615	0.4	0.261048	0.275722	28	7	NRPS - NRPS	NRPS
Streptomyces globisporus C-1027_cluster-1_4	NRPS	NRPS	soil	Streptomyces sp. S8_cluster-1_29	NRPS	NRPS	soil	0.262706	0.543603	0.571429	0.737294	0.491525	0.30705	0.171801	41	5	NRPS - NRPS	NRPS
Streptomyces albulus NK660_cluster-1_10	NRPS.T1PKS.transAT-PKS-like	PKS-NRP_Hybrids	soil	Streptomyces albulus CK-15_cluster-1_10	NRPS.T1PKS.transAT-PKS-like	PKS-NRP_Hybrids	soil	0.00207655	0.995851	0.972222	0.997923	0.928571	0.00221196	0.0018396	42	6	transAT-PKS-like.NRPS.T1PKS - transAT-PKS-like.NRPS.T1PKS	transAT-PKS-like.NRPS.T1PKS
Streptomyces sp. S063_cluster-1_22	NRPS.T1PKS.bacteriocin	Others	marine	Streptomyces bacillaris ATCC 15855_cluster-1_5	NRPS.bacteriocin.T1PKS	Others	soil	0.270162	0.532663	0.564516	0.729838	0.478261	0.318478	0.143334	42	4	bacteriocin.NRPS.T1PKS - bacteriocin.NRPS.T1PKS	bacteriocin.NRPS.T1PKS
Streptomyces globisporus TFH56_cluster-1_4	NRPS.bacteriocin.T1PKS	Others	plant-associated	Streptomyces bacillaris ATCC 15855_cluster-1_5	NRPS.bacteriocin.T1PKS	Others	soil	0.219724	0.608831	0.54386	0.780276	0.47619	0.264049	0.122764	35	4	bacteriocin.NRPS.T1PKS - bacteriocin.NRPS.T1PKS	bacteriocin.NRPS.T1PKS
Streptomyces sp. GGCR-6_cluster-1_8	NRPS-like	NRPS	plant-associated	Streptomyces puniciscabiei TW1S1_cluster-1_27	NRPS-like	NRPS	soil	0.27236	0.52946	0.714286	0.72764	0.530612	0.285466	0.147849	38	1	NRPS-like - NRPS-like	NRPS-like
Streptomyces autolyticus CGMCC0516_cluster-1_16	T1PKS.NRPS-like	PKS-NRP_Hybrids	soil	Streptomyces malaysiensis DSM 4137_cluster-1_11	T1PKS.NRPS-like	PKS-NRP_Hybrids	soil	0.0361262	0.929053	0.954545	0.963874	0.896552	0.0581641	0.00955117	82	17	NRPS-like.T1PKS - NRPS-like.T1PKS	NRPS-like.T1PKS
Streptomyces pactum ACT 12_cluster-1_4	NRPS.T1PKS	PKS-NRP_Hybrids	soil	Streptomyces coelicolor A3(2)_cluster-1_4	NRPS	NRPS	soil	0.216084	0.614525	0.487179	0.783916	0.4375	0.168172	0.260573	26	7	NRPS - NRPS.T1PKS
Streptomyces albidoflavus J1074_cluster-1_7	NRPS	NRPS	soil	Streptomyces sp. FR-008_cluster-1_7	NRPS	NRPS	engineered	0.0130642	0.974042	1	0.986936	1	0.0103509	0.0159131	63	15	NRPS - NRPS	NRPS
Streptomyces sp. PAMC26508_cluster-1_28	blactam.NRPS.T1PKS	Others	lichen-associated	Streptomyces sp. CFMR 7_cluster-1_7	NRPS.bacteriocin.T1PKS	Others	plant-associated	0.223262	0.603322	0.309091	0.776738	0.288136	0.30722	0.139304	16	4	bacteriocin.NRPS.T1PKS - blactam.NRPS.T1PKS
Streptomyces globisporus C-1027_cluster-1_16	NRPS.T1PKS	PKS-NRP_Hybrids	soil	Streptomyces griseus griseus NBRC 13350_cluster-1_18	NRPS.T1PKS	PKS-NRP_Hybrids	soil	0.107557	0.796455	0.960784	0.892443	0.925926	0.0880057	0.155457	49	5	NRPS.T1PKS - NRPS.T1PKS	NRPS.T1PKS
Streptomyces fulvissimus DSM 40593_cluster-1_16	NRPS	NRPS	missing	Streptomyces bacillaris ATCC 15855_cluster-1_18	NRPS	NRPS	soil	0.19234	0.652315	0.723404	0.80766	0.607143	0.21443	0.165955	43	9	NRPS - NRPS	NRPS
Streptomyces sp. 11-1-2_cluster-1_3	ladderane.NRPS.arylpolyene	Others	plant-associated	Streptomyces malaysiensis DSM 4137_cluster-1_42	ladderane.NRPS.arylpolyene	Others	soil	0.225364	0.600061	0.392157	0.774636	0.35	0.470808	0.0886966	49	22	ladderane.arylpolyene.NRPS - ladderane.arylpolyene.NRPS	ladderane.arylpolyene.NRPS
Streptomyces sp. Z022_cluster-1_19	ladderane.NRPS	Others	soil	Streptomyces hygroscopicus jinggangensis TL01_cluster-1_24	ladderane.NRPS	Others	engineered	0.243247	0.572675	0.897959	0.756753	0.737705	0.19389	0.282863	61	19	ladderane.NRPS - ladderane.NRPS	ladderane.NRPS
Streptomyces sp. SS52_cluster-1_20	NRPS	NRPS	plant-associated	Streptomyces sp. CB09001_cluster-1_8	butyrolactone.NRPS.T1PKS	Others	soil	0.218289	0.611071	0.761905	0.781711	0.634615	0.283082	0.183001	61	28	NRPS - butyrolactone.NRPS.T1PKS
Streptomyces sp. TN58_cluster-1_22	LAP.NRPS.terpene.thiopeptide	Others	soil	Streptomyces bacillaris ATCC 15855_cluster-1_27	melanin.NRPS	Others	soil	0.288482	0.506257	0.263158	0.711518	0.291667	0.292979	0.285592	18	7	melanin.NRPS - terpene.LAP.thiopeptide.NRPS
Streptomyces sp. SM17_cluster-1_9	NRPS	NRPS	marine	Streptomyces koyangensis VK-A60T_cluster-1_14	NRPS	NRPS	soil	0.129764	0.75731	0.864865	0.870236	0.695652	0.165911	0.0970936	47	13	NRPS - NRPS	NRPS
Streptomyces fradiae NKZ-259_cluster-1_7	T3PKS.NRPS	PKS-NRP_Hybrids	soil	Streptomyces alfalfae ACCC40021_cluster-1_8	T3PKS.NRPS	PKS-NRP_Hybrids	rhizosphere	0.000268723	0.999463	1	0.999731	1	0	0.000448672	75	28	NRPS.T3PKS - NRPS.T3PKS	NRPS.T3PKS
Streptomyces lydicus GS93/23_cluster-1_3	betalactone.NRPS.T1PKS	Others	soil	Streptomyces sp. MOE7_cluster-1_3	betalactone.NRPS.T1PKS	Others	soil	0.0629939	0.87798	0.9375	0.937006	0.903226	0.0963893	0.0260204	62	14	betalactone.NRPS.T1PKS - betalactone.NRPS.T1PKS	betalactone.NRPS.T1PKS
Streptomyces lydicus WYEC 108_cluster-1_6	NRPS-like	NRPS	soil	Streptomyces sp. NEAU-S7GS2_cluster-1_9	NRPS-like	NRPS	soil	0.0677564	0.869078	0.930233	0.932244	0.862745	0.0703829	0.052654	46	2	NRPS-like - NRPS-like	NRPS-like
Streptomyces sp. FR-008_cluster-1_2	NRPS.terpene	Others	engineered	Streptomyces sp. SM17_cluster-1_20	terpene.NRPS	Others	marine	0.0571162	0.88903	0.926471	0.942884	0.907895	0.0768247	0.0317768	72	14	terpene.NRPS - terpene.NRPS	terpene.NRPS
Streptomyces sp. Z022_cluster-1_5	NRPS.bacteriocin	Others	soil	Streptomyces hygroscopicus jinggangensis TL01_cluster-1_34	NRPS.bacteriocin	Others	engineered	0.185913	0.662737	0.722222	0.814087	0.44898	0.21845	0.170621	47	25	bacteriocin.NRPS - bacteriocin.NRPS	bacteriocin.NRPS
Streptomyces globisporus TFH56_cluster-1_24	NRPS	NRPS	plant-associated	Streptomyces bacillaris ATCC 15855_cluster-1_28	transAT-PKS.PKS-like.NRPS.T1PKS	PKS-NRP_Hybrids	soil	0.23468	0.585715	0.645833	0.76532	0.542373	0.263375	0.172986	43	5	NRPS - transAT-PKS.PKS-like.NRPS.T1PKS
Streptomyces sp. FR-008_cluster-1_13	NRPS	NRPS	engineered	Streptomyces koyangensis VK-A60T_cluster-1_15	NRPS	NRPS	soil	0.213219	0.619024	0.625	0.786781	0.517241	0.345505	0.06991	26	6	NRPS - NRPS	NRPS
Streptomyces hygroscopicus jinggangensis TL01_cluster-1_14	terpene.NRPS.lanthipeptide	Others	engineered	Streptomyces hygroscopicus limoneus KCTC 1717_cluster-1_1	terpene.NRPS.lanthipeptide	Others	soil	0.0307278	0.939489	0.947368	0.969272	0.877551	0.0342058	0.0281193	54	18	terpene.lanthipeptide.NRPS - terpene.lanthipeptide.NRPS	terpene.lanthipeptide.NRPS
Streptomyces sp. 11-1-2_cluster-1_42	T1PKS.NRPS-like	PKS-NRP_Hybrids	plant-associated	Streptomyces violaceusniger Tu 4113_cluster-1_31	T1PKS.NRPS-like	PKS-NRP_Hybrids	soil	0.0837039	0.839599	0.74	0.916296	0.639344	0.130183	0.0240552	77	15	NRPS-like.T1PKS - NRPS-like.T1PKS	NRPS-like.T1PKS
Streptomyces albulus NK660_cluster-1_5	NRPS-like	NRPS	soil	Streptomyces albulus CK-15_cluster-1_5	NRPS-like	NRPS	soil	0.126722	0.762615	0.944444	0.873278	0.846154	0.139394	0	40	1	NRPS-like - NRPS-like	NRPS-like
Streptomyces albus ZD11_cluster-1_21	NRPS	NRPS	soil	Streptomyces albus BK3-25_cluster-1_21	NRPS	NRPS	soil	0.000441947	0.999116	1	0.999558	1	0.000855685	0	47	11	NRPS - NRPS	NRPS
Streptomyces sp. Tue6075_cluster-1_27	NRPS	NRPS	soil	Streptomyces violaceoruber S21_cluster-1_4	NRPS	NRPS	marine	0.223966	0.602229	0.849315	0.776034	0.707071	0.209446	0.246471	93	15	NRPS - NRPS	NRPS
Streptomyces ambofaciens DSM 40697_cluster-1_22	terpene.NRPS	Others	soil	Streptomyces parvulus 2297_cluster-1_20	NRPS	NRPS	soil	0.238995	0.579129	0.488372	0.761005	0.44	0.25005	0.226755	31	7	NRPS - terpene.NRPS
Streptomyces violaceusniger Tu 4113_cluster-1_26	NRPS-like	NRPS	soil	Streptomyces hygroscopicus XM201_cluster-1_10	NRPS	NRPS	soil	0.209584	0.624757	0.75	0.790416	0.660714	0.110344	0.755405	44	2	NRPS - NRPS-like
Streptomyces sp. S063_cluster-1_15	NRPS.T1PKS.T2PKS	PKS-NRP_Hybrids	marine	Streptomyces globisporus TFH56_cluster-1_12	NRPS.T1PKS	PKS-NRP_Hybrids	plant-associated	0.0839592	0.839131	0.960784	0.916041	0.943396	0.0900187	0.0691133	49	5	NRPS.T1PKS - T2PKS.NRPS.T1PKS
Streptomyces hygroscopicus XM201_cluster-1_47	NRPS.T1PKS	PKS-NRP_Hybrids	soil	Streptomyces lincolnensis LC-G_cluster-1_25	NRPS	NRPS	missing	0.194211	0.649297	0.3	0.805789	0.340426	0.201047	0.189572	19	7	NRPS - NRPS.T1PKS
Streptomyces hygroscopicus jinggangensis TL01_cluster-1_4	NRPS	NRPS	engineered	Streptomyces hygroscopicus limoneus KCTC 1717_cluster-2_5	NRPS	NRPS	soil	0.124602	0.766321	0.975	0.875398	0.979167	0.0610568	0.2088	53	10	NRPS - NRPS	NRPS
Streptomyces lividans TK24_cluster-1_2	NRPS.terpene.T3PKS	Others	soil	Streptomyces sp. Sv. ACTE SirexAA-E_cluster-1_5	NRPS	NRPS	insect-associated	0.26938	0.533805	0.542857	0.73062	0.5	0.331131	0.192192	35	7	NRPS - terpene.NRPS.T3PKS
Streptomyces fradiae NKZ-259_cluster-1_6	NRPS.T1PKS.indole.transAT-PKS-like	Others	soil	Streptomyces albulus NK660_cluster-1_10	NRPS.T1PKS.transAT-PKS-like	PKS-NRP_Hybrids	soil	0.206163	0.630178	0.314286	0.793837	0.292683	0.30699	0.155749	12	6	indole.T1PKS.NRPS.transAT-PKS-like - transAT-PKS-like.NRPS.T1PKS
Streptomyces autolyticus CGMCC0516_cluster-1_16	T1PKS.NRPS-like	PKS-NRP_Hybrids	soil	Streptomyces sp. M56_cluster-1_32	T1PKS.NRPS-like	PKS-NRP_Hybrids	insect-associated	0.0271949	0.94635	0.976744	0.972805	0.928571	0.0452894	0.00564109	81	17	NRPS-like.T1PKS - NRPS-like.T1PKS	NRPS-like.T1PKS
Streptomyces autolyticus CGMCC0516_cluster-1_32	ladderane.NRPS.arylpolyene.aminocoumarin	Others	soil	Streptomyces malaysiensis DSM 4137_cluster-1_26	ladderane.NRPS.arylpolyene.aminocoumarin	Others	soil	0.0193279	0.961718	1	0.980672	1	0.023731	0.016217	65	23	ladderane.arylpolyene.aminocoumarin.NRPS - ladderane.arylpolyene.aminocoumarin.NRPS	ladderane.arylpolyene.aminocoumarin.NRPS
Streptomyces sp. GGCR-6_cluster-1_6	NRPS.T1PKS.NRPS-like	PKS-NRP_Hybrids	plant-associated	Streptomyces malaysiensis DSM 4137_cluster-1_41	NRPS	NRPS	soil	0.222531	0.604457	0.285714	0.777469	0.347826	0.247238	0.204884	20	7	NRPS - NRPS-like.NRPS.T1PKS
Streptomyces collinus Tu 365_cluster-1_18	ladderane.NRPS	Others	soil	Streptomyces sp. Tu6071_cluster-1_17	ladderane.NRPS	Others	soil	0.258184	0.550292	0.8	0.741817	0.8	0.266046	0.251215	39	11	ladderane.NRPS - ladderane.NRPS	ladderane.NRPS
Streptomyces albulus NK660_cluster-1_4	NRPS.T1PKS	PKS-NRP_Hybrids	soil	Streptomyces albulus CK-15_cluster-1_4	NRPS.T1PKS	PKS-NRP_Hybrids	soil	0.00796961	0.984124	1	0.99203	1	0.0037568	0.017624	55	6	NRPS.T1PKS - NRPS.T1PKS	NRPS.T1PKS
Streptomyces lividans TK24_cluster-1_17	NRPS	NRPS	soil	Streptomyces coelicolor A3(2)_cluster-1_10	NRPS	NRPS	soil	0.017297	0.965705	0.975	0.982703	0.977778	0.0209266	0.0153142	59	27	NRPS - NRPS	NRPS
Streptomyces lincolnensis NRRL 2936_cluster-1_6	NRPS	NRPS	soil	Streptomyces lincolnensis LC-G_cluster-1_6	NRPS	NRPS	missing	0	1	1	1	1	0	0	44	8	NRPS - NRPS	NRPS
Streptomyces albus ZD11_cluster-1_34	betalactone.NRPS.T1PKS	Others	soil	Streptomyces albus DSM 41398_cluster-1_34	betalactone.NRPS.T1PKS	Others	soil	0.0355534	0.930157	1	0.964447	0.991228	0.00806328	0.0713479	125	24	betalactone.NRPS.T1PKS - betalactone.NRPS.T1PKS	betalactone.NRPS.T1PKS
Streptomyces autolyticus CGMCC0516_cluster-1_11	NRPS.T1PKS	PKS-NRP_Hybrids	soil	Streptomyces violaceusniger Tu 4113_cluster-1_28	NRPS.lanthipeptide.T1PKS	Others	soil	0.190858	0.654711	0.57377	0.809142	0.430233	0.284667	0.105327	124	34	NRPS.T1PKS - lanthipeptide.NRPS.T1PKS
Streptomyces sp. 11-1-2_cluster-1_11	T1PKS.NRPS-like	PKS-NRP_Hybrids	plant-associated	Streptomyces hygroscopicus XM201_cluster-1_12	T1PKS.NRPS-like	PKS-NRP_Hybrids	soil	0.0226431	0.955227	0.988235	0.977357	0.953271	0.032404	0.00979594	179	34	NRPS-like.T1PKS - NRPS-like.T1PKS	NRPS-like.T1PKS
Streptomyces sp. 769_cluster-1_39	terpene.T1PKS.NRPS-like	Others	soil	Streptomyces albulus CK-15_cluster-1_11	T1PKS.NRPS-like	PKS-NRP_Hybrids	soil	0.204755	0.632414	0.694444	0.795245	0.591837	0.264818	0.151941	102	29	NRPS-like.T1PKS - terpene.NRPS-like.T1PKS
Streptomyces hygroscopicus XM201_cluster-1_47	NRPS.T1PKS	PKS-NRP_Hybrids	soil	Streptomyces coelicolor A3(2)_cluster-1_4	NRPS	NRPS	soil	0.269305	0.533915	0.307692	0.730695	0.347826	0.272747	0.266724	21	7	NRPS - NRPS.T1PKS
Streptomyces clavuligerus F1D-5_cluster-1_13	NRPS.T1PKS	PKS-NRP_Hybrids	soil	Streptomyces clavuligerus ATCC 27064_cluster-1_12	NRPS.T1PKS	PKS-NRP_Hybrids	soil	8.09e-05	0.999838	1	0.999919	1	0.00011976	0	50	6	NRPS.T1PKS - NRPS.T1PKS	NRPS.T1PKS
Streptomyces sp. DUT11_cluster-1_4	transAT-PKS.PKS-like.NRPS.T1PKS	PKS-NRP_Hybrids	marine	Streptomyces bacillaris ATCC 15855_cluster-1_28	transAT-PKS.PKS-like.NRPS.T1PKS	PKS-NRP_Hybrids	soil	0.237979	0.580677	0.807229	0.762021	0.658333	0.226376	0.252481	110	22	T1PKS.transAT-PKS.NRPS.PKS-like - transAT-PKS.PKS-like.NRPS.T1PKS
Streptomyces sp. PAMC26508_cluster-1_19	NRPS	NRPS	lichen-associated	Streptomyces pratensis ATCC 33331_cluster-1_9	NRPS	NRPS	soil	0.0408996	0.919874	0.911765	0.9591	0.864865	0.0752555	0.0124899	43	13	NRPS - NRPS	NRPS
Streptomyces sp. GGCR-6_cluster-1_6	NRPS.T1PKS.NRPS-like	PKS-NRP_Hybrids	plant-associated	Streptomyces sp. Sv. ACTE SirexAA-E_cluster-1_4	NRPS	NRPS	insect-associated	0.242987	0.573069	0.255319	0.757013	0.307692	0.264418	0.227679	20	7	NRPS - NRPS-like.NRPS.T1PKS
Streptomyces sp. Tue6075_cluster-1_1	NRPS.T1PKS	PKS-NRP_Hybrids	soil	Streptomyces sp. S063_cluster-1_26	NRPS	NRPS	marine	0.168951	0.690643	0.928571	0.831049	0.833333	0.170297	0.166595	42	6	NRPS - NRPS.T1PKS
Streptomyces griseus griseus NBRC 13350_cluster-1_18	NRPS.T1PKS	PKS-NRP_Hybrids	soil	Streptomyces sp. S063_cluster-1_15	NRPS.T1PKS.T2PKS	PKS-NRP_Hybrids	marine	0.136301	0.745975	0.941176	0.863699	0.888889	0.127729	0.157303	49	5	NRPS.T1PKS - T2PKS.NRPS.T1PKS
Streptomyces sp. CLI2509_cluster-1_9	NRPS	NRPS	fungus-associated	Streptomyces sp. Tu6071_cluster-1_9	NRPS	NRPS	soil	0.0392667	0.923008	0.942857	0.960733	0.933333	0.0606149	0.0148053	55	12	NRPS - NRPS	NRPS
Streptomyces ambofaciens ATCC 23877_cluster-1_22	NRPS	NRPS	soil	Streptomyces qaidamensis S10_cluster-1_23	NRPS	NRPS	soil	0.247597	0.566111	0.40625	0.752403	0.410256	0.255228	0.241601	22	7	NRPS - NRPS	NRPS
Streptomyces griseorubiginosus 3E-1_cluster-1_20	NRPS-like	NRPS	plant-associated	Streptomyces sp. CdTB01_cluster-1_26	NRPS-like	NRPS	soil	0.244249	0.571159	0.666667	0.755751	0.446429	0.259209	0.0909091	41	1	NRPS-like - NRPS-like	NRPS-like
Streptomyces fradiae NKZ-259_cluster-1_6	NRPS.T1PKS.indole.transAT-PKS-like	Others	soil	Streptomyces albulus CK-15_cluster-1_10	NRPS.T1PKS.transAT-PKS-like	PKS-NRP_Hybrids	soil	0.206954	0.628922	0.305556	0.793046	0.285714	0.307239	0.156812	12	6	indole.T1PKS.NRPS.transAT-PKS-like - transAT-PKS-like.NRPS.T1PKS
Streptomyces coelicolor A3(2)_cluster-1_20	NRPS	NRPS	soil	Streptomyces sp. CB09001_cluster-1_17	ladderane.NRPS.arylpolyene	Others	soil	0.297392	0.493658	0.631579	0.702608	0.590909	0.388513	0.0411146	45	4	NRPS - ladderane.arylpolyene.NRPS
Streptomyces griseus griseus NBRC 13350_cluster-1_8	NRPS.T1PKS	PKS-NRP_Hybrids	soil	Streptomyces globisporus TFH56_cluster-1_4	NRPS.bacteriocin.T1PKS	Others	plant-associated	0.177186	0.677022	0.862745	0.822814	0.789474	0.209638	0.073745	51	4	NRPS.T1PKS - bacteriocin.NRPS.T1PKS
Streptomyces clavuligerus F1D-5_cluster-2_7	terpene.NRPS.amglyccycl.T1PKS	Others	soil	Streptomyces clavuligerus F613-1_cluster-2_3	terpene.NRPS.amglyccycl.T1PKS	Others	soil	0.00030379	0.999393	1	0.999696	1	0.000383472	0	61	4	terpene.amglyccycl.NRPS.T1PKS - terpene.amglyccycl.NRPS.T1PKS	terpene.amglyccycl.NRPS.T1PKS
Streptomyces fradiae NKZ-259_cluster-1_2	transAT-PKS.NRPS	PKS-NRP_Hybrids	soil	Streptomyces alfalfae ACCC40021_cluster-1_4	transAT-PKS.NRPS	PKS-NRP_Hybrids	rhizosphere	0	1	1	1	1	0	0	93	30	transAT-PKS.NRPS - transAT-PKS.NRPS	transAT-PKS.NRPS
Streptomyces hygroscopicus jinggangensis 5008_cluster-1_34	NRPS.bacteriocin	Others	soil	Streptomyces collinus Tu 365_cluster-1_29	NRPS.bacteriocin	Others	soil	0.264042	0.541634	0.7	0.735958	0.48	0.274232	0.258743	52	25	bacteriocin.NRPS - bacteriocin.NRPS	bacteriocin.NRPS
Streptomyces albus ZD11_cluster-1_3	butyrolactone.NRPS.T1PKS	Others	soil	Streptomyces albus DSM 41398_cluster-1_3	butyrolactone.NRPS.T1PKS	Others	soil	0.000901369	0.998198	0.981481	0.999099	0.955882	0.00129276	0.000507099	137	34	T1PKS.NRPS.butyrolactone - T1PKS.NRPS.butyrolactone	T1PKS.NRPS.butyrolactone
Streptomyces sp. CC0208_cluster-1_19	NRPS-like	NRPS	marine	Streptomyces lincolnensis NRRL 2936_cluster-1_9	NRPS-like	NRPS	soil	0.215305	0.615746	0.780488	0.784695	0.666667	0.22593	0.111717	39	1	NRPS-like - NRPS-like	NRPS-like
Streptomyces sp. PAMC26508_cluster-1_27	NRPS	NRPS	lichen-associated	Streptomyces qaidamensis S10_cluster-1_23	NRPS	NRPS	soil	0.280607	0.517526	0.354839	0.719393	0.405405	0.331869	0.24216	21	7	NRPS - NRPS	NRPS
Streptomyces parvulus 2297_cluster-1_20	NRPS	NRPS	soil	Streptomyces coelicolor A3(2)_cluster-1_4	NRPS	NRPS	soil	0.284099	0.512514	0.475	0.715901	0.428571	0.336823	0.22196	33	7	NRPS - NRPS	NRPS
Streptomyces lividans TK24_cluster-1_23	NRPS	NRPS	soil	Streptomyces lincolnensis NRRL 2936_cluster-1_25	NRPS	NRPS	soil	0.211879	0.621135	0.325	0.788121	0.361702	0.153829	0.25127	19	7	NRPS - NRPS	NRPS
Streptomyces albidoflavus J1074_cluster-1_22	NRPS.T1PKS.lanthipeptide.NRPS-like	Others	soil	Streptomyces koyangensis VK-A60T_cluster-1_21	NRPS.T1PKS.NRPS-like	PKS-NRP_Hybrids	soil	0.0657697	0.872786	0.8	0.93423	0.777778	0.109812	0.0228065	199	51	NRPS-like.NRPS.T1PKS - lanthipeptide.NRPS-like.NRPS.T1PKS
Streptomyces fradiae NKZ-259_cluster-1_20	ladderane.NRPS	Others	soil	Streptomyces alfalfae ACCC40021_cluster-1_21	ladderane.NRPS	Others	rhizosphere	0	1	1	1	1	0	0	63	17	ladderane.NRPS - ladderane.NRPS	ladderane.NRPS
Streptomyces griseus griseus NBRC 13350_cluster-1_35	NRPS.T1PKS.transAT-PKS.PKS-like.NRPS-like	PKS-NRP_Hybrids	soil	Streptomyces bacillaris ATCC 15855_cluster-1_28	transAT-PKS.PKS-like.NRPS.T1PKS	PKS-NRP_Hybrids	soil	0.26426	0.541314	0.65	0.73574	0.555556	0.297347	0.237081	46	14	NRPS-like.T1PKS.PKS-like.transAT-PKS.NRPS - transAT-PKS.PKS-like.NRPS.T1PKS
Streptomyces sp. Z022_cluster-1_20	NRPS	NRPS	soil	Streptomyces hygroscopicus jinggangensis TL01_cluster-1_23	NRPS	NRPS	engineered	0.296276	0.495228	0.58	0.703724	0.403509	0.319722	0.184904	38	2	NRPS - NRPS	NRPS
Streptomyces sp. KPB2_cluster-1_1	NRPS	NRPS	plant-associated	Streptomyces coelicolor A3(2)_cluster-1_4	NRPS	NRPS	soil	0.201043	0.638333	0.717949	0.798957	0.591837	0.193156	0.211746	38	7	NRPS - NRPS	NRPS
Streptomyces sp. S8_cluster-1_9	NRPS	NRPS	soil	Streptomyces bacillaris ATCC 15855_cluster-1_10	NRPS	NRPS	soil	0.237554	0.581324	0.779661	0.762446	0.680556	0.25782	0.19639	65	8	NRPS - NRPS	NRPS
Streptomyces globisporus C-1027_cluster-1_13	NRPS	NRPS	soil	Streptomyces bacillaris ATCC 15855_cluster-1_18	NRPS	NRPS	soil	0.244421	0.5709	0.723404	0.755579	0.607143	0.249178	0.238739	43	9	NRPS - NRPS	NRPS
Streptomyces sp. 11-1-2_cluster-1_28	NRPS-like	NRPS	plant-associated	Streptomyces violaceusniger Tu 4113_cluster-1_3	NRPS-like	NRPS	soil	0.25629	0.553105	0.767442	0.74371	0.625	0.274447	0.0565553	44	1	NRPS-like - NRPS-like	NRPS-like
Streptomyces sp. 11-1-2_cluster-1_7	NRPS	NRPS	plant-associated	Streptomyces hygroscopicus XM201_cluster-1_8	NRPS	NRPS	soil	0.0185892	0.963167	1	0.981411	1	0.0149423	0.0206315	56	25	NRPS - NRPS	NRPS
Streptomyces tirandamycinicus HNM0039_cluster-1_30	butyrolactone.NRPS.T1PKS	Others	marine	Streptomyces spongiicola HNM0071_cluster-1_27	butyrolactone.NRPS.T1PKS	Others	marine	0.166537	0.69466	0.421053	0.833463	0.353846	0.193446	0.0689925	29	2	T1PKS.NRPS.butyrolactone - butyrolactone.NRPS.T1PKS
Streptomyces autolyticus CGMCC0516_cluster-1_13	betalactone.T1PKS.NRPS-like	Others	soil	Streptomyces sp. M56_cluster-1_35	betalactone.T1PKS.NRPS-like	Others	insect-associated	0.0452979	0.911456	0.966667	0.954702	0.943662	0.0692952	0.00630223	104	16	betalactone.NRPS-like.T1PKS - betalactone.NRPS-like.T1PKS	betalactone.NRPS-like.T1PKS
Streptomyces lydicus 103_cluster-1_6	terpene.NRPS.T1PKS	Others	soil	Streptomyces lydicus GS93/23_cluster-1_8	terpene.NRPS.T1PKS	Others	soil	0.0930429	0.822571	0.869565	0.906957	0.75	0.130086	0.0433277	102	19	terpene.NRPS.T1PKS - terpene.NRPS.T1PKS	terpene.NRPS.T1PKS
Streptomyces albus DSM 41398_cluster-1_27	hglE-KS.betalactone.T2PKS.NRPS-like	Others	soil	Streptomyces albus BK3-25_cluster-1_27	hglE-KS.betalactone.T2PKS.NRPS-like	Others	soil	0	1	1	1	1	0	0	95	10	hglE-KS.T2PKS.betalactone.NRPS-like - hglE-KS.T2PKS.betalactone.NRPS-like	hglE-KS.T2PKS.betalactone.NRPS-like
Streptomyces fulvissimus DSM 40593_cluster-1_30	NRPS.T1PKS	PKS-NRP_Hybrids	missing	Streptomyces sp. CFMR 7_cluster-1_7	NRPS.bacteriocin.T1PKS	Others	plant-associated	0.215089	0.616086	0.811321	0.784911	0.721311	0.256374	0.0731695	55	4	NRPS.T1PKS - bacteriocin.NRPS.T1PKS
Streptomyces fulvissimus DSM 40593_cluster-1_14	NRPS-like	NRPS	missing	Streptomyces sp. CFMR 7_cluster-1_28	NRPS-like	NRPS	plant-associated	0.265752	0.53912	0.852941	0.734248	0.692308	0.269863	0.227723	37	1	NRPS-like - NRPS-like	NRPS-like
Streptomyces ambofaciens ATCC 23877_cluster-1_2	NRPS.terpene.T1PKS	Others	soil	Streptomyces ambofaciens DSM 40697_cluster-1_3	NRPS.terpene.T1PKS	Others	soil	0.0418799	0.917994	0.944444	0.95812	0.878788	0.0590928	0.0074541	64	8	terpene.NRPS.T1PKS - terpene.NRPS.T1PKS	terpene.NRPS.T1PKS
Streptomyces lividans TK24_cluster-1_2	NRPS.terpene.T3PKS	Others	soil	Streptomyces sp. CB09001_cluster-1_21	T3PKS.NRPS	PKS-NRP_Hybrids	soil	0.212601	0.619997	0.642857	0.787399	0.56383	0.229007	0.184301	69	10	NRPS.T3PKS - terpene.NRPS.T3PKS
Streptomyces sp. 11-1-2_cluster-1_24	NRPS	NRPS	plant-associated	Streptomyces violaceusniger Tu 4113_cluster-1_40	NRPS	NRPS	soil	0.188683	0.658236	0.767442	0.811317	0.6	0.214504	0.0563484	41	2	NRPS - NRPS	NRPS
Streptomyces globisporus TFH56_cluster-1_24	NRPS	NRPS	plant-associated	Streptomyces lincolnensis LC-G_cluster-1_25	NRPS	NRPS	missing	0.251913	0.559634	0.25	0.748087	0.297872	0.274036	0.237691	18	7	NRPS - NRPS	NRPS
Streptomyces sp. CFMR 7_cluster-1_1	LAP.NRPS.T1PKS.thiopeptide	Others	plant-associated	Streptomyces sp. S8_cluster-1_1	LAP.NRPS.T1PKS.thiopeptide	Others	soil	0.176729	0.677775	0.8125	0.823271	0.756757	0.246112	0.10239	30	7	LAP.thiopeptide.NRPS.T1PKS - LAP.thiopeptide.NRPS.T1PKS	LAP.thiopeptide.NRPS.T1PKS
Streptomyces lincolnensis NRRL 2936_cluster-1_22	NRPS-like	NRPS	soil	Streptomyces lincolnensis LC-G_cluster-1_8	NRPS-like	NRPS	missing	0	1	1	1	1	0	0	40	1	NRPS-like - NRPS-like	NRPS-like
Streptomyces olivaceus KLBMP 5084_cluster-1_29	NRPS.terpene	Others	plant-associated	Streptomyces sp. Sv. ACTE SirexAA-E_cluster-1_5	NRPS	NRPS	insect-associated	0.240118	0.57742	0.6875	0.759881	0.651163	0.245658	0.233194	35	7	NRPS - terpene.NRPS
Streptomyces griseus griseus NBRC 13350_cluster-1_34	NRPS	NRPS	soil	Streptomyces globisporus TFH56_cluster-1_24	NRPS	NRPS	plant-associated	0.192051	0.652781	0.75	0.807949	0.638554	0.195246	0.186926	77	12	NRPS - NRPS	NRPS
Streptomyces sp. Z022_cluster-1_20	NRPS	NRPS	soil	Streptomyces hygroscopicus limoneus KCTC 1717_cluster-1_11	NRPS	NRPS	soil	0.290154	0.503881	0.58	0.709846	0.403509	0.312047	0.186161	38	2	NRPS - NRPS	NRPS
Streptomyces tirandamycinicus HNM0039_cluster-1_24	PKS-like.oligosaccharide.NRPS.T2PKS	Others	marine	Streptomyces sp. Go-475_cluster-1_20	PKS-like.oligosaccharide.NRPS.T2PKS	Others	soil	0.192376	0.652256	0.606557	0.807624	0.561644	0.226733	0.0850099	50	4	oligosaccharide.T2PKS.NRPS.PKS-like - oligosaccharide.T2PKS.NRPS.PKS-like	oligosaccharide.T2PKS.NRPS.PKS-like
Streptomyces sp. endophyte_N2_cluster-1_6	NRPS.ectoine	Others	plant-associated	Streptomyces atratus SCSIO_ZH16_cluster-1_4	NRPS-like	NRPS	marine	0.287995	0.506951	0.212121	0.712005	0.205882	0.296203	0.273632	7	1	NRPS-like - ectoine.NRPS
Streptomyces lincolnensis NRRL 2936_cluster-1_25	NRPS	NRPS	soil	Streptomyces alfalfae ACCC40021_cluster-1_16	NRPS	NRPS	rhizosphere	0.263574	0.542324	0.361111	0.736426	0.414634	0.310206	0.225268	23	7	NRPS - NRPS	NRPS
Streptomyces collinus Tu 365_cluster-1_29	NRPS.bacteriocin	Others	soil	Streptomyces hygroscopicus limoneus KCTC 1717_cluster-1_22	NRPS.bacteriocin	Others	soil	0.278483	0.520586	0.707317	0.721517	0.490196	0.310603	0.260496	56	25	bacteriocin.NRPS - bacteriocin.NRPS	bacteriocin.NRPS
Streptomyces fungicidicus TXX3120_cluster-1_2	NRPS.T1PKS	PKS-NRP_Hybrids	mammal-associated	Streptomyces hygroscopicus jinggangensis TL01_cluster-1_11	NRPS.T1PKS	PKS-NRP_Hybrids	engineered	0.236091	0.583557	0.518519	0.763909	0.516129	0.281518	0.190664	32	8	NRPS.T1PKS - NRPS.T1PKS	NRPS.T1PKS
Streptomyces hygroscopicus jinggangensis 5008_cluster-1_24	ladderane.NRPS	Others	soil	Streptomyces hygroscopicus limoneus KCTC 1717_cluster-1_12	ladderane.NRPS	Others	soil	0.128816	0.758961	1	0.871184	1	0.043652	0.203961	60	17	ladderane.NRPS - ladderane.NRPS	ladderane.NRPS
Streptomyces sp. FR-008_cluster-1_13	NRPS	NRPS	engineered	Streptomyces albidoflavus SM254_cluster-1_13	NRPS	NRPS	soil	0.0733435	0.858692	0.941176	0.926657	0.833333	0.106128	0.00777381	48	6	NRPS - NRPS	NRPS
Streptomyces fradiae NKZ-259_cluster-1_32	NRPS.bacteriocin	Others	soil	Streptomyces alfalfae ACCC40021_cluster-1_33	NRPS.bacteriocin	Others	rhizosphere	5.78e-05	0.999884	1	0.999942	1	0	9.07e-05	57	25	bacteriocin.NRPS - bacteriocin.NRPS	bacteriocin.NRPS
Streptomyces sp. Tue6075_cluster-1_16	NRPS.T1PKS	PKS-NRP_Hybrids	soil	Streptomyces globisporus TFH56_cluster-1_12	NRPS.T1PKS	PKS-NRP_Hybrids	plant-associated	0.0811597	0.844267	0.941176	0.91884	0.90566	0.0838268	0.0747587	48	5	NRPS.T1PKS - NRPS.T1PKS	NRPS.T1PKS
Streptomyces pactum ACT 12_cluster-1_27	T1PKS.indole.NRPS-like	Others	soil	Streptomyces sp. SM17_cluster-1_1	NRPS.T1PKS.lanthipeptide.NRPS-like	Others	marine	0.160755	0.704332	0.574468	0.839245	0.559322	0.248224	0.090068	139	43	NRPS-like.indole.T1PKS - lanthipeptide.NRPS-like.NRPS.T1PKS
Streptomyces malaysiensis DSM 4137_cluster-1_26	ladderane.NRPS.arylpolyene.aminocoumarin	Others	soil	Streptomyces sp. M56_cluster-1_19	ladderane.NRPS.arylpolyene.aminocoumarin	Others	insect-associated	0.0456708	0.910744	0.893617	0.954329	0.847458	0.0866009	0.0167528	65	23	ladderane.arylpolyene.aminocoumarin.NRPS - ladderane.arylpolyene.aminocoumarin.NRPS	ladderane.arylpolyene.aminocoumarin.NRPS
Streptomyces sp. CFMR 7_cluster-1_28	NRPS-like	NRPS	plant-associated	Streptomyces sp. S8_cluster-1_21	NRPS-like	NRPS	soil	0.0944171	0.82008	0.75	0.905583	0.666667	0.0927794	0.1067	30	1	NRPS-like - NRPS-like	NRPS-like
Streptomyces albulus NK660_cluster-1_35	terpene.T1PKS.NRPS-like	Others	soil	Streptomyces albulus CK-15_cluster-1_34	terpene.T1PKS.NRPS-like	Others	soil	0.0293589	0.942144	0.954545	0.970641	0.857143	0.053565	0.00348857	171	40	terpene.NRPS-like.T1PKS - terpene.NRPS-like.T1PKS	terpene.NRPS-like.T1PKS
Streptomyces sp. TN58_cluster-1_22	LAP.NRPS.terpene.thiopeptide	Others	soil	Streptomyces sp. M56_cluster-1_5	NRPS	NRPS	insect-associated	0.229284	0.594003	0.341463	0.770716	0.4	0.175277	0.26786	20	7	NRPS - terpene.LAP.thiopeptide.NRPS
Streptomyces sp. Sv. ACTE SirexAA-E_cluster-1_4	NRPS	NRPS	insect-associated	Streptomyces bacillaris ATCC 15855_cluster-1_27	melanin.NRPS	Others	soil	0.241661	0.575079	0.263158	0.75834	0.291667	0.23169	0.247714	17	7	NRPS - melanin.NRPS
Streptomyces sp. WAC 01438_cluster-1_4	terpene.NRPS	Others	soil	Streptomyces olivoreticuli olivoreticuli ATCC 31159_cluster-1_33	bacteriocin.terpene.NRPS-like	Others	soil	0.219047	0.609887	0.666667	0.780953	0.625	0.23849	0.16801	21	2	terpene.NRPS - terpene.bacteriocin.NRPS-like
Streptomyces parvulus 2297_cluster-1_20	NRPS	NRPS	soil	Streptomyces alfalfae ACCC40021_cluster-1_16	NRPS	NRPS	rhizosphere	0.296522	0.494881	0.342105	0.703478	0.333333	0.313373	0.282681	23	7	NRPS - NRPS	NRPS
Streptomyces sp. 11-1-2_cluster-1_47	NRPS.T1PKS	PKS-NRP_Hybrids	plant-associated	Streptomyces lincolnensis LC-G_cluster-1_25	NRPS	NRPS	missing	0.195403	0.647376	0.3	0.804597	0.340426	0.207066	0.18749	19	7	NRPS - NRPS.T1PKS
Streptomyces griseoviridis F1-27_cluster-1_21	NRPS-like	NRPS	soil	Streptomyces lincolnensis NRRL 2936_cluster-1_9	NRPS-like	NRPS	soil	0.179662	0.672955	0.864865	0.820338	0.651163	0.180735	0.17027	35	1	NRPS-like - NRPS-like	NRPS-like
Streptomyces clavuligerus F1D-5_cluster-1_5	NRPS	NRPS	soil	Streptomyces clavuligerus F613-1_cluster-1_5	NRPS	NRPS	soil	0	1	1	1	1	0	0	46	9	NRPS - NRPS	NRPS
Streptomyces sp. GGCR-6_cluster-1_6	NRPS.T1PKS.NRPS-like	PKS-NRP_Hybrids	plant-associated	Streptomyces olivaceus KLBMP 5084_cluster-1_33	NRPS	NRPS	plant-associated	0.26803	0.53578	0.307692	0.73197	0.347826	0.288463	0.252706	21	7	NRPS - NRPS-like.NRPS.T1PKS
Streptomyces fulvissimus DSM 40593_cluster-1_6	transAT-PKS.PKS-like.NRPS.T1PKS	PKS-NRP_Hybrids	missing	Streptomyces sp. S8_cluster-1_30	transAT-PKS.PKS-like.NRPS.T1PKS	PKS-NRP_Hybrids	soil	0.261729	0.545044	0.326923	0.738271	0.353846	0.461184	0.0830503	43	12	T1PKS.transAT-PKS.NRPS.PKS-like - transAT-PKS.PKS-like.NRPS.T1PKS
Streptomyces sp. SAT1_cluster-1_26	terpene.NRPS.bacteriocin	Others	plant-associated	Streptomyces coelicolor A3(2)_cluster-1_4	NRPS	NRPS	soil	0.268746	0.534733	0.333333	0.731254	0.369565	0.259872	0.275402	21	7	NRPS - terpene.bacteriocin.NRPS
Streptomyces ambofaciens DSM 40697_cluster-1_22	terpene.NRPS	Others	soil	Streptomyces coelicolor A3(2)_cluster-1_4	NRPS	NRPS	soil	0.222413	0.604642	0.55	0.777587	0.489796	0.205227	0.240826	30	7	NRPS - terpene.NRPS
Streptomyces hygroscopicus XM201_cluster-1_34	NRPS-like	NRPS	soil	Streptomyces sp. M56_cluster-1_21	NRPS-like	NRPS	insect-associated	0.149618	0.723149	0.93617	0.850382	0.843137	0.150791	0.13555	48	1	NRPS-like - NRPS-like	NRPS-like
Streptomyces sp. WAC 06738_cluster-1_21	NRPS	NRPS	soil	Streptomyces sp. CNQ-509_cluster-1_28	NRPS	NRPS	marine	0.163139	0.700337	0.730769	0.836861	0.622951	0.0920343	0.330234	47	5	NRPS - NRPS	NRPS
Streptomyces globisporus C-1027_cluster-1_7	NRPS.terpene	Others	soil	Streptomyces sampsonii KJ40_cluster-1_20	NRPS	NRPS	rhizosphere	0.284498	0.511943	0.422222	0.715502	0.408163	0.330112	0.193271	24	3	NRPS - terpene.NRPS
Streptomyces globisporus C-1027_cluster-1_16	NRPS.T1PKS	PKS-NRP_Hybrids	soil	Streptomyces sp. Tue6075_cluster-1_16	NRPS.T1PKS	PKS-NRP_Hybrids	soil	0.0600282	0.883547	0.941176	0.939972	0.90566	0.0552117	0.071347	47	5	NRPS.T1PKS - NRPS.T1PKS	NRPS.T1PKS
Streptomyces autolyticus CGMCC0516_cluster-1_11	NRPS.T1PKS	PKS-NRP_Hybrids	soil	Streptomyces malaysiensis DSM 4137_cluster-1_6	NRPS.T1PKS	PKS-NRP_Hybrids	soil	0.0499234	0.902646	0.979167	0.950077	0.924242	0.0520799	0.0479572	124	34	NRPS.T1PKS - NRPS.T1PKS	NRPS.T1PKS
Streptomyces albulus NK660_cluster-1_19	NRPS-like	NRPS	soil	Streptomyces sp. 769_cluster-1_18	NRPS-like	NRPS	soil	0.214388	0.617186	0.848485	0.785612	0.6	0.210438	0.245	31	1	NRPS-like - NRPS-like	NRPS-like
Streptomyces sp. S8_cluster-1_18	NRPS	NRPS	soil	Streptomyces bacillaris ATCC 15855_cluster-1_18	NRPS	NRPS	soil	0.157651	0.709553	0.82	0.842349	0.716667	0.204267	0.0851363	56	9	NRPS - NRPS	NRPS
Streptomyces hygroscopicus XM201_cluster-1_42	T1PKS.NRPS-like	PKS-NRP_Hybrids	soil	Streptomyces malaysiensis DSM 4137_cluster-1_8	betalactone.T1PKS.NRPS-like	Others	soil	0.21526	0.615817	0.617021	0.78474	0.625	0.328053	0.0592306	83	15	NRPS-like.T1PKS - betalactone.NRPS-like.T1PKS
Streptomyces sp. 11-1-2_cluster-1_24	NRPS	NRPS	plant-associated	Streptomyces autolyticus CGMCC0516_cluster-1_25	NRPS	NRPS	soil	0.177306	0.676826	0.853659	0.822694	0.723404	0.194699	0.088167	41	2	NRPS - NRPS	NRPS
Streptomyces griseorubiginosus 3E-1_cluster-1_20	NRPS-like	NRPS	plant-associated	Streptomyces sp. MK-45_cluster-1_9	NRPS-like	NRPS	soil	0.156006	0.712326	0.705882	0.843994	0.552632	0.167396	0.0819672	26	1	NRPS-like - NRPS-like	NRPS-like
Streptomyces sp. 11-1-2_cluster-1_47	NRPS.T1PKS	PKS-NRP_Hybrids	plant-associated	Streptomyces olivaceus KLBMP 5084_cluster-1_33	NRPS	NRPS	plant-associated	0.26306	0.543081	0.307692	0.73694	0.347826	0.286567	0.24543	21	7	NRPS - NRPS.T1PKS
Streptomyces sp. GGCR-6_cluster-1_6	NRPS.T1PKS.NRPS-like	PKS-NRP_Hybrids	plant-associated	Streptomyces lincolnensis LC-G_cluster-1_25	NRPS	NRPS	missing	0.229732	0.593313	0.3	0.770268	0.340426	0.237686	0.22405	20	7	NRPS - NRPS-like.NRPS.T1PKS
Streptomyces autolyticus CGMCC0516_cluster-1_11	NRPS.T1PKS	PKS-NRP_Hybrids	soil	Streptomyces sp. M56_cluster-1_37	NRPS.T1PKS	PKS-NRP_Hybrids	insect-associated	0.0492949	0.90384	0.959184	0.950705	0.882353	0.0521826	0.046662	124	34	NRPS.T1PKS - NRPS.T1PKS	NRPS.T1PKS
Streptomyces griseorubiginosus 3E-1_cluster-1_20	NRPS-like	NRPS	plant-associated	Streptomyces sp. GGCR-6_cluster-1_8	NRPS-like	NRPS	plant-associated	0.222463	0.604564	0.75	0.777537	0.636364	0.235937	0.0978261	37	1	NRPS-like - NRPS-like	NRPS-like
Streptomyces sp. 11-1-2_cluster-1_4	NRPS-like	NRPS	plant-associated	Streptomyces violaceusniger Tu 4113_cluster-1_21	NRPS-like	NRPS	soil	0.166073	0.695434	0.875	0.833927	0.755556	0.17538	0.0706806	41	1	NRPS-like - NRPS-like	NRPS-like
Streptomyces tirandamycinicus HNM0039_cluster-1_1	NRPS-like	NRPS	marine	Streptomyces spongiicola HNM0071_cluster-1_1	NRPS-like	NRPS	marine	0.20959	0.624748	0.241379	0.79041	0.16129	0.300536	0.107276	9	2	NRPS-like - NRPS-like	NRPS-like
Streptomyces fradiae NKZ-259_cluster-1_32	NRPS.bacteriocin	Others	soil	Streptomyces hygroscopicus limoneus KCTC 1717_cluster-1_22	NRPS.bacteriocin	Others	soil	0.201101	0.63824	0.222222	0.798899	0.225	0.263908	0.184771	26	25	bacteriocin.NRPS - bacteriocin.NRPS	bacteriocin.NRPS
Streptomyces hygroscopicus jinggangensis TL01_cluster-1_15	NRPS	NRPS	engineered	Streptomyces hygroscopicus limoneus KCTC 1717_cluster-1_2	NRPS	NRPS	soil	0.0419274	0.917903	0.926829	0.958073	0.88	0.0587832	0.0176972	46	8	NRPS - NRPS	NRPS
Streptomyces sp. 11-1-2_cluster-1_10	NRPS.T1PKS	PKS-NRP_Hybrids	plant-associated	Streptomyces hygroscopicus XM201_cluster-1_11	NRPS.T1PKS	PKS-NRP_Hybrids	soil	0.026604	0.9475	0.916667	0.973396	0.9	0.0454587	0.00960611	119	33	NRPS.T1PKS - NRPS.T1PKS	NRPS.T1PKS
Streptomyces malaysiensis DSM 4137_cluster-1_40	betalactone.T3PKS.NRPS.T1PKS	Others	soil	Streptomyces sp. M56_cluster-1_6	betalactone.NRPS.T1PKS.T3PKS	Others	insect-associated	0.0205895	0.959245	0.972222	0.979411	0.979381	0.0293377	0.0107072	122	27	T1PKS.betalactone.NRPS.T3PKS - T3PKS.betalactone.NRPS.T1PKS
Streptomyces albus DSM 41398_cluster-1_7	T1PKS.NRPS-like	PKS-NRP_Hybrids	soil	Streptomyces albus BK3-25_cluster-1_7	T1PKS.NRPS-like	PKS-NRP_Hybrids	soil	0	1	1	1	1	0	0	107	23	NRPS-like.T1PKS - NRPS-like.T1PKS	NRPS-like.T1PKS
Streptomyces sp. S8_cluster-1_6	NRPS.bacteriocin.T1PKS	Others	soil	Streptomyces bacillaris ATCC 15855_cluster-1_5	NRPS.bacteriocin.T1PKS	Others	soil	0.0583228	0.886756	0.910714	0.941677	0.822581	0.0669771	0.0296554	53	4	bacteriocin.NRPS.T1PKS - bacteriocin.NRPS.T1PKS	bacteriocin.NRPS.T1PKS
Streptomyces albus DSM 41398_cluster-1_2	NRPS	NRPS	soil	Streptomyces albus BK3-25_cluster-1_2	NRPS	NRPS	soil	0.0240266	0.952524	1	0.975973	1	0	0.0352891	60	32	NRPS - NRPS	NRPS
Streptomyces lydicus 103_cluster-1_10	betalactone.NRPS.T1PKS	Others	soil	Streptomyces lydicus GS93/23_cluster-1_3	betalactone.NRPS.T1PKS	Others	soil	0.21924	0.609586	0.584906	0.78076	0.545455	0.293979	0.155712	51	15	betalactone.NRPS.T1PKS - betalactone.NRPS.T1PKS	betalactone.NRPS.T1PKS
Streptomyces albidoflavus J1074_cluster-1_22	NRPS.T1PKS.lanthipeptide.NRPS-like	Others	soil	Streptomyces sampsonii KJ40_cluster-1_1	butyrolactone.NRPS.T1PKS.lanthipeptide.ectoine.T2PKS.NRPS-like	Others	rhizosphere	0.0258958	0.948879	0.955556	0.974104	0.937984	0.0437587	0.00960538	259	71	lanthipeptide.NRPS-like.NRPS.T1PKS - lanthipeptide.NRPS-like.T2PKS.T1PKS.butyrolactone.ectoine.NRPS
Streptomyces albulus NK660_cluster-1_35	terpene.T1PKS.NRPS-like	Others	soil	Streptomyces albulus CK-15_cluster-1_33	NRPS-like	NRPS	soil	0.269647	0.533415	0.189189	0.730353	0.139535	0.308221	0.1925	8	1	NRPS-like - terpene.NRPS-like.T1PKS
Streptomyces ambofaciens ATCC 23877_cluster-1_19	NRPS	NRPS	soil	Streptomyces ambofaciens DSM 40697_cluster-1_19	NRPS	NRPS	soil	0.0263805	0.947935	0.983871	0.973619	0.943662	0.0319846	0.00648599	71	5	NRPS - NRPS	NRPS
Streptomyces ambofaciens ATCC 23877_cluster-1_10	NRPS	NRPS	soil	Streptomyces parvulus 2297_cluster-1_8	NRPS	NRPS	soil	0.282094	0.515389	0.596154	0.717906	0.42623	0.313704	0.124046	40	2	NRPS - NRPS	NRPS
Streptomyces sp. SS52_cluster-1_20	NRPS	NRPS	plant-associated	Streptomyces coelicolor A3(2)_cluster-1_10	NRPS	NRPS	soil	0.233553	0.587441	0.702128	0.766447	0.589286	0.262554	0.218017	60	28	NRPS - NRPS	NRPS
Streptomyces sp. GGCR-6_cluster-1_6	NRPS.T1PKS.NRPS-like	PKS-NRP_Hybrids	plant-associated	Streptomyces sp. M56_cluster-1_5	NRPS	NRPS	insect-associated	0.257037	0.551993	0.292683	0.742963	0.355556	0.315255	0.211295	22	7	NRPS - NRPS-like.NRPS.T1PKS
Streptomyces griseus griseus NBRC 13350_cluster-1_8	NRPS.T1PKS	PKS-NRP_Hybrids	soil	Streptomyces sp. Tue6075_cluster-1_6	NRPS.bacteriocin.T1PKS	Others	soil	0.170124	0.688694	0.897959	0.829876	0.886792	0.201319	0.0706898	51	4	NRPS.T1PKS - bacteriocin.NRPS.T1PKS
Streptomyces autolyticus CGMCC0516_cluster-1_8	NRPS	NRPS	soil	Streptomyces malaysiensis DSM 4137_cluster-1_3	NRPS	NRPS	soil	0.0397993	0.921985	0.945946	0.960201	0.863636	0.0559408	0.0305986	57	25	NRPS - NRPS	NRPS
Streptomyces albus ZD11_cluster-1_26	arylpolyene.NRPS-like	Others	soil	Streptomyces albus BK3-25_cluster-1_26	arylpolyene.NRPS-like	Others	soil	0	1	1	1	1	0	0	62	7	arylpolyene.NRPS-like - arylpolyene.NRPS-like	arylpolyene.NRPS-like
Streptomyces sp. Tue6075_cluster-1_2	T3PKS.NRPS	PKS-NRP_Hybrids	soil	Streptomyces violaceoruber S21_cluster-1_30	T3PKS.NRPS	PKS-NRP_Hybrids	marine	0.200474	0.639242	0.852459	0.799526	0.771429	0.171407	0.218213	83	34	NRPS.T3PKS - NRPS.T3PKS	NRPS.T3PKS
Streptomyces sp. CLI2509_cluster-1_16	ladderane.NRPS	Others	fungus-associated	Streptomyces sp. Tu6071_cluster-1_17	ladderane.NRPS	Others	soil	0.00834982	0.98337	1	0.99165	1	0.00828183	0.00842245	47	11	ladderane.NRPS - ladderane.NRPS	ladderane.NRPS
Streptomyces sp. Z022_cluster-1_20	NRPS	NRPS	soil	Streptomyces hygroscopicus jinggangensis 5008_cluster-1_23	NRPS	NRPS	soil	0.296276	0.495228	0.58	0.703724	0.403509	0.319722	0.184904	38	2	NRPS - NRPS	NRPS
Streptomyces clavuligerus ATCC 27064_cluster-2_9	terpene.NRPS.amglyccycl.T1PKS	Others	soil	Streptomyces clavuligerus F613-1_cluster-2_3	terpene.NRPS.amglyccycl.T1PKS	Others	soil	0	1	1	1	1	0	0	61	4	terpene.amglyccycl.NRPS.T1PKS - terpene.amglyccycl.NRPS.T1PKS	terpene.amglyccycl.NRPS.T1PKS
Streptomyces hygroscopicus XM201_cluster-1_30	NRPS	NRPS	soil	Streptomyces sp. M56_cluster-1_25	NRPS	NRPS	insect-associated	0.21755	0.612229	0.777778	0.78245	0.666667	0.239693	0.0929954	45	2	NRPS - NRPS	NRPS
Streptomyces hygroscopicus jinggangensis TL01_cluster-1_9	phenazine.NRPS	Others	engineered	Streptomyces hygroscopicus limoneus KCTC 1717_cluster-2_9	NRPS	NRPS	soil	0.255004	0.555019	0.72973	0.744996	0.591837	0.255557	0.254115	45	7	NRPS - phenazine.NRPS
Streptomyces sp. GGCR-6_cluster-1_8	NRPS-like	NRPS	plant-associated	Streptomyces sp. MK-45_cluster-1_9	NRPS-like	NRPS	soil	0.172857	0.684166	0.735294	0.827143	0.621622	0.184459	0.0916442	28	1	NRPS-like - NRPS-like	NRPS-like
Streptomyces fulvissimus DSM 40593_cluster-1_7	NRPS	NRPS	missing	Streptomyces sp. CFMR 7_cluster-1_35	melanin.NRPS	Others	plant-associated	0.250452	0.561822	0.676471	0.749548	0.608696	0.312642	0.154946	43	7	NRPS - melanin.NRPS
Streptomyces albidoflavus SM254_cluster-1_13	NRPS	NRPS	soil	Streptomyces sampsonii KJ40_cluster-1_8	NRPS	NRPS	rhizosphere	0.0945058	0.81992	0.861111	0.905494	0.772727	0.134369	0.0131184	49	6	NRPS - NRPS	NRPS
Streptomyces fradiae NKZ-259_cluster-1_17	NRPS	NRPS	soil	Streptomyces alfalfae ACCC40021_cluster-1_18	NRPS	NRPS	rhizosphere	0	1	1	1	1	0	0	52	11	NRPS - NRPS	NRPS
Streptomyces autolyticus CGMCC0516_cluster-1_25	NRPS	NRPS	soil	Streptomyces malaysiensis DSM 4137_cluster-1_19	NRPS	NRPS	soil	0.009106	0.981871	0.628571	0.990894	0.628571	0.00195591	0.027875	21	2	NRPS - NRPS	NRPS
Streptomyces fulvissimus DSM 40593_cluster-1_6	transAT-PKS.PKS-like.NRPS.T1PKS	PKS-NRP_Hybrids	missing	Streptomyces sp. Tue6075_cluster-1_27	NRPS	NRPS	soil	0.157549	0.709724	0.895833	0.842451	0.813559	0.116353	0.221918	50	8	NRPS - T1PKS.transAT-PKS.NRPS.PKS-like
Streptomyces albidoflavus SM254_cluster-1_7	NRPS	NRPS	soil	Streptomyces koyangensis VK-A60T_cluster-1_9	NRPS	NRPS	soil	0.0962822	0.816706	0.777778	0.903718	0.790698	0.0805397	0.107105	44	16	NRPS - NRPS	NRPS
Streptomyces sp. SM18_cluster-1_23	NRPS	NRPS	marine	Streptomyces nigra 452_cluster-1_2	NRPS	NRPS	marine	0.279733	0.518785	0.342105	0.720267	0.386364	0.252122	0.299455	20	7	NRPS - NRPS	NRPS
Streptomyces albus DSM 41398_cluster-1_26	arylpolyene.NRPS-like	Others	soil	Streptomyces bacillaris ATCC 15855_cluster-1_31	arylpolyene.NRPS-like	Others	soil	0.273241	0.528179	0.333333	0.726759	0.3125	0.376472	0.221625	10	5	arylpolyene.NRPS-like - arylpolyene.NRPS-like	arylpolyene.NRPS-like
Streptomyces albus DSM 41398_cluster-1_26	arylpolyene.NRPS-like	Others	soil	Streptomyces albus BK3-25_cluster-1_26	arylpolyene.NRPS-like	Others	soil	0	1	1	1	1	0	0	62	7	arylpolyene.NRPS-like - arylpolyene.NRPS-like	arylpolyene.NRPS-like
Streptomyces sp. DUT11_cluster-1_5	melanin.NRPS	Others	marine	Streptomyces bacillaris ATCC 15855_cluster-1_27	melanin.NRPS	Others	soil	0.0265172	0.947669	0.184211	0.973483	0.125	0.0265172	0	7	0	melanin.NRPS - melanin.NRPS	melanin.NRPS
Streptomyces albulus NK660_cluster-1_36	T1PKS.NRPS-like	PKS-NRP_Hybrids	soil	Streptomyces albulus CK-15_cluster-1_35	T1PKS.NRPS-like	PKS-NRP_Hybrids	soil	0.0359204	0.929449	1	0.96408	1	0.020943	0.0864691	54	4	NRPS-like.T1PKS - NRPS-like.T1PKS	NRPS-like.T1PKS
Streptomyces albulus NK660_cluster-1_6	NRPS-like	NRPS	soil	Streptomyces albulus CK-15_cluster-1_6	NRPS-like	NRPS	soil	0.0874189	0.832804	0.928571	0.912581	0.771429	0.0977034	0	34	1	NRPS-like - NRPS-like	NRPS-like
Streptomyces sp. DUT11_cluster-1_27	NRPS	NRPS	marine	Streptomyces bacillaris ATCC 15855_cluster-1_7	NRPS	NRPS	soil	0.218822	0.61024	0.833333	0.781178	0.590909	0.165448	0.459003	54	3	NRPS - NRPS	NRPS
Streptomyces hygroscopicus jinggangensis 5008_cluster-1_27	NRPS.bacteriocin	Others	soil	Streptomyces hygroscopicus limoneus KCTC 1717_cluster-1_15	NRPS.bacteriocin	Others	soil	0.00751244	0.985032	1	0.992488	1	0.00813909	0.00257759	63	2	bacteriocin.NRPS - bacteriocin.NRPS	bacteriocin.NRPS
Streptomyces sp. GGCR-6_cluster-1_6	NRPS.T1PKS.NRPS-like	PKS-NRP_Hybrids	plant-associated	Streptomyces lincolnensis NRRL 2936_cluster-1_25	NRPS	NRPS	soil	0.229732	0.593313	0.3	0.770268	0.340426	0.237686	0.22405	20	7	NRPS - NRPS-like.NRPS.T1PKS
Streptomyces alfalfae ACCC40021_cluster-1_1	PKS-like.NRPS.T1PKS.butyrolactone	Others	rhizosphere	Streptomyces alfalfae ACCC40021_cluster-1_36	butyrolactone.PKS-like.NRPS.T1PKS	Others	rhizosphere	0.0595668	0.884415	0.947368	0.940433	0.95	0.0125494	0.117647	84	17	T1PKS.PKS-like.NRPS.butyrolactone - butyrolactone.PKS-like.NRPS.T1PKS
Streptomyces sp. PAMC26508_cluster-1_28	blactam.NRPS.T1PKS	Others	lichen-associated	Streptomyces sp. S8_cluster-1_6	NRPS.bacteriocin.T1PKS	Others	soil	0.224448	0.601481	0.320755	0.775552	0.298246	0.309432	0.139463	16	4	bacteriocin.NRPS.T1PKS - blactam.NRPS.T1PKS
Streptomyces sp. CLI2509_cluster-1_15	NRPS.T1PKS	PKS-NRP_Hybrids	fungus-associated	Streptomyces sp. Tu6071_cluster-1_16	NRPS.T1PKS	PKS-NRP_Hybrids	soil	0.00766478	0.984729	0.983333	0.992335	0.956522	0.00689592	0.0101251	64	5	NRPS.T1PKS - NRPS.T1PKS	NRPS.T1PKS
Streptomyces lydicus A02_cluster-1_33	T1PKS.NRPS-like	PKS-NRP_Hybrids	soil	Streptomyces gilvosporeus F607_cluster-1_8	T1PKS.siderophore.NRPS-like	Others	soil	0.198151	0.642962	0.45614	0.801849	0.484848	0.339622	0.0396505	121	27	NRPS-like.T1PKS - siderophore.NRPS-like.T1PKS
Streptomyces malaysiensis DSM 4137_cluster-1_45	NRPS	NRPS	soil	Streptomyces sp. M56_cluster-1_1	NRPS	NRPS	insect-associated	0.289397	0.504957	0.285714	0.710603	0.333333	0.662351	0.0213361	23	8	NRPS - NRPS	NRPS
Streptomyces sp. Tue6075_cluster-1_27	NRPS	NRPS	soil	Streptomyces bacillaris ATCC 15855_cluster-1_28	transAT-PKS.PKS-like.NRPS.T1PKS	PKS-NRP_Hybrids	soil	0.212569	0.620047	0.836735	0.787431	0.766667	0.213871	0.210372	54	8	NRPS - transAT-PKS.PKS-like.NRPS.T1PKS
Streptomyces sp. Z022_cluster-1_5	NRPS.bacteriocin	Others	soil	Streptomyces collinus Tu 365_cluster-1_29	NRPS.bacteriocin	Others	soil	0.268007	0.535813	0.631579	0.731993	0.416667	0.284605	0.260206	47	25	bacteriocin.NRPS - bacteriocin.NRPS	bacteriocin.NRPS
Streptomyces violaceusniger Tu 4113_cluster-1_24	NRPS	NRPS	soil	Streptomyces sp. M56_cluster-1_40	NRPS	NRPS	insect-associated	0.156384	0.711689	0.657895	0.843616	0.574468	0.225318	0.119849	53	25	NRPS - NRPS	NRPS
Streptomyces cyaneogriseus noncyanogenus NMWT 1_cluster-1_9	betalactone.NRPS-like	Others	soil	Streptomyces leeuwenhoekii DSM 42122_cluster-1_25	betalactone.NRPS-like	Others	soil	0.120949	0.77273	0.909091	0.879051	0.804878	0.124164	0.0863874	43	1	betalactone.NRPS-like - betalactone.NRPS-like	betalactone.NRPS-like
Streptomyces ambofaciens DSM 40697_cluster-1_22	terpene.NRPS	Others	soil	Streptomyces alfalfae ACCC40021_cluster-1_16	NRPS	NRPS	rhizosphere	0.293209	0.499554	0.351351	0.706791	0.372093	0.333762	0.258449	24	7	NRPS - terpene.NRPS
Streptomyces sp. endophyte_N2_cluster-1_1	NRPS.T1PKS	PKS-NRP_Hybrids	plant-associated	Streptomyces hygroscopicus jinggangensis TL01_cluster-1_34	NRPS.bacteriocin	Others	engineered	0.21267	0.619889	0.2	0.78733	0.205128	0.34826	0.173349	29	25	NRPS.T1PKS - bacteriocin.NRPS
Streptomyces sp. SM17_cluster-1_1	NRPS.T1PKS.lanthipeptide.NRPS-like	Others	marine	Streptomyces koyangensis VK-A60T_cluster-1_1	NRPS.T1PKS.lanthipeptide.NRPS-like	Others	soil	0.137758	0.743462	0.646154	0.862242	0.617977	0.212825	0.0673826	75	20	lanthipeptide.NRPS-like.NRPS.T1PKS - lanthipeptide.NRPS-like.NRPS.T1PKS	lanthipeptide.NRPS-like.NRPS.T1PKS
Streptomyces malaysiensis DSM 4137_cluster-1_8	betalactone.T1PKS.NRPS-like	Others	soil	Streptomyces sp. M56_cluster-1_35	betalactone.T1PKS.NRPS-like	Others	insect-associated	0.0371207	0.927137	0.934426	0.962879	0.916667	0.0561368	0.00711102	101	16	betalactone.NRPS-like.T1PKS - betalactone.NRPS-like.T1PKS	betalactone.NRPS-like.T1PKS
Streptomyces parvulus 2297_cluster-1_4	NRPS	NRPS	soil	Streptomyces dengpaensis XZHG99_cluster-1_23	NRPS	NRPS	soil	0.270174	0.532646	0.363636	0.729826	0.280702	0.284228	0.262561	26	12	NRPS - NRPS	NRPS
Streptomyces albus ZD11_cluster-1_1	NRPS	NRPS	soil	Streptomyces albus BK3-25_cluster-1_1	NRPS	NRPS	soil	0.000112918	0.999774	0.931035	0.999887	0.888889	0.000203252	0	30	6	NRPS - NRPS	NRPS
Streptomyces sp. CFMR 7_cluster-1_13	NRPS	NRPS	plant-associated	Streptomyces bacillaris ATCC 15855_cluster-1_12	NRPS	NRPS	soil	0.264515	0.540938	0.603774	0.735485	0.545455	0.306338	0.0292583	45	2	NRPS - NRPS	NRPS
Streptomyces autolyticus CGMCC0516_cluster-1_30	NRPS-like	NRPS	soil	Streptomyces hygroscopicus XM201_cluster-1_34	NRPS-like	NRPS	soil	0.130744	0.755606	0.93617	0.869256	0.843137	0.130771	0.130435	47	1	NRPS-like - NRPS-like	NRPS-like
Streptomyces sp. PAMC26508_cluster-1_28	blactam.NRPS.T1PKS	Others	lichen-associated	Streptomyces pratensis ATCC 33331_cluster-1_1	blactam.NRPS.T1PKS	Others	soil	0.0163895	0.96749	0.987179	0.983611	0.971698	0.0190705	0.0132444	122	26	blactam.NRPS.T1PKS - blactam.NRPS.T1PKS	blactam.NRPS.T1PKS
Streptomyces albulus NK660_cluster-1_28	butyrolactone.NRPS-like	Others	soil	Streptomyces albulus CK-15_cluster-1_27	butyrolactone.NRPS-like	Others	soil	0.00274101	0.994525	0.975	0.997259	0.930233	0.00300843	0	41	1	NRPS-like.butyrolactone - NRPS-like.butyrolactone	NRPS-like.butyrolactone
Streptomyces sp. 11-1-2_cluster-1_47	NRPS.T1PKS	PKS-NRP_Hybrids	plant-associated	Streptomyces sp. M56_cluster-1_5	NRPS	NRPS	insect-associated	0.257645	0.551092	0.317073	0.742355	0.347826	0.347717	0.177222	25	7	NRPS - NRPS.T1PKS
Streptomyces lividans TK24_cluster-1_23	NRPS	NRPS	soil	Streptomyces alfalfae ACCC40021_cluster-1_16	NRPS	NRPS	rhizosphere	0.266528	0.53798	0.361111	0.733472	0.414634	0.245671	0.282172	21	7	NRPS - NRPS	NRPS
Streptomyces griseus griseus NBRC 13350_cluster-1_3	NRPS.T1PKS	PKS-NRP_Hybrids	soil	Streptomyces violaceoruber S21_cluster-1_31	NRPS.T1PKS	PKS-NRP_Hybrids	marine	0.261638	0.545179	0.8	0.738362	0.618182	0.162282	0.389382	36	7	NRPS.T1PKS - NRPS.T1PKS	NRPS.T1PKS
Streptomyces globisporus C-1027_cluster-1_13	NRPS	NRPS	soil	Streptomyces sp. CFMR 7_cluster-1_25	NRPS	NRPS	plant-associated	0.284584	0.511821	0.72093	0.715416	0.615385	0.21876	0.347116	38	10	NRPS - NRPS	NRPS
Streptomyces hygroscopicus jinggangensis 5008_cluster-1_37	butyrolactone.NRPS-like	Others	soil	Streptomyces hygroscopicus limoneus KCTC 1717_cluster-1_24	butyrolactone.NRPS-like	Others	soil	0.0185321	0.963279	0.971429	0.981468	0.975	0.0175648	0.0282051	40	1	NRPS-like.butyrolactone - NRPS-like.butyrolactone	NRPS-like.butyrolactone
Streptomyces albidoflavus J1074_cluster-1_16	NRPS	NRPS	soil	Streptomyces albidoflavus SM254_cluster-1_15	NRPS	NRPS	soil	0.0410129	0.919656	1	0.958987	0.926829	0.0468559	0.0125282	39	2	NRPS - NRPS	NRPS
Streptomyces sp. PAMC26508_cluster-1_28	blactam.NRPS.T1PKS	Others	lichen-associated	Streptomyces fulvissimus DSM 40593_cluster-1_30	NRPS.T1PKS	PKS-NRP_Hybrids	missing	0.189068	0.657611	0.326923	0.810932	0.298246	0.252231	0.129853	15	4	NRPS.T1PKS - blactam.NRPS.T1PKS
Streptomyces hygroscopicus jinggangensis 5008_cluster-1_15	NRPS	NRPS	soil	Streptomyces hygroscopicus jinggangensis TL01_cluster-1_15	NRPS	NRPS	engineered	0	1	1	1	1	0	0	50	8	NRPS - NRPS	NRPS
Streptomyces lydicus GS93/23_cluster-1_8	terpene.NRPS.T1PKS	Others	soil	Streptomyces sp. MOE7_cluster-1_8	terpene.NRPS.T1PKS	Others	soil	0.0440803	0.913782	0.970149	0.95592	0.891566	0.0636169	0.0178602	102	19	terpene.NRPS.T1PKS - terpene.NRPS.T1PKS	terpene.NRPS.T1PKS
Streptomyces violaceusniger Tu 4113_cluster-1_3	NRPS-like	NRPS	soil	Streptomyces hygroscopicus XM201_cluster-1_34	NRPS-like	NRPS	soil	0.0490298	0.904344	0.916667	0.95097	0.843137	0.0463813	0.0794872	46	1	NRPS-like - NRPS-like	NRPS-like
Streptomyces sp. 11-1-2_cluster-1_42	T1PKS.NRPS-like	PKS-NRP_Hybrids	plant-associated	Streptomyces malaysiensis DSM 4137_cluster-1_8	betalactone.T1PKS.NRPS-like	Others	soil	0.221751	0.605672	0.604167	0.778249	0.625	0.338899	0.0577442	84	15	NRPS-like.T1PKS - betalactone.NRPS-like.T1PKS
Streptomyces avermitilis MA-4680_cluster-1_31	NRPS-like	NRPS	soil	Streptomyces scabiei 87.22_cluster-1_25	NRPS-like	NRPS	soil	0.260491	0.546873	0.820513	0.739509	0.666667	0.273363	0.125341	42	1	NRPS-like - NRPS-like	NRPS-like
Streptomyces sp. 11-1-2_cluster-1_47	NRPS.T1PKS	PKS-NRP_Hybrids	plant-associated	Streptomyces lividans TK24_cluster-1_23	NRPS	NRPS	soil	0.273879	0.527252	0.307692	0.726121	0.347826	0.279908	0.269357	21	7	NRPS - NRPS.T1PKS
Streptomyces cyaneogriseus noncyanogenus NMWT 1_cluster-1_1	NRPS.T1PKS	PKS-NRP_Hybrids	soil	Streptomyces leeuwenhoekii DSM 42122_cluster-1_3	T3PKS.NRPS.T1PKS	PKS-NRP_Hybrids	soil	0.23368	0.587247	0.808511	0.76632	0.737705	0.259626	0.13476	61	4	NRPS.T1PKS - T1PKS.NRPS.T3PKS
Streptomyces clavuligerus F1D-5_cluster-1_4	terpene.NRPS.indole	Others	soil	Streptomyces clavuligerus F613-1_cluster-1_4	terpene.NRPS.indole	Others	soil	0	1	1	1	1	0	0	36	3	indole.terpene.NRPS - indole.terpene.NRPS	indole.terpene.NRPS
Streptomyces sp. P3_cluster-1_9	NRPS-like	NRPS	soil	Streptomyces lincolnensis LC-G_cluster-1_21	NRPS-like	NRPS	missing	0.193351	0.650682	0.894737	0.806649	0.704545	0.197659	0.151351	39	1	NRPS-like - NRPS-like	NRPS-like
Streptomyces albidoflavus SM254_cluster-1_2	NRPS.terpene	Others	soil	Streptomyces sp. SM17_cluster-1_20	terpene.NRPS	Others	marine	0.0460547	0.910012	0.926471	0.953945	0.907895	0.0698643	0.0154424	72	14	terpene.NRPS - terpene.NRPS	terpene.NRPS
Streptomyces lavendulae lavendulae CCM 3239_cluster-1_1	NRPS	NRPS	soil	Streptomyces lavendulae lavendulae CCM 3239_cluster-1_27	NRPS	NRPS	soil	0	1	1	1	1	0	0	35	7	NRPS - NRPS	NRPS
Streptomyces sp. FR-008_cluster-1_21	NRPS.T1PKS.lanthipeptide.NRPS-like	Others	engineered	Streptomyces sp. SM17_cluster-1_1	NRPS.T1PKS.lanthipeptide.NRPS-like	Others	marine	0.0430319	0.915788	0.955056	0.956968	0.915385	0.0491098	0.0375747	255	71	lanthipeptide.NRPS-like.NRPS.T1PKS - lanthipeptide.NRPS-like.NRPS.T1PKS	lanthipeptide.NRPS-like.NRPS.T1PKS
Streptomyces sp. CFMR 7_cluster-1_9	NRPS	NRPS	plant-associated	Streptomyces sp. S8_cluster-1_7	NRPS.T1PKS.linaridin	Others	soil	0.222914	0.603863	0.772727	0.777086	0.735849	0.241712	0.098379	53	2	NRPS - NRPS.linaridin.T1PKS
Streptomyces sp. SAT1_cluster-1_26	terpene.NRPS.bacteriocin	Others	plant-associated	Streptomyces lincolnensis NRRL 2936_cluster-1_25	NRPS	NRPS	soil	0.251683	0.559979	0.325	0.748317	0.361702	0.233	0.265028	20	7	NRPS - terpene.bacteriocin.NRPS
Streptomyces sp. Z022_cluster-1_5	NRPS.bacteriocin	Others	soil	Streptomyces hygroscopicus jinggangensis 5008_cluster-1_34	NRPS.bacteriocin	Others	soil	0.185913	0.662737	0.722222	0.814087	0.44898	0.21845	0.170621	47	25	bacteriocin.NRPS - bacteriocin.NRPS	bacteriocin.NRPS
Streptomyces hygroscopicus jinggangensis 5008_cluster-1_11	NRPS.T1PKS	PKS-NRP_Hybrids	soil	Streptomyces hygroscopicus jinggangensis TL01_cluster-1_11	NRPS.T1PKS	PKS-NRP_Hybrids	engineered	0	1	1	1	1	0	0	54	8	NRPS.T1PKS - NRPS.T1PKS	NRPS.T1PKS
Streptomyces sp. KPB2_cluster-1_1	NRPS	NRPS	plant-associated	Streptomyces qaidamensis S10_cluster-1_23	NRPS	NRPS	soil	0.235343	0.5847	0.419355	0.764657	0.459459	0.238088	0.233284	21	7	NRPS - NRPS	NRPS
Streptomyces clavuligerus F1D-5_cluster-1_2	terpene.NRPS.T1PKS.NRPS-like	Others	soil	Streptomyces clavuligerus ATCC 27064_cluster-1_2	terpene.NRPS.T1PKS.NRPS-like	Others	soil	0.000137899	0.999724	1	0.999862	1	0.000183865	0	84	7	terpene.NRPS-like.NRPS.T1PKS - terpene.NRPS-like.NRPS.T1PKS	terpene.NRPS-like.NRPS.T1PKS
Streptomyces albidoflavus J1074_cluster-1_22	NRPS.T1PKS.lanthipeptide.NRPS-like	Others	soil	Streptomyces pactum ACT 12_cluster-1_27	T1PKS.indole.NRPS-like	Others	soil	0.203565	0.634309	0.613636	0.796435	0.611111	0.328384	0.0896313	157	43	NRPS-like.indole.T1PKS - lanthipeptide.NRPS-like.NRPS.T1PKS
Streptomyces lividans TK24_cluster-1_2	NRPS.terpene.T3PKS	Others	soil	Streptomyces sp. SM18_cluster-1_21	NRPS	NRPS	marine	0.294748	0.49738	0.513514	0.705252	0.52	0.346876	0.225865	37	7	NRPS - terpene.NRPS.T3PKS
Streptomyces hygroscopicus jinggangensis 5008_cluster-1_15	NRPS	NRPS	soil	Streptomyces hygroscopicus limoneus KCTC 1717_cluster-1_2	NRPS	NRPS	soil	0.0419274	0.917903	0.926829	0.958073	0.88	0.0587832	0.0176972	46	8	NRPS - NRPS	NRPS
Streptomyces albidoflavus SM254_cluster-1_21	NRPS.T1PKS.lanthipeptide.NRPS-like	Others	soil	Streptomyces sampsonii KJ40_cluster-1_1	butyrolactone.NRPS.T1PKS.lanthipeptide.ectoine.T2PKS.NRPS-like	Others	rhizosphere	0.0243369	0.951918	1	0.975663	0.96748	0.0271015	0.0218741	253	71	lanthipeptide.NRPS-like.NRPS.T1PKS - lanthipeptide.NRPS-like.T2PKS.T1PKS.butyrolactone.ectoine.NRPS
Streptomyces sp. fd1-xmd_cluster-1_21	NRPS.terpene	Others	soil	Streptomyces sp. M56_cluster-1_5	NRPS	NRPS	insect-associated	0.225207	0.600305	0.341463	0.774793	0.4	0.190126	0.250264	20	7	NRPS - terpene.NRPS
Streptomyces sp. Tue6075_cluster-1_27	NRPS	NRPS	soil	Streptomyces globisporus TFH56_cluster-1_24	NRPS	NRPS	plant-associated	0.267912	0.535952	0.716216	0.732088	0.642105	0.255266	0.287515	93	15	NRPS - NRPS	NRPS
Streptomyces lydicus 103_cluster-1_22	T3PKS.NRPS	PKS-NRP_Hybrids	soil	Streptomyces lydicus GS93/23_cluster-1_16	T3PKS.NRPS	PKS-NRP_Hybrids	soil	0.207546	0.627983	0.754717	0.792454	0.666667	0.266794	0.0932818	54	7	NRPS.T3PKS - NRPS.T3PKS	NRPS.T3PKS
Streptomyces albidoflavus J1074_cluster-1_15	NRPS	NRPS	soil	Streptomyces sampsonii KJ40_cluster-1_7	NRPS	NRPS	rhizosphere	0.0212483	0.957955	0.885714	0.978752	0.818182	0.0470248	0.010608	71	43	NRPS - NRPS	NRPS
Streptomyces albulus NK660_cluster-1_9	NRPS	NRPS	soil	Streptomyces albulus CK-15_cluster-1_9	NRPS	NRPS	soil	0.015098	0.970032	1	0.984902	1	0.00477897	0.0342618	52	7	NRPS - NRPS	NRPS
Streptomyces sp. TN58_cluster-1_3	NRPS	NRPS	soil	Streptomyces sp. fd1-xmd_cluster-1_5	NRPS	NRPS	soil	0.102836	0.804902	0.921569	0.897164	0.873016	0.121237	0.0724759	66	10	NRPS - NRPS	NRPS
Streptomyces griseoviridis F1-27_cluster-1_21	NRPS-like	NRPS	soil	Streptomyces dengpaensis XZHG99_cluster-1_20	NRPS-like	NRPS	soil	0.293661	0.498914	0.689655	0.706339	0.59375	0.332646	0.176706	24	2	NRPS-like - NRPS-like	NRPS-like
Streptomyces leeuwenhoekii DSM 42122_cluster-1_6	NRPS	NRPS	soil	Streptomyces hygroscopicus limoneus KCTC 1717_cluster-1_22	NRPS.bacteriocin	Others	soil	0.263905	0.541836	0.194444	0.736095	0.2	0.321761	0.248862	26	25	NRPS - bacteriocin.NRPS
Streptomyces globisporus C-1027_cluster-1_23	ladderane.arylpolyene.NRPS-like	Others	soil	Streptomyces violaceoruber S21_cluster-1_26	ladderane.arylpolyene.NRPS-like	Others	marine	0.0709635	0.863109	0.947368	0.929036	0.891304	0.0954477	0.0495398	42	12	ladderane.arylpolyene.NRPS-like - ladderane.arylpolyene.NRPS-like	ladderane.arylpolyene.NRPS-like
Streptomyces violaceusniger Tu 4113_cluster-1_40	NRPS	NRPS	soil	Streptomyces sp. M56_cluster-1_25	NRPS	NRPS	insect-associated	0.190531	0.65524	0.8	0.809469	0.72093	0.206746	0.113509	38	2	NRPS - NRPS	NRPS
Streptomyces sp. 11-1-2_cluster-1_47	NRPS.T1PKS	PKS-NRP_Hybrids	plant-associated	Streptomyces nigra 452_cluster-1_2	NRPS	NRPS	marine	0.279911	0.518529	0.315789	0.720089	0.363636	0.286964	0.274872	20	7	NRPS - NRPS.T1PKS
Streptomyces sp. PAMC26508_cluster-1_2	NRPS	NRPS	lichen-associated	Streptomyces pratensis ATCC 33331_cluster-1_26	NRPS	NRPS	soil	0.0518091	0.899066	1	0.948191	1	0.01138	0.119672	47	7	NRPS - NRPS	NRPS
Streptomyces lydicus WYEC 108_cluster-1_32	NRPS	NRPS	soil	Streptomyces sp. NEAU-S7GS2_cluster-1_32	NRPS	NRPS	soil	0.172819	0.684228	0.916667	0.827181	0.746032	0.130506	0.27684	59	6	NRPS - NRPS	NRPS
Streptomyces sp. 11-1-2_cluster-1_10	NRPS.T1PKS	PKS-NRP_Hybrids	plant-associated	Streptomyces autolyticus CGMCC0516_cluster-1_11	NRPS.T1PKS	PKS-NRP_Hybrids	soil	0.168848	0.690814	0.637931	0.831152	0.512195	0.244434	0.100486	123	34	NRPS.T1PKS - NRPS.T1PKS	NRPS.T1PKS
Streptomyces albus ZD11_cluster-1_23	NRPS-like	NRPS	soil	Streptomyces albus BK3-25_cluster-1_23	NRPS-like	NRPS	soil	0	1	1	1	1	0	0	28	1	NRPS-like - NRPS-like	NRPS-like
Streptomyces albus ZD11_cluster-1_22	betalactone.NRPS-like	Others	soil	Streptomyces albus BK3-25_cluster-1_22	betalactone.NRPS-like	Others	soil	0.000237982	0.999524	1	0.999762	1	0	0.0026178	40	1	betalactone.NRPS-like - betalactone.NRPS-like	betalactone.NRPS-like
Streptomyces avermitilis MA-4680_cluster-1_31	NRPS-like	NRPS	soil	Streptomyces lincolnensis LC-G_cluster-1_21	NRPS-like	NRPS	missing	0.221011	0.606824	0.871795	0.778989	0.744186	0.226723	0.165312	39	1	NRPS-like - NRPS-like	NRPS-like
Streptomyces sp. 11-1-2_cluster-1_28	NRPS-like	NRPS	plant-associated	Streptomyces malaysiensis DSM 4137_cluster-1_24	NRPS-like	NRPS	soil	0.297868	0.492989	0.790698	0.702132	0.632653	0.30998	0.161616	45	1	NRPS-like - NRPS-like	NRPS-like
Streptomyces autolyticus CGMCC0516_cluster-1_30	NRPS-like	NRPS	soil	Streptomyces violaceusniger Tu 4113_cluster-1_3	NRPS-like	NRPS	soil	0.12947	0.757822	0.977778	0.87053	0.916667	0.129112	0.133676	47	1	NRPS-like - NRPS-like	NRPS-like
Streptomyces albidoflavus J1074_cluster-1_14	NRPS	NRPS	soil	Streptomyces sp. SM17_cluster-1_8	NRPS	NRPS	marine	0.0859957	0.835404	0.714286	0.914004	0.6875	0.137513	0.0194528	31	6	NRPS - NRPS	NRPS
Streptomyces clavuligerus ATCC 27064_cluster-1_7	NRPS	NRPS	soil	Streptomyces clavuligerus F613-1_cluster-1_8	NRPS	NRPS	soil	0	1	1	1	1	0	0	23	4	NRPS - NRPS	NRPS
Streptomyces fulvissimus DSM 40593_cluster-1_30	NRPS.T1PKS	PKS-NRP_Hybrids	missing	Streptomyces griseus griseus NBRC 13350_cluster-1_8	NRPS.T1PKS	PKS-NRP_Hybrids	soil	0.229209	0.594119	0.708333	0.770791	0.6	0.276618	0.113647	39	4	NRPS.T1PKS - NRPS.T1PKS	NRPS.T1PKS
Streptomyces hygroscopicus jinggangensis 5008_cluster-1_23	NRPS	NRPS	soil	Streptomyces hygroscopicus jinggangensis TL01_cluster-1_23	NRPS	NRPS	engineered	0	1	1	1	1	0	0	45	2	NRPS - NRPS	NRPS
Streptomyces puniciscabiei TW1S1_cluster-1_27	NRPS-like	NRPS	soil	Streptomyces lincolnensis LC-G_cluster-1_21	NRPS-like	NRPS	missing	0.283297	0.513664	0.785714	0.716703	0.591837	0.294833	0.162162	42	1	NRPS-like - NRPS-like	NRPS-like
Streptomyces globisporus C-1027_cluster-1_25	NRPS.T1PKS	PKS-NRP_Hybrids	soil	Streptomyces griseus griseus NBRC 13350_cluster-1_8	NRPS.T1PKS	PKS-NRP_Hybrids	soil	0.101709	0.806928	0.897959	0.898291	0.886792	0.116993	0.0577643	46	4	NRPS.T1PKS - NRPS.T1PKS	NRPS.T1PKS
Streptomyces clavuligerus ATCC 27064_cluster-1_2	terpene.NRPS.T1PKS.NRPS-like	Others	soil	Streptomyces clavuligerus F613-1_cluster-1_2	terpene.NRPS.T1PKS.NRPS-like	Others	soil	0.000137899	0.999724	1	0.999862	1	0.000183865	0	84	7	terpene.NRPS-like.NRPS.T1PKS - terpene.NRPS-like.NRPS.T1PKS	terpene.NRPS-like.NRPS.T1PKS
Streptomyces sp. GGCR-6_cluster-1_8	NRPS-like	NRPS	plant-associated	Streptomyces scabiei 87.22_cluster-1_25	NRPS-like	NRPS	soil	0.297117	0.494045	0.783784	0.702883	0.658537	0.315624	0.121294	38	1	NRPS-like - NRPS-like	NRPS-like
Streptomyces lydicus 103_cluster-1_24	NRPS	NRPS	soil	Streptomyces lydicus GS93/23_cluster-1_14	NRPS	NRPS	soil	0.0731833	0.858989	0.903226	0.926817	0.864865	0.102979	0.040905	52	12	NRPS - NRPS	NRPS
Streptomyces sp. WAC 01529_cluster-1_25	T3PKS.NRPS	PKS-NRP_Hybrids	soil	Streptomyces alfalfae ACCC40021_cluster-1_8	T3PKS.NRPS	PKS-NRP_Hybrids	rhizosphere	0.240511	0.576823	0.684211	0.759489	0.56338	0.23959	0.241062	67	28	NRPS.T3PKS - NRPS.T3PKS	NRPS.T3PKS
Streptomyces sampsonii KJ40_cluster-1_1	butyrolactone.NRPS.T1PKS.lanthipeptide.ectoine.T2PKS.NRPS-like	Others	rhizosphere	Streptomyces sp. SM17_cluster-1_1	NRPS.T1PKS.lanthipeptide.NRPS-like	Others	marine	0.0244988	0.951603	0.905263	0.975501	0.889706	0.0421715	0.00844401	258	71	lanthipeptide.NRPS-like.NRPS.T1PKS - lanthipeptide.NRPS-like.T2PKS.T1PKS.butyrolactone.ectoine.NRPS
Streptomyces sp. 3211_cluster-1_34	CDPS.NRPS-like	Others	soil	Streptomyces sp. Sge12_cluster-1_5	CDPS.NRPS-like	Others	soil	0.139597	0.740293	0.846154	0.860403	0.754098	0.148629	0.0108992	57	1	CDPS.NRPS-like - CDPS.NRPS-like	CDPS.NRPS-like
Streptomyces sp. 11-1-2_cluster-1_47	NRPS.T1PKS	PKS-NRP_Hybrids	plant-associated	Streptomyces alfalfae ACCC40021_cluster-1_16	NRPS	NRPS	rhizosphere	0.222888	0.603903	0.388889	0.777112	0.404762	0.216955	0.227338	21	7	NRPS - NRPS.T1PKS
Streptomyces sp. CdTB01_cluster-1_26	NRPS-like	NRPS	soil	Streptomyces lincolnensis LC-G_cluster-1_21	NRPS-like	NRPS	missing	0.243125	0.572859	0.85	0.756875	0.625	0.253565	0.133515	42	1	NRPS-like - NRPS-like	NRPS-like
Streptomyces sp. CC0208_cluster-1_6	amglyccycl.NRPS-like	Others	marine	Streptomyces lincolnensis NRRL 2936_cluster-1_22	NRPS-like	NRPS	soil	0.231819	0.590102	0.742857	0.768181	0.595238	0.229097	0.25495	34	1	NRPS-like - NRPS-like.amglyccycl
Streptomyces sp. WAC 01529_cluster-1_24	NRPS	NRPS	soil	Streptomyces collinus Tu 365_cluster-1_29	NRPS.bacteriocin	Others	soil	0.286597	0.508943	0.216216	0.713403	0.225	0.353265	0.269264	26	25	NRPS - bacteriocin.NRPS
Streptomyces ambofaciens ATCC 23877_cluster-1_22	NRPS	NRPS	soil	Streptomyces lincolnensis NRRL 2936_cluster-1_25	NRPS	NRPS	soil	0.217583	0.612177	0.317073	0.782417	0.326531	0.197567	0.23188	20	7	NRPS - NRPS	NRPS
Streptomyces avermitilis MA-4680_cluster-1_9	NRPS.T1PKS	PKS-NRP_Hybrids	soil	Streptomyces griseochromogenes ATCC 14511_cluster-1_33	NRPS.T1PKS	PKS-NRP_Hybrids	soil	0.242585	0.573678	0.324324	0.757415	0.292683	0.33483	0.177244	17	6	NRPS.T1PKS - NRPS.T1PKS	NRPS.T1PKS
Streptomyces albidoflavus J1074_cluster-1_22	NRPS.T1PKS.lanthipeptide.NRPS-like	Others	soil	Streptomyces sp. SM17_cluster-1_1	NRPS.T1PKS.lanthipeptide.NRPS-like	Others	marine	0.0139482	0.972298	0.977778	0.986052	0.923664	0.0240589	0.00476319	258	71	lanthipeptide.NRPS-like.NRPS.T1PKS - lanthipeptide.NRPS-like.NRPS.T1PKS	lanthipeptide.NRPS-like.NRPS.T1PKS
Streptomyces sp. PAMC26508_cluster-1_27	NRPS	NRPS	lichen-associated	Streptomyces lividans TK24_cluster-1_23	NRPS	NRPS	soil	0.267812	0.536099	0.282051	0.732188	0.326087	0.249997	0.279902	19	7	NRPS - NRPS	NRPS
Streptomyces sp. 11-1-2_cluster-1_47	NRPS.T1PKS	PKS-NRP_Hybrids	plant-associated	Streptomyces qaidamensis S10_cluster-1_23	NRPS	NRPS	soil	0.217143	0.612865	0.451613	0.782857	0.447368	0.236005	0.202323	22	7	NRPS - NRPS.T1PKS
Streptomyces sp. 11-1-2_cluster-1_47	NRPS.T1PKS	PKS-NRP_Hybrids	plant-associated	Streptomyces ambofaciens ATCC 23877_cluster-1_22	NRPS	NRPS	soil	0.196735	0.645235	0.292683	0.803266	0.326087	0.157833	0.221743	18	7	NRPS - NRPS.T1PKS
Streptomyces autolyticus CGMCC0516_cluster-1_8	NRPS	NRPS	soil	Streptomyces hygroscopicus XM201_cluster-1_8	NRPS	NRPS	soil	0.154201	0.715376	0.75	0.845799	0.54717	0.221562	0.115132	58	25	NRPS - NRPS	NRPS
Streptomyces fulvissimus DSM 40593_cluster-1_14	NRPS-like	NRPS	missing	Streptomyces sp. S8_cluster-1_21	NRPS-like	NRPS	soil	0.135687	0.747037	0.685714	0.864313	0.605263	0.119823	0.238806	26	1	NRPS-like - NRPS-like	NRPS-like
Streptomyces sp. FR-008_cluster-1_21	NRPS.T1PKS.lanthipeptide.NRPS-like	Others	engineered	Streptomyces koyangensis VK-A60T_cluster-1_1	NRPS.T1PKS.lanthipeptide.NRPS-like	Others	soil	0.10927	0.7934	0.689655	0.89073	0.654321	0.151157	0.0736654	68	20	lanthipeptide.NRPS-like.NRPS.T1PKS - lanthipeptide.NRPS-like.NRPS.T1PKS	lanthipeptide.NRPS-like.NRPS.T1PKS
Streptomyces fulvissimus DSM 40593_cluster-1_33	melanin	Others	missing	Streptomyces violaceoruber S21_cluster-1_29	melanin	Others	marine	0.240177	0.577331	1	0.752395	1	0.247605	0	8	0	melanin - melanin	melanin
Streptomyces exfoliatus A1013Y_cluster-1_4	ectoine	Others	soil	Streptomyces atratus SCSIO_ZH16_cluster-1_8	ectoine	Others	marine	0.211687	0.621437	0.875	0.790786	0.625	0.209214	0	7	0	ectoine - ectoine	ectoine
Streptomyces scabiei 87.22_cluster-1_33	melanin.NRPS	Others	soil	Streptomyces lincolnensis LC-G_cluster-1_4	melanin.terpene	Others	missing	0.276227	0.523848	0.227273	0.740229	0.173913	0.259771	0	5	0	melanin.NRPS - terpene.melanin
Streptomyces hygroscopicus jinggangensis TL01_cluster-1_18	ectoine	Others	engineered	Streptomyces actuosus ATCC 25421_cluster-1_5	ectoine	Others	soil	0.200059	0.639906	1	0.793754	1	0.206246	0	10	0	ectoine - ectoine	ectoine
Streptomyces seoulensis KCTC 9819_cluster-1_13	siderophore	Others	soil	Streptomyces hygroscopicus XM201_cluster-1_35	siderophore	Others	soil	0.170666	0.687795	1	0.824055	1	0.175945	0	8	0	siderophore - siderophore	siderophore
Streptomyces avermitilis MA-4680_cluster-1_17	siderophore	Others	soil	Streptomyces actuosus ATCC 25421_cluster-1_17	siderophore	Others	soil	0.146824	0.72791	1	0.848635	1	0.151365	0	7	0	siderophore - siderophore	siderophore
Streptomyces albidoflavus J1074_cluster-1_8	siderophore	Others	soil	Streptomyces albidoflavus SM254_cluster-1_8	siderophore	Others	soil	0.00218476	0.995635	1	0.997748	1	0.00225233	0	10	0	siderophore - siderophore	siderophore
Streptomyces lydicus 103_cluster-1_5	siderophore	Others	soil	Streptomyces sp. MOE7_cluster-1_9	siderophore	Others	soil	0.0250331	0.95056	1	0.974193	1	0.0258074	0	7	0	siderophore - siderophore	siderophore
Streptomyces sp. FR-008_cluster-1_21	NRPS.T1PKS.lanthipeptide.NRPS-like	Others	engineered	Streptomyces pactum ACT 12_cluster-1_27	T1PKS.indole.NRPS-like	Others	soil	0.239541	0.578297	0.627907	0.764904	0.611111	0.348127	0.132579	156	43	NRPS-like.indole.T1PKS - lanthipeptide.NRPS-like.NRPS.T1PKS
Streptomyces sp. 11-1-2_cluster-1_29	siderophore	Others	plant-associated	Streptomyces sp. Z022_cluster-1_15	siderophore	Others	soil	0.176809	0.677643	1	0.817722	1	0.182278	0	7	0	siderophore - siderophore	siderophore
Streptomyces collinus Tu 365_cluster-1_20	siderophore	Others	soil	Streptomyces pratensis ATCC 33331_cluster-1_10	siderophore	Others	soil	0.273018	0.528503	1	0.724161	0.727273	0.275839	0	12	0	siderophore - siderophore	siderophore
Streptomyces sp. 11-1-2_cluster-1_29	siderophore	Others	plant-associated	Streptomyces pluripotens MUSC 137_cluster-1_17	siderophore	Others	plant-associated	0.178225	0.675314	1	0.816263	1	0.183737	0	7	0	siderophore - siderophore	siderophore
Streptomyces dengpaensis XZHG99_cluster-1_18	siderophore	Others	soil	Streptomyces nigra 452_cluster-1_6	siderophore	Others	marine	0.15693	0.710768	1	0.838217	1	0.161783	0	15	0	siderophore - siderophore	siderophore
Streptomyces seoulensis KCTC 9819_cluster-1_13	siderophore	Others	soil	Streptomyces sp. 3211_cluster-1_17	siderophore	Others	soil	0.253933	0.556616	1	0.743368	0.75	0.256632	0	13	0	siderophore - siderophore	siderophore
Streptomyces hygroscopicus jinggangensis 5008_cluster-1_22	siderophore	Others	soil	Streptomyces rubrolavendulae MJM4426_cluster-1_8	siderophore	Others	soil	0.24452	0.57075	0.7	0.760382	0.545455	0.239618	0	7	0	siderophore - siderophore	siderophore
Streptomyces fungicidicus TXX3120_cluster-1_18	siderophore	Others	mammal-associated	Streptomyces seoulensis KCTC 9819_cluster-1_13	siderophore	Others	soil	0.0967423	0.815875	0.9	0.907482	0.7	0.0925178	0	9	0	siderophore - siderophore	siderophore
Streptomyces albus DSM 41398_cluster-1_34	betalactone.NRPS.T1PKS	Others	soil	Streptomyces albus BK3-25_cluster-1_34	betalactone.NRPS.T1PKS	Others	soil	0.000108162	0.999784	1	0.999888	1	4.68e-05	0.000199446	125	23	betalactone.NRPS.T1PKS - betalactone.NRPS.T1PKS	betalactone.NRPS.T1PKS
Streptomyces sp. endophyte_N2_cluster-1_18	NRPS.T1PKS.siderophore	Others	plant-associated	Streptomyces sp. M56_cluster-1_20	siderophore	Others	insect-associated	0.15125	0.720376	1	0.844072	1	0.155928	0	8	0	siderophore - siderophore.NRPS.T1PKS
Streptomyces lydicus WYEC 108_cluster-1_22	butyrolactone	Others	soil	Streptomyces sp. MOE7_cluster-1_16	butyrolactone	Others	soil	0.135049	0.748141	1	0.860775	1	0.139225	0	12	0	butyrolactone - butyrolactone	butyrolactone
Streptomyces collinus Tu 365_cluster-1_25	siderophore	Others	soil	Streptomyces ambofaciens DSM 40697_cluster-1_17	siderophore	Others	soil	0.23085	0.591591	0.666667	0.772319	0.666667	0.227681	0	8	0	siderophore - siderophore	siderophore
Streptomyces alfalfae ACCC40021_cluster-1_17	siderophore	Others	rhizosphere	Streptomyces spongiicola HNM0071_cluster-1_15	siderophore	Others	marine	0.137804	0.743383	1	0.857935	1	0.142065	0	10	0	siderophore - siderophore	siderophore
Streptomyces hygroscopicus jinggangensis 5008_cluster-1_26	siderophore	Others	soil	Streptomyces violaceusniger Tu 4113_cluster-1_4	siderophore	Others	soil	0.163309	0.700052	1	0.83164	1	0.16836	0	7	0	siderophore - siderophore	siderophore
Streptomyces sp. PAMC26508_cluster-1_18	siderophore	Others	lichen-associated	Streptomyces alfalfae ACCC40021_cluster-1_17	siderophore	Others	rhizosphere	0.148556	0.724958	1	0.84685	1	0.15315	0	10	0	siderophore - siderophore	siderophore
Streptomyces sp. SM17_cluster-1_14	siderophore	Others	marine	Streptomyces sp. NEAU-S7GS2_cluster-1_23	siderophore	Others	soil	0.160485	0.704786	1	0.834552	1	0.165448	0	10	0	siderophore - siderophore	siderophore
Streptomyces exfoliatus A1013Y_cluster-1_18	siderophore	Others	soil	Streptomyces sp. fd1-xmd_cluster-1_11	siderophore	Others	soil	0.141554	0.736929	1	0.854068	1	0.145932	0	10	0	siderophore - siderophore	siderophore
Streptomyces lydicus A02_cluster-1_24	ectoine	Others	soil	Streptomyces sp. NEAU-S7GS2_cluster-1_16	ectoine	Others	soil	0.176402	0.678314	1	0.818142	1	0.181858	0	7	0	ectoine - ectoine	ectoine
Streptomyces albus ZD11_cluster-1_12	siderophore	Others	soil	Streptomyces albus BK3-25_cluster-1_12	siderophore	Others	soil	1.73e-17	1	1	1	1	0	0	7	0	siderophore - siderophore	siderophore
Streptomyces sp. CC0208_cluster-1_18	ectoine	Others	marine	Streptomyces lincolnensis LC-G_cluster-1_20	ectoine	Others	missing	0.238866	0.579325	0.583333	0.769144	0.461538	0.230856	0	9	0	ectoine - ectoine	ectoine
Streptomyces qaidamensis S10_cluster-1_16	siderophore	Others	soil	Streptomyces sp. ZFG47_cluster-1_15	siderophore	Others	soil	0.149283	0.72372	1	0.8461	1	0.1539	0	7	0	siderophore - siderophore	siderophore
Streptomyces sp. CC0208_cluster-1_5	siderophore	Others	marine	Streptomyces scabiei 87.22_cluster-1_10	siderophore	Others	soil	0.294344	0.49795	1	0.696552	1	0.303448	0	8	0	siderophore - siderophore	siderophore
Streptomyces sp. SS52_cluster-1_9	ectoine	Others	plant-associated	Streptomyces sp. FR-008_cluster-1_17	ectoine	Others	engineered	0.259647	0.548122	0.75	0.744063	0.555556	0.255936	0	7	0	ectoine - ectoine	ectoine
Streptomyces pactum ACT 12_cluster-1_25	ectoine	Others	soil	Streptomyces sp. ZFG47_cluster-1_20	ectoine	Others	soil	0.253103	0.557855	0.666667	0.752815	0.5	0.247185	0	7	0	ectoine - ectoine	ectoine
Streptomyces violaceusniger Tu 4113_cluster-1_4	siderophore	Others	soil	Streptomyces olivoreticuli olivoreticuli ATCC 31159_cluster-1_29	siderophore	Others	soil	0.225554	0.599767	0.875	0.771704	0.857143	0.228296	0	8	0	siderophore - siderophore	siderophore
Streptomyces sp. Z022_cluster-1_27	NRPS.ectoine	Others	soil	Streptomyces ambofaciens ATCC 23877_cluster-1_5	ectoine	Others	soil	0.238166	0.580392	0.857143	0.758519	0.875	0.241481	0	8	0	ectoine - ectoine.NRPS
Streptomyces sp. FR-008_cluster-1_16	siderophore	Others	engineered	Streptomyces koyangensis VK-A60T_cluster-1_17	siderophore	Others	soil	0.0123577	0.975437	1	0.98726	1	0.0127399	0	13	0	siderophore - siderophore	siderophore
Streptomyces sp. 769_cluster-1_15	siderophore	Others	soil	Streptomyces formicae KY5_cluster-1_26	siderophore	Others	insect-associated	0.163969	0.698949	1	0.83096	1	0.16904	0	10	0	siderophore - siderophore	siderophore
Streptomyces griseus griseus NBRC 13350_cluster-1_25	siderophore	Others	soil	Streptomyces sp. Tue6075_cluster-1_19	siderophore	Others	soil	0.0547674	0.893465	1	0.943539	1	0.0564612	0	14	0	siderophore - siderophore	siderophore
Streptomyces bingchenggensis BCW-1_cluster-1_29	siderophore	Others	soil	Streptomyces autolyticus CGMCC0516_cluster-1_31	siderophore	Others	soil	0.0775248	0.850961	0.875	0.924312	0.857143	0.0756883	0	7	0	siderophore - siderophore	siderophore
Streptomyces griseochromogenes ATCC 14511_cluster-1_42	ectoine	Others	soil	Streptomyces bingchenggensis BCW-1_cluster-1_39	ectoine	Others	soil	0.259497	0.548344	0.75	0.740945	0.714286	0.259055	0	6	0	ectoine - ectoine	ectoine
Streptomyces sp. FR-008_cluster-1_8	siderophore	Others	engineered	Streptomyces spongiicola HNM0071_cluster-1_15	siderophore	Others	marine	0.156087	0.712189	1	0.839086	1	0.160914	0	10	0	siderophore - siderophore	siderophore
Streptomyces violaceoruber S21_cluster-1_22	siderophore	Others	marine	Streptomyces formicae KY5_cluster-1_26	siderophore	Others	insect-associated	0.148521	0.725017	1	0.846886	1	0.153114	0	10	0	siderophore - siderophore	siderophore
Streptomyces leeuwenhoekii DSM 42122_cluster-1_13	T1PKS.siderophore	Others	soil	Streptomyces coelicolor A3(2)_cluster-1_18	siderophore	Others	soil	0.297248	0.493861	0.625	0.709796	0.4	0.290204	0	8	0	siderophore - siderophore.T1PKS
Streptomyces sp. endophyte_N2_cluster-1_18	NRPS.T1PKS.siderophore	Others	plant-associated	Streptomyces sp. fd1-xmd_cluster-1_11	siderophore	Others	soil	0.264375	0.541145	1	0.732604	0.75	0.267396	0	13	0	siderophore - siderophore.NRPS.T1PKS
Streptomyces albulus NK660_cluster-1_21	siderophore	Others	soil	Streptomyces nigra 452_cluster-1_10	siderophore	Others	marine	0.280789	0.517264	1	0.71615	0.727273	0.28385	0	12	0	siderophore - siderophore	siderophore
Streptomyces clavuligerus ATCC 27064_cluster-1_11	siderophore	Others	soil	Streptomyces cyaneogriseus noncyanogenus NMWT 1_cluster-1_19	siderophore	Others	soil	0.185624	0.663209	1	0.808635	1	0.191365	0	7	0	siderophore - siderophore	siderophore
Streptomyces sp. CLI2509_cluster-1_17	ectoine	Others	fungus-associated	Streptomyces sp. Tu6071_cluster-1_18	ectoine	Others	soil	0.00338476	0.993242	1	0.996511	1	0.00348945	0	9	0	ectoine - ectoine	ectoine
Streptomyces sp. WAC 01438_cluster-1_16	ectoine	Others	soil	Streptomyces lydicus GS93/23_cluster-1_10	ectoine	Others	soil	0.298349	0.492314	0.625	0.709176	0.375	0.290824	0	5	0	ectoine - ectoine	ectoine
Streptomyces lydicus WYEC 108_cluster-1_21	siderophore	Others	soil	Streptomyces sp. MOE7_cluster-1_14	siderophore	Others	soil	0.0556489	0.891799	1	0.94263	1	0.05737	0	14	0	siderophore - siderophore	siderophore
Streptomyces sp. KPB2_cluster-1_16	siderophore	Others	plant-associated	Streptomyces avermitilis MA-4680_cluster-1_26	siderophore	Others	soil	0.189844	0.656353	0.636364	0.816281	0.6	0.183719	0	7	0	siderophore - siderophore	siderophore
Streptomyces sp. Sge12_cluster-1_23	siderophore	Others	soil	Streptomyces sp. Sv. ACTE SirexAA-E_cluster-1_13	siderophore	Others	insect-associated	0.142938	0.734556	1	0.852641	1	0.147359	0	13	0	siderophore - siderophore	siderophore
Streptomyces sp. S8_cluster-1_11	siderophore	Others	soil	Streptomyces sp. SM17_cluster-1_14	siderophore	Others	marine	0.159238	0.70688	1	0.835837	1	0.164163	0	10	0	siderophore - siderophore	siderophore
Streptomyces autolyticus CGMCC0516_cluster-1_6	terpene.NRPS.lanthipeptide.T1PKS	Others	soil	Streptomyces malaysiensis DSM 4137_cluster-1_1	terpene.NRPS.lanthipeptide.T1PKS	Others	soil	0.0254443	0.949759	0.967213	0.975849	0.915493	0.0373157	0.00718823	67	13	terpene.lanthipeptide.NRPS.T1PKS - terpene.lanthipeptide.NRPS.T1PKS	terpene.lanthipeptide.NRPS.T1PKS
Streptomyces pluripotens MUSC 137_cluster-1_11	siderophore	Others	plant-associated	Streptomyces atratus SCSIO_ZH16_cluster-1_11	siderophore	Others	marine	0.29961	0.490547	0.636364	0.705182	0.5	0.294818	0	7	0	siderophore - siderophore	siderophore
Streptomyces albidoflavus SM254_cluster-1_8	siderophore	Others	soil	Streptomyces sp. CLI2509_cluster-1_10	siderophore	Others	fungus-associated	0.160647	0.704514	1	0.834385	1	0.165615	0	10	0	siderophore - siderophore	siderophore
Streptomyces qaidamensis S10_cluster-1_16	siderophore	Others	soil	Streptomyces albireticuli MDJK11_cluster-1_16	siderophore	Others	rhizosphere	0.18763	0.659945	1	0.806567	1	0.193433	0	7	0	siderophore - siderophore	siderophore
Streptomyces sp. fd1-xmd_cluster-1_11	siderophore	Others	soil	Streptomyces tirandamycinicus HNM0039_cluster-1_15	siderophore	Others	marine	0.130262	0.756443	1	0.865709	1	0.134291	0	13	0	siderophore - siderophore	siderophore
Streptomyces cattleya NRRL 8057_cluster-1_18	siderophore	Others	soil	Streptomyces sp. TN58_cluster-1_13	siderophore.T2PKS	Others	soil	0.151089	0.72065	1	0.844238	1	0.155762	0	13	0	siderophore - siderophore.T2PKS
Streptomyces lividans TK24_cluster-1_18	siderophore	Others	soil	Streptomyces lunaelactis MM109_cluster-1_11	siderophore	Others	soil	0.279679	0.518863	0.636364	0.724792	0.545455	0.275208	0	7	0	siderophore - siderophore	siderophore
Streptomyces sp. 769_cluster-1_15	siderophore	Others	soil	Streptomyces lydicus GS93/23_cluster-1_15	siderophore	Others	soil	0.297066	0.494116	0.727273	0.702181	0.727273	0.297819	0	13	0	siderophore - siderophore	siderophore
Streptomyces griseoviridis F1-27_cluster-1_18	siderophore	Others	soil	Streptomyces fulvissimus DSM 40593_cluster-1_13	siderophore	Others	missing	0.299598	0.490563	0.636364	0.705194	0.5	0.294806	0	7	0	siderophore - siderophore	siderophore
Streptomyces ambofaciens ATCC 23877_cluster-1_5	ectoine	Others	soil	Streptomyces sp. ZFG47_cluster-1_20	ectoine	Others	soil	0.251655	0.56002	0.666667	0.754307	0.5	0.245693	0	7	0	ectoine - ectoine	ectoine
Streptomyces hygroscopicus jinggangensis TL01_cluster-1_18	ectoine	Others	engineered	Streptomyces collinus Tu 365_cluster-1_11	ectoine	Others	soil	0.246872	0.567201	1	0.751678	0.7	0.248322	0	10	0	ectoine - ectoine	ectoine
Streptomyces griseoviridis F1-27_cluster-1_20	ectoine	Others	soil	Streptomyces sp. MOE7_cluster-1_10	ectoine	Others	soil	0.277804	0.521567	0.625	0.730356	0.375	0.269644	0	5	0	ectoine - ectoine	ectoine
Streptomyces hygroscopicus jinggangensis TL01_cluster-1_18	ectoine	Others	engineered	Streptomyces gilvosporeus F607_cluster-1_16	ectoine	Others	soil	0.299905	0.490133	0.666667	0.705711	0.444444	0.294289	0	6	0	ectoine - ectoine	ectoine
Streptomyces vietnamensis GIMV4.0001_cluster-1_17	siderophore	Others	soil	Streptomyces sp. Tue6075_cluster-1_12	siderophore	Others	soil	0.124145	0.767121	1	0.872015	1	0.127985	0	10	0	siderophore - siderophore	siderophore
Streptomyces puniciscabiei TW1S1_cluster-1_17	siderophore	Others	soil	Streptomyces malaysiensis DSM 4137_cluster-1_25	siderophore	Others	soil	0.164936	0.697331	1	0.829962	1	0.170038	0	7	0	siderophore - siderophore	siderophore
Streptomyces avermitilis MA-4680_cluster-1_11	siderophore	Others	soil	Streptomyces leeuwenhoekii DSM 42122_cluster-1_13	T1PKS.siderophore	Others	soil	0.220091	0.608258	0.209302	0.798801	0.148936	0.201199	0	11	0	siderophore - siderophore.T1PKS
Streptomyces globisporus C-1027_cluster-1_20	siderophore	Others	soil	Streptomyces sp. S063_cluster-1_18	siderophore	Others	marine	0.02521	0.950216	1	0.97401	1	0.0259897	0	10	0	siderophore - siderophore	siderophore
Streptomyces fungicidicus TXX3120_cluster-1_9	siderophore	Others	mammal-associated	Streptomyces clavuligerus F613-1_cluster-1_22	siderophore	Others	soil	0.256816	0.552322	0.909091	0.737896	0.916667	0.262104	0	13	0	siderophore - siderophore	siderophore
Streptomyces lydicus GS93/23_cluster-1_17	butyrolactone	Others	soil	Streptomyces sp. NEAU-S7GS2_cluster-1_25	butyrolactone	Others	soil	0.127557	0.761157	1	0.868498	1	0.131502	0	12	0	butyrolactone - butyrolactone	butyrolactone
Streptomyces sp. TN58_cluster-1_24	melanin	Others	soil	Streptomyces lavendulae lavendulae CCM 3239_cluster-1_6	melanin	Others	soil	0.227929	0.596094	1	0.765022	1	0.234978	0	11	0	melanin - melanin	melanin
Streptomyces qaidamensis S10_cluster-1_5	ectoine	Others	soil	Streptomyces lunaelactis MM109_cluster-1_8	ectoine	Others	soil	0.28363	0.513186	0.625	0.72435	0.375	0.27565	0	5	0	ectoine - ectoine	ectoine
Streptomyces sp. Tue6075_cluster-1_12	siderophore	Others	soil	Streptomyces sp. CLI2509_cluster-1_10	siderophore	Others	fungus-associated	0.180298	0.671911	1	0.814126	1	0.185874	0	10	0	siderophore - siderophore	siderophore
Streptomyces seoulensis KCTC 9819_cluster-1_13	siderophore	Others	soil	Streptomyces sp. CB09001_cluster-1_12	siderophore	Others	soil	0.123921	0.767515	0.875	0.87869	0.75	0.12131	0	7	0	siderophore - siderophore	siderophore
Streptomyces sp. 11-1-2_cluster-1_18	T1PKS.siderophore	Others	plant-associated	Streptomyces violaceusniger Tu 4113_cluster-1_34	T1PKS.siderophore	Others	soil	0.14861	0.724864	0.745098	0.857798	0.59375	0.193834	0.0281822	53	6	siderophore.T1PKS - siderophore.T1PKS	siderophore.T1PKS
Streptomyces fungicidicus TXX3120_cluster-1_9	siderophore	Others	mammal-associated	Streptomyces sp. S063_cluster-1_11	siderophore	Others	marine	0.204585	0.632686	1	0.789088	1	0.210912	0	12	0	siderophore - siderophore	siderophore
Streptomyces sp. TN58_cluster-1_13	siderophore.T2PKS	Others	soil	Streptomyces sp. S8_cluster-1_11	siderophore	Others	soil	0.166164	0.695282	0.888889	0.832133	0.888889	0.167867	0	10	0	siderophore - siderophore.T2PKS
Streptomyces sp. WAC00288_cluster-1_12	siderophore	Others	soil	Streptomyces dengpaensis XZHG99_cluster-1_15	NRPS.T1PKS.siderophore	Others	soil	0.29774	0.493169	1	0.699924	0.666667	0.300076	0	10	0	siderophore - siderophore.NRPS.T1PKS
Streptomyces sp. WAC 01529_cluster-1_18	siderophore	Others	soil	Streptomyces sp. CLI2509_cluster-1_10	siderophore	Others	fungus-associated	0.168677	0.691097	1	0.826106	1	0.173894	0	10	0	siderophore - siderophore	siderophore
Streptomyces sp. Z022_cluster-1_15	siderophore	Others	soil	Streptomyces coelicolor A3(2)_cluster-1_14	siderophore	Others	soil	0.227246	0.597149	1	0.765726	1	0.234274	0	7	0	siderophore - siderophore	siderophore
Streptomyces qaidamensis S10_cluster-1_5	ectoine	Others	soil	Streptomyces gilvosporeus F607_cluster-1_16	ectoine	Others	soil	0.29981	0.490267	0.666667	0.705809	0.444444	0.294191	0	6	0	ectoine - ectoine	ectoine
Streptomyces griseus griseus NBRC 13350_cluster-1_25	siderophore	Others	soil	Streptomyces sp. GSSD-12_cluster-1_8	siderophore	Others	soil	0.232505	0.589048	0.923077	0.765221	0.8	0.234779	0	14	0	siderophore - siderophore	siderophore
Streptomyces albulus NK660_cluster-1_21	siderophore	Others	soil	Streptomyces albidoflavus SM254_cluster-1_8	siderophore	Others	soil	0.167583	0.692917	1	0.827234	1	0.172766	0	10	0	siderophore - siderophore	siderophore
Streptomyces sp. WAC00288_cluster-1_12	siderophore	Others	soil	Streptomyces sp. GSSD-12_cluster-1_18	siderophore	Others	soil	0.132904	0.751855	1	0.862985	1	0.137015	0	10	0	siderophore - siderophore	siderophore
Streptomyces sp. CC0208_cluster-1_18	ectoine	Others	marine	Streptomyces lincolnensis NRRL 2936_cluster-1_10	ectoine	Others	soil	0.238866	0.579325	0.583333	0.769144	0.461538	0.230856	0	9	0	ectoine - ectoine	ectoine
Streptomyces ambofaciens ATCC 23877_cluster-1_7	siderophore	Others	soil	Streptomyces puniciscabiei TW1S1_cluster-1_22	siderophore	Others	soil	0.192059	0.652769	0.833333	0.810064	0.692308	0.189936	0	11	0	siderophore - siderophore	siderophore
Streptomyces sp. WAC 01438_cluster-1_14	siderophore	Others	soil	Streptomyces qaidamensis S10_cluster-1_8	siderophore	Others	soil	0.28063	0.517493	0.818182	0.718909	0.692308	0.281091	0	13	0	siderophore - siderophore	siderophore
Streptomyces lydicus A02_cluster-1_19	siderophore	Others	soil	Streptomyces gilvosporeus F607_cluster-1_19	siderophore	Others	soil	0.0452473	0.911553	1	0.953353	1	0.0466467	0	13	0	siderophore - siderophore	siderophore
Streptomyces sp. Mg1_cluster-1_16	siderophore	Others	soil	Streptomyces lavendulae lavendulae CCM 3239_cluster-1_16	siderophore	Others	soil	0.0525519	0.897658	1	0.945823	1	0.0541772	0	13	0	siderophore - siderophore	siderophore
Streptomyces cyaneogriseus noncyanogenus NMWT 1_cluster-1_23	siderophore	Others	soil	Streptomyces coelicolor A3(2)_cluster-1_18	siderophore	Others	soil	0.292561	0.50047	0.625	0.714628	0.4	0.285372	0	8	0	siderophore - siderophore	siderophore
Streptomyces lividans TK24_cluster-1_19	melanin	Others	soil	Streptomyces ambofaciens ATCC 23877_cluster-1_6	melanin	Others	soil	0.181467	0.669997	0.857143	0.817339	0.857143	0.182661	0	7	0	melanin - melanin	melanin
Streptomyces hygroscopicus limoneus KCTC 1717_cluster-1_18	siderophore	Others	soil	Streptomyces actuosus ATCC 25421_cluster-1_20	T1PKS.siderophore	Others	soil	0.288094	0.50681	0.8	0.712555	0.636364	0.287445	0	11	0	siderophore - siderophore.T1PKS
Streptomyces clavuligerus F1D-5_cluster-1_22	siderophore	Others	soil	Streptomyces clavuligerus F613-1_cluster-1_22	siderophore	Others	soil	1.73e-17	1	1	1	1	0	0	14	0	siderophore - siderophore	siderophore
Streptomyces sp. CFMR 7_cluster-1_15	siderophore	Others	plant-associated	Streptomyces albidoflavus SM254_cluster-1_8	siderophore	Others	soil	0.156045	0.712261	1	0.839129	1	0.160871	0	10	0	siderophore - siderophore	siderophore
Streptomyces pluripotens MUSC 137_cluster-1_17	siderophore	Others	plant-associated	Streptomyces qaidamensis S10_cluster-1_16	siderophore	Others	soil	0.143302	0.733931	1	0.852265	1	0.147735	0	7	0	siderophore - siderophore	siderophore
Streptomyces fradiae NKZ-259_cluster-1_1	PKS-like.NRPS.T1PKS.butyrolactone	Others	soil	Streptomyces alfalfae ACCC40021_cluster-1_1	PKS-like.NRPS.T1PKS.butyrolactone	Others	rhizosphere	0.0013448	0.997312	0.964286	1	0.950617	0	0	86	17	butyrolactone.PKS-like.NRPS.T1PKS - butyrolactone.PKS-like.NRPS.T1PKS	butyrolactone.PKS-like.NRPS.T1PKS
Streptomyces sp. Tue6075_cluster-1_6	NRPS.bacteriocin.T1PKS	Others	soil	Streptomyces globisporus TFH56_cluster-1_4	NRPS.bacteriocin.T1PKS	Others	plant-associated	0.050149	0.902217	0.933333	0.952111	0.848485	0.0486077	0.0453273	57	4	bacteriocin.NRPS.T1PKS - bacteriocin.NRPS.T1PKS	bacteriocin.NRPS.T1PKS
Streptomyces fungicidicus TXX3120_cluster-1_18	siderophore	Others	mammal-associated	Streptomyces gilvosporeus F607_cluster-1_19	siderophore	Others	soil	0.298611	0.491946	0.9	0.703494	0.5	0.296506	0	11	0	siderophore - siderophore	siderophore
Streptomyces dengpaensis XZHG99_cluster-1_15	NRPS.T1PKS.siderophore	Others	soil	Streptomyces actuosus ATCC 25421_cluster-1_17	siderophore	Others	soil	0.142486	0.73533	0.727273	0.862104	0.7	0.137896	0	8	0	siderophore - siderophore.NRPS.T1PKS
Streptomyces lydicus WYEC 108_cluster-1_21	siderophore	Others	soil	Streptomyces koyangensis VK-A60T_cluster-1_10	siderophore	Others	soil	0.169289	0.69008	1	0.825475	1	0.174525	0	10	0	siderophore - siderophore	siderophore
Streptomyces sp. 3211_cluster-1_17	siderophore	Others	soil	Streptomyces formicae KY5_cluster-1_26	siderophore	Others	insect-associated	0.153648	0.716312	1	0.8416	1	0.1584	0	10	0	siderophore - siderophore	siderophore
Streptomyces lydicus 103_cluster-1_23	siderophore	Others	soil	Streptomyces koyangensis VK-A60T_cluster-1_10	siderophore	Others	soil	0.166426	0.694846	1	0.828427	1	0.171573	0	10	0	siderophore - siderophore	siderophore
Streptomyces griseus griseus NBRC 13350_cluster-1_28	ectoine	Others	soil	Streptomyces sp. Sv. ACTE SirexAA-E_cluster-1_7	ectoine	Others	insect-associated	0.130044	0.756824	0.875	0.870168	0.857143	0.129832	0	7	0	ectoine - ectoine	ectoine
Streptomyces alboflavus MDJK44_cluster-1_6	ectoine	Others	rhizosphere	Streptomyces bacillaris ATCC 15855_cluster-1_24	ectoine	Others	soil	0.2732	0.528238	0.888889	0.725682	0.7	0.274318	0	9	0	ectoine - ectoine	ectoine
Streptomyces sp. WAC 06738_cluster-1_3	ectoine	Others	soil	Streptomyces albulus NK660_cluster-1_16	ectoine	Others	soil	0.260822	0.546384	0.75	0.743998	0.5	0.256002	0	6	0	ectoine - ectoine	ectoine
Streptomyces sp. PAMC26508_cluster-1_18	siderophore	Others	lichen-associated	Streptomyces niveus SCSIO 3406_cluster-1_15	siderophore	Others	marine	0.18181	0.669436	0.909091	0.818659	0.75	0.181341	0	13	0	siderophore - siderophore	siderophore
Streptomyces fulvissimus DSM 40593_cluster-1_11	ectoine	Others	missing	Streptomyces griseus griseus NBRC 13350_cluster-1_28	ectoine	Others	soil	0.124855	0.765879	1	0.871283	1	0.128717	0	10	0	ectoine - ectoine	ectoine
Streptomyces globisporus C-1027_cluster-1_20	siderophore	Others	soil	Streptomyces sp. WAC00288_cluster-1_12	siderophore	Others	soil	0.130234	0.756493	1	0.865738	1	0.134262	0	10	0	siderophore - siderophore	siderophore
Streptomyces griseochromogenes ATCC 14511_cluster-1_7	NRPS.T1PKS.siderophore	Others	soil	Streptomyces sp. Go-475_cluster-1_23	siderophore	Others	soil	0.125975	0.763919	0.7	0.880094	0.666667	0.119906	0	7	0	siderophore - siderophore.NRPS.T1PKS
Streptomyces fungicidicus TXX3120_cluster-1_18	siderophore	Others	mammal-associated	Streptomyces sp. fd1-xmd_cluster-1_11	siderophore	Others	soil	0.285037	0.511172	0.9	0.717487	0.5	0.282513	0	11	0	siderophore - siderophore	siderophore
Streptomyces sp. GGCR-6_cluster-1_13	siderophore	Others	plant-associated	Streptomyces puniciscabiei TW1S1_cluster-1_22	siderophore	Others	soil	0.189018	0.657692	0.833333	0.813199	0.692308	0.186801	0	11	0	siderophore - siderophore	siderophore
Streptomyces sp. Z022_cluster-1_23	siderophore	Others	soil	Streptomyces seoulensis KCTC 9819_cluster-1_7	siderophore	Others	soil	0.194223	0.649276	0.636364	0.812891	0.545455	0.187109	0	7	0	siderophore - siderophore	siderophore
Streptomyces fradiae NKZ-259_cluster-1_28	NRPS.T1PKS.terpene.indole.bacteriocin	Others	soil	Streptomyces alfalfae ACCC40021_cluster-1_29	NRPS.T1PKS.terpene.indole.bacteriocin	Others	rhizosphere	0.000102776	0.999794	1	0.999894	1	0.0001295	0	108	6	indole.T1PKS.terpene.bacteriocin.NRPS - indole.T1PKS.terpene.bacteriocin.NRPS	indole.T1PKS.terpene.bacteriocin.NRPS
Streptomyces albidoflavus SM254_cluster-1_16	siderophore	Others	soil	Streptomyces sp. Tue6075_cluster-1_19	siderophore	Others	soil	0.240217	0.57727	0.916667	0.757631	0.785714	0.242369	0	13	0	siderophore - siderophore	siderophore
Streptomyces olivaceus KLBMP 5084_cluster-1_29	NRPS.terpene	Others	plant-associated	Streptomyces coelicolor A3(2)_cluster-1_27	terpene.T3PKS.NRPS	Others	soil	0.276989	0.522746	0.346154	0.734306	0.363636	0.31185	0.209647	34	7	terpene.NRPS - terpene.NRPS.T3PKS
Streptomyces sp. Sge12_cluster-1_23	siderophore	Others	soil	Streptomyces globosus soil_cluster-1_2	siderophore	Others	soil	0.205348	0.631471	1	0.793455	0.75	0.206545	0	13	0	siderophore - siderophore	siderophore
Streptomyces sp. SS52_cluster-1_11	siderophore	Others	plant-associated	Streptomyces atratus SCSIO_ZH16_cluster-1_11	siderophore	Others	marine	0.298081	0.492691	1	0.6927	1	0.3073	0	13	0	siderophore - siderophore	siderophore
Streptomyces bacillaris ATCC 15855_cluster-1_13	siderophore	Others	soil	Streptomyces sp. Tu6071_cluster-1_11	siderophore	Others	soil	0.174896	0.680796	1	0.819695	1	0.180305	0	10	0	siderophore - siderophore	siderophore
Streptomyces violaceoruber S21_cluster-1_11	siderophore	Others	marine	Streptomyces koyangensis VK-A60T_cluster-1_17	siderophore	Others	soil	0.248412	0.564885	1	0.743905	1	0.256095	0	13	0	siderophore - siderophore	siderophore
Streptomyces sp. Sv. ACTE SirexAA-E_cluster-1_13	siderophore	Others	insect-associated	Streptomyces tirandamycinicus HNM0039_cluster-1_15	siderophore	Others	marine	0.118547	0.77696	1	0.877787	1	0.122213	0	13	0	siderophore - siderophore	siderophore
Streptomyces fulvissimus DSM 40593_cluster-1_23	siderophore	Others	missing	Streptomyces niveus SCSIO 3406_cluster-1_15	siderophore	Others	marine	0.145237	0.730619	0.7	0.859549	0.7	0.140451	0	9	0	siderophore - siderophore	siderophore
Streptomyces clavuligerus F1D-5_cluster-2_1	melanin.T1PKS	Others	soil	Streptomyces clavuligerus F1D-5_cluster-2_12	melanin	Others	soil	0.12056	0.773415	1	0.875712	1	0.124289	0	9	0	melanin - melanin.T1PKS
Streptomyces exfoliatus A1013Y_cluster-1_4	ectoine	Others	soil	Streptomyces sp. Tue6075_cluster-1_21	ectoine	Others	soil	0.28216	0.515294	0.875	0.717275	0.666667	0.282725	0	8	0	ectoine - ectoine	ectoine
Streptomyces venezuelae NRRL B-65442_cluster-1_18	siderophore	Others	missing	Streptomyces lydicus GS93/23_cluster-1_15	siderophore	Others	soil	0.161517	0.703053	1	0.833487	1	0.166513	0	10	0	siderophore - siderophore	siderophore
Streptomyces sp. 11-1-2_cluster-1_29	siderophore	Others	plant-associated	Streptomyces sp. M56_cluster-1_20	siderophore	Others	insect-associated	0.0361123	0.929079	1	0.962771	1	0.0372292	0	8	0	siderophore - siderophore	siderophore
Streptomyces hygroscopicus jinggangensis TL01_cluster-1_26	siderophore	Others	engineered	Streptomyces bingchenggensis BCW-1_cluster-1_29	siderophore	Others	soil	0.279696	0.518838	0.461538	0.729232	0.416667	0.270768	0	7	0	siderophore - siderophore	siderophore
Streptomyces sp. PAMC26508_cluster-1_13	siderophore	Others	lichen-associated	Streptomyces lincolnensis NRRL 2936_cluster-1_13	siderophore	Others	soil	0.290872	0.502863	0.636364	0.714983	0.461538	0.285017	0	9	0	siderophore - siderophore	siderophore
Streptomyces albulus NK660_cluster-1_16	ectoine	Others	soil	Streptomyces lydicus GS93/23_cluster-1_10	ectoine	Others	soil	0.198237	0.642825	0.875	0.804653	0.625	0.195347	0	7	0	ectoine - ectoine	ectoine
Streptomyces violaceoruber S21_cluster-1_8	ectoine	Others	marine	Streptomyces atratus SCSIO_ZH16_cluster-1_8	ectoine	Others	marine	0.19558	0.647092	1	0.798371	1	0.201629	0	9	0	ectoine - ectoine	ectoine
Streptomyces lydicus WYEC 108_cluster-1_22	butyrolactone	Others	soil	Streptomyces albulus CK-15_cluster-1_21	butyrolactone.T3PKS.NRPS.PKS-like	Others	soil	0.199813	0.640299	1	0.794007	1	0.205993	0	12	0	butyrolactone - butyrolactone.PKS-like.NRPS.T3PKS
Streptomyces pristinaespiralis HCCB 10218_cluster-1_9	LAP.thiopeptide.T2PKS	Others	soil	Streptomyces spongiicola HNM0071_cluster-1_9	siderophore.T2PKS	Others	marine	0.230812	0.591651	0.181818	0.788812	0.111111	0.296641	0.16312	9	4	siderophore.T2PKS - thiopeptide.LAP.T2PKS
Streptomyces cyaneogriseus noncyanogenus NMWT 1_cluster-1_13	siderophore	Others	soil	Streptomyces nigra 452_cluster-1_6	siderophore	Others	marine	0.139968	0.739655	1	0.855703	1	0.144297	0	15	0	siderophore - siderophore	siderophore
Streptomyces sp. CC0208_cluster-1_18	ectoine	Others	marine	Streptomyces actuosus ATCC 25421_cluster-1_5	ectoine	Others	soil	0.264708	0.540654	1	0.73329	0.7	0.26671	0	10	0	ectoine - ectoine	ectoine
Streptomyces sp. CC0208_cluster-1_11	siderophore	Others	marine	Streptomyces clavuligerus F613-1_cluster-1_12	siderophore	Others	soil	0.165911	0.695704	1	0.828958	1	0.171042	0	7	0	siderophore - siderophore	siderophore
Streptomyces ambofaciens DSM 40697_cluster-1_6	ectoine	Others	soil	Streptomyces parvulus 2297_cluster-1_5	ectoine	Others	soil	0.165642	0.696154	1	0.829235	1	0.170765	0	9	0	ectoine - ectoine	ectoine
Streptomyces clavuligerus ATCC 27064_cluster-1_11	siderophore	Others	soil	Streptomyces hygroscopicus limoneus KCTC 1717_cluster-1_14	siderophore	Others	soil	0.160507	0.704748	1	0.834528	1	0.165472	0	7	0	siderophore - siderophore	siderophore
Streptomyces sp. endophyte_N2_cluster-1_24	NRPS.siderophore	Others	plant-associated	Streptomyces puniciscabiei TW1S1_cluster-1_12	siderophore	Others	soil	0.172754	0.684336	0.666667	0.835649	0.5	0.164351	0	8	0	siderophore - siderophore.NRPS
Streptomyces fungicidicus TXX3120_cluster-1_6	ectoine	Others	mammal-associated	Streptomyces qaidamensis S10_cluster-1_5	ectoine	Others	soil	0.290572	0.503288	0.875	0.712976	0.454545	0.287024	0	9	0	ectoine - ectoine	ectoine
Streptomyces venezuelae NRRL B-65442_cluster-1_18	siderophore	Others	missing	Streptomyces formicae KY5_cluster-1_26	siderophore	Others	insect-associated	0.142866	0.734679	1	0.852716	1	0.147284	0	10	0	siderophore - siderophore	siderophore
Streptomyces hygroscopicus jinggangensis 5008_cluster-1_26	siderophore	Others	soil	Streptomyces clavuligerus F613-1_cluster-1_12	siderophore	Others	soil	0.161993	0.702256	1	0.832997	1	0.167003	0	7	0	siderophore - siderophore	siderophore
Streptomyces exfoliatus A1013Y_cluster-1_18	siderophore	Others	soil	Streptomyces sp. WAC00288_cluster-1_12	siderophore	Others	soil	0.0806427	0.845218	1	0.916863	1	0.0831368	0	10	0	siderophore - siderophore	siderophore
Streptomyces griseoviridis F1-27_cluster-1_18	siderophore	Others	soil	Streptomyces seoulensis KCTC 9819_cluster-1_7	siderophore	Others	soil	0.216746	0.613487	0.636364	0.789672	0.545455	0.210328	0	7	0	siderophore - siderophore	siderophore
Streptomyces violaceusniger Tu 4113_cluster-1_35	ectoine	Others	soil	Streptomyces sp. M56_cluster-1_29	ectoine	Others	insect-associated	0.072652	0.859974	1	0.925101	1	0.074899	0	10	0	ectoine - ectoine	ectoine
Streptomyces sp. CFMR 7_cluster-1_31	ectoine	Others	plant-associated	Streptomyces atratus SCSIO_ZH16_cluster-1_8	ectoine	Others	marine	0.200094	0.639849	1	0.793717	1	0.206283	0	9	0	ectoine - ectoine	ectoine
Streptomyces albulus NK660_cluster-1_21	siderophore	Others	soil	Streptomyces sp. CLI2509_cluster-1_10	siderophore	Others	fungus-associated	0.141553	0.73693	1	0.854069	1	0.145931	0	13	0	siderophore - siderophore	siderophore
Streptomyces sp. WAC 06738_cluster-1_3	ectoine	Others	soil	Streptomyces sp. CNQ-509_cluster-1_4	ectoine	Others	marine	0.14215	0.735907	0.875	0.857688	0.857143	0.142312	0	8	0	ectoine - ectoine	ectoine
Streptomyces sp. WAC 01529_cluster-1_18	siderophore	Others	soil	Streptomyces sp. CFMR 7_cluster-1_15	siderophore	Others	plant-associated	0.156032	0.712282	1	0.839142	1	0.160858	0	10	0	siderophore - siderophore	siderophore
Streptomyces sp. WAC 01438_cluster-1_16	ectoine	Others	soil	Streptomyces sp. CB09001_cluster-1_5	ectoine	Others	soil	0.193778	0.649993	1	0.800229	1	0.199771	0	8	0	ectoine - ectoine	ectoine
Streptomyces formicae KY5_cluster-1_15	ectoine	Others	insect-associated	Streptomyces atratus SCSIO_ZH16_cluster-1_8	ectoine	Others	marine	0.258517	0.549797	0.888889	0.741506	0.666667	0.258494	0	8	0	ectoine - ectoine	ectoine
Streptomyces sp. KPB2_cluster-1_16	siderophore	Others	plant-associated	Streptomyces lividans TK24_cluster-1_18	siderophore	Others	soil	0.131507	0.75428	0.923077	0.869085	0.8125	0.130915	0	16	0	siderophore - siderophore	siderophore
Streptomyces sp. 11-1-2_cluster-1_19	ectoine	Others	plant-associated	Streptomyces malaysiensis DSM 4137_cluster-1_14	ectoine	Others	soil	0.0480632	0.906184	1	0.95045	1	0.0495497	0	10	0	ectoine - ectoine	ectoine
Streptomyces pluripotens MUSC 137_cluster-1_11	siderophore	Others	plant-associated	Streptomyces lunaelactis MM109_cluster-1_11	siderophore	Others	soil	0.290797	0.502969	0.636364	0.713331	0.545455	0.286669	0	7	0	siderophore - siderophore	siderophore
Streptomyces violaceoruber S21_cluster-1_11	siderophore	Others	marine	Streptomyces sp. GSSD-12_cluster-1_8	siderophore	Others	soil	0.24471	0.570463	0.846154	0.757039	0.625	0.242961	0	13	0	siderophore - siderophore	siderophore
Streptomyces seoulensis KCTC 9819_cluster-1_5	ectoine	Others	soil	Streptomyces nigra 452_cluster-1_4	ectoine	Others	marine	0.213106	0.619203	1	0.780303	1	0.219697	0	10	0	ectoine - ectoine	ectoine
Streptomyces sp. WAC00288_cluster-1_16	siderophore	Others	soil	Streptomyces dengpaensis XZHG99_cluster-1_18	siderophore	Others	soil	0.230544	0.592063	0.916667	0.768683	0.733333	0.231317	0	13	0	siderophore - siderophore	siderophore
Streptomyces albidoflavus SM254_cluster-1_16	siderophore	Others	soil	Streptomyces dengpaensis XZHG99_cluster-1_18	siderophore	Others	soil	0.28606	0.50971	0.833333	0.713684	0.666667	0.286316	0	12	0	siderophore - siderophore	siderophore
Streptomyces hygroscopicus jinggangensis 5008_cluster-1_26	siderophore	Others	soil	Streptomyces pluripotens MUSC 137_cluster-1_17	siderophore	Others	plant-associated	0.0709084	0.863211	1	0.926899	1	0.0731015	0	7	0	siderophore - siderophore	siderophore
Streptomyces sp. MK-45_cluster-1_27	T1PKS.siderophore	Others	soil	Streptomyces avermitilis MA-4680_cluster-1_11	siderophore	Others	soil	0.28006	0.518314	0.9	0.717933	0.727273	0.282067	0	12	0	siderophore - siderophore.T1PKS
Streptomyces fradiae NKZ-259_cluster-1_16	siderophore	Others	soil	Streptomyces venezuelae NRRL B-65442_cluster-1_18	siderophore	Others	missing	0.137686	0.743586	1	0.858056	1	0.141944	0	10	0	siderophore - siderophore	siderophore
Streptomyces lincolnensis NRRL 2936_cluster-1_18	siderophore	Others	soil	Streptomyces sp. ZFG47_cluster-1_15	siderophore	Others	soil	0.298372	0.492282	0.7	0.70374	0.6	0.29626	0	8	0	siderophore - siderophore	siderophore
Streptomyces sp. GGCR-6_cluster-1_20	siderophore	Others	plant-associated	Streptomyces pluripotens MUSC 137_cluster-1_17	siderophore	Others	plant-associated	0.121864	0.771124	1	0.874367	1	0.125633	0	7	0	siderophore - siderophore	siderophore
Streptomyces sp. SS52_cluster-1_16	siderophore	Others	plant-associated	Streptomyces pluripotens MUSC 137_cluster-1_17	siderophore	Others	plant-associated	0.29454	0.497674	0.777778	0.706889	0.6	0.293111	0	8	0	siderophore - siderophore	siderophore
Streptomyces fulvissimus DSM 40593_cluster-1_33	melanin	Others	missing	Streptomyces sp. DUT11_cluster-1_29	melanin	Others	marine	0.20317	0.634939	0.666667	0.801481	0.636364	0.198519	0	8	0	melanin - melanin	melanin
Streptomyces sp. Z022_cluster-1_27	NRPS.ectoine	Others	soil	Streptomyces scabiei 87.22_cluster-1_24	ectoine	Others	soil	0.217484	0.612332	0.636364	0.789848	0.5	0.210152	0	8	0	ectoine - ectoine.NRPS
Streptomyces ambofaciens ATCC 23877_cluster-1_17	siderophore	Others	soil	Streptomyces ambofaciens DSM 40697_cluster-1_17	siderophore	Others	soil	0.00270925	0.994589	1	0.997207	1	0.00279304	0	11	0	siderophore - siderophore	siderophore
Streptomyces sp. 769_cluster-1_15	siderophore	Others	soil	Streptomyces puniciscabiei TW1S1_cluster-1_17	siderophore	Others	soil	0.288054	0.506867	1	0.70866	0.727273	0.29134	0	12	0	siderophore - siderophore	siderophore
Streptomyces exfoliatus A1013Y_cluster-1_18	siderophore	Others	soil	Streptomyces sp. FR-008_cluster-1_8	siderophore	Others	engineered	0.15283	0.717697	1	0.842443	1	0.157557	0	10	0	siderophore - siderophore	siderophore
Streptomyces ambofaciens ATCC 23877_cluster-1_13	siderophore	Others	soil	Streptomyces ambofaciens DSM 40697_cluster-1_13	siderophore	Others	soil	0.00914435	0.981795	1	0.990573	1	0.00942717	0	8	0	siderophore - siderophore	siderophore
Streptomyces seoulensis KCTC 9819_cluster-1_13	siderophore	Others	soil	Streptomyces pactum ACT 12_cluster-1_16	siderophore	Others	soil	0.159589	0.706291	1	0.835476	1	0.164524	0	7	0	siderophore - siderophore	siderophore
Streptomyces sp. CC0208_cluster-1_11	siderophore	Others	marine	Streptomyces sp. CB09001_cluster-1_12	siderophore	Others	soil	0.298645	0.491898	0.875	0.698561	0.75	0.301439	0	8	0	siderophore - siderophore	siderophore
Streptomyces cattleya NRRL 8057_cluster-1_18	siderophore	Others	soil	Streptomyces sp. fd1-xmd_cluster-1_11	siderophore	Others	soil	0.152938	0.717514	1	0.842332	1	0.157668	0	13	0	siderophore - siderophore	siderophore
Streptomyces malaysiensis DSM 4137_cluster-1_13	siderophore	Others	soil	Streptomyces sp. M56_cluster-1_30	siderophore	Others	insect-associated	0.0074126	0.98523	1	0.992358	1	0.00764186	0	12	0	siderophore - siderophore	siderophore
Streptomyces clavuligerus F613-1_cluster-1_22	siderophore	Others	soil	Streptomyces sp. Go-475_cluster-1_14	siderophore	Others	soil	0.281734	0.515906	0.7	0.720893	0.6	0.279107	0	7	0	siderophore - siderophore	siderophore
Streptomyces pratensis ATCC 33331_cluster-1_10	siderophore	Others	soil	Streptomyces formicae KY5_cluster-1_26	siderophore	Others	insect-associated	0.147735	0.726355	1	0.847696	1	0.152304	0	10	0	siderophore - siderophore	siderophore
Streptomyces sp. SS52_cluster-1_10	melanin	Others	plant-associated	Streptomyces hygroscopicus limoneus KCTC 1717_cluster-1_8	melanin	Others	soil	0.285716	0.510201	0.833333	0.716002	0.571429	0.283998	0	6	0	melanin - melanin	melanin
Streptomyces hygroscopicus limoneus KCTC 1717_cluster-1_14	siderophore	Others	soil	Streptomyces sp. M56_cluster-1_20	siderophore	Others	insect-associated	0.164094	0.698739	1	0.830831	1	0.169169	0	7	0	siderophore - siderophore	siderophore
Streptomyces sp. SS52_cluster-1_16	siderophore	Others	plant-associated	Streptomyces sp. CdTB01_cluster-1_13	siderophore	Others	soil	0.288768	0.505851	0.7	0.713642	0.6	0.286358	0	8	0	siderophore - siderophore	siderophore
Streptomyces clavuligerus F1D-5_cluster-1_12	siderophore	Others	soil	Streptomyces hygroscopicus limoneus KCTC 1717_cluster-1_14	siderophore	Others	soil	0.160507	0.704748	1	0.834528	1	0.165472	0	7	0	siderophore - siderophore	siderophore
Streptomyces sp. PAMC26508_cluster-1_13	siderophore	Others	lichen-associated	Streptomyces olivaceus KLBMP 5084_cluster-1_12	siderophore	Others	plant-associated	0.22866	0.594965	0.818182	0.774073	0.615385	0.225927	0	10	0	siderophore - siderophore	siderophore
Streptomyces cattleya NRRL 8057_cluster-1_18	siderophore	Others	soil	Streptomyces niveus SCSIO 3406_cluster-1_15	siderophore	Others	marine	0.202319	0.636296	0.909091	0.797516	0.75	0.202484	0	13	0	siderophore - siderophore	siderophore
Streptomyces sp. MK-45_cluster-1_21	siderophore	Others	soil	Streptomyces hygroscopicus jinggangensis TL01_cluster-1_26	siderophore	Others	engineered	0.111503	0.789427	1	0.885048	1	0.114952	0	7	0	siderophore - siderophore	siderophore
Streptomyces sp. KPB2_cluster-1_17	melanin	Others	plant-associated	Streptomyces parvulus 2297_cluster-1_6	melanin	Others	soil	0.156042	0.712265	1	0.839132	1	0.160868	0	8	0	melanin - melanin	melanin
Streptomyces griseorubiginosus 3E-1_cluster-1_17	melanin	Others	plant-associated	Streptomyces collinus Tu 365_cluster-1_13	melanin	Others	soil	0.272928	0.528634	1	0.718631	1	0.281369	0	8	0	melanin - melanin	melanin
Streptomyces lincolnensis NRRL 2936_cluster-1_13	siderophore	Others	soil	Streptomyces sp. P3_cluster-1_6	siderophore	Others	soil	0.279674	0.518869	0.833333	0.719285	0.714286	0.280715	0	14	0	siderophore - siderophore	siderophore
Streptomyces globisporus TFH56_cluster-1_18	siderophore	Others	plant-associated	Streptomyces sp. GSSD-12_cluster-1_8	siderophore	Others	soil	0.22763	0.596555	0.923077	0.770247	0.8	0.229753	0	14	0	siderophore - siderophore	siderophore
Streptomyces clavuligerus F1D-5_cluster-1_12	siderophore	Others	soil	Streptomyces sp. CdTB01_cluster-1_13	siderophore	Others	soil	0.205014	0.632002	1	0.788645	1	0.211355	0	7	0	siderophore - siderophore	siderophore
Streptomyces sp. endophyte_N2_cluster-1_11	melanin	Others	plant-associated	Streptomyces lincolnensis NRRL 2936_cluster-1_12	melanin	Others	soil	0.28913	0.505336	0.714286	0.715182	0.5	0.284818	0	6	0	melanin - melanin	melanin
Streptomyces griseorubiginosus 3E-1_cluster-1_19	ectoine	Others	plant-associated	Streptomyces olivoreticuli olivoreticuli ATCC 31159_cluster-1_20	ectoine	Others	soil	0.245788	0.568836	0.625	0.759313	0.571429	0.240687	0	5	0	ectoine - ectoine	ectoine
Streptomyces fungicidicus TXX3120_cluster-1_16	siderophore	Others	mammal-associated	Streptomyces lividans TK24_cluster-1_9	siderophore	Others	soil	0.294186	0.498174	0.625	0.712953	0.4	0.287047	0	8	0	siderophore - siderophore	siderophore
Streptomyces fulvissimus DSM 40593_cluster-1_23	siderophore	Others	missing	Streptomyces venezuelae NRRL B-65442_cluster-1_18	siderophore	Others	missing	0.136126	0.746279	1	0.859664	1	0.140336	0	10	0	siderophore - siderophore	siderophore
Streptomyces sp. CC0208_cluster-1_18	ectoine	Others	marine	Streptomyces sp. ZFG47_cluster-1_20	ectoine	Others	soil	0.275926	0.524283	0.636364	0.729598	0.5	0.270402	0	9	0	ectoine - ectoine	ectoine
Streptomyces sp. CdTB01_cluster-1_25	ectoine	Others	soil	Streptomyces sp. P3_cluster-1_8	ectoine	Others	soil	0.281705	0.515947	0.888889	0.718975	0.6	0.281025	0	9	0	ectoine - ectoine	ectoine
Streptomyces pristinaespiralis HCCB 10218_cluster-1_15	siderophore	Others	soil	Streptomyces venezuelae NRRL B-65442_cluster-1_9	siderophore	Others	missing	0.264551	0.540885	1	0.728853	0.923077	0.271147	0	14	0	siderophore - siderophore	siderophore
Streptomyces sp. CC0208_cluster-1_5	siderophore	Others	marine	Streptomyces griseorubiginosus 3E-1_cluster-1_7	siderophore	Others	plant-associated	0.235073	0.585114	0.833333	0.768212	0.571429	0.231788	0	8	0	siderophore - siderophore	siderophore
Streptomyces sp. Z022_cluster-1_15	siderophore	Others	soil	Streptomyces nigra 452_cluster-1_10	siderophore	Others	marine	0.16018	0.705298	0.7	0.844832	0.666667	0.155168	0	7	0	siderophore - siderophore	siderophore
Streptomyces griseoviridis F1-27_cluster-1_20	ectoine	Others	soil	Streptomyces coelicolor A3(2)_cluster-1_7	ectoine	Others	soil	0.286552	0.509008	1	0.711458	0.666667	0.288542	0	9	0	ectoine - ectoine	ectoine
Streptomyces lydicus WYEC 108_cluster-1_31	butyrolactone	Others	soil	Streptomyces albulus NK660_cluster-1_29	butyrolactone	Others	soil	0.220325	0.607893	1	0.77286	1	0.22714	0	12	0	butyrolactone - butyrolactone	butyrolactone
Streptomyces hygroscopicus jinggangensis TL01_cluster-1_26	siderophore	Others	engineered	Streptomyces griseochromogenes ATCC 14511_cluster-1_7	NRPS.T1PKS.siderophore	Others	soil	0.0777121	0.850615	1	0.919884	1	0.0801156	0	7	0	siderophore - siderophore.NRPS.T1PKS
Streptomyces sp. PAMC26508_cluster-1_13	siderophore	Others	lichen-associated	Streptomyces sp. FR-008_cluster-1_16	siderophore	Others	engineered	0.267636	0.536357	0.8	0.734739	0.583333	0.265261	0	10	0	siderophore - siderophore	siderophore
Streptomyces sp. CC0208_cluster-1_17	melanin	Others	marine	Streptomyces lincolnensis NRRL 2936_cluster-1_12	melanin	Others	soil	0.224443	0.601489	1	0.768616	1	0.231384	0	7	0	melanin - melanin	melanin
Streptomyces leeuwenhoekii DSM 42122_cluster-1_16	siderophore	Others	soil	Streptomyces olivoreticuli olivoreticuli ATCC 31159_cluster-1_29	siderophore	Others	soil	0.192439	0.652156	1	0.80161	1	0.19839	0	8	0	siderophore - siderophore	siderophore
Streptomyces ambofaciens ATCC 23877_cluster-1_13	siderophore	Others	soil	Streptomyces nigra 452_cluster-1_10	siderophore	Others	marine	0.290096	0.503963	0.7	0.712272	0.6	0.287728	0	8	0	siderophore - siderophore	siderophore
Streptomyces sp. KPB2_cluster-1_16	siderophore	Others	plant-associated	Streptomyces sp. SS52_cluster-1_11	siderophore	Others	plant-associated	0.0878048	0.8321	1	0.90948	1	0.0905204	0	16	0	siderophore - siderophore	siderophore
Streptomyces hygroscopicus jinggangensis 5008_cluster-1_22	siderophore	Others	soil	Streptomyces hygroscopicus limoneus KCTC 1717_cluster-1_9	siderophore	Others	soil	0.00789289	0.984277	1	0.991863	1	0.008137	0	13	0	siderophore - siderophore	siderophore
Streptomyces lavendulae lavendulae CCM 3239_cluster-1_16	siderophore	Others	soil	Streptomyces globosus soil_cluster-1_2	siderophore	Others	soil	0.212741	0.619778	1	0.785834	0.75	0.214165	0	13	0	siderophore - siderophore	siderophore
Streptomyces griseochromogenes ATCC 14511_cluster-1_42	ectoine	Others	soil	Streptomyces dengpaensis XZHG99_cluster-1_19	ectoine	Others	soil	0.183669	0.666396	0.454545	0.831269	0.272727	0.168731	0	5	0	ectoine - ectoine	ectoine
Streptomyces exfoliatus A1013Y_cluster-1_4	ectoine	Others	soil	Streptomyces globisporus C-1027_cluster-1_9	ectoine	Others	soil	0.272287	0.529566	0.875	0.727453	0.666667	0.272547	0	8	0	ectoine - ectoine	ectoine
Streptomyces sp. SS52_cluster-1_16	siderophore	Others	plant-associated	Streptomyces lividans TK24_cluster-1_13	siderophore	Others	soil	0.148582	0.724913	1	0.846823	1	0.153177	0	8	0	siderophore - siderophore	siderophore
Streptomyces lavendulae lavendulae CCM 3239_cluster-1_17	CDPS	Others	soil	Streptomyces globosus soil_cluster-1_1	CDPS	Others	soil	0.289359	0.505011	0.863636	0.71052	0.64	0.28948	0	24	0	CDPS - CDPS	CDPS
Streptomyces sp. MK-45_cluster-1_15	siderophore	Others	soil	Streptomyces ambofaciens DSM 40697_cluster-1_8	siderophore	Others	soil	0.167803	0.692552	1	0.827007	1	0.172993	0	11	0	siderophore - siderophore	siderophore
Streptomyces fradiae NKZ-259_cluster-1_32	NRPS.bacteriocin	Others	soil	Streptomyces hygroscopicus jinggangensis TL01_cluster-1_34	NRPS.bacteriocin	Others	engineered	0.218386	0.610921	0.228571	0.798673	0.230769	0.263255	0.185225	26	25	bacteriocin.NRPS - bacteriocin.NRPS	bacteriocin.NRPS
Streptomyces exfoliatus A1013Y_cluster-1_18	siderophore	Others	soil	Streptomyces griseochromogenes ATCC 14511_cluster-1_7	NRPS.T1PKS.siderophore	Others	soil	0.299553	0.490626	1	0.698055	0.666667	0.301945	0	10	0	siderophore - siderophore.NRPS.T1PKS
Streptomyces sp. Z022_cluster-1_15	siderophore	Others	soil	Streptomyces sp. CdTB01_cluster-1_13	siderophore	Others	soil	0.17163	0.686197	0.7	0.833028	0.666667	0.166972	0	7	0	siderophore - siderophore	siderophore
Streptomyces exfoliatus A1013Y_cluster-1_4	ectoine	Others	soil	Streptomyces griseus griseus NBRC 13350_cluster-1_28	ectoine	Others	soil	0.299579	0.490589	0.875	0.699317	0.666667	0.300683	0	8	0	ectoine - ectoine	ectoine
Streptomyces sp. PAMC26508_cluster-1_13	siderophore	Others	lichen-associated	Streptomyces sp. CdTB01_cluster-1_23	siderophore	Others	soil	0.297498	0.493509	0.636364	0.708832	0.428571	0.291168	0	9	0	siderophore - siderophore	siderophore
Streptomyces fradiae NKZ-259_cluster-1_16	siderophore	Others	soil	Streptomyces globisporus TFH56_cluster-1_8	siderophore	Others	plant-associated	0.145954	0.729394	1	0.849532	1	0.150468	0	10	0	siderophore - siderophore	siderophore
Streptomyces sp. SS52_cluster-1_10	melanin	Others	plant-associated	Streptomyces parvulus 2297_cluster-1_6	melanin	Others	soil	0.129371	0.757995	1	0.866628	1	0.133372	0	8	0	melanin - melanin	melanin
Streptomyces ambofaciens DSM 40697_cluster-1_8	siderophore	Others	soil	Streptomyces coelicolor A3(2)_cluster-1_9	siderophore	Others	soil	0.171029	0.687193	1	0.825154	0.928571	0.174846	0	15	0	siderophore - siderophore	siderophore
Streptomyces griseus griseus NBRC 13350_cluster-1_25	siderophore	Others	soil	Streptomyces parvulus 2297_cluster-1_7	siderophore	Others	soil	0.257119	0.551872	0.846154	0.742013	0.733333	0.257987	0	13	0	siderophore - siderophore	siderophore
Streptomyces albulus NK660_cluster-1_21	siderophore	Others	soil	Streptomyces sp. 769_cluster-1_15	siderophore	Others	soil	0.032437	0.936178	1	0.96656	1	0.0334402	0	13	0	siderophore - siderophore	siderophore
Streptomyces albidoflavus SM254_cluster-1_16	siderophore	Others	soil	Streptomyces sp. S063_cluster-1_11	siderophore	Others	marine	0.210951	0.622599	0.9	0.788711	0.75	0.211289	0	11	0	siderophore - siderophore	siderophore
Streptomyces glaucescens GLA.O_cluster-1_9	ectoine	Others	soil	Streptomyces nigra 452_cluster-1_4	ectoine	Others	marine	0.264394	0.541116	1	0.733615	0.7	0.266385	0	10	0	ectoine - ectoine	ectoine
Streptomyces albus ZD11_cluster-1_30	melanin.ladderane.arylpolyene	Others	soil	Streptomyces albus BK3-25_cluster-1_30	melanin.ladderane.arylpolyene	Others	soil	1.73e-17	1	1	1	1	0	0	35	5	ladderane.arylpolyene.melanin - ladderane.arylpolyene.melanin	ladderane.arylpolyene.melanin
Streptomyces albus DSM 41398_cluster-1_9	terpene.T1PKS	Others	soil	Streptomyces albus BK3-25_cluster-1_9	terpene.T1PKS	Others	soil	1.73e-17	1	1	1	1	0	0	90	18	terpene.T1PKS - terpene.T1PKS	terpene.T1PKS
Streptomyces avermitilis MA-4680_cluster-1_30	ectoine	Others	soil	Streptomyces sp. Tu6071_cluster-1_18	ectoine	Others	soil	0.288066	0.506851	1	0.703025	1	0.296975	0	9	0	ectoine - ectoine	ectoine
Streptomyces sp. WAC 01438_cluster-1_9	siderophore	Others	soil	Streptomyces luteoverticillatus CGMCC 15060_cluster-1_21	siderophore	Others	marine	0.210409	0.623454	1	0.783083	1	0.216917	0	9	0	siderophore - siderophore	siderophore
Streptomyces sp. Mg1_cluster-1_16	siderophore	Others	soil	Streptomyces formicae KY5_cluster-1_26	siderophore	Others	insect-associated	0.153042	0.717339	1	0.842225	1	0.157775	0	10	0	siderophore - siderophore	siderophore
Streptomyces fungicidicus TXX3120_cluster-1_6	ectoine	Others	mammal-associated	Streptomyces collinus Tu 365_cluster-1_11	ectoine	Others	soil	0.188325	0.658817	1	0.805851	1	0.194149	0	9	0	ectoine - ectoine	ectoine
Streptomyces glaucescens GLA.O_cluster-1_10	melanin	Others	soil	Streptomyces parvulus 2297_cluster-1_6	melanin	Others	soil	0.255971	0.553579	1	0.736112	1	0.263888	0	6	0	melanin - melanin	melanin
Streptomyces clavuligerus F1D-5_cluster-1_23	ectoine	Others	soil	Streptomyces clavuligerus ATCC 27064_cluster-1_22	ectoine	Others	soil	1.73e-17	1	1	1	1	0	0	10	0	ectoine - ectoine	ectoine
Streptomyces fulvissimus DSM 40593_cluster-1_23	siderophore	Others	missing	Streptomyces sp. FR-008_cluster-1_8	siderophore	Others	engineered	0.162811	0.700886	1	0.832154	1	0.167846	0	10	0	siderophore - siderophore	siderophore
Streptomyces sp. WAC 01438_cluster-1_9	siderophore	Others	soil	Streptomyces olivaceus KLBMP 5084_cluster-1_21	siderophore	Others	plant-associated	0.246981	0.567038	1	0.745381	1	0.254619	0	8	0	siderophore - siderophore	siderophore
Streptomyces sp. WAC 01529_cluster-1_10	siderophore	Others	soil	Streptomyces ambofaciens DSM 40697_cluster-1_8	siderophore	Others	soil	0.299994	0.490008	0.833333	0.698337	0.714286	0.301663	0	14	0	siderophore - siderophore	siderophore
Streptomyces cattleya NRRL 8057_cluster-1_18	siderophore	Others	soil	Streptomyces koyangensis VK-A60T_cluster-1_10	siderophore	Others	soil	0.177737	0.676116	1	0.816766	1	0.183234	0	10	0	siderophore - siderophore	siderophore
Streptomyces malaysiensis DSM 4137_cluster-1_25	siderophore	Others	soil	Streptomyces coelicolor A3(2)_cluster-1_14	siderophore	Others	soil	0.232413	0.58919	1	0.760399	1	0.239601	0	7	0	siderophore - siderophore	siderophore
Streptomyces sp. MK-45_cluster-1_15	siderophore	Others	soil	Streptomyces griseochromogenes ATCC 14511_cluster-1_46	siderophore	Others	soil	0.168062	0.692121	1	0.826741	1	0.173259	0	11	0	siderophore - siderophore	siderophore
Streptomyces cattleya NRRL 8057_cluster-1_7	ectoine	Others	soil	Streptomyces sp. M56_cluster-1_29	ectoine	Others	insect-associated	0.185911	0.662741	0.7	0.821741	0.5	0.178259	0	7	0	ectoine - ectoine	ectoine
Streptomyces lydicus A02_cluster-1_19	siderophore	Others	soil	Streptomyces nigra 452_cluster-1_10	siderophore	Others	marine	0.281076	0.516851	1	0.715854	0.727273	0.284146	0	12	0	siderophore - siderophore	siderophore
Streptomyces vietnamensis GIMV4.0001_cluster-1_17	siderophore	Others	soil	Streptomyces spongiicola HNM0071_cluster-1_15	siderophore	Others	marine	0.115821	0.781772	1	0.880597	1	0.119403	0	10	0	siderophore - siderophore	siderophore
Streptomyces lydicus 103_cluster-1_21	butyrolactone	Others	soil	Streptomyces lydicus GS93/23_cluster-1_17	butyrolactone	Others	soil	0.0581182	0.887141	1	0.940084	1	0.0599156	0	13	0	butyrolactone - butyrolactone	butyrolactone
Streptomyces sp. CC0208_cluster-1_5	siderophore	Others	marine	Streptomyces sp. Z022_cluster-1_10	butyrolactone.betalactone.siderophore	Others	soil	0.2497	0.56295	1	0.742577	1	0.257423	0	8	0	siderophore - siderophore.betalactone.butyrolactone
Streptomyces sp. CFMR 7_cluster-1_39	arylpolyene.NRPS-like	Others	plant-associated	Streptomyces sp. S8_cluster-1_33	arylpolyene.NRPS-like	Others	soil	0.290725	0.503071	0.6	0.715748	0.45	0.442275	0.0393182	31	5	arylpolyene.NRPS-like - arylpolyene.NRPS-like	arylpolyene.NRPS-like
Streptomyces violaceusniger Tu 4113_cluster-1_4	siderophore	Others	soil	Streptomyces dengpaensis XZHG99_cluster-1_15	NRPS.T1PKS.siderophore	Others	soil	0.15477	0.714413	1	0.840443	1	0.159557	0	8	0	siderophore - siderophore.NRPS.T1PKS
Streptomyces cyaneogriseus noncyanogenus NMWT 1_cluster-1_13	siderophore	Others	soil	Streptomyces ambofaciens ATCC 23877_cluster-1_7	siderophore	Others	soil	0.204812	0.632324	1	0.790326	0.928571	0.209674	0	15	0	siderophore - siderophore	siderophore
Streptomyces albidoflavus SM254_cluster-1_16	siderophore	Others	soil	Streptomyces coelicolor A3(2)_cluster-1_9	siderophore	Others	soil	0.279751	0.518759	0.833333	0.720188	0.666667	0.279812	0	12	0	siderophore - siderophore	siderophore
Streptomyces sp. CC0208_cluster-1_18	ectoine	Others	marine	Streptomyces sp. WAC 01438_cluster-1_16	ectoine	Others	soil	0.171965	0.685641	1	0.822716	1	0.177284	0	9	0	ectoine - ectoine	ectoine
Streptomyces exfoliatus A1013Y_cluster-1_18	siderophore	Others	soil	Streptomyces globosus soil_cluster-1_2	siderophore	Others	soil	0.294544	0.497668	1	0.703219	0.666667	0.296781	0	10	0	siderophore - siderophore	siderophore
Streptomyces griseoviridis F1-27_cluster-1_20	ectoine	Others	soil	Streptomyces lincolnensis NRRL 2936_cluster-1_10	ectoine	Others	soil	0.224487	0.60142	0.636364	0.782628	0.5	0.217372	0	8	0	ectoine - ectoine	ectoine
Streptomyces sp. 3211_cluster-1_11	butyrolactone	Others	soil	Streptomyces sp. Sge12_cluster-1_29	butyrolactone	Others	soil	0.0973624	0.814755	1	0.900915	0.9375	0.0990849	0	17	0	butyrolactone - butyrolactone	butyrolactone
Streptomyces violaceoruber S21_cluster-1_15	butyrolactone.ectoine	Others	marine	Streptomyces sp. S063_cluster-1_13	butyrolactone.ectoine	Others	marine	0.169464	0.68979	0.944444	0.828813	0.857143	0.156593	0.244156	20	1	ectoine.butyrolactone - ectoine.butyrolactone	ectoine.butyrolactone
Streptomyces lydicus 103_cluster-1_23	siderophore	Others	soil	Streptomyces sp. MOE7_cluster-1_14	siderophore	Others	soil	0.247541	0.566195	0.727273	0.753238	0.727273	0.246762	0	13	0	siderophore - siderophore	siderophore
Streptomyces albidoflavus J1074_cluster-1_22	NRPS.T1PKS.lanthipeptide.NRPS-like	Others	soil	Streptomyces sp. FR-008_cluster-1_21	NRPS.T1PKS.lanthipeptide.NRPS-like	Others	engineered	0.037213	0.926959	1	0.961804	0.99187	0.0384476	0.0379716	254	71	lanthipeptide.NRPS-like.NRPS.T1PKS - lanthipeptide.NRPS-like.NRPS.T1PKS	lanthipeptide.NRPS-like.NRPS.T1PKS
Streptomyces scabiei 87.22_cluster-1_15	siderophore	Others	soil	Streptomyces puniciscabiei TW1S1_cluster-1_17	siderophore	Others	soil	0.139769	0.739997	1	0.855908	1	0.144092	0	7	0	siderophore - siderophore	siderophore
Streptomyces clavuligerus F1D-5_cluster-1_16	blactam.NRPS	Others	soil	Streptomyces clavuligerus ATCC 27064_cluster-1_15	blactam.NRPS	Others	soil	0.0155736	0.969095	0.973684	0.985591	0.933333	0.0219273	0	46	6	blactam.NRPS - blactam.NRPS	blactam.NRPS
Streptomyces griseorubiginosus 3E-1_cluster-1_11	siderophore	Others	plant-associated	Streptomyces sp. SS52_cluster-1_16	siderophore	Others	plant-associated	0.291636	0.50178	1	0.70229	0.857143	0.29771	0	8	0	siderophore - siderophore	siderophore
Streptomyces sp. endophyte_N2_cluster-1_11	melanin	Others	plant-associated	Streptomyces lincolnensis LC-G_cluster-1_18	melanin	Others	missing	0.28913	0.505336	0.714286	0.715182	0.5	0.284818	0	6	0	melanin - melanin	melanin
Streptomyces alfalfae ACCC40021_cluster-1_17	siderophore	Others	rhizosphere	Streptomyces pratensis ATCC 33331_cluster-1_10	siderophore	Others	soil	0.151663	0.719676	1	0.843646	1	0.156354	0	10	0	siderophore - siderophore	siderophore
Streptomyces xinghaiensis S187, NRRL B24674_cluster-1_14	siderophore	Others	marine	Streptomyces sp. PAMC26508_cluster-1_18	siderophore	Others	lichen-associated	0.150606	0.72147	0.909091	0.850828	0.75	0.149172	0	12	0	siderophore - siderophore	siderophore
Streptomyces ambofaciens DSM 40697_cluster-1_8	siderophore	Others	soil	Streptomyces sp. Go-475_cluster-1_14	siderophore	Others	soil	0.299056	0.491322	0.666667	0.704647	0.538462	0.295353	0	11	0	siderophore - siderophore	siderophore
Streptomyces glaucescens GLA.O_cluster-1_10	melanin	Others	soil	Streptomyces sp. CB09001_cluster-1_6	melanin	Others	soil	0.286773	0.508693	1	0.704358	1	0.295642	0	6	0	melanin - melanin	melanin
Streptomyces cattleya NRRL 8057_cluster-1_18	siderophore	Others	soil	Streptomyces alboflavus MDJK44_cluster-1_14	siderophore	Others	rhizosphere	0.167671	0.692772	1	0.827143	1	0.172856	0	10	0	siderophore - siderophore	siderophore
Streptomyces venezuelae NRRL B-65442_cluster-1_18	siderophore	Others	missing	Streptomyces sp. S063_cluster-1_18	siderophore	Others	marine	0.132435	0.752669	1	0.863469	1	0.136531	0	10	0	siderophore - siderophore	siderophore
Streptomyces sp. P3_cluster-1_8	ectoine	Others	soil	Streptomyces olivoreticuli olivoreticuli ATCC 31159_cluster-1_20	ectoine	Others	soil	0.268202	0.535528	0.625	0.736206	0.571429	0.263794	0	5	0	ectoine - ectoine	ectoine
Streptomyces clavuligerus F1D-5_cluster-1_20	butyrolactone	Others	soil	Streptomyces clavuligerus ATCC 27064_cluster-1_19	butyrolactone	Others	soil	1.73e-17	1	1	1	1	0	0	8	0	butyrolactone - butyrolactone	butyrolactone
Streptomyces hygroscopicus jinggangensis 5008_cluster-1_18	ectoine	Others	soil	Streptomyces qaidamensis S10_cluster-1_5	ectoine	Others	soil	0.220018	0.608372	0.875	0.780652	0.7	0.219348	0	9	0	ectoine - ectoine	ectoine
Streptomyces autolyticus CGMCC0516_cluster-1_3	nucleoside.T3PKS.T1PKS	Others	soil	Streptomyces hygroscopicus XM201_cluster-1_25	T1PKS.siderophore	Others	soil	0.182324	0.668595	0.347826	0.832384	0.339286	0.237998	0.0972344	24	6	T1PKS.nucleoside.T3PKS - siderophore.T1PKS
Streptomyces sp. WAC 06738_cluster-1_6	siderophore	Others	soil	Streptomyces sp. CNQ-509_cluster-1_8	siderophore	Others	marine	0.152334	0.718538	0.923077	0.84692	0.846154	0.15308	0	14	0	siderophore - siderophore	siderophore
Streptomyces sp. CFMR 7_cluster-1_31	ectoine	Others	plant-associated	Streptomyces violaceoruber S21_cluster-1_8	ectoine	Others	marine	0.129682	0.757453	1	0.866307	1	0.133693	0	10	0	ectoine - ectoine	ectoine
Streptomyces ambofaciens DSM 40697_cluster-1_13	siderophore	Others	soil	Streptomyces coelicolor A3(2)_cluster-1_14	siderophore	Others	soil	0.218407	0.610888	1	0.777784	0.857143	0.222216	0	8	0	siderophore - siderophore	siderophore
Streptomyces clavuligerus ATCC 27064_cluster-1_11	siderophore	Others	soil	Streptomyces pluripotens MUSC 137_cluster-1_17	siderophore	Others	plant-associated	0.167328	0.693343	1	0.827497	1	0.172503	0	7	0	siderophore - siderophore	siderophore
Streptomyces glaucescens GLA.O_cluster-1_13	siderophore	Others	soil	Streptomyces globosus soil_cluster-1_2	siderophore	Others	soil	0.133365	0.751056	0.9	0.869726	0.7	0.130274	0	9	0	siderophore - siderophore	siderophore
Streptomyces griseus griseus NBRC 13350_cluster-1_25	siderophore	Others	soil	Streptomyces violaceoruber S21_cluster-1_11	siderophore	Others	marine	0.158597	0.707959	0.916667	0.841775	0.785714	0.158225	0	14	0	siderophore - siderophore	siderophore
Streptomyces griseoviridis F1-27_cluster-1_15	siderophore	Others	soil	Streptomyces puniciscabiei TW1S1_cluster-1_17	siderophore	Others	soil	0.180198	0.672075	0.818182	0.823601	0.636364	0.176399	0	10	0	siderophore - siderophore	siderophore
Streptomyces fungicidicus TXX3120_cluster-1_16	siderophore	Others	mammal-associated	Streptomyces ambofaciens DSM 40697_cluster-1_17	siderophore	Others	soil	0.271063	0.531349	0.888889	0.727884	0.7	0.272116	0	11	0	siderophore - siderophore	siderophore
Streptomyces venezuelae NRRL B-65442_cluster-1_9	siderophore	Others	missing	Streptomyces lunaelactis MM109_cluster-1_11	siderophore	Others	soil	0.243438	0.572386	0.818182	0.756531	0.727273	0.243469	0	9	0	siderophore - siderophore	siderophore
Streptomyces sp. CFMR 7_cluster-1_7	NRPS.bacteriocin.T1PKS	Others	plant-associated	Streptomyces bacillaris ATCC 15855_cluster-1_5	NRPS.bacteriocin.T1PKS	Others	soil	0.0435468	0.914803	0.928571	0.958547	0.868852	0.0476447	0.0205567	54	4	bacteriocin.NRPS.T1PKS - bacteriocin.NRPS.T1PKS	bacteriocin.NRPS.T1PKS
Streptomyces sp. 11-1-2_cluster-1_8	hglE-KS.bacteriocin.T1PKS	Others	plant-associated	Streptomyces autolyticus CGMCC0516_cluster-1_9	hglE-KS.bacteriocin.T1PKS	Others	soil	0.122629	0.76978	0.862745	0.881207	0.69863	0.189714	0.0528589	119	32	hglE-KS.bacteriocin.T1PKS - hglE-KS.bacteriocin.T1PKS	hglE-KS.bacteriocin.T1PKS
Streptomyces exfoliatus A1013Y_cluster-1_3	siderophore	Others	soil	Streptomyces ambofaciens ATCC 23877_cluster-1_7	siderophore	Others	soil	0.225998	0.59908	0.916667	0.773763	0.714286	0.226237	0	12	0	siderophore - siderophore	siderophore
Streptomyces albireticuli MDJK11_cluster-1_21	melanin	Others	rhizosphere	Streptomyces olivoreticuli olivoreticuli ATCC 31159_cluster-1_22	melanin.T2PKS	Others	soil	0.222442	0.604597	1	0.770679	1	0.229321	0	7	0	T2PKS.melanin - melanin
Streptomyces lydicus WYEC 108_cluster-1_12	siderophore	Others	soil	Streptomyces sp. MOE7_cluster-1_9	siderophore	Others	soil	0.232499	0.589058	1	0.763256	0.857143	0.236744	0	8	0	siderophore - siderophore	siderophore
Streptomyces sp. PAMC26508_cluster-1_18	siderophore	Others	lichen-associated	Streptomyces sp. fd1-xmd_cluster-1_11	siderophore	Others	soil	0.138359	0.742425	1	0.857362	1	0.142638	0	13	0	siderophore - siderophore	siderophore
Streptomyces fungicidicus TXX3120_cluster-1_6	ectoine	Others	mammal-associated	Streptomyces actuosus ATCC 25421_cluster-1_5	ectoine	Others	soil	0.271523	0.530679	1	0.726265	0.7	0.273735	0	10	0	ectoine - ectoine	ectoine
Streptomyces autolyticus CGMCC0516_cluster-1_31	siderophore	Others	soil	Streptomyces malaysiensis DSM 4137_cluster-1_25	siderophore	Others	soil	0.00362035	0.992772	1	0.996268	1	0.00373232	0	8	0	siderophore - siderophore	siderophore
Streptomyces sp. GGCR-6_cluster-1_20	siderophore	Others	plant-associated	Streptomyces sp. endophyte_N2_cluster-1_18	NRPS.T1PKS.siderophore	Others	plant-associated	0.116719	0.780186	1	0.879671	1	0.120329	0	7	0	siderophore - siderophore.NRPS.T1PKS
Streptomyces vietnamensis GIMV4.0001_cluster-1_17	siderophore	Others	soil	Streptomyces sp. DUT11_cluster-1_20	siderophore	Others	marine	0.294984	0.497047	1	0.69847	0.875	0.30153	0	10	0	siderophore - siderophore	siderophore
Streptomyces pluripotens MUSC 137_cluster-1_11	siderophore	Others	plant-associated	Streptomyces sp. P3_cluster-1_6	siderophore	Others	soil	0.18097	0.67081	0.916667	0.820183	0.714286	0.179817	0	12	0	siderophore - siderophore	siderophore
Streptomyces sp. Mg1_cluster-1_16	siderophore	Others	soil	Streptomyces lydicus 103_cluster-1_23	siderophore	Others	soil	0.137125	0.744553	1	0.858634	1	0.141366	0	13	0	siderophore - siderophore	siderophore
Streptomyces fungicidicus TXX3120_cluster-1_18	siderophore	Others	mammal-associated	Streptomyces niveus SCSIO 3406_cluster-1_15	siderophore	Others	marine	0.274227	0.526746	1	0.723477	0.7	0.276523	0	11	0	siderophore - siderophore	siderophore
Streptomyces sp. endophyte_N2_cluster-1_18	NRPS.T1PKS.siderophore	Others	plant-associated	Streptomyces sp. P3_cluster-1_2	siderophore	Others	soil	0.222257	0.604885	0.916667	0.776883	0.75	0.223117	0	12	0	siderophore - siderophore.NRPS.T1PKS
Streptomyces clavuligerus ATCC 27064_cluster-1_21	siderophore	Others	soil	Streptomyces fulvissimus DSM 40593_cluster-1_13	siderophore	Others	missing	0.276448	0.523527	0.818182	0.724807	0.615385	0.275193	0	10	0	siderophore - siderophore	siderophore
Streptomyces sp. CdTB01_cluster-1_25	ectoine	Others	soil	Streptomyces violaceusniger Tu 4113_cluster-1_35	ectoine	Others	soil	0.269365	0.533828	0.5	0.738914	0.444444	0.261086	0	5	0	ectoine - ectoine	ectoine
Streptomyces alfalfae ACCC40021_cluster-1_17	siderophore	Others	rhizosphere	Streptomyces bacillaris ATCC 15855_cluster-1_13	siderophore	Others	soil	0.145706	0.729818	1	0.849788	1	0.150212	0	10	0	siderophore - siderophore	siderophore
Streptomyces tirandamycinicus HNM0039_cluster-1_7	siderophore	Others	marine	Streptomyces globosus soil_cluster-1_22	siderophore	Others	soil	0.23496	0.585286	0.692308	0.771255	0.5	0.228745	0	10	0	siderophore - siderophore	siderophore
Streptomyces griseorubiginosus 3E-1_cluster-1_11	siderophore	Others	plant-associated	Streptomyces coelicolor A3(2)_cluster-1_14	siderophore	Others	soil	0.203925	0.633736	1	0.789768	1	0.210232	0	7	0	siderophore - siderophore	siderophore
Streptomyces parvulus 2297_cluster-1_7	siderophore	Others	soil	Streptomyces alboflavus MDJK44_cluster-1_7	siderophore	Others	rhizosphere	0.298474	0.492138	0.846154	0.696826	0.857143	0.303174	0	15	0	siderophore - siderophore	siderophore
Streptomyces sp. endophyte_N2_cluster-1_9	ectoine	Others	plant-associated	Streptomyces puniciscabiei TW1S1_cluster-1_26	ectoine	Others	soil	0.153999	0.715718	0.875	0.845104	0.875	0.154896	0	8	0	ectoine - ectoine	ectoine
Streptomyces sp. endophyte_N2_cluster-1_18	NRPS.T1PKS.siderophore	Others	plant-associated	Streptomyces albireticuli MDJK11_cluster-1_16	siderophore	Others	rhizosphere	0.159076	0.707154	0.636364	0.848001	0.6	0.151999	0	7	0	siderophore - siderophore.NRPS.T1PKS
Streptomyces bingchenggensis BCW-1_cluster-1_42	butyrolactone	Others	soil	Streptomyces hygroscopicus XM201_cluster-1_16	butyrolactone	Others	soil	0.264341	0.541194	0.909091	0.733179	0.769231	0.266821	0	15	0	butyrolactone - butyrolactone	butyrolactone
Streptomyces sp. S063_cluster-1_11	siderophore	Others	marine	Streptomyces sp. DUT11_cluster-1_11	siderophore	Others	marine	0.0637818	0.876505	1	0.934246	1	0.0657544	0	12	0	siderophore - siderophore	siderophore
Streptomyces clavuligerus ATCC 27064_cluster-1_21	siderophore	Others	soil	Streptomyces sp. Mg1_cluster-1_12	siderophore	Others	soil	0.277928	0.521387	0.846154	0.721505	0.6875	0.278495	0	13	0	siderophore - siderophore	siderophore
Streptomyces sp. CC0208_cluster-1_16	siderophore	Others	marine	Streptomyces avermitilis MA-4680_cluster-1_26	siderophore	Others	soil	0.167794	0.692566	0.636364	0.839012	0.6	0.160988	0	7	0	siderophore - siderophore	siderophore
Streptomyces sp. CC0208_cluster-1_18	ectoine	Others	marine	Streptomyces puniciscabiei TW1S1_cluster-1_26	ectoine	Others	soil	0.264253	0.541323	0.875	0.738027	0.555556	0.261974	0	8	0	ectoine - ectoine	ectoine
Streptomyces sp. CC0208_cluster-1_5	siderophore	Others	marine	Streptomyces actuosus ATCC 25421_cluster-1_20	T1PKS.siderophore	Others	soil	0.238299	0.580189	0.857143	0.763536	0.625	0.236464	0	8	0	siderophore - siderophore.T1PKS
Streptomyces griseorubiginosus 3E-1_cluster-1_16	siderophore	Others	plant-associated	Streptomyces sp. Go-475_cluster-1_14	siderophore	Others	soil	0.142455	0.735383	0.9	0.861667	0.636364	0.138333	0	9	0	siderophore - siderophore	siderophore
Streptomyces globisporus C-1027_cluster-1_20	siderophore	Others	soil	Streptomyces albulus NK660_cluster-1_21	siderophore	Others	soil	0.168069	0.69211	1	0.826733	1	0.173267	0	10	0	siderophore - siderophore	siderophore
Streptomyces sp. CFMR 7_cluster-1_1	LAP.NRPS.T1PKS.thiopeptide	Others	plant-associated	Streptomyces sp. DUT11_cluster-1_32	LAP.NRPS.T1PKS.thiopeptide	Others	marine	0.270388	0.532334	0.75	0.731757	0.615385	0.371679	0.153724	31	7	LAP.thiopeptide.NRPS.T1PKS - LAP.thiopeptide.NRPS.T1PKS	LAP.thiopeptide.NRPS.T1PKS
Streptomyces lydicus GS93/23_cluster-1_15	siderophore	Others	soil	Streptomyces sp. WAC00288_cluster-1_12	siderophore	Others	soil	0.163724	0.699358	1	0.831213	1	0.168787	0	10	0	siderophore - siderophore	siderophore
Streptomyces sp. CC0208_cluster-1_11	siderophore	Others	marine	Streptomyces nigra 452_cluster-1_10	siderophore	Others	marine	0.122437	0.770117	1	0.873776	1	0.126224	0	7	0	siderophore - siderophore	siderophore
Streptomyces glaucescens GLA.O_cluster-1_9	ectoine	Others	soil	Streptomyces pactum ACT 12_cluster-1_25	ectoine	Others	soil	0.296209	0.495322	1	0.701503	0.666667	0.298497	0	9	0	ectoine - ectoine	ectoine
Streptomyces sp. CC0208_cluster-1_5	siderophore	Others	marine	Streptomyces puniciscabiei TW1S1_cluster-1_12	siderophore	Others	soil	0.263399	0.542581	1	0.728454	1	0.271546	0	8	0	siderophore - siderophore	siderophore
Streptomyces lincolnensis NRRL 2936_cluster-1_18	siderophore	Others	soil	Streptomyces pactum ACT 12_cluster-1_16	siderophore	Others	soil	0.289022	0.50549	1	0.704985	0.857143	0.295015	0	8	0	siderophore - siderophore	siderophore
Streptomyces sp. Z022_cluster-1_5	NRPS.bacteriocin	Others	soil	Streptomyces hygroscopicus limoneus KCTC 1717_cluster-1_22	NRPS.bacteriocin	Others	soil	0.181541	0.669875	0.75	0.824834	0.543478	0.182632	0.171731	46	25	bacteriocin.NRPS - bacteriocin.NRPS	bacteriocin.NRPS
Streptomyces autolyticus CGMCC0516_cluster-1_24	ladderane	Others	soil	Streptomyces sp. M56_cluster-1_26	ladderane	Others	insect-associated	0.0181309	0.964067	1	0.981308	1	0.00680023	0.0287994	34	10	ladderane - ladderane	ladderane
Streptomyces sp. endophyte_N2_cluster-1_18	NRPS.T1PKS.siderophore	Others	plant-associated	Streptomyces clavuligerus F613-1_cluster-1_12	siderophore	Others	soil	0.178154	0.67543	1	0.816336	1	0.183664	0	7	0	siderophore - siderophore.NRPS.T1PKS
Streptomyces avermitilis MA-4680_cluster-1_17	siderophore	Others	soil	Streptomyces dengpaensis XZHG99_cluster-1_15	NRPS.T1PKS.siderophore	Others	soil	0.0876775	0.832332	1	0.909611	1	0.0903891	0	7	0	siderophore - siderophore.NRPS.T1PKS
Streptomyces sp. KPB2_cluster-1_12	siderophore	Others	plant-associated	Streptomyces sp. SS52_cluster-1_16	siderophore	Others	plant-associated	0.134799	0.748572	1	0.861031	1	0.138969	0	8	0	siderophore - siderophore	siderophore
Streptomyces globisporus C-1027_cluster-1_20	siderophore	Others	soil	Streptomyces venezuelae NRRL B-65442_cluster-1_18	siderophore	Others	missing	0.13914	0.741081	1	0.856557	1	0.143443	0	10	0	siderophore - siderophore	siderophore
Streptomyces sp. Tue6075_cluster-1_12	siderophore	Others	soil	Streptomyces lunaelactis MM109_cluster-1_16	siderophore	Others	soil	0.154791	0.714377	1	0.840421	1	0.159579	0	10	0	siderophore - siderophore	siderophore
Streptomyces sp. MK-45_cluster-1_32	melanin.terpene	Others	soil	Streptomyces qaidamensis S10_cluster-1_3	melanin	Others	soil	0.250374	0.561938	0.9	0.745204	0.888889	0.254796	0	9	0	melanin - terpene.melanin
Streptomyces qaidamensis S10_cluster-1_8	siderophore	Others	soil	Streptomyces parvulus 2297_cluster-1_7	siderophore	Others	soil	0.202191	0.636499	1	0.79293	0.933333	0.20707	0	16	0	siderophore - siderophore	siderophore
Streptomyces cattleya NRRL 8057_cluster-1_18	siderophore	Others	soil	Streptomyces sp. S063_cluster-1_18	siderophore	Others	marine	0.182825	0.667774	1	0.81152	1	0.18848	0	10	0	siderophore - siderophore	siderophore
Streptomyces lydicus GS93/23_cluster-1_15	siderophore	Others	soil	Streptomyces sp. SM17_cluster-1_14	siderophore	Others	marine	0.160354	0.705006	1	0.834687	1	0.165313	0	10	0	siderophore - siderophore	siderophore
Streptomyces sp. S8_cluster-1_11	siderophore	Others	soil	Streptomyces globisporus TFH56_cluster-1_8	siderophore	Others	plant-associated	0.0677835	0.869028	1	0.93012	1	0.0698799	0	10	0	siderophore - siderophore	siderophore
Streptomyces cyaneogriseus noncyanogenus NMWT 1_cluster-1_10	ectoine	Others	soil	Streptomyces bingchenggensis BCW-1_cluster-1_39	ectoine	Others	soil	0.271831	0.530231	0.75	0.728231	0.714286	0.271769	0	6	0	ectoine - ectoine	ectoine
Streptomyces albulus CK-15_cluster-1_14	siderophore	Others	soil	Streptomyces sp. MOE7_cluster-1_9	siderophore	Others	soil	0.120732	0.773113	1	0.875535	1	0.124465	0	7	0	siderophore - siderophore	siderophore
Streptomyces seoulensis KCTC 9819_cluster-1_5	ectoine	Others	soil	Streptomyces malaysiensis DSM 4137_cluster-1_14	ectoine	Others	soil	0.296992	0.49422	0.5	0.710432	0.444444	0.289568	0	5	0	ectoine - ectoine	ectoine
Streptomyces albidoflavus J1074_cluster-1_17	siderophore	Others	soil	Streptomyces sp. CFMR 7_cluster-1_29	siderophore	Others	plant-associated	0.235744	0.584087	0.916667	0.762242	0.785714	0.237757	0	13	0	siderophore - siderophore	siderophore
Streptomyces lividans TK24_cluster-1_20	ectoine	Others	soil	Streptomyces olivaceus KLBMP 5084_cluster-1_9	ectoine	Others	plant-associated	0.215296	0.61576	0.857143	0.782463	0.857143	0.217537	0	8	0	ectoine - ectoine	ectoine
Streptomyces sp. KPB2_cluster-1_18	ectoine	Others	plant-associated	Streptomyces sp. SS52_cluster-1_9	ectoine	Others	plant-associated	0.206713	0.629304	1	0.793767	0.666667	0.206233	0	9	0	ectoine - ectoine	ectoine
Streptomyces sp. Tue6075_cluster-1_21	ectoine	Others	soil	Streptomyces atratus SCSIO_ZH16_cluster-1_8	ectoine	Others	marine	0.197835	0.643469	1	0.796046	1	0.203953	0	9	0	ectoine - ectoine	ectoine
Streptomyces sp. 11-1-2_cluster-1_27	siderophore	Others	plant-associated	Streptomyces bingchenggensis BCW-1_cluster-1_33	NRPS.siderophore	Others	soil	0.298097	0.492668	0.875	0.696918	0.857143	0.303082	0	8	0	siderophore - siderophore.NRPS
Streptomyces sp. CC0208_cluster-1_18	ectoine	Others	marine	Streptomyces glaucescens GLA.O_cluster-1_9	ectoine	Others	soil	0.195107	0.647853	1	0.798859	1	0.201141	0	9	0	ectoine - ectoine	ectoine
Streptomyces fungicidicus TXX3120_cluster-1_6	ectoine	Others	mammal-associated	Streptomyces lividans TK24_cluster-1_20	ectoine	Others	soil	0.196425	0.645733	1	0.7975	1	0.2025	0	8	0	ectoine - ectoine	ectoine
Streptomyces hygroscopicus jinggangensis TL01_cluster-1_26	siderophore	Others	engineered	Streptomyces clavuligerus F613-1_cluster-1_12	siderophore	Others	soil	0.161993	0.702256	1	0.832997	1	0.167003	0	7	0	siderophore - siderophore	siderophore
Streptomyces xinghaiensis S187, NRRL B24674_cluster-1_19	ectoine	Others	marine	Streptomyces sp. PAMC26508_cluster-1_10	ectoine	Others	lichen-associated	0.204045	0.633545	0.625	0.806397	0.375	0.193603	0	5	0	ectoine - ectoine	ectoine
Streptomyces collinus Tu 365_cluster-1_20	siderophore	Others	soil	Streptomyces clavuligerus F613-1_cluster-1_12	siderophore	Others	soil	0.164729	0.697677	1	0.830176	1	0.169824	0	7	0	siderophore - siderophore	siderophore
Streptomyces exfoliatus A1013Y_cluster-1_18	siderophore	Others	soil	Streptomyces albulus NK660_cluster-1_21	siderophore	Others	soil	0.154507	0.714858	1	0.840714	1	0.159286	0	10	0	siderophore - siderophore	siderophore
Streptomyces fungicidicus TXX3120_cluster-1_16	siderophore	Others	mammal-associated	Streptomyces pactum ACT 12_cluster-1_10	NRPS.T1PKS.siderophore	Others	soil	0.270024	0.532864	0.212766	0.747563	0.135593	0.252437	0	13	0	siderophore - siderophore.NRPS.T1PKS
Streptomyces sp. GGCR-6_cluster-1_20	siderophore	Others	plant-associated	Streptomyces clavuligerus F613-1_cluster-1_12	siderophore	Others	soil	0.188135	0.659124	1	0.806046	1	0.193954	0	7	0	siderophore - siderophore	siderophore
Streptomyces griseus griseus NBRC 13350_cluster-1_28	ectoine	Others	soil	Streptomyces globisporus TFH56_cluster-1_20	ectoine	Others	plant-associated	0.112331	0.787956	1	0.884195	1	0.115805	0	10	0	ectoine - ectoine	ectoine
Streptomyces sp. Z022_cluster-1_10	butyrolactone.betalactone.siderophore	Others	soil	Streptomyces cyaneogriseus noncyanogenus NMWT 1_cluster-1_23	siderophore	Others	soil	0.229465	0.593725	0.428571	0.781111	0.428571	0.218889	0	8	0	siderophore - siderophore.betalactone.butyrolactone
Streptomyces seoulensis KCTC 9819_cluster-1_13	siderophore	Others	soil	Streptomyces albulus CK-15_cluster-1_20	siderophore	Others	soil	0.270202	0.532605	1	0.726596	0.75	0.273404	0	13	0	siderophore - siderophore	siderophore
Streptomyces hygroscopicus XM201_cluster-1_35	siderophore	Others	soil	Streptomyces sp. ZFG47_cluster-1_15	siderophore	Others	soil	0.2037	0.634094	1	0.79	1	0.21	0	7	0	siderophore - siderophore	siderophore
Streptomyces autolyticus CGMCC0516_cluster-1_13	betalactone.T1PKS.NRPS-like	Others	soil	Streptomyces malaysiensis DSM 4137_cluster-1_8	betalactone.T1PKS.NRPS-like	Others	soil	0.0421856	0.917408	0.95082	0.959491	0.88	0.062517	0.00543378	102	16	betalactone.NRPS-like.T1PKS - betalactone.NRPS-like.T1PKS	betalactone.NRPS-like.T1PKS
Streptomyces sp. WAC 01438_cluster-1_16	ectoine	Others	soil	Streptomyces glaucescens GLA.O_cluster-1_9	ectoine	Others	soil	0.221071	0.60673	1	0.772092	1	0.227908	0	9	0	ectoine - ectoine	ectoine
Streptomyces ambofaciens ATCC 23877_cluster-1_5	ectoine	Others	soil	Streptomyces sp. Tu6071_cluster-1_18	ectoine	Others	soil	0.293433	0.499236	0.75	0.705223	0.75	0.294777	0	7	0	ectoine - ectoine	ectoine
Streptomyces sp. CFMR 7_cluster-1_29	siderophore	Others	plant-associated	Streptomyces clavuligerus F613-1_cluster-1_22	siderophore	Others	soil	0.205149	0.631788	1	0.788506	1	0.211494	0	14	0	siderophore - siderophore	siderophore
Streptomyces leeuwenhoekii DSM 42122_cluster-1_24	ectoine	Others	soil	Streptomyces pactum ACT 12_cluster-1_25	ectoine	Others	soil	0.287307	0.507932	0.857143	0.708226	0.857143	0.291774	0	8	0	ectoine - ectoine	ectoine
Streptomyces sp. Z022_cluster-1_27	NRPS.ectoine	Others	soil	Streptomyces sp. WAC 01529_cluster-1_6	ectoine	Others	soil	0.285583	0.510392	0.666667	0.722142	0.363636	0.277858	0	7	0	ectoine - ectoine.NRPS
Streptomyces fungicidicus TXX3120_cluster-1_9	siderophore	Others	mammal-associated	Streptomyces sp. S8_cluster-1_22	siderophore	Others	soil	0.26649	0.538037	0.909091	0.727924	0.916667	0.272076	0	13	0	siderophore - siderophore	siderophore
Streptomyces cattleya NRRL 8057_cluster-1_18	siderophore	Others	soil	Streptomyces puniciscabiei TW1S1_cluster-1_17	siderophore	Others	soil	0.290827	0.502926	1	0.705802	0.727273	0.294198	0	12	0	siderophore - siderophore	siderophore
Streptomyces albidoflavus SM254_cluster-1_16	siderophore	Others	soil	Streptomyces bacillaris ATCC 15855_cluster-1_22	siderophore	Others	soil	0.234991	0.585239	0.916667	0.763019	0.785714	0.236981	0	13	0	siderophore - siderophore	siderophore
Streptomyces sp. S8_cluster-1_24	ectoine	Others	soil	Streptomyces pratensis ATCC 33331_cluster-1_18	ectoine	Others	soil	0.187981	0.659374	0.875	0.810439	0.857143	0.189561	0	7	0	ectoine - ectoine	ectoine
Streptomyces pluripotens MUSC 137_cluster-1_17	siderophore	Others	plant-associated	Streptomyces hygroscopicus XM201_cluster-1_35	siderophore	Others	soil	0.180925	0.670883	1	0.813479	1	0.186521	0	7	0	siderophore - siderophore	siderophore
Streptomyces glaucescens GLA.O_cluster-1_11	siderophore	Others	soil	Streptomyces sp. fd1-xmd_cluster-1_9	siderophore	Others	soil	0.289211	0.505222	0.916667	0.708595	0.714286	0.291405	0	12	0	siderophore - siderophore	siderophore
Streptomyces sp. S8_cluster-1_32	butyrolactone	Others	soil	Streptomyces globisporus TFH56_cluster-1_26	butyrolactone	Others	plant-associated	0.237251	0.581786	0.714286	0.768666	0.5	0.231334	0	13	0	butyrolactone - butyrolactone	butyrolactone
Streptomyces exfoliatus A1013Y_cluster-1_18	siderophore	Others	soil	Streptomyces sp. Tu6071_cluster-1_11	siderophore	Others	soil	0.168081	0.69209	1	0.826721	1	0.173279	0	10	0	siderophore - siderophore	siderophore
Streptomyces sp. endophyte_N2_cluster-1_18	NRPS.T1PKS.siderophore	Others	plant-associated	Streptomyces nigra 452_cluster-1_10	siderophore	Others	marine	0.102311	0.805845	1	0.894525	1	0.105475	0	10	0	siderophore - siderophore.NRPS.T1PKS
Streptomyces clavuligerus ATCC 27064_cluster-1_22	ectoine	Others	soil	Streptomyces sp. S8_cluster-1_24	ectoine	Others	soil	0.289598	0.504671	0.727273	0.713629	0.545455	0.286371	0	8	0	ectoine - ectoine	ectoine
Streptomyces scabiei 87.22_cluster-1_15	siderophore	Others	soil	Streptomyces qaidamensis S10_cluster-1_16	siderophore	Others	soil	0.144406	0.73204	1	0.851127	1	0.148873	0	7	0	siderophore - siderophore	siderophore
Streptomyces lydicus A02_cluster-1_19	siderophore	Others	soil	Streptomyces lavendulae lavendulae CCM 3239_cluster-1_16	siderophore	Others	soil	0.145415	0.730316	1	0.850088	1	0.149912	0	13	0	siderophore - siderophore	siderophore
Streptomyces albulus CK-15_cluster-1_21	butyrolactone.T3PKS.NRPS.PKS-like	Others	soil	Streptomyces lydicus 103_cluster-1_21	butyrolactone	Others	soil	0.202641	0.635781	0.909091	0.793747	0.916667	0.206253	0	12	0	butyrolactone - butyrolactone.PKS-like.NRPS.T3PKS
Streptomyces griseochromogenes ATCC 14511_cluster-1_7	NRPS.T1PKS.siderophore	Others	soil	Streptomyces pactum ACT 12_cluster-1_16	siderophore	Others	soil	0.143	0.73445	1	0.852578	1	0.147422	0	7	0	siderophore - siderophore.NRPS.T1PKS
Streptomyces malaysiensis DSM 4137_cluster-1_34	hserlactone	Others	soil	Streptomyces sp. M56_cluster-1_12	hserlactone	Others	insect-associated	0.00899501	0.982091	1	0.990727	1	0.0110395	0	21	1	hserlactone - hserlactone	hserlactone
Streptomyces sp. MK-45_cluster-1_15	siderophore	Others	soil	Streptomyces puniciscabiei TW1S1_cluster-1_22	siderophore	Others	soil	0.189912	0.656243	0.833333	0.812277	0.692308	0.187723	0	11	0	siderophore - siderophore	siderophore
Streptomyces griseus griseus NBRC 13350_cluster-1_25	siderophore	Others	soil	Streptomyces pactum ACT 12_cluster-1_22	siderophore	Others	soil	0.259123	0.548899	0.846154	0.739947	0.733333	0.260053	0	13	0	siderophore - siderophore	siderophore
Streptomyces hygroscopicus jinggangensis 5008_cluster-1_21	melanin	Others	soil	Streptomyces collinus Tu 365_cluster-1_13	melanin	Others	soil	0.283295	0.513665	0.857143	0.717148	0.625	0.282852	0	7	0	melanin - melanin	melanin
Streptomyces sp. PAMC26508_cluster-1_4	melanin	Others	lichen-associated	Streptomyces pratensis ATCC 33331_cluster-1_24	melanin	Others	soil	0.00782185	0.984417	1	0.991936	1	0.00806376	0	8	0	melanin - melanin	melanin
Streptomyces sp. 11-1-2_cluster-1_29	siderophore	Others	plant-associated	Streptomyces malaysiensis DSM 4137_cluster-1_25	siderophore	Others	soil	0.03534	0.930569	1	0.963567	1	0.036433	0	8	0	siderophore - siderophore	siderophore
Streptomyces fulvissimus DSM 40593_cluster-1_23	siderophore	Others	missing	Streptomyces sp. Sv. ACTE SirexAA-E_cluster-1_13	siderophore	Others	insect-associated	0.188666	0.658263	0.888889	0.808935	0.888889	0.191065	0	11	0	siderophore - siderophore	siderophore
Streptomyces griseochromogenes ATCC 14511_cluster-1_42	ectoine	Others	soil	Streptomyces scabiei 87.22_cluster-1_24	ectoine	Others	soil	0.28276	0.514433	0.583333	0.726045	0.357143	0.273955	0	9	0	ectoine - ectoine	ectoine
Streptomyces albidoflavus SM254_cluster-1_19	terpene.bacteriocin	Others	soil	Streptomyces sampsonii KJ40_cluster-1_3	terpene.bacteriocin	Others	rhizosphere	0.0361321	0.929041	0.939394	0.965732	0.885714	0.0379505	0.00389105	33	1	terpene.bacteriocin - terpene.bacteriocin	terpene.bacteriocin
Streptomyces lydicus WYEC 108_cluster-1_13	ectoine	Others	soil	Streptomyces albulus CK-15_cluster-1_15	ectoine	Others	soil	0.182494	0.668317	0.875	0.820883	0.625	0.179117	0	7	0	ectoine - ectoine	ectoine
Streptomyces albireticuli MDJK11_cluster-1_16	siderophore	Others	rhizosphere	Streptomyces malaysiensis DSM 4137_cluster-1_25	siderophore	Others	soil	0.132365	0.752791	1	0.863541	1	0.136459	0	7	0	siderophore - siderophore	siderophore
Streptomyces pluripotens MUSC 137_cluster-1_8	ectoine	Others	plant-associated	Streptomyces dengpaensis XZHG99_cluster-1_19	ectoine	Others	soil	0.195417	0.647353	0.636364	0.813534	0.454545	0.186466	0	7	0	ectoine - ectoine	ectoine
Streptomyces griseochromogenes ATCC 14511_cluster-1_7	NRPS.T1PKS.siderophore	Others	soil	Streptomyces albireticuli MDJK11_cluster-1_16	siderophore	Others	rhizosphere	0.176714	0.6778	0.636364	0.829817	0.6	0.170183	0	7	0	siderophore - siderophore.NRPS.T1PKS
Streptomyces hygroscopicus jinggangensis TL01_cluster-1_18	ectoine	Others	engineered	Streptomyces qaidamensis S10_cluster-1_5	ectoine	Others	soil	0.220018	0.608372	0.875	0.780652	0.7	0.219348	0	9	0	ectoine - ectoine	ectoine
Streptomyces sp. WAC 01529_cluster-1_18	siderophore	Others	soil	Streptomyces albidoflavus J1074_cluster-1_8	siderophore	Others	soil	0.164721	0.697692	1	0.830185	1	0.169815	0	10	0	siderophore - siderophore	siderophore
Streptomyces xinghaiensis S187, NRRL B24674_cluster-1_19	ectoine	Others	marine	Streptomyces lydicus GS93/23_cluster-1_10	ectoine	Others	soil	0.281056	0.51688	0.75	0.723138	0.5	0.276862	0	6	0	ectoine - ectoine	ectoine
Streptomyces albireticuli MDJK11_cluster-1_16	siderophore	Others	rhizosphere	Streptomyces sp. NEAU-S7GS2_cluster-1_23	siderophore	Others	soil	0.268611	0.53493	1	0.728236	0.75	0.271764	0	13	0	siderophore - siderophore	siderophore
Streptomyces clavuligerus ATCC 27064_cluster-1_15	blactam.NRPS	Others	soil	Streptomyces clavuligerus F613-1_cluster-1_16	blactam.NRPS	Others	soil	3.74e-05	0.999925	1	0.999961	1	5.83e-05	0	47	6	blactam.NRPS - blactam.NRPS	blactam.NRPS
Streptomyces griseorubiginosus 3E-1_cluster-1_19	ectoine	Others	plant-associated	Streptomyces griseochromogenes ATCC 14511_cluster-1_42	ectoine	Others	soil	0.239446	0.578442	1	0.758303	0.75	0.241697	0	12	0	ectoine - ectoine	ectoine
Streptomyces sp. SM17_cluster-1_14	siderophore	Others	marine	Streptomyces atratus SCSIO_ZH16_cluster-1_14	siderophore	Others	marine	0.16533	0.696674	1	0.829557	1	0.170443	0	10	0	siderophore - siderophore	siderophore
Streptomyces lydicus 103_cluster-1_23	siderophore	Others	soil	Streptomyces sp. 3211_cluster-1_17	siderophore	Others	soil	0.142073	0.736038	1	0.853533	1	0.146467	0	13	0	siderophore - siderophore	siderophore
Streptomyces hygroscopicus jinggangensis 5008_cluster-1_18	ectoine	Others	soil	Streptomyces ambofaciens DSM 40697_cluster-1_6	ectoine	Others	soil	0.234114	0.586581	1	0.758645	1	0.241355	0	9	0	ectoine - ectoine	ectoine
Streptomyces griseorubiginosus 3E-1_cluster-1_11	siderophore	Others	plant-associated	Streptomyces puniciscabiei TW1S1_cluster-1_17	siderophore	Others	soil	0.108157	0.795385	1	0.888498	1	0.111502	0	7	0	siderophore - siderophore	siderophore
Streptomyces collinus Tu 365_cluster-1_20	siderophore	Others	soil	Streptomyces sp. Sv. ACTE SirexAA-E_cluster-1_13	siderophore	Others	insect-associated	0.281114	0.516798	1	0.715815	0.727273	0.284185	0	12	0	siderophore - siderophore	siderophore
Streptomyces sp. 11-1-2_cluster-1_29	siderophore	Others	plant-associated	Streptomyces clavuligerus ATCC 27064_cluster-1_11	siderophore	Others	soil	0.188187	0.659041	1	0.805993	1	0.194007	0	7	0	siderophore - siderophore	siderophore
Streptomyces albus ZD11_cluster-1_6	terpene.bacteriocin	Others	soil	Streptomyces albus DSM 41398_cluster-1_6	terpene.bacteriocin	Others	soil	1.73e-17	1	1	1	1	0	0	28	0	terpene.bacteriocin - terpene.bacteriocin	terpene.bacteriocin
Streptomyces cattleya NRRL 8057_cluster-1_18	siderophore	Others	soil	Streptomyces tirandamycinicus HNM0039_cluster-1_15	siderophore	Others	marine	0.138618	0.741979	1	0.857095	1	0.142905	0	13	0	siderophore - siderophore	siderophore
Streptomyces sp. fd1-xmd_cluster-1_24	melanin	Others	soil	Streptomyces lavendulae lavendulae CCM 3239_cluster-1_5	melanin	Others	soil	0.192191	0.652556	0.636364	0.814986	0.545455	0.185014	0	7	0	melanin - melanin	melanin
Streptomyces albulus NK660_cluster-1_21	siderophore	Others	soil	Streptomyces sampsonii KJ40_cluster-1_14	siderophore	Others	rhizosphere	0.171954	0.68566	1	0.822728	1	0.177272	0	10	0	siderophore - siderophore	siderophore
Streptomyces venezuelae NRRL B-65442_cluster-1_18	siderophore	Others	missing	Streptomyces gilvosporeus F607_cluster-1_19	siderophore	Others	soil	0.172128	0.685372	1	0.822548	1	0.177452	0	10	0	siderophore - siderophore	siderophore
Streptomyces avermitilis MA-4680_cluster-1_11	siderophore	Others	soil	Streptomyces nigra 452_cluster-1_14	siderophore	Others	marine	0.228503	0.595208	0.875	0.772592	0.666667	0.227408	0	9	0	siderophore - siderophore	siderophore
Streptomyces griseoviridis F1-27_cluster-1_20	ectoine	Others	soil	Streptomyces hygroscopicus XM201_cluster-1_26	ectoine	Others	soil	0.270342	0.5324	0.5	0.737906	0.444444	0.262094	0	5	0	ectoine - ectoine	ectoine
Streptomyces pluripotens MUSC 137_cluster-1_11	siderophore	Others	plant-associated	Streptomyces vietnamensis GIMV4.0001_cluster-1_10	siderophore	Others	soil	0.248138	0.565296	0.818182	0.753992	0.615385	0.246008	0	10	0	siderophore - siderophore	siderophore
Streptomyces violaceoruber S21_cluster-1_22	siderophore	Others	marine	Streptomyces sp. S063_cluster-1_18	siderophore	Others	marine	0.0501078	0.902295	1	0.948343	1	0.0516575	0	10	0	siderophore - siderophore	siderophore
Streptomyces collinus Tu 365_cluster-1_11	ectoine	Others	soil	Streptomyces sp. CB09001_cluster-1_5	ectoine	Others	soil	0.210969	0.622571	1	0.782507	1	0.217493	0	8	0	ectoine - ectoine	ectoine
Streptomyces hygroscopicus jinggangensis TL01_cluster-1_18	ectoine	Others	engineered	Streptomyces griseochromogenes ATCC 14511_cluster-1_42	ectoine	Others	soil	0.23574	0.584093	0.777778	0.766757	0.636364	0.233243	0	10	0	ectoine - ectoine	ectoine
Streptomyces autolyticus CGMCC0516_cluster-1_38	butyrolactone	Others	soil	Streptomyces malaysiensis DSM 4137_cluster-1_33	butyrolactone	Others	soil	0.00390772	0.9922	1	0.995971	1	0.00402857	0	14	0	butyrolactone - butyrolactone	butyrolactone
Streptomyces ambofaciens ATCC 23877_cluster-1_13	siderophore	Others	soil	Streptomyces lincolnensis LC-G_cluster-1_12	siderophore	Others	missing	0.183245	0.667089	1	0.811088	1	0.188912	0	8	0	siderophore - siderophore	siderophore
Streptomyces coelicolor A3(2)_cluster-1_26	indole	Others	soil	Streptomyces sp. CB09001_cluster-1_20	indole	Others	soil	0.0428226	0.916189	1	0.955853	1	0.0501344	0.0157068	19	1	indole - indole	indole
Streptomyces sp. Mg1_cluster-1_16	siderophore	Others	soil	Streptomyces lydicus A02_cluster-1_19	siderophore	Others	soil	0.137286	0.744275	1	0.858468	1	0.141532	0	13	0	siderophore - siderophore	siderophore
Streptomyces albulus CK-15_cluster-1_20	siderophore	Others	soil	Streptomyces sp. Sge12_cluster-1_23	siderophore	Others	soil	0.143516	0.733566	1	0.852046	1	0.147954	0	13	0	siderophore - siderophore	siderophore
Streptomyces sp. Z022_cluster-1_27	NRPS.ectoine	Others	soil	Streptomyces lincolnensis NRRL 2936_cluster-1_10	ectoine	Others	soil	0.203863	0.633834	0.636364	0.80389	0.5	0.19611	0	8	0	ectoine - ectoine.NRPS
Streptomyces exfoliatus A1013Y_cluster-1_3	siderophore	Others	soil	Streptomyces lunaelactis MM109_cluster-1_11	siderophore	Others	soil	0.236971	0.582213	0.818182	0.763197	0.727273	0.236803	0	9	0	siderophore - siderophore	siderophore
Streptomyces fradiae NKZ-259_cluster-1_6	NRPS.T1PKS.indole.transAT-PKS-like	Others	soil	Streptomyces alfalfae ACCC40021_cluster-1_7	NRPS.T1PKS.indole.transAT-PKS-like	Others	rhizosphere	0.000730477	0.99854	1	0.999247	1	0.00127243	0	58	10	indole.T1PKS.NRPS.transAT-PKS-like - indole.T1PKS.NRPS.transAT-PKS-like	indole.T1PKS.NRPS.transAT-PKS-like
Streptomyces sp. CFMR 7_cluster-1_15	siderophore	Others	plant-associated	Streptomyces sp. CLI2509_cluster-1_10	siderophore	Others	fungus-associated	0.250756	0.561366	0.888889	0.744925	0.888889	0.255075	0	11	0	siderophore - siderophore	siderophore
Streptomyces hygroscopicus limoneus KCTC 1717_cluster-1_5	ectoine	Others	soil	Streptomyces nigra 452_cluster-1_4	ectoine	Others	marine	0.194072	0.649521	1	0.799926	1	0.200074	0	10	0	ectoine - ectoine	ectoine
Streptomyces sp. KPB2_cluster-1_17	melanin	Others	plant-associated	Streptomyces coelicolor A3(2)_cluster-1_8	melanin	Others	soil	0.108774	0.794285	0.875	0.891728	0.875	0.108272	0	8	0	melanin - melanin	melanin
Streptomyces sp. MK-45_cluster-1_27	T1PKS.siderophore	Others	soil	Streptomyces sp. P3_cluster-1_16	siderophore	Others	soil	0.261844	0.544875	0.9	0.736712	0.727273	0.263288	0	12	0	siderophore - siderophore.T1PKS
Streptomyces leeuwenhoekii DSM 42122_cluster-1_24	ectoine	Others	soil	Streptomyces pratensis ATCC 33331_cluster-1_18	ectoine	Others	soil	0.22737	0.596957	0.75	0.774066	0.714286	0.225934	0	6	0	ectoine - ectoine	ectoine
Streptomyces sp. Sge12_cluster-1_27	siderophore	Others	soil	Streptomyces sp. ZFG47_cluster-1_17	siderophore	Others	soil	0.291695	0.501696	0.916667	0.705641	0.733333	0.294359	0	13	0	siderophore - siderophore	siderophore
Streptomyces cattleya NRRL 8057_cluster-1_18	siderophore	Others	soil	Streptomyces formicae KY5_cluster-1_26	siderophore	Others	insect-associated	0.16679	0.694239	1	0.828052	1	0.171948	0	10	0	siderophore - siderophore	siderophore
Streptomyces xinghaiensis S187, NRRL B24674_cluster-1_14	siderophore	Others	marine	Streptomyces lydicus 103_cluster-1_23	siderophore	Others	soil	0.132913	0.751841	0.909091	0.869069	0.75	0.130931	0	12	0	siderophore - siderophore	siderophore
Streptomyces sp. Z022_cluster-1_15	siderophore	Others	soil	Streptomyces hygroscopicus limoneus KCTC 1717_cluster-1_14	siderophore	Others	soil	0.101152	0.807927	1	0.895719	1	0.104281	0	7	0	siderophore - siderophore	siderophore
Streptomyces sp. KPB2_cluster-1_16	siderophore	Others	plant-associated	Streptomyces sp. MK-45_cluster-1_15	siderophore	Others	soil	0.177726	0.676135	0.7	0.828118	0.6	0.171882	0	7	0	siderophore - siderophore	siderophore
Streptomyces leeuwenhoekii DSM 42122_cluster-1_10	terpene.T1PKS.NRPS-like	Others	soil	Streptomyces olivoreticuli olivoreticuli ATCC 31159_cluster-1_33	bacteriocin.terpene.NRPS-like	Others	soil	0.237183	0.581891	0.625	0.769657	0.5	0.251851	0.173885	21	2	terpene.NRPS-like.T1PKS - terpene.bacteriocin.NRPS-like
Streptomyces sp. endophyte_N2_cluster-1_9	ectoine	Others	plant-associated	Streptomyces dengpaensis XZHG99_cluster-1_19	ectoine	Others	soil	0.19865	0.642162	0.454545	0.815825	0.272727	0.184175	0	5	0	ectoine - ectoine	ectoine
Streptomyces pluripotens MUSC 137_cluster-1_11	siderophore	Others	plant-associated	Streptomyces sp. 3211_cluster-1_13	siderophore	Others	soil	0.296513	0.494893	0.833333	0.703398	0.642857	0.296602	0	11	0	siderophore - siderophore	siderophore
Streptomyces sp. CC0208_cluster-1_11	siderophore	Others	marine	Streptomyces griseorubiginosus 3E-1_cluster-1_11	siderophore	Others	plant-associated	0.0938529	0.821102	1	0.903244	1	0.0967556	0	7	0	siderophore - siderophore	siderophore
Streptomyces sp. CFMR 7_cluster-1_15	siderophore	Others	plant-associated	Streptomyces lunaelactis MM109_cluster-1_16	siderophore	Others	soil	0.234036	0.586701	0.888889	0.762163	0.888889	0.237837	0	11	0	siderophore - siderophore	siderophore
Streptomyces seoulensis KCTC 9819_cluster-1_5	ectoine	Others	soil	Streptomyces albus BK3-25_cluster-1_31	ectoine	Others	soil	0.284525	0.511904	0.666667	0.716984	0.666667	0.283016	0	7	0	ectoine - ectoine	ectoine
Streptomyces albulus NK660_cluster-1_16	ectoine	Others	soil	Streptomyces albulus CK-15_cluster-1_15	ectoine	Others	soil	0.00038084	0.999238	1	0.999607	1	0.000392619	0	9	0	ectoine - ectoine	ectoine
Streptomyces sp. 11-1-2_cluster-1_29	siderophore	Others	plant-associated	Streptomyces cyaneogriseus noncyanogenus NMWT 1_cluster-1_19	siderophore	Others	soil	0.189336	0.657177	1	0.804809	1	0.195191	0	7	0	siderophore - siderophore	siderophore
Streptomyces hygroscopicus limoneus KCTC 1717_cluster-1_14	siderophore	Others	soil	Streptomyces scabiei 87.22_cluster-1_15	siderophore	Others	soil	0.124501	0.766499	1	0.871649	1	0.128351	0	7	0	siderophore - siderophore	siderophore
Streptomyces globisporus C-1027_cluster-1_9	ectoine	Others	soil	Streptomyces sp. CFMR 7_cluster-1_31	ectoine	Others	plant-associated	0.114397	0.784293	1	0.882065	1	0.117935	0	10	0	ectoine - ectoine	ectoine
Streptomyces griseus griseus NBRC 13350_cluster-1_25	siderophore	Others	soil	Streptomyces koyangensis VK-A60T_cluster-1_17	siderophore	Others	soil	0.291829	0.501506	0.785714	0.707798	0.6875	0.292202	0	14	0	siderophore - siderophore	siderophore
Streptomyces sp. SS52_cluster-1_19	siderophore	Others	plant-associated	Streptomyces sp. CdTB01_cluster-1_9	siderophore	Others	soil	0.204109	0.633443	0.833333	0.800133	0.571429	0.199867	0	12	0	siderophore - siderophore	siderophore
Streptomyces pactum ACT 12_cluster-1_16	siderophore	Others	soil	Streptomyces sp. P3_cluster-1_2	siderophore	Others	soil	0.2572	0.551752	0.5	0.751247	0.454545	0.248753	0	7	0	siderophore - siderophore	siderophore
Streptomyces albus BK3-25_cluster-1_26	arylpolyene.NRPS-like	Others	soil	Streptomyces bacillaris ATCC 15855_cluster-1_31	arylpolyene.NRPS-like	Others	soil	0.28546	0.510567	0.333333	0.726759	0.3125	0.376472	0.221625	10	5	arylpolyene.NRPS-like - arylpolyene.NRPS-like	arylpolyene.NRPS-like
Streptomyces globisporus C-1027_cluster-1_20	siderophore	Others	soil	Streptomyces sp. DUT11_cluster-1_20	siderophore	Others	marine	0.251572	0.560145	1	0.743225	0.875	0.256775	0	10	0	siderophore - siderophore	siderophore
Streptomyces collinus Tu 365_cluster-1_20	siderophore	Others	soil	Streptomyces albulus NK660_cluster-1_21	siderophore	Others	soil	0.277733	0.52167	1	0.719301	0.727273	0.280699	0	12	0	siderophore - siderophore	siderophore
Streptomyces sp. GGCR-6_cluster-1_9	ectoine	Others	plant-associated	Streptomyces sp. MK-45_cluster-1_10	ectoine	Others	soil	0.185689	0.663103	0.6	0.823938	0.454545	0.176062	0	7	0	ectoine - ectoine	ectoine
Streptomyces albidoflavus J1074_cluster-1_8	siderophore	Others	soil	Streptomyces gilvosporeus F607_cluster-1_19	siderophore	Others	soil	0.172227	0.685208	1	0.822446	1	0.177554	0	10	0	siderophore - siderophore	siderophore
Streptomyces sp. FR-008_cluster-1_8	siderophore	Others	engineered	Streptomyces sp. Tue6075_cluster-1_12	siderophore	Others	soil	0.163137	0.700339	1	0.831817	1	0.168183	0	10	0	siderophore - siderophore	siderophore
Streptomyces violaceoruber S21_cluster-1_22	siderophore	Others	marine	Streptomyces actuosus ATCC 25421_cluster-1_17	siderophore	Others	soil	0.280099	0.518257	1	0.716393	0.75	0.283607	0	13	0	siderophore - siderophore	siderophore
Streptomyces sp. 769_cluster-1_23	siderophore	Others	soil	Streptomyces sp. NEAU-S7GS2_cluster-1_15	siderophore	Others	soil	0.130982	0.755192	1	0.864967	1	0.135033	0	6	0	siderophore - siderophore	siderophore
Streptomyces lividans TK24_cluster-1_20	ectoine	Others	soil	Streptomyces pactum ACT 12_cluster-1_25	ectoine	Others	soil	0.220834	0.607099	1	0.779209	0.666667	0.220791	0	9	0	ectoine - ectoine	ectoine
Streptomyces seoulensis KCTC 9819_cluster-1_13	siderophore	Others	soil	Streptomyces gilvosporeus F607_cluster-1_19	siderophore	Others	soil	0.273845	0.527302	1	0.722841	0.75	0.277159	0	13	0	siderophore - siderophore	siderophore
Streptomyces albidoflavus J1074_cluster-1_20	terpene.bacteriocin	Others	soil	Streptomyces sampsonii KJ40_cluster-1_3	terpene.bacteriocin	Others	rhizosphere	0.0471222	0.907976	0.909091	0.956367	0.805556	0.048601	0.00389105	32	1	terpene.bacteriocin - terpene.bacteriocin	terpene.bacteriocin
Streptomyces sp. endophyte_N2_cluster-1_18	NRPS.T1PKS.siderophore	Others	plant-associated	Streptomyces gilvosporeus F607_cluster-1_19	siderophore	Others	soil	0.276816	0.522995	1	0.719777	0.75	0.280223	0	13	0	siderophore - siderophore.NRPS.T1PKS
Streptomyces ambofaciens ATCC 23877_cluster-1_3	indole	Others	soil	Streptomyces pactum ACT 12_cluster-1_27	T1PKS.indole.NRPS-like	Others	soil	0.201422	0.637727	0.818182	0.799847	0.727273	0.224389	0.0729167	21	1	NRPS-like.indole.T1PKS - indole
Streptomyces sp. SS52_cluster-1_19	siderophore	Others	plant-associated	Streptomyces sp. P3_cluster-1_16	siderophore	Others	soil	0.213494	0.618591	0.888889	0.787234	0.7	0.212766	0	10	0	siderophore - siderophore	siderophore
Streptomyces sp. GGCR-6_cluster-1_20	siderophore	Others	plant-associated	Streptomyces sp. MK-45_cluster-1_21	siderophore	Others	soil	0.096979	0.815447	1	0.900022	1	0.0999783	0	7	0	siderophore - siderophore	siderophore
Streptomyces pluripotens MUSC 137_cluster-1_11	siderophore	Others	plant-associated	Streptomyces rubrolavendulae MJM4426_cluster-1_8	siderophore	Others	soil	0.233826	0.587022	0.9	0.763722	0.818182	0.236278	0	10	0	siderophore - siderophore	siderophore
Streptomyces sp. CC0208_cluster-1_11	siderophore	Others	marine	Streptomyces puniciscabiei TW1S1_cluster-1_17	siderophore	Others	soil	0.123641	0.768005	1	0.872535	1	0.127465	0	7	0	siderophore - siderophore	siderophore
Streptomyces sp. CdTB01_cluster-1_13	siderophore	Others	soil	Streptomyces qaidamensis S10_cluster-1_16	siderophore	Others	soil	0.161299	0.703419	1	0.833712	1	0.166288	0	7	0	siderophore - siderophore	siderophore
Streptomyces sp. endophyte_N2_cluster-1_12	siderophore	Others	plant-associated	Streptomyces glaucescens GLA.O_cluster-1_11	siderophore	Others	soil	0.24893	0.564106	0.916667	0.745949	0.916667	0.254051	0	13	0	siderophore - siderophore	siderophore
Streptomyces sp. Tue6075_cluster-1_12	siderophore	Others	soil	Streptomyces atratus SCSIO_ZH16_cluster-1_14	siderophore	Others	marine	0.105614	0.799927	1	0.89112	1	0.10888	0	10	0	siderophore - siderophore	siderophore
Streptomyces sp. fd1-xmd_cluster-1_11	siderophore	Others	soil	Streptomyces sp. Sge12_cluster-1_23	siderophore	Others	soil	0.03714	0.927099	1	0.961711	1	0.0382887	0	13	0	siderophore - siderophore	siderophore
Streptomyces sp. S063_cluster-1_24	melanin	Others	marine	Streptomyces bacillaris ATCC 15855_cluster-1_4	melanin	Others	soil	0.25159	0.560118	1	0.740629	1	0.259371	0	8	0	melanin - melanin	melanin
Streptomyces globisporus TFH56_cluster-1_8	siderophore	Others	plant-associated	Streptomyces bacillaris ATCC 15855_cluster-1_13	siderophore	Others	soil	0.0624799	0.878944	1	0.935588	1	0.0644122	0	10	0	siderophore - siderophore	siderophore
Streptomyces alfalfae ACCC40021_cluster-1_17	siderophore	Others	rhizosphere	Streptomyces sp. GSSD-12_cluster-1_18	siderophore	Others	soil	0.145986	0.72934	1	0.849499	1	0.150501	0	10	0	siderophore - siderophore	siderophore
Streptomyces sp. PAMC26508_cluster-1_13	siderophore	Others	lichen-associated	Streptomyces bacillaris ATCC 15855_cluster-1_22	siderophore	Others	soil	0.215675	0.615165	0.727273	0.789982	0.538462	0.210018	0	10	0	siderophore - siderophore	siderophore
Streptomyces exfoliatus A1013Y_cluster-1_3	siderophore	Others	soil	Streptomyces avermitilis MA-4680_cluster-1_26	siderophore	Others	soil	0.243294	0.572603	0.818182	0.755179	0.8	0.244821	0	9	0	siderophore - siderophore	siderophore
Streptomyces albidoflavus SM254_cluster-1_8	siderophore	Others	soil	Streptomyces sp. Tu6071_cluster-1_11	siderophore	Others	soil	0.16133	0.703368	1	0.833681	1	0.166319	0	10	0	siderophore - siderophore	siderophore
Streptomyces sp. CFMR 7_cluster-1_15	siderophore	Others	plant-associated	Streptomyces sp. NEAU-S7GS2_cluster-1_23	siderophore	Others	soil	0.237453	0.581479	0.888889	0.75864	0.888889	0.24136	0	11	0	siderophore - siderophore	siderophore
Streptomyces fulvissimus DSM 40593_cluster-1_33	melanin	Others	missing	Streptomyces sp. S8_cluster-1_4	melanin	Others	soil	0.150375	0.721863	1	0.844974	1	0.155026	0	8	0	melanin - melanin	melanin
Streptomyces hygroscopicus limoneus KCTC 1717_cluster-1_14	siderophore	Others	soil	Streptomyces sp. CB09001_cluster-1_12	siderophore	Others	soil	0.28796	0.507001	0.875	0.709578	0.75	0.290422	0	8	0	siderophore - siderophore	siderophore
Streptomyces clavuligerus F613-1_cluster-1_12	siderophore	Others	soil	Streptomyces puniciscabiei TW1S1_cluster-1_17	siderophore	Others	soil	0.171337	0.686682	1	0.823364	1	0.176636	0	7	0	siderophore - siderophore	siderophore
Streptomyces sampsonii KJ40_cluster-1_14	siderophore	Others	rhizosphere	Streptomyces pratensis ATCC 33331_cluster-1_10	siderophore	Others	soil	0.162496	0.701413	1	0.832478	1	0.167522	0	10	0	siderophore - siderophore	siderophore
Streptomyces ambofaciens ATCC 23877_cluster-1_7	siderophore	Others	soil	Streptomyces sp. CB09001_cluster-1_7	siderophore.T2PKS	Others	soil	0.0909794	0.826319	0.923077	0.911124	0.8	0.0888764	0	14	0	siderophore - siderophore.T2PKS
Streptomyces sp. S8_cluster-1_11	siderophore	Others	soil	Streptomyces sp. WAC00288_cluster-1_12	siderophore	Others	soil	0.128589	0.759357	1	0.867434	1	0.132566	0	10	0	siderophore - siderophore	siderophore
Streptomyces hygroscopicus jinggangensis TL01_cluster-1_26	siderophore	Others	engineered	Streptomyces glaucescens GLA.O_cluster-1_13	siderophore	Others	soil	0.235769	0.584049	0.6	0.770227	0.555556	0.229773	0	7	0	siderophore - siderophore	siderophore
Streptomyces lydicus GS93/23_cluster-1_15	siderophore	Others	soil	Streptomyces sp. Tu6071_cluster-1_11	siderophore	Others	soil	0.183041	0.667421	1	0.811297	1	0.188703	0	10	0	siderophore - siderophore	siderophore
Streptomyces pratensis ATCC 33331_cluster-1_10	siderophore	Others	soil	Streptomyces actuosus ATCC 25421_cluster-1_17	siderophore	Others	soil	0.27739	0.522166	1	0.719186	0.75	0.280814	0	13	0	siderophore - siderophore	siderophore
Streptomyces sp. SS52_cluster-1_9	ectoine	Others	plant-associated	Streptomyces coelicolor A3(2)_cluster-1_7	ectoine	Others	soil	0.217472	0.61235	1	0.782675	0.666667	0.217325	0	9	0	ectoine - ectoine	ectoine
Streptomyces ambofaciens DSM 40697_cluster-1_4	indole	Others	soil	Streptomyces parvulus 2297_cluster-1_3	indole	Others	soil	0.140608	0.738554	0.95	0.858651	0.85	0.149948	0.100503	19	1	indole - indole	indole
Streptomyces lincolnensis NRRL 2936_cluster-1_13	siderophore	Others	soil	Streptomyces actuosus ATCC 25421_cluster-1_9	siderophore	Others	soil	0.257265	0.551656	0.727273	0.746181	0.583333	0.253819	0	10	0	siderophore - siderophore	siderophore
Streptomyces sp. CdTB01_cluster-1_25	ectoine	Others	soil	Streptomyces scabiei 87.22_cluster-1_24	ectoine	Others	soil	0.296662	0.494685	0.583333	0.711714	0.357143	0.288286	0	9	0	ectoine - ectoine	ectoine
Streptomyces clavuligerus F1D-5_cluster-1_23	ectoine	Others	soil	Streptomyces sp. SM18_cluster-1_9	ectoine	Others	marine	0.274048	0.527006	0.6	0.730764	0.555556	0.269236	0	6	0	ectoine - ectoine	ectoine
Streptomyces griseorubiginosus 3E-1_cluster-1_16	siderophore	Others	plant-associated	Streptomyces collinus Tu 365_cluster-1_14	siderophore	Others	soil	0.202733	0.635634	0.75	0.80309	0.538462	0.19691	0	9	0	siderophore - siderophore	siderophore
Streptomyces lydicus 103_cluster-1_23	siderophore	Others	soil	Streptomyces sp. TN58_cluster-1_13	siderophore.T2PKS	Others	soil	0.138713	0.741816	1	0.856997	1	0.143003	0	13	0	siderophore - siderophore.T2PKS
Streptomyces pristinaespiralis HCCB 10218_cluster-1_11	siderophore	Others	soil	Streptomyces spongiicola HNM0071_cluster-1_15	siderophore	Others	marine	0.121644	0.771509	1	0.874593	1	0.125407	0	10	0	siderophore - siderophore	siderophore
Streptomyces sp. S8_cluster-1_24	ectoine	Others	soil	Streptomyces sp. DUT11_cluster-1_9	ectoine	Others	marine	0.256594	0.552653	0.818182	0.741468	0.8	0.258532	0	11	0	ectoine - ectoine	ectoine
Streptomyces sp. KPB2_cluster-1_22	indole	Others	plant-associated	Streptomyces ambofaciens DSM 40697_cluster-1_4	indole	Others	soil	0.181312	0.670249	0.9	0.816281	0.894737	0.205726	0.0736842	20	1	indole - indole	indole
Streptomyces sp. WAC 01529_cluster-1_18	siderophore	Others	soil	Streptomyces xiamenensis 318_cluster-1_14	siderophore	Others	soil	0.252344	0.55899	0.875	0.743718	0.875	0.256282	0	10	0	siderophore - siderophore	siderophore
Streptomyces sp. S8_cluster-1_4	melanin	Others	soil	Streptomyces globisporus TFH56_cluster-1_3	melanin	Others	plant-associated	0.253816	0.556791	1	0.738334	1	0.261666	0	8	0	melanin - melanin	melanin
Streptomyces sp. Z022_cluster-1_15	siderophore	Others	soil	Streptomyces violaceusniger Tu 4113_cluster-1_4	siderophore	Others	soil	0.179007	0.67403	1	0.815457	1	0.184543	0	7	0	siderophore - siderophore	siderophore
Streptomyces sampsonii KJ40_cluster-1_5	siderophore	Others	rhizosphere	Streptomyces coelicolor A3(2)_cluster-1_9	siderophore	Others	soil	0.28006	0.518313	0.833333	0.719869	0.666667	0.280131	0	12	0	siderophore - siderophore	siderophore
Streptomyces griseoviridis F1-27_cluster-1_20	ectoine	Others	soil	Streptomyces puniciscabiei TW1S1_cluster-1_26	ectoine	Others	soil	0.209011	0.625664	0.875	0.788391	0.875	0.211609	0	8	0	ectoine - ectoine	ectoine
Streptomyces sp. DUT11_cluster-1_11	siderophore	Others	marine	Streptomyces sp. SM17_cluster-1_5	siderophore	Others	marine	0.288924	0.505629	0.916667	0.707418	0.785714	0.292582	0	14	0	siderophore - siderophore	siderophore
Streptomyces leeuwenhoekii DSM 42122_cluster-1_24	ectoine	Others	soil	Streptomyces ambofaciens ATCC 23877_cluster-1_5	ectoine	Others	soil	0.297069	0.494112	0.857143	0.698162	0.857143	0.301838	0	8	0	ectoine - ectoine	ectoine
Streptomyces sp. S8_cluster-1_24	ectoine	Others	soil	Streptomyces atratus SCSIO_ZH16_cluster-1_8	ectoine	Others	marine	0.206493	0.629653	1	0.78712	1	0.21288	0	9	0	ectoine - ectoine	ectoine
Streptomyces sp. PAMC26508_cluster-1_1	butyrolactone	Others	lichen-associated	Streptomyces pratensis ATCC 33331_cluster-1_27	butyrolactone	Others	soil	0.0108568	0.978404	1	0.988807	1	0.0111926	0	7	0	butyrolactone - butyrolactone	butyrolactone
Streptomyces sp. WAC 01438_cluster-1_16	ectoine	Others	soil	Streptomyces ambofaciens DSM 40697_cluster-1_6	ectoine	Others	soil	0.286868	0.508558	1	0.711133	0.666667	0.288867	0	9	0	ectoine - ectoine	ectoine
Streptomyces sp. 11-1-2_cluster-1_23	ladderane	Others	plant-associated	Streptomyces malaysiensis DSM 4137_cluster-1_18	ladderane	Others	soil	0.172358	0.684991	0.911765	0.827148	0.809524	0.133654	0.207149	35	10	ladderane - ladderane	ladderane
Streptomyces bingchenggensis BCW-1_cluster-1_29	siderophore	Others	soil	Streptomyces niveus SCSIO 3406_cluster-1_15	siderophore	Others	marine	0.248075	0.565392	1	0.749876	0.727273	0.250124	0	12	0	siderophore - siderophore	siderophore
Streptomyces albus ZD11_cluster-1_31	ectoine	Others	soil	Streptomyces sp. Tu6071_cluster-1_18	ectoine	Others	soil	0.287567	0.50756	0.875	0.7117	0.666667	0.2883	0	8	0	ectoine - ectoine	ectoine
Streptomyces formicae KY5_cluster-1_26	siderophore	Others	insect-associated	Streptomyces koyangensis VK-A60T_cluster-1_10	siderophore	Others	soil	0.161287	0.70344	1	0.833725	1	0.166275	0	10	0	siderophore - siderophore	siderophore
Streptomyces albidoflavus SM254_cluster-1_8	siderophore	Others	soil	Streptomyces sp. S8_cluster-1_11	siderophore	Others	soil	0.158628	0.707907	1	0.836466	1	0.163534	0	10	0	siderophore - siderophore	siderophore
Streptomyces lincolnensis NRRL 2936_cluster-1_30	siderophore	Others	soil	Streptomyces lincolnensis LC-G_cluster-1_30	siderophore	Others	missing	1.73e-17	1	1	1	1	0	0	14	0	siderophore - siderophore	siderophore
Streptomyces sampsonii KJ40_cluster-1_14	siderophore	Others	rhizosphere	Streptomyces sp. WAC00288_cluster-1_12	siderophore	Others	soil	0.156539	0.711426	1	0.838619	1	0.161381	0	10	0	siderophore - siderophore	siderophore
Streptomyces sp. PAMC26508_cluster-1_13	siderophore	Others	lichen-associated	Streptomyces griseus griseus NBRC 13350_cluster-1_25	siderophore	Others	soil	0.215102	0.616065	0.727273	0.790573	0.538462	0.209427	0	10	0	siderophore - siderophore	siderophore
Streptomyces lydicus GS93/23_cluster-1_15	siderophore	Others	soil	Streptomyces sp. MOE7_cluster-1_14	siderophore	Others	soil	0.00656311	0.986917	1	0.993234	1	0.00676609	0	14	0	siderophore - siderophore	siderophore
Streptomyces albulus CK-15_cluster-1_15	ectoine	Others	soil	Streptomyces sp. NEAU-S7GS2_cluster-1_16	ectoine	Others	soil	0.291146	0.502474	0.875	0.70887	0.625	0.29113	0	8	0	ectoine - ectoine	ectoine
Streptomyces sp. TN58_cluster-1_13	siderophore.T2PKS	Others	soil	Streptomyces sp. CLI2509_cluster-1_10	siderophore	Others	fungus-associated	0.157093	0.710492	1	0.838048	1	0.161952	0	13	0	siderophore - siderophore.T2PKS
Streptomyces globisporus C-1027_cluster-1_27	melanin	Others	soil	Streptomyces sp. S063_cluster-1_24	melanin	Others	marine	0.0625017	0.878903	1	0.935565	1	0.0644348	0	8	0	melanin - melanin	melanin
Streptomyces sp. WAC 01438_cluster-1_5	T3PKS.siderophore	Others	soil	Streptomyces sp. SS52_cluster-1_19	siderophore	Others	plant-associated	0.205672	0.630957	0.5	0.803431	0.5	0.196569	0	7	0	siderophore - siderophore.T3PKS
Streptomyces fradiae NKZ-259_cluster-1_16	siderophore	Others	soil	Streptomyces sp. Sv. ACTE SirexAA-E_cluster-1_13	siderophore	Others	insect-associated	0.151537	0.719889	1	0.843776	1	0.156224	0	10	0	siderophore - siderophore	siderophore
Streptomyces albulus NK660_cluster-1_32	lanthipeptide.NRPS-like	Others	soil	Streptomyces albulus CK-15_cluster-1_31	lanthipeptide.NRPS-like	Others	soil	0.0903466	0.827469	0.941176	0.90998	0.878049	0.104593	0.0116883	43	2	lanthipeptide.NRPS-like - lanthipeptide.NRPS-like	lanthipeptide.NRPS-like
Streptomyces vietnamensis GIMV4.0001_cluster-1_17	siderophore	Others	soil	Streptomyces sp. 3211_cluster-1_17	siderophore	Others	soil	0.139069	0.741202	1	0.85663	1	0.14337	0	10	0	siderophore - siderophore	siderophore
Streptomyces sp. 3211_cluster-1_13	siderophore	Others	soil	Streptomyces sp. Sge12_cluster-1_27	siderophore	Others	soil	0.00813225	0.983802	1	0.991616	1	0.00838376	0	14	0	siderophore - siderophore	siderophore
Streptomyces albidoflavus SM254_cluster-1_16	siderophore	Others	soil	Streptomyces clavuligerus F613-1_cluster-1_22	siderophore	Others	soil	0.257266	0.551654	0.916667	0.740055	0.785714	0.259945	0	13	0	siderophore - siderophore	siderophore
Streptomyces sp. CC0208_cluster-1_5	siderophore	Others	marine	Streptomyces leeuwenhoekii DSM 42122_cluster-1_13	T1PKS.siderophore	Others	soil	0.254017	0.55649	1	0.738127	1	0.261873	0	8	0	siderophore - siderophore.T1PKS
Streptomyces lydicus 103_cluster-1_12	NRPS.terpene	Others	soil	Streptomyces lydicus GS93/23_cluster-1_26	terpene.NRPS	Others	soil	0.143326	0.73389	0.803922	0.858173	0.810345	0.174244	0.0688876	54	6	terpene.NRPS - terpene.NRPS	terpene.NRPS
Streptomyces sp. PAMC26508_cluster-1_13	siderophore	Others	lichen-associated	Streptomyces lincolnensis LC-G_cluster-1_17	siderophore	Others	missing	0.290872	0.502863	0.636364	0.714983	0.461538	0.285017	0	9	0	siderophore - siderophore	siderophore
Streptomyces sp. MK-45_cluster-1_21	siderophore	Others	soil	Streptomyces hygroscopicus jinggangensis 5008_cluster-1_26	siderophore	Others	soil	0.111503	0.789427	1	0.885048	1	0.114952	0	7	0	siderophore - siderophore	siderophore
Streptomyces seoulensis KCTC 9819_cluster-1_5	ectoine	Others	soil	Streptomyces hygroscopicus jinggangensis TL01_cluster-1_18	ectoine	Others	engineered	0.197682	0.643714	1	0.796204	1	0.203796	0	10	0	ectoine - ectoine	ectoine
Streptomyces sp. Mg1_cluster-1_16	siderophore	Others	soil	Streptomyces nigra 452_cluster-1_10	siderophore	Others	marine	0.270463	0.532224	1	0.726795	0.727273	0.273205	0	12	0	siderophore - siderophore	siderophore
Streptomyces albidoflavus SM254_cluster-1_8	siderophore	Others	soil	Streptomyces sampsonii KJ40_cluster-1_14	siderophore	Others	rhizosphere	0.00700013	0.986049	1	0.992783	1	0.00721663	0	10	0	siderophore - siderophore	siderophore
Streptomyces nigra 452_cluster-1_4	ectoine	Others	marine	Streptomyces sp. CB09001_cluster-1_5	ectoine	Others	soil	0.276729	0.523121	1	0.721586	0.666667	0.278414	0	9	0	ectoine - ectoine	ectoine
Streptomyces albus ZD11_cluster-1_24	PKS-like.butyrolactone	Others	soil	Streptomyces albus BK3-25_cluster-1_24	PKS-like.butyrolactone	Others	soil	0.000435955	0.999128	1	0.999551	1	0.000535045	0	42	2	butyrolactone.PKS-like - butyrolactone.PKS-like	butyrolactone.PKS-like
Streptomyces ambofaciens DSM 40697_cluster-1_6	ectoine	Others	soil	Streptomyces sp. ZFG47_cluster-1_20	ectoine	Others	soil	0.252184	0.559228	0.666667	0.753762	0.5	0.246238	0	7	0	ectoine - ectoine	ectoine
Streptomyces ambofaciens DSM 40697_cluster-1_8	siderophore	Others	soil	Streptomyces lincolnensis LC-G_cluster-1_17	siderophore	Others	missing	0.265991	0.538769	0.714286	0.73843	0.529412	0.26157	0	14	0	siderophore - siderophore	siderophore
Streptomyces lydicus GS93/23_cluster-1_24	butyrolactone	Others	soil	Streptomyces sp. MOE7_cluster-1_23	butyrolactone	Others	soil	0.0261584	0.948367	1	0.973033	1	0.0269675	0	11	0	butyrolactone - butyrolactone	butyrolactone
Streptomyces sp. SM17_cluster-1_14	siderophore	Others	marine	Streptomyces sp. WAC00288_cluster-1_12	siderophore	Others	soil	0.153456	0.716637	1	0.841798	1	0.158202	0	10	0	siderophore - siderophore	siderophore
Streptomyces sp. Sge12_cluster-1_27	siderophore	Others	soil	Streptomyces sp. WAC00288_cluster-1_16	siderophore	Others	soil	0.263016	0.543145	1	0.728849	1	0.271151	0	13	0	siderophore - siderophore	siderophore
Streptomyces griseochromogenes ATCC 14511_cluster-1_7	NRPS.T1PKS.siderophore	Others	soil	Streptomyces coelicolor A3(2)_cluster-1_14	siderophore	Others	soil	0.197382	0.644196	1	0.796514	1	0.203486	0	7	0	siderophore - siderophore.NRPS.T1PKS
Streptomyces albus DSM 41398_cluster-1_12	siderophore	Others	soil	Streptomyces albus BK3-25_cluster-1_12	siderophore	Others	soil	1.73e-17	1	1	1	1	0	0	7	0	siderophore - siderophore	siderophore
Streptomyces sp. Z022_cluster-1_27	NRPS.ectoine	Others	soil	Streptomyces albidoflavus SM254_cluster-1_17	ectoine	Others	soil	0.276985	0.522751	0.666667	0.728194	0.5	0.271806	0	7	0	ectoine - ectoine.NRPS
Streptomyces alfalfae ACCC40021_cluster-1_17	siderophore	Others	rhizosphere	Streptomyces lavendulae lavendulae CCM 3239_cluster-1_16	siderophore	Others	soil	0.160443	0.704856	1	0.834595	1	0.165405	0	10	0	siderophore - siderophore	siderophore
Streptomyces actuosus ATCC 25421_cluster-1_17	siderophore	Others	soil	Streptomyces sp. CB09001_cluster-1_12	siderophore	Others	soil	0.119989	0.77442	0.875	0.882743	0.75	0.117257	0	7	0	siderophore - siderophore	siderophore
Streptomyces tirandamycinicus HNM0039_cluster-1_7	siderophore	Others	marine	Streptomyces bacillaris ATCC 15855_cluster-1_22	siderophore	Others	soil	0.263115	0.542999	0.769231	0.741436	0.5	0.258564	0	12	0	siderophore - siderophore	siderophore
Streptomyces clavuligerus F1D-5_cluster-1_12	siderophore	Others	soil	Streptomyces albireticuli MDJK11_cluster-1_16	siderophore	Others	rhizosphere	0.163831	0.699179	1	0.831102	1	0.168898	0	7	0	siderophore - siderophore	siderophore
Streptomyces exfoliatus A1013Y_cluster-1_18	siderophore	Others	soil	Streptomyces sp. S8_cluster-1_11	siderophore	Others	soil	0.127423	0.761391	1	0.868636	1	0.131364	0	10	0	siderophore - siderophore	siderophore
Streptomyces albidoflavus J1074_cluster-1_8	siderophore	Others	soil	Streptomyces venezuelae NRRL B-65442_cluster-1_18	siderophore	Others	missing	0.159084	0.70714	1	0.835996	1	0.164004	0	10	0	siderophore - siderophore	siderophore
Streptomyces sp. Tue6075_cluster-1_12	siderophore	Others	soil	Streptomyces sp. Sge12_cluster-1_23	siderophore	Others	soil	0.159113	0.707092	1	0.835966	1	0.164034	0	10	0	siderophore - siderophore	siderophore
Streptomyces sp. MOE7_cluster-1_14	siderophore	Others	soil	Streptomyces sp. SM18_cluster-1_16	siderophore	Others	marine	0.135348	0.747624	1	0.860466	1	0.139534	0	14	0	siderophore - siderophore	siderophore
Streptomyces globisporus C-1027_cluster-1_20	siderophore	Others	soil	Streptomyces pratensis ATCC 33331_cluster-1_10	siderophore	Others	soil	0.115221	0.782834	1	0.881216	1	0.118784	0	10	0	siderophore - siderophore	siderophore
Streptomyces fungicidicus TXX3120_cluster-1_18	siderophore	Others	mammal-associated	Streptomyces sp. CLI2509_cluster-1_10	siderophore	Others	fungus-associated	0.286991	0.508382	0.818182	0.71711	0.461538	0.28289	0	11	0	siderophore - siderophore	siderophore
Streptomyces vietnamensis GIMV4.0001_cluster-1_10	siderophore	Others	soil	Streptomyces pristinaespiralis HCCB 10218_cluster-1_15	siderophore	Others	soil	0.175952	0.679055	1	0.818606	1	0.181394	0	13	0	siderophore - siderophore	siderophore
Streptomyces cyaneogriseus noncyanogenus NMWT 1_cluster-1_19	siderophore	Others	soil	Streptomyces malaysiensis DSM 4137_cluster-1_25	siderophore	Others	soil	0.190705	0.654959	1	0.803397	1	0.196603	0	7	0	siderophore - siderophore	siderophore
Streptomyces lincolnensis LC-G_cluster-1_12	siderophore	Others	missing	Streptomyces olivoreticuli olivoreticuli ATCC 31159_cluster-1_29	siderophore	Others	soil	0.215668	0.615177	1	0.777662	1	0.222338	0	8	0	siderophore - siderophore	siderophore
Streptomyces hygroscopicus jinggangensis TL01_cluster-1_18	ectoine	Others	engineered	Streptomyces malaysiensis DSM 4137_cluster-1_14	ectoine	Others	soil	0.244306	0.571074	0.5	0.764748	0.444444	0.235252	0	5	0	ectoine - ectoine	ectoine
Streptomyces exfoliatus A1013Y_cluster-1_4	ectoine	Others	soil	Streptomyces violaceoruber S21_cluster-1_8	ectoine	Others	marine	0.268588	0.534963	0.875	0.731266	0.666667	0.268733	0	8	0	ectoine - ectoine	ectoine
Streptomyces albus ZD11_cluster-1_17	butyrolactone	Others	soil	Streptomyces albus DSM 41398_cluster-1_17	butyrolactone	Others	soil	1.73e-17	1	1	1	1	0	0	8	0	butyrolactone - butyrolactone	butyrolactone
Streptomyces leeuwenhoekii DSM 42122_cluster-1_13	T1PKS.siderophore	Others	soil	Streptomyces olivaceus KLBMP 5084_cluster-1_26	siderophore	Others	plant-associated	0.290611	0.503233	0.5	0.718244	0.384615	0.281756	0	9	0	siderophore - siderophore.T1PKS
Streptomyces clavuligerus F613-1_cluster-1_12	siderophore	Others	soil	Streptomyces malaysiensis DSM 4137_cluster-1_25	siderophore	Others	soil	0.186424	0.661906	1	0.80781	1	0.19219	0	7	0	siderophore - siderophore	siderophore
Streptomyces sp. SS52_cluster-1_11	siderophore	Others	plant-associated	Streptomyces dengpaensis XZHG99_cluster-1_18	siderophore	Others	soil	0.214404	0.617161	0.923077	0.783624	0.8125	0.216376	0	16	0	siderophore - siderophore	siderophore
Streptomyces seoulensis KCTC 9819_cluster-1_13	siderophore	Others	soil	Streptomyces nigra 452_cluster-1_10	siderophore	Others	marine	0.102471	0.805558	1	0.89436	1	0.10564	0	10	0	siderophore - siderophore	siderophore
Streptomyces pactum ACT 12_cluster-1_25	ectoine	Others	soil	Streptomyces sp. Tu6071_cluster-1_18	ectoine	Others	soil	0.290071	0.503999	0.75	0.70869	0.75	0.29131	0	7	0	ectoine - ectoine	ectoine
Streptomyces sp. SS52_cluster-1_19	siderophore	Others	plant-associated	Streptomyces ambofaciens ATCC 23877_cluster-1_17	siderophore	Others	soil	0.106534	0.798281	1	0.890171	1	0.109829	0	11	0	siderophore - siderophore	siderophore
Streptomyces lividans TK24_cluster-1_18	siderophore	Others	soil	Streptomyces ambofaciens DSM 40697_cluster-1_8	siderophore	Others	soil	0.170706	0.687728	1	0.825487	0.928571	0.174513	0	15	0	siderophore - siderophore	siderophore
Streptomyces qaidamensis S10_cluster-1_7	melanin	Others	soil	Streptomyces sp. P3_cluster-1_7	melanin	Others	soil	0.271315	0.530981	0.6	0.735664	0.454545	0.264336	0	7	0	melanin - melanin	melanin
Streptomyces ambofaciens DSM 40697_cluster-1_13	siderophore	Others	soil	Streptomyces dengpaensis XZHG99_cluster-1_15	NRPS.T1PKS.siderophore	Others	soil	0.293489	0.499158	0.118644	0.725175	0.0952381	0.274825	0	8	0	siderophore - siderophore.NRPS.T1PKS
Streptomyces sp. Tue6075_cluster-1_24	nucleoside.T1PKS.NRPS-like	Others	soil	Streptomyces sp. S063_cluster-1_6	nucleoside	Others	marine	0.0581012	0.887173	0.8125	0.945673	0.823529	0.0543266	0	17	0	NRPS-like.nucleoside.T1PKS - nucleoside
Streptomyces fulvissimus DSM 40593_cluster-1_13	siderophore	Others	missing	Streptomyces qaidamensis S10_cluster-1_8	siderophore	Others	soil	0.284103	0.512508	1	0.70711	1	0.29289	0	13	0	siderophore - siderophore	siderophore
Streptomyces sp. FR-008_cluster-1_8	siderophore	Others	engineered	Streptomyces lavendulae lavendulae CCM 3239_cluster-1_16	siderophore	Others	soil	0.171342	0.686674	1	0.823359	1	0.176641	0	10	0	siderophore - siderophore	siderophore
Streptomyces qaidamensis S10_cluster-1_8	siderophore	Others	soil	Streptomyces globosus soil_cluster-1_22	siderophore	Others	soil	0.280598	0.517539	1	0.710724	1	0.289276	0	16	0	siderophore - siderophore	siderophore
Streptomyces sp. endophyte_N2_cluster-1_18	NRPS.T1PKS.siderophore	Others	plant-associated	Streptomyces bingchenggensis BCW-1_cluster-1_29	siderophore	Others	soil	0.260838	0.546361	0.923077	0.736646	0.769231	0.263354	0	13	0	siderophore - siderophore.NRPS.T1PKS
Streptomyces pristinaespiralis HCCB 10218_cluster-1_11	siderophore	Others	soil	Streptomyces atratus SCSIO_ZH16_cluster-1_14	siderophore	Others	marine	0.114254	0.784546	1	0.882212	1	0.117788	0	10	0	siderophore - siderophore	siderophore
Streptomyces sp. CC0208_cluster-1_11	siderophore	Others	marine	Streptomyces clavuligerus ATCC 27064_cluster-1_11	siderophore	Others	soil	0.165911	0.695704	1	0.828958	1	0.171042	0	7	0	siderophore - siderophore	siderophore
Streptomyces avermitilis MA-4680_cluster-1_17	siderophore	Others	soil	Streptomyces sp. Go-475_cluster-1_23	siderophore	Others	soil	0.118053	0.777831	1	0.878296	1	0.121704	0	7	0	siderophore - siderophore	siderophore
Streptomyces cyaneogriseus noncyanogenus NMWT 1_cluster-1_19	siderophore	Others	soil	Streptomyces hygroscopicus XM201_cluster-1_35	siderophore	Others	soil	0.186669	0.661507	1	0.807558	1	0.192442	0	7	0	siderophore - siderophore	siderophore
Streptomyces seoulensis KCTC 9819_cluster-1_13	siderophore	Others	soil	Streptomyces actuosus ATCC 25421_cluster-1_17	siderophore	Others	soil	0.118678	0.776729	1	0.877652	1	0.122348	0	11	0	siderophore - siderophore	siderophore
Streptomyces globisporus TFH56_cluster-1_18	siderophore	Others	plant-associated	Streptomyces sp. CB09001_cluster-1_7	siderophore.T2PKS	Others	soil	0.248641	0.564541	0.857143	0.750297	0.75	0.249703	0	14	0	siderophore - siderophore.T2PKS
Streptomyces sp. CC0208_cluster-1_18	ectoine	Others	marine	Streptomyces sp. P3_cluster-1_8	ectoine	Others	soil	0.250978	0.561035	0.888889	0.750653	0.6	0.249347	0	9	0	ectoine - ectoine	ectoine
Streptomyces sp. TN58_cluster-1_11	arylpolyene	Others	soil	Streptomyces sp. Sge12_cluster-1_24	arylpolyene	Others	soil	0.143072	0.734325	0.969697	0.853388	0.972222	0.160717	0.122633	34	5	arylpolyene - arylpolyene	arylpolyene
Streptomyces sp. GGCR-6_cluster-1_20	siderophore	Others	plant-associated	Streptomyces hygroscopicus jinggangensis TL01_cluster-1_26	siderophore	Others	engineered	0.114918	0.78337	1	0.881528	1	0.118472	0	7	0	siderophore - siderophore	siderophore
Streptomyces albidoflavus SM254_cluster-1_21	NRPS.T1PKS.lanthipeptide.NRPS-like	Others	soil	Streptomyces sp. SM17_cluster-1_1	NRPS.T1PKS.lanthipeptide.NRPS-like	Others	marine	0.0235481	0.953458	0.965116	0.977556	0.928571	0.0273436	0.0180793	253	71	lanthipeptide.NRPS-like.NRPS.T1PKS - lanthipeptide.NRPS-like.NRPS.T1PKS	lanthipeptide.NRPS-like.NRPS.T1PKS
Streptomyces albulus CK-15_cluster-1_20	siderophore	Others	soil	Streptomyces sp. FR-008_cluster-1_8	siderophore	Others	engineered	0.167869	0.692443	1	0.82694	1	0.17306	0	10	0	siderophore - siderophore	siderophore
Streptomyces sp. CC0208_cluster-1_16	siderophore	Others	marine	Streptomyces sp. Go-475_cluster-1_14	siderophore	Others	soil	0.135017	0.748195	0.7	0.872147	0.6	0.127853	0	7	0	siderophore - siderophore	siderophore
Streptomyces leeuwenhoekii DSM 42122_cluster-1_21	siderophore	Others	soil	Streptomyces rubrolavendulae MJM4426_cluster-1_8	siderophore	Others	soil	0.250697	0.561455	0.7	0.754014	0.545455	0.245986	0	7	0	siderophore - siderophore	siderophore
Streptomyces griseoviridis F1-27_cluster-1_18	siderophore	Others	soil	Streptomyces griseochromogenes ATCC 14511_cluster-1_46	siderophore	Others	soil	0.239233	0.578767	1	0.753369	1	0.246631	0	13	0	siderophore - siderophore	siderophore
Streptomyces hygroscopicus jinggangensis 5008_cluster-1_14	terpene.NRPS.lanthipeptide	Others	soil	Streptomyces hygroscopicus limoneus KCTC 1717_cluster-1_1	terpene.NRPS.lanthipeptide	Others	soil	0.0310844	0.938797	0.973684	0.969514	0.9375	0.0335839	0.0281193	55	18	terpene.lanthipeptide.NRPS - terpene.lanthipeptide.NRPS	terpene.lanthipeptide.NRPS
Streptomyces ambofaciens ATCC 23877_cluster-1_13	siderophore	Others	soil	Streptomyces sp. CB09001_cluster-1_12	siderophore	Others	soil	0.145643	0.729926	1	0.849853	1	0.150147	0	8	0	siderophore - siderophore	siderophore
Streptomyces sp. CFMR 7_cluster-1_29	siderophore	Others	plant-associated	Streptomyces sp. Go-475_cluster-1_14	siderophore	Others	soil	0.277631	0.521817	0.7	0.725123	0.6	0.274877	0	7	0	siderophore - siderophore	siderophore
Streptomyces sp. GGCR-6_cluster-1_9	ectoine	Others	plant-associated	Streptomyces cyaneogriseus noncyanogenus NMWT 1_cluster-1_10	ectoine	Others	soil	0.282509	0.514793	0.888889	0.716084	0.7	0.283916	0	10	0	ectoine - ectoine	ectoine
Streptomyces clavuligerus F1D-5_cluster-1_22	siderophore	Others	soil	Streptomyces sp. SS52_cluster-1_11	siderophore	Others	plant-associated	0.238973	0.579163	0.846154	0.761666	0.6875	0.238334	0	13	0	siderophore - siderophore	siderophore
Streptomyces sp. CFMR 7_cluster-1_15	siderophore	Others	plant-associated	Streptomyces venezuelae NRRL B-65442_cluster-1_18	siderophore	Others	missing	0.135304	0.7477	1	0.860512	1	0.139488	0	10	0	siderophore - siderophore	siderophore
Streptomyces parvulus 2297_cluster-1_5	ectoine	Others	soil	Streptomyces puniciscabiei TW1S1_cluster-1_26	ectoine	Others	soil	0.201492	0.637616	0.875	0.796143	0.875	0.203857	0	8	0	ectoine - ectoine	ectoine
Streptomyces sp. 11-1-2_cluster-1_39	butyrolactone	Others	plant-associated	Streptomyces autolyticus CGMCC0516_cluster-1_38	butyrolactone	Others	soil	0.0640181	0.876062	1	0.934002	1	0.065998	0	14	0	butyrolactone - butyrolactone	butyrolactone
Streptomyces clavuligerus F1D-5_cluster-1_15	nucleoside	Others	soil	Streptomyces clavuligerus F613-1_cluster-1_15	nucleoside	Others	soil	1.73e-17	1	1	1	1	0	0	21	0	nucleoside - nucleoside	nucleoside
Streptomyces clavuligerus F1D-5_cluster-1_12	siderophore	Others	soil	Streptomyces hygroscopicus jinggangensis 5008_cluster-1_26	siderophore	Others	soil	0.161993	0.702256	1	0.832997	1	0.167003	0	7	0	siderophore - siderophore	siderophore
Streptomyces globisporus C-1027_cluster-1_9	ectoine	Others	soil	Streptomyces globisporus TFH56_cluster-1_20	ectoine	Others	plant-associated	0.0365275	0.928279	1	0.962343	1	0.0376572	0	10	0	ectoine - ectoine	ectoine
Streptomyces sp. endophyte_N2_cluster-1_12	siderophore	Others	plant-associated	Streptomyces ambofaciens DSM 40697_cluster-1_8	siderophore	Others	soil	0.197591	0.64386	0.916667	0.803048	0.714286	0.196952	0	12	0	siderophore - siderophore	siderophore
Streptomyces sp. PAMC26508_cluster-1_18	siderophore	Others	lichen-associated	Streptomyces lydicus A02_cluster-1_19	siderophore	Others	soil	0.133181	0.751375	1	0.8627	1	0.1373	0	13	0	siderophore - siderophore	siderophore
Streptomyces olivaceus KLBMP 5084_cluster-1_4	indole	Others	plant-associated	Streptomyces coelicolor A3(2)_cluster-1_26	indole	Others	soil	0.240575	0.576727	0.809524	0.760509	0.681818	0.276133	0.0471204	21	1	indole - indole	indole
Streptomyces autolyticus CGMCC0516_cluster-1_14	PKS-like.terpene	Others	soil	Streptomyces malaysiensis DSM 4137_cluster-1_9	PKS-like.terpene	Others	soil	0.0172952	0.965709	1	0.98217	1	0.00821979	0.0626781	56	3	terpene.PKS-like - terpene.PKS-like	terpene.PKS-like
Streptomyces hygroscopicus jinggangensis 5008_cluster-1_18	ectoine	Others	soil	Streptomyces sp. MOE7_cluster-1_10	ectoine	Others	soil	0.29867	0.491863	0.625	0.708845	0.375	0.291155	0	5	0	ectoine - ectoine	ectoine
Streptomyces griseorubiginosus 3E-1_cluster-1_11	siderophore	Others	plant-associated	Streptomyces dengpaensis XZHG99_cluster-1_15	NRPS.T1PKS.siderophore	Others	soil	0.118737	0.776625	1	0.877591	1	0.122409	0	7	0	siderophore - siderophore.NRPS.T1PKS
Streptomyces sp. MK-45_cluster-1_21	siderophore	Others	soil	Streptomyces sp. ZFG47_cluster-1_15	siderophore	Others	soil	0.152219	0.718732	1	0.843073	1	0.156927	0	7	0	siderophore - siderophore	siderophore
Streptomyces parvulus 2297_cluster-1_5	ectoine	Others	soil	Streptomyces autolyticus CGMCC0516_cluster-1_19	ectoine	Others	soil	0.273643	0.527594	0.5	0.734503	0.444444	0.265497	0	5	0	ectoine - ectoine	ectoine
Streptomyces fulvissimus DSM 40593_cluster-1_11	ectoine	Others	missing	Streptomyces globisporus TFH56_cluster-1_20	ectoine	Others	plant-associated	0.121979	0.770921	1	0.874249	1	0.125751	0	10	0	ectoine - ectoine	ectoine
Streptomyces sp. WAC 01438_cluster-1_14	siderophore	Others	soil	Streptomyces sp. SS52_cluster-1_11	siderophore	Others	plant-associated	0.291555	0.501894	0.818182	0.707646	0.692308	0.292354	0	13	0	siderophore - siderophore	siderophore
Streptomyces lydicus 103_cluster-1_23	siderophore	Others	soil	Streptomyces globosus soil_cluster-1_2	siderophore	Others	soil	0.260425	0.54697	1	0.736675	0.75	0.263325	0	13	0	siderophore - siderophore	siderophore
Streptomyces clavuligerus ATCC 27064_cluster-1_11	siderophore	Others	soil	Streptomyces autolyticus CGMCC0516_cluster-1_31	siderophore	Others	soil	0.186269	0.662159	1	0.80797	1	0.19203	0	7	0	siderophore - siderophore	siderophore
Streptomyces sp. FR-008_cluster-1_16	siderophore	Others	engineered	Streptomyces globisporus TFH56_cluster-1_18	siderophore	Others	plant-associated	0.245904	0.568661	0.916667	0.751768	0.785714	0.248232	0	13	0	siderophore - siderophore	siderophore
Streptomyces sp. KPB2_cluster-1_18	ectoine	Others	plant-associated	Streptomyces coelicolor A3(2)_cluster-1_7	ectoine	Others	soil	0.082554	0.841707	1	0.914893	1	0.0851072	0	8	0	ectoine - ectoine	ectoine
Streptomyces sp. TN58_cluster-1_24	melanin	Others	soil	Streptomyces globosus soil_cluster-1_13	melanin.terpene	Others	soil	0.233888	0.586927	0.791667	0.766577	0.730769	0.233423	0	24	0	melanin - terpene.melanin
Streptomyces albus ZD11_cluster-1_10	NRPS.terpene.lanthipeptide	Others	soil	Streptomyces albus BK3-25_cluster-1_10	NRPS.terpene.lanthipeptide	Others	soil	0.00370441	0.992605	1	0.996181	1	0.0002442	0.00723605	65	17	terpene.lanthipeptide.NRPS - terpene.lanthipeptide.NRPS	terpene.lanthipeptide.NRPS
Streptomyces sp. GGCR-6_cluster-1_20	siderophore	Others	plant-associated	Streptomyces bingchenggensis BCW-1_cluster-1_29	siderophore	Others	soil	0.285862	0.509993	0.461538	0.722875	0.416667	0.277125	0	7	0	siderophore - siderophore	siderophore
Streptomyces fradiae NKZ-259_cluster-1_16	siderophore	Others	soil	Streptomyces sp. NEAU-S7GS2_cluster-1_23	siderophore	Others	soil	0.156544	0.711418	1	0.838614	1	0.161386	0	10	0	siderophore - siderophore	siderophore
Streptomyces cattleya NRRL 8057_cluster-1_18	siderophore	Others	soil	Streptomyces lydicus A02_cluster-1_19	siderophore	Others	soil	0.14233	0.735598	1	0.853268	1	0.146732	0	13	0	siderophore - siderophore	siderophore
Streptomyces sp. S063_cluster-1_13	butyrolactone.ectoine	Others	marine	Streptomyces bacillaris ATCC 15855_cluster-1_17	butyrolactone.ectoine	Others	soil	0.062718	0.878498	1	0.935342	1	0.0572173	0.1	19	1	ectoine.butyrolactone - ectoine.butyrolactone	ectoine.butyrolactone
Streptomyces qaidamensis S10_cluster-1_5	ectoine	Others	soil	Streptomyces sp. NEAU-S7GS2_cluster-1_16	ectoine	Others	soil	0.278133	0.521092	0.857143	0.718174	0.833333	0.281826	0	6	0	ectoine - ectoine	ectoine
Streptomyces sp. S063_cluster-1_11	siderophore	Others	marine	Streptomyces sp. SM17_cluster-1_5	siderophore	Others	marine	0.274332	0.526594	0.9	0.723369	0.75	0.276631	0	12	0	siderophore - siderophore	siderophore
Streptomyces puniciscabiei TW1S1_cluster-1_17	siderophore	Others	soil	Streptomyces sp. 3211_cluster-1_17	siderophore	Others	soil	0.283151	0.513873	1	0.713715	0.727273	0.286285	0	12	0	siderophore - siderophore	siderophore
Streptomyces venezuelae NRRL B-65442_cluster-1_18	siderophore	Others	missing	Streptomyces sp. GSSD-12_cluster-1_18	siderophore	Others	soil	0.135987	0.746519	1	0.859807	1	0.140193	0	10	0	siderophore - siderophore	siderophore
Streptomyces sp. MK-45_cluster-1_21	siderophore	Others	soil	Streptomyces bingchenggensis BCW-1_cluster-1_29	siderophore	Others	soil	0.282387	0.514968	0.461538	0.726457	0.416667	0.273542	0	7	0	siderophore - siderophore	siderophore
Streptomyces sp. KPB2_cluster-1_22	indole	Others	plant-associated	Streptomyces lividans TK24_cluster-1_3	indole	Others	soil	0.0796617	0.847023	0.909091	0.922561	0.818182	0.0866774	0.03125	20	1	indole - indole	indole
Streptomyces pluripotens MUSC 137_cluster-1_17	siderophore	Others	plant-associated	Streptomyces violaceusniger Tu 4113_cluster-1_4	siderophore	Others	soil	0.177637	0.676282	1	0.816869	1	0.18313	0	7	0	siderophore - siderophore	siderophore
Streptomyces fulvissimus DSM 40593_cluster-1_23	siderophore	Others	missing	Streptomyces albulus NK660_cluster-1_21	siderophore	Others	soil	0.245222	0.56969	0.888889	0.75063	0.888889	0.24937	0	11	0	siderophore - siderophore	siderophore
Streptomyces ambofaciens DSM 40697_cluster-1_6	ectoine	Others	soil	Streptomyces olivaceus KLBMP 5084_cluster-1_9	ectoine	Others	plant-associated	0.154994	0.714036	1	0.840213	1	0.159787	0	8	0	ectoine - ectoine	ectoine
Streptomyces sampsonii KJ40_cluster-1_5	siderophore	Others	rhizosphere	Streptomyces sp. GSSD-12_cluster-1_8	siderophore	Others	soil	0.253418	0.557384	0.846154	0.748062	0.625	0.251938	0	13	0	siderophore - siderophore	siderophore
Streptomyces pristinaespiralis HCCB 10218_cluster-1_11	siderophore	Others	soil	Streptomyces alboflavus MDJK44_cluster-1_14	siderophore	Others	rhizosphere	0.136327	0.745931	1	0.859457	1	0.140543	0	10	0	siderophore - siderophore	siderophore
Streptomyces puniciscabiei TW1S1_cluster-1_17	siderophore	Others	soil	Streptomyces hygroscopicus XM201_cluster-1_35	siderophore	Others	soil	0.165421	0.696523	1	0.829463	1	0.170537	0	7	0	siderophore - siderophore	siderophore
Streptomyces albidoflavus SM254_cluster-1_8	siderophore	Others	soil	Streptomyces sp. NEAU-S7GS2_cluster-1_23	siderophore	Others	soil	0.159875	0.705811	1	0.835181	1	0.164819	0	10	0	siderophore - siderophore	siderophore
Streptomyces albulus NK660_cluster-1_16	ectoine	Others	soil	Streptomyces xiamenensis 318_cluster-1_3	ectoine	Others	soil	0.285503	0.510506	0.454545	0.726286	0.272727	0.273714	0	5	0	ectoine - ectoine	ectoine
Streptomyces parvulus 2297_cluster-1_7	siderophore	Others	soil	Streptomyces pactum ACT 12_cluster-1_22	siderophore	Others	soil	0.07299	0.859348	1	0.924753	1	0.0752474	0	15	0	siderophore - siderophore	siderophore
Streptomyces pratensis ATCC 33331_cluster-1_10	siderophore	Others	soil	Streptomyces sp. GSSD-12_cluster-1_18	siderophore	Others	soil	0.108432	0.794894	1	0.888214	1	0.111786	0	13	0	siderophore - siderophore	siderophore
Streptomyces autolyticus CGMCC0516_cluster-1_3	nucleoside.T3PKS.T1PKS	Others	soil	Streptomyces sp. M56_cluster-1_45	nucleoside.T3PKS.T1PKS	Others	insect-associated	0.0173503	0.9656	1	0.982587	0.977012	0.0299837	0.00544647	198	52	T1PKS.nucleoside.T3PKS - T3PKS.nucleoside.T1PKS
Streptomyces sp. endophyte_N2_cluster-1_18	NRPS.T1PKS.siderophore	Others	plant-associated	Streptomyces seoulensis KCTC 9819_cluster-1_13	siderophore	Others	soil	0.0839442	0.839158	1	0.91346	1	0.0865404	0	11	0	siderophore - siderophore.NRPS.T1PKS
Streptomyces cyaneogriseus noncyanogenus NMWT 1_cluster-1_19	siderophore	Others	soil	Streptomyces hygroscopicus limoneus KCTC 1717_cluster-1_14	siderophore	Others	soil	0.131232	0.754757	1	0.864709	1	0.135291	0	7	0	siderophore - siderophore	siderophore
Streptomyces sp. TN58_cluster-1_13	siderophore.T2PKS	Others	soil	Streptomyces sp. SM18_cluster-1_16	siderophore	Others	marine	0.175714	0.679447	0.666667	0.82916	0.666667	0.17084	0	10	0	siderophore - siderophore.T2PKS
Streptomyces gilvosporeus F607_cluster-1_16	ectoine	Others	soil	Streptomyces sp. NEAU-S7GS2_cluster-1_16	ectoine	Others	soil	0.254327	0.556029	0.875	0.746828	0.625	0.253172	0	8	0	ectoine - ectoine	ectoine
Streptomyces ambofaciens ATCC 23877_cluster-1_13	siderophore	Others	soil	Streptomyces scabiei 87.22_cluster-1_15	siderophore	Others	soil	0.295644	0.496118	1	0.698158	0.857143	0.301842	0	8	0	siderophore - siderophore	siderophore
Streptomyces sp. S8_cluster-1_11	siderophore	Others	soil	Streptomyces tirandamycinicus HNM0039_cluster-1_15	siderophore	Others	marine	0.211707	0.621406	0.888889	0.785182	0.888889	0.214818	0	11	0	siderophore - siderophore	siderophore
Streptomyces sp. 11-1-2_cluster-1_40	hserlactone	Others	plant-associated	Streptomyces sp. M56_cluster-1_12	hserlactone	Others	insect-associated	0.0809117	0.844723	1	0.916586	1	0.092358	0.0364583	21	1	hserlactone - hserlactone	hserlactone
Streptomyces glaucescens GLA.O_cluster-1_10	melanin	Others	soil	Streptomyces ambofaciens DSM 40697_cluster-1_7	melanin	Others	soil	0.256762	0.552402	1	0.735297	1	0.264703	0	6	0	melanin - melanin	melanin
Streptomyces fungicidicus TXX3120_cluster-1_9	siderophore	Others	mammal-associated	Streptomyces formicae KY5_cluster-1_19	siderophore	Others	insect-associated	0.212767	0.619736	0.833333	0.789244	0.666667	0.210756	0	12	0	siderophore - siderophore	siderophore
Streptomyces sp. KPB2_cluster-1_8	siderophore	Others	plant-associated	Streptomyces puniciscabiei TW1S1_cluster-1_12	siderophore	Others	soil	0.242205	0.574254	0.555556	0.767258	0.4	0.232742	0	7	0	siderophore - siderophore	siderophore
Streptomyces cyaneogriseus noncyanogenus NMWT 1_cluster-1_19	siderophore	Others	soil	Streptomyces sp. CdTB01_cluster-1_13	siderophore	Others	soil	0.147547	0.726677	1	0.84789	1	0.15211	0	7	0	siderophore - siderophore	siderophore
Streptomyces sp. KPB2_cluster-1_16	siderophore	Others	plant-associated	Streptomyces sp. ZFG47_cluster-1_17	siderophore	Others	soil	0.204292	0.633151	0.923077	0.794048	0.8125	0.205951	0	16	0	siderophore - siderophore	siderophore
Streptomyces lincolnensis NRRL 2936_cluster-1_13	siderophore	Others	soil	Streptomyces nigra 452_cluster-1_6	siderophore	Others	marine	0.271747	0.530352	0.714286	0.733103	0.5	0.266897	0	14	0	siderophore - siderophore	siderophore
Streptomyces sp. Mg1_cluster-1_16	siderophore	Others	soil	Streptomyces globosus soil_cluster-1_2	siderophore	Others	soil	0.205399	0.63139	1	0.793403	0.75	0.206597	0	13	0	siderophore - siderophore	siderophore
Streptomyces hygroscopicus jinggangensis 5008_cluster-1_22	siderophore	Others	soil	Streptomyces collinus Tu 365_cluster-1_14	siderophore	Others	soil	0.158331	0.708407	1	0.836772	1	0.163228	0	13	0	siderophore - siderophore	siderophore
Streptomyces alboflavus MDJK44_cluster-1_14	siderophore	Others	rhizosphere	Streptomyces lavendulae lavendulae CCM 3239_cluster-1_16	siderophore	Others	soil	0.168574	0.69127	1	0.826213	1	0.173787	0	10	0	siderophore - siderophore	siderophore
Streptomyces qaidamensis S10_cluster-1_8	siderophore	Others	soil	Streptomyces nigra 452_cluster-1_6	siderophore	Others	marine	0.194013	0.649615	0.923077	0.804645	0.8125	0.195355	0	16	0	siderophore - siderophore	siderophore
Streptomyces hygroscopicus jinggangensis TL01_cluster-1_26	siderophore	Others	engineered	Streptomyces lividans TK24_cluster-1_13	siderophore	Others	soil	0.285216	0.510916	1	0.708908	0.857143	0.291092	0	8	0	siderophore - siderophore	siderophore
Streptomyces collinus Tu 365_cluster-1_11	ectoine	Others	soil	Streptomyces glaucescens GLA.O_cluster-1_9	ectoine	Others	soil	0.191456	0.653743	1	0.802622	1	0.197378	0	9	0	ectoine - ectoine	ectoine
Streptomyces xinghaiensis S187, NRRL B24674_cluster-1_14	siderophore	Others	marine	Streptomyces bingchenggensis BCW-1_cluster-1_29	siderophore	Others	soil	0.254958	0.555087	1	0.74278	0.727273	0.25722	0	12	0	siderophore - siderophore	siderophore
Streptomyces avermitilis MA-4680_cluster-1_17	siderophore	Others	soil	Streptomyces albireticuli MDJK11_cluster-1_16	siderophore	Others	rhizosphere	0.160733	0.704369	1	0.834296	1	0.165704	0	7	0	siderophore - siderophore	siderophore
Streptomyces vietnamensis GIMV4.0001_cluster-1_10	siderophore	Others	soil	Streptomyces qaidamensis S10_cluster-1_8	siderophore	Others	soil	0.230677	0.591858	0.846154	0.770218	0.6875	0.229782	0	13	0	siderophore - siderophore	siderophore
Streptomyces sp. SM17_cluster-1_14	siderophore	Others	marine	Streptomyces sp. Tu6071_cluster-1_11	siderophore	Others	soil	0.161944	0.702338	1	0.833048	1	0.166952	0	10	0	siderophore - siderophore	siderophore
Streptomyces alboflavus MDJK44_cluster-1_14	siderophore	Others	rhizosphere	Streptomyces atratus SCSIO_ZH16_cluster-1_14	siderophore	Others	marine	0.143752	0.733161	1	0.851802	1	0.148198	0	10	0	siderophore - siderophore	siderophore
Streptomyces glaucescens GLA.O_cluster-1_10	melanin	Others	soil	Streptomyces sp. P3_cluster-1_7	melanin	Others	soil	0.285916	0.509916	0.714286	0.718496	0.5	0.281504	0	6	0	melanin - melanin	melanin
Streptomyces hygroscopicus jinggangensis 5008_cluster-1_26	siderophore	Others	soil	Streptomyces malaysiensis DSM 4137_cluster-1_25	siderophore	Others	soil	0.161373	0.703295	1	0.833636	1	0.166364	0	7	0	siderophore - siderophore	siderophore
Streptomyces clavuligerus F613-1_cluster-1_22	siderophore	Others	soil	Streptomyces sp. TN58_cluster-1_7	siderophore	Others	soil	0.268639	0.534889	0.846154	0.731082	0.6875	0.268918	0	13	0	siderophore - siderophore	siderophore
Streptomyces fungicidicus TXX3120_cluster-1_9	siderophore	Others	mammal-associated	Streptomyces globisporus TFH56_cluster-1_18	siderophore	Others	plant-associated	0.26453	0.540916	0.909091	0.729944	0.916667	0.270056	0	13	0	siderophore - siderophore	siderophore
Streptomyces hygroscopicus limoneus KCTC 1717_cluster-1_14	siderophore	Others	soil	Streptomyces lincolnensis LC-G_cluster-1_12	siderophore	Others	missing	0.270396	0.532322	1	0.724187	0.857143	0.275813	0	8	0	siderophore - siderophore	siderophore
Streptomyces pluripotens MUSC 137_cluster-1_17	siderophore	Others	plant-associated	Streptomyces scabiei 87.22_cluster-1_15	siderophore	Others	soil	0.135713	0.746992	1	0.86009	1	0.13991	0	7	0	siderophore - siderophore	siderophore
Streptomyces globisporus C-1027_cluster-1_27	melanin	Others	soil	Streptomyces sp. Tue6075_cluster-1_4	melanin	Others	soil	0.0862978	0.834852	1	0.911033	1	0.0889668	0	8	0	melanin - melanin	melanin
Streptomyces ambofaciens DSM 40697_cluster-1_8	siderophore	Others	soil	Streptomyces lincolnensis NRRL 2936_cluster-1_13	siderophore	Others	soil	0.265991	0.538769	0.714286	0.73843	0.529412	0.26157	0	14	0	siderophore - siderophore	siderophore
Streptomyces griseus griseus NBRC 13350_cluster-1_25	siderophore	Others	soil	Streptomyces albidoflavus SM254_cluster-1_16	siderophore	Others	soil	0.289752	0.504453	0.916667	0.706564	0.785714	0.293436	0	14	0	siderophore - siderophore	siderophore
Streptomyces albidoflavus J1074_cluster-1_8	siderophore	Others	soil	Streptomyces atratus SCSIO_ZH16_cluster-1_14	siderophore	Others	marine	0.165129	0.697009	1	0.829764	1	0.170236	0	10	0	siderophore - siderophore	siderophore
Streptomyces lydicus A02_cluster-1_19	siderophore	Others	soil	Streptomyces alfalfae ACCC40021_cluster-1_17	siderophore	Others	rhizosphere	0.166026	0.695512	1	0.828839	1	0.171161	0	10	0	siderophore - siderophore	siderophore
Streptomyces albidoflavus SM254_cluster-1_2	NRPS.terpene	Others	soil	Streptomyces sampsonii KJ40_cluster-1_19	terpene.NRPS	Others	rhizosphere	0.0244404	0.951717	1	0.974804	1	0.026895	0.0230123	72	14	terpene.NRPS - terpene.NRPS	terpene.NRPS
Streptomyces sp. Z022_cluster-1_19	ladderane.NRPS	Others	soil	Streptomyces hygroscopicus jinggangensis 5008_cluster-1_24	ladderane.NRPS	Others	soil	0.242216	0.574236	0.897959	0.756753	0.737705	0.19389	0.282863	61	19	ladderane.NRPS - ladderane.NRPS	ladderane.NRPS
Streptomyces globisporus C-1027_cluster-1_20	siderophore	Others	soil	Streptomyces sp. 3211_cluster-1_17	siderophore	Others	soil	0.158826	0.707574	1	0.836262	1	0.163738	0	10	0	siderophore - siderophore	siderophore
Streptomyces sp. 11-1-2_cluster-1_29	siderophore	Others	plant-associated	Streptomyces sp. CdTB01_cluster-1_13	siderophore	Others	soil	0.186866	0.661187	1	0.807355	1	0.192645	0	7	0	siderophore - siderophore	siderophore
Streptomyces sp. Z022_cluster-1_27	NRPS.ectoine	Others	soil	Streptomyces puniciscabiei TW1S1_cluster-1_26	ectoine	Others	soil	0.171114	0.687052	0.75	0.831326	0.75	0.168674	0	7	0	ectoine - ectoine.NRPS
Streptomyces sp. endophyte_N2_cluster-1_18	NRPS.T1PKS.siderophore	Others	plant-associated	Streptomyces hygroscopicus jinggangensis 5008_cluster-1_26	siderophore	Others	soil	0.0907448	0.826745	1	0.906449	1	0.0935513	0	7	0	siderophore - siderophore.NRPS.T1PKS
Streptomyces xiamenensis 318_cluster-1_14	siderophore	Others	soil	Streptomyces albidoflavus SM254_cluster-1_8	siderophore	Others	soil	0.173777	0.682645	0.875	0.824715	0.875	0.175285	0	9	0	siderophore - siderophore	siderophore
Streptomyces alboflavus MDJK44_cluster-1_6	ectoine	Others	rhizosphere	Streptomyces atratus SCSIO_ZH16_cluster-1_8	ectoine	Others	marine	0.260033	0.547551	0.888889	0.739943	0.666667	0.260057	0	8	0	ectoine - ectoine	ectoine
Streptomyces malaysiensis DSM 4137_cluster-1_17	lanthipeptide.T1PKS	Others	soil	Streptomyces sp. M56_cluster-1_27	lanthipeptide.T1PKS	Others	insect-associated	0.0129039	0.974359	0.953488	0.989468	0.888889	0.0211323	0.00176361	182	55	lanthipeptide.T1PKS - lanthipeptide.T1PKS	lanthipeptide.T1PKS
Streptomyces sp. CFMR 7_cluster-1_15	siderophore	Others	plant-associated	Streptomyces globisporus TFH56_cluster-1_8	siderophore	Others	plant-associated	0.0589473	0.88558	1	0.93923	1	0.0607704	0	10	0	siderophore - siderophore	siderophore
Streptomyces sp. TN58_cluster-1_13	siderophore.T2PKS	Others	soil	Streptomyces lunaelactis MM109_cluster-1_16	siderophore	Others	soil	0.207805	0.627572	1	0.787486	0.916667	0.212514	0	14	0	siderophore - siderophore.T2PKS
Streptomyces lydicus WYEC 108_cluster-1_10	siderophore	Others	soil	Streptomyces sp. NEAU-S7GS2_cluster-1_12	siderophore	Others	soil	0.11796	0.777995	1	0.878392	1	0.121608	0	13	0	siderophore - siderophore	siderophore
Streptomyces hygroscopicus jinggangensis 5008_cluster-1_22	siderophore	Others	soil	Streptomyces puniciscabiei TW1S1_cluster-1_22	siderophore	Others	soil	0.129285	0.758144	0.833333	0.874779	0.692308	0.125221	0	11	0	siderophore - siderophore	siderophore
Streptomyces sp. Z022_cluster-1_27	NRPS.ectoine	Others	soil	Streptomyces lunaelactis MM109_cluster-1_8	ectoine	Others	soil	0.289405	0.504946	0.625	0.718397	0.375	0.281603	0	5	0	ectoine - ectoine.NRPS
Streptomyces clavuligerus F613-1_cluster-1_22	siderophore	Others	soil	Streptomyces sp. S8_cluster-1_22	siderophore	Others	soil	0.205872	0.630639	1	0.787761	1	0.212239	0	14	0	siderophore - siderophore	siderophore
Streptomyces seoulensis KCTC 9819_cluster-1_5	ectoine	Others	soil	Streptomyces scabiei 87.22_cluster-1_24	ectoine	Others	soil	0.232776	0.588633	0.636364	0.774083	0.5	0.225917	0	8	0	ectoine - ectoine	ectoine
Streptomyces lydicus A02_cluster-1_19	siderophore	Others	soil	Streptomyces sp. TN58_cluster-1_13	siderophore.T2PKS	Others	soil	0.143684	0.733277	1	0.851872	1	0.148128	0	13	0	siderophore - siderophore.T2PKS
Streptomyces sp. CC0208_cluster-1_11	siderophore	Others	marine	Streptomyces sp. M56_cluster-1_20	siderophore	Others	insect-associated	0.176138	0.678748	1	0.818414	1	0.181586	0	7	0	siderophore - siderophore	siderophore
Streptomyces sp. 11-1-2_cluster-1_29	siderophore	Others	plant-associated	Streptomyces hygroscopicus limoneus KCTC 1717_cluster-1_14	siderophore	Others	soil	0.163121	0.700367	1	0.831834	1	0.168166	0	7	0	siderophore - siderophore	siderophore
Streptomyces fungicidicus TXX3120_cluster-1_18	siderophore	Others	mammal-associated	Streptomyces luteoverticillatus CGMCC 15060_cluster-1_21	siderophore	Others	marine	0.137197	0.74443	0.75	0.870654	0.538462	0.129346	0	9	0	siderophore - siderophore	siderophore
Streptomyces formicae KY5_cluster-1_26	siderophore	Others	insect-associated	Streptomyces sp. SM18_cluster-1_16	siderophore	Others	marine	0.153073	0.717285	1	0.842192	1	0.157808	0	10	0	siderophore - siderophore	siderophore
Streptomyces hygroscopicus jinggangensis 5008_cluster-1_18	ectoine	Others	soil	Streptomyces lydicus GS93/23_cluster-1_10	ectoine	Others	soil	0.285491	0.510524	0.625	0.722432	0.375	0.277568	0	5	0	ectoine - ectoine	ectoine
Streptomyces globisporus C-1027_cluster-1_9	ectoine	Others	soil	Streptomyces sp. PAMC26508_cluster-1_10	ectoine	Others	lichen-associated	0.166105	0.695381	0.875	0.832992	0.857143	0.167008	0	7	0	ectoine - ectoine	ectoine
Streptomyces exfoliatus A1013Y_cluster-1_3	siderophore	Others	soil	Streptomyces sp. CB09001_cluster-1_7	siderophore.T2PKS	Others	soil	0.297155	0.493991	0.785714	0.703595	0.625	0.296405	0	13	0	siderophore - siderophore.T2PKS
Streptomyces lydicus 103_cluster-1_23	siderophore	Others	soil	Streptomyces sp. Tu6071_cluster-1_11	siderophore	Others	soil	0.183459	0.666739	1	0.810867	1	0.189133	0	10	0	siderophore - siderophore	siderophore
Streptomyces lydicus A02_cluster-1_19	siderophore	Others	soil	Streptomyces violaceoruber S21_cluster-1_22	siderophore	Others	marine	0.133536	0.750761	1	0.862334	1	0.137666	0	13	0	siderophore - siderophore	siderophore
Streptomyces sp. PAMC26508_cluster-1_13	siderophore	Others	lichen-associated	Streptomyces globosus soil_cluster-1_22	siderophore	Others	soil	0.29616	0.49539	0.583333	0.711347	0.4	0.288653	0	9	0	siderophore - siderophore	siderophore
Streptomyces sp. WAC 01438_cluster-1_9	siderophore	Others	soil	Streptomyces leeuwenhoekii DSM 42122_cluster-1_16	siderophore	Others	soil	0.187393	0.66033	1	0.806811	1	0.193189	0	8	0	siderophore - siderophore	siderophore
Streptomyces globisporus C-1027_cluster-1_20	siderophore	Others	soil	Streptomyces pristinaespiralis HCCB 10218_cluster-1_11	siderophore	Others	soil	0.137354	0.744158	1	0.858398	1	0.141602	0	10	0	siderophore - siderophore	siderophore
Streptomyces malaysiensis DSM 4137_cluster-1_25	siderophore	Others	soil	Streptomyces sp. Go-475_cluster-1_23	siderophore	Others	soil	0.176564	0.678047	1	0.817975	1	0.182025	0	7	0	siderophore - siderophore	siderophore
Streptomyces dengpaensis XZHG99_cluster-1_15	NRPS.T1PKS.siderophore	Others	soil	Streptomyces coelicolor A3(2)_cluster-1_14	siderophore	Others	soil	0.19765	0.643765	1	0.796237	1	0.203763	0	7	0	siderophore - siderophore.NRPS.T1PKS
Streptomyces lydicus WYEC 108_cluster-1_13	ectoine	Others	soil	Streptomyces albulus NK660_cluster-1_16	ectoine	Others	soil	0.182962	0.667551	0.875	0.8204	0.625	0.1796	0	7	0	ectoine - ectoine	ectoine
Streptomyces sp. 3211_cluster-1_17	siderophore	Others	soil	Streptomyces sp. S063_cluster-1_18	siderophore	Others	marine	0.155084	0.713883	1	0.84012	1	0.15988	0	10	0	siderophore - siderophore	siderophore
Streptomyces hygroscopicus jinggangensis 5008_cluster-1_18	ectoine	Others	soil	Streptomyces coelicolor A3(2)_cluster-1_7	ectoine	Others	soil	0.295857	0.495817	1	0.701865	0.666667	0.298135	0	9	0	ectoine - ectoine	ectoine
Streptomyces sp. CFMR 7_cluster-1_15	siderophore	Others	plant-associated	Streptomyces niveus SCSIO 3406_cluster-1_15	siderophore	Others	marine	0.139911	0.739752	0.7	0.86504	0.7	0.13496	0	9	0	siderophore - siderophore	siderophore
Streptomyces sp. CdTB01_cluster-1_23	siderophore	Others	soil	Streptomyces ambofaciens DSM 40697_cluster-1_8	siderophore	Others	soil	0.235713	0.584134	1	0.75847	0.928571	0.24153	0	15	0	siderophore - siderophore	siderophore
Streptomyces sp. S063_cluster-1_11	siderophore	Others	marine	Streptomyces atratus SCSIO_ZH16_cluster-1_11	siderophore	Others	marine	0.193652	0.650196	0.777778	0.812021	0.545455	0.187979	0	8	0	siderophore - siderophore	siderophore
Streptomyces formicae KY5_cluster-1_26	siderophore	Others	insect-associated	Streptomyces tirandamycinicus HNM0039_cluster-1_15	siderophore	Others	marine	0.121708	0.771397	1	0.874528	1	0.125472	0	10	0	siderophore - siderophore	siderophore
Streptomyces lydicus 103_cluster-1_23	siderophore	Others	soil	Streptomyces alfalfae ACCC40021_cluster-1_17	siderophore	Others	rhizosphere	0.161601	0.702912	1	0.833401	1	0.166599	0	10	0	siderophore - siderophore	siderophore
Streptomyces albulus NK660_cluster-1_16	ectoine	Others	soil	Streptomyces lydicus 103_cluster-1_4	ectoine	Others	soil	0.18254	0.668241	0.875	0.820835	0.625	0.179165	0	7	0	ectoine - ectoine	ectoine
Streptomyces globisporus C-1027_cluster-1_20	siderophore	Others	soil	Streptomyces violaceoruber S21_cluster-1_22	siderophore	Others	marine	0.0474609	0.907331	1	0.951071	1	0.0489288	0	10	0	siderophore - siderophore	siderophore
Streptomyces sp. FR-008_cluster-1_16	siderophore	Others	engineered	Streptomyces sampsonii KJ40_cluster-1_5	siderophore	Others	rhizosphere	0.00185022	0.996303	1	0.998093	1	0.00190745	0	13	0	siderophore - siderophore	siderophore
Streptomyces bacillaris ATCC 15855_cluster-1_13	siderophore	Others	soil	Streptomyces koyangensis VK-A60T_cluster-1_10	siderophore	Others	soil	0.163058	0.700472	1	0.831899	1	0.168101	0	10	0	siderophore - siderophore	siderophore
Streptomyces hygroscopicus jinggangensis 5008_cluster-1_18	ectoine	Others	soil	Streptomyces malaysiensis DSM 4137_cluster-1_14	ectoine	Others	soil	0.244306	0.571074	0.5	0.764748	0.444444	0.235252	0	5	0	ectoine - ectoine	ectoine
Streptomyces globisporus C-1027_cluster-1_20	siderophore	Others	soil	Streptomyces sp. CFMR 7_cluster-1_15	siderophore	Others	plant-associated	0.0625295	0.878851	1	0.935537	1	0.0644634	0	10	0	siderophore - siderophore	siderophore
Streptomyces avermitilis MA-4680_cluster-1_17	siderophore	Others	soil	Streptomyces nigra 452_cluster-1_10	siderophore	Others	marine	0.104482	0.801952	1	0.892286	1	0.107714	0	7	0	siderophore - siderophore	siderophore
Streptomyces niveus SCSIO 3406_cluster-1_25	ectoine	Others	marine	Streptomyces sp. Sv. ACTE SirexAA-E_cluster-1_7	ectoine	Others	insect-associated	0.27704	0.522671	0.75	0.72286	0.714286	0.27714	0	6	0	ectoine - ectoine	ectoine
Streptomyces violaceoruber S21_cluster-1_22	siderophore	Others	marine	Streptomyces spongiicola HNM0071_cluster-1_15	siderophore	Others	marine	0.113356	0.786138	1	0.883138	1	0.116862	0	13	0	siderophore - siderophore	siderophore
Streptomyces albus ZD11_cluster-1_22	betalactone.NRPS-like	Others	soil	Streptomyces albus DSM 41398_cluster-1_22	betalactone.NRPS-like	Others	soil	0.000230842	0.999538	1	0.999762	1	0	0.0026178	40	1	betalactone.NRPS-like - betalactone.NRPS-like	betalactone.NRPS-like
Streptomyces sp. WAC00288_cluster-1_16	siderophore	Others	soil	Streptomyces sp. ZFG47_cluster-1_17	siderophore	Others	soil	0.23678	0.582504	0.916667	0.762254	0.733333	0.237746	0	13	0	siderophore - siderophore	siderophore
Streptomyces sp. Z022_cluster-1_27	NRPS.ectoine	Others	soil	Streptomyces pluripotens MUSC 137_cluster-1_8	ectoine	Others	plant-associated	0.241759	0.574929	1	0.75695	0.7	0.24305	0	10	0	ectoine - ectoine.NRPS
Streptomyces pristinaespiralis HCCB 10218_cluster-1_11	siderophore	Others	soil	Streptomyces lavendulae lavendulae CCM 3239_cluster-1_16	siderophore	Others	soil	0.151392	0.720135	1	0.843926	1	0.156074	0	10	0	siderophore - siderophore	siderophore
Streptomyces hygroscopicus jinggangensis 5008_cluster-1_27	NRPS.bacteriocin	Others	soil	Streptomyces hygroscopicus jinggangensis TL01_cluster-1_27	NRPS.bacteriocin	Others	engineered	1.73e-17	1	1	1	1	0	0	63	2	bacteriocin.NRPS - bacteriocin.NRPS	bacteriocin.NRPS
Streptomyces hygroscopicus jinggangensis 5008_cluster-1_26	siderophore	Others	soil	Streptomyces albireticuli MDJK11_cluster-1_16	siderophore	Others	rhizosphere	0.153099	0.717241	1	0.842166	1	0.157834	0	7	0	siderophore - siderophore	siderophore
Streptomyces clavuligerus F1D-5_cluster-1_22	siderophore	Others	soil	Streptomyces sp. S8_cluster-1_22	siderophore	Others	soil	0.205872	0.630639	1	0.787761	1	0.212239	0	14	0	siderophore - siderophore	siderophore
Streptomyces albus ZD11_cluster-1_3	butyrolactone.NRPS.T1PKS	Others	soil	Streptomyces albus BK3-25_cluster-1_3	butyrolactone.NRPS.T1PKS	Others	soil	0.000301245	0.999398	1	0.999689	1	0.000115459	0.000507099	137	34	T1PKS.NRPS.butyrolactone - T1PKS.NRPS.butyrolactone	T1PKS.NRPS.butyrolactone
Streptomyces fungicidicus TXX3120_cluster-1_9	siderophore	Others	mammal-associated	Streptomyces qaidamensis S10_cluster-1_8	siderophore	Others	soil	0.191584	0.653537	0.75	0.813316	0.6	0.186684	0	12	0	siderophore - siderophore	siderophore
Streptomyces griseus griseus NBRC 13350_cluster-1_25	siderophore	Others	soil	Streptomyces sp. CFMR 7_cluster-1_29	siderophore	Others	plant-associated	0.0891617	0.829626	1	0.908081	1	0.0919193	0	14	0	siderophore - siderophore	siderophore
Streptomyces pluripotens MUSC 137_cluster-1_11	siderophore	Others	plant-associated	Streptomyces nigra 452_cluster-1_6	siderophore	Others	marine	0.177994	0.675693	0.75	0.8287	0.533333	0.1713	0	10	0	siderophore - siderophore	siderophore
Streptomyces sp. FR-008_cluster-1_8	siderophore	Others	engineered	Streptomyces gilvosporeus F607_cluster-1_19	siderophore	Others	soil	0.172533	0.684702	1	0.822131	1	0.177869	0	10	0	siderophore - siderophore	siderophore
Streptomyces sp. Sge12_cluster-1_27	siderophore	Others	soil	Streptomyces dengpaensis XZHG99_cluster-1_18	siderophore	Others	soil	0.282216	0.515214	0.916667	0.715413	0.733333	0.284587	0	13	0	siderophore - siderophore	siderophore
Streptomyces sp. endophyte_N2_cluster-1_18	NRPS.T1PKS.siderophore	Others	plant-associated	Streptomyces pratensis ATCC 33331_cluster-1_10	siderophore	Others	soil	0.266412	0.538152	1	0.730503	0.75	0.269497	0	13	0	siderophore - siderophore.NRPS.T1PKS
Streptomyces sp. SS52_cluster-1_9	ectoine	Others	plant-associated	Streptomyces parvulus 2297_cluster-1_5	ectoine	Others	soil	0.114486	0.784135	1	0.881973	1	0.118027	0	9	0	ectoine - ectoine	ectoine
Streptomyces griseus griseus NBRC 13350_cluster-1_14	siderophore	Others	soil	Streptomyces venezuelae NRRL B-65442_cluster-1_18	siderophore	Others	missing	0.137305	0.744243	1	0.858448	1	0.141552	0	10	0	siderophore - siderophore	siderophore
Streptomyces lydicus A02_cluster-1_25	siderophore	Others	soil	Streptomyces sp. NEAU-S7GS2_cluster-1_15	siderophore	Others	soil	0.12296	0.769199	1	0.873237	1	0.126763	0	6	0	siderophore - siderophore	siderophore
Streptomyces fradiae NKZ-259_cluster-1_16	siderophore	Others	soil	Streptomyces griseus griseus NBRC 13350_cluster-1_14	siderophore	Others	soil	0.147989	0.725922	1	0.847434	1	0.152566	0	10	0	siderophore - siderophore	siderophore
Streptomyces pristinaespiralis HCCB 10218_cluster-1_2	NRPS.ectoine	Others	soil	Streptomyces pristinaespiralis HCCB 10218_cluster-1_22	NRPS.ectoine	Others	soil	1.73e-17	1	1	1	1	0	0	88	19	ectoine.NRPS - ectoine.NRPS	ectoine.NRPS
Streptomyces qaidamensis S10_cluster-1_16	siderophore	Others	soil	Streptomyces puniciscabiei TW1S1_cluster-1_17	siderophore	Others	soil	0.144651	0.731622	1	0.850875	1	0.149125	0	7	0	siderophore - siderophore	siderophore
Streptomyces fradiae NKZ-259_cluster-1_16	siderophore	Others	soil	Streptomyces albidoflavus J1074_cluster-1_8	siderophore	Others	soil	0.155819	0.712642	1	0.839362	1	0.160638	0	10	0	siderophore - siderophore	siderophore
Streptomyces hygroscopicus XM201_cluster-1_26	ectoine	Others	soil	Streptomyces malaysiensis DSM 4137_cluster-1_14	ectoine	Others	soil	0.0480632	0.906184	1	0.95045	1	0.0495497	0	10	0	ectoine - ectoine	ectoine
Streptomyces albus DSM 41398_cluster-1_30	melanin.ladderane.arylpolyene	Others	soil	Streptomyces albus BK3-25_cluster-1_30	melanin.ladderane.arylpolyene	Others	soil	1.73e-17	1	1	1	1	0	0	35	5	ladderane.arylpolyene.melanin - ladderane.arylpolyene.melanin	ladderane.arylpolyene.melanin
Streptomyces griseorubiginosus 3E-1_cluster-1_11	siderophore	Others	plant-associated	Streptomyces violaceusniger Tu 4113_cluster-1_4	siderophore	Others	soil	0.160313	0.705075	1	0.834729	1	0.165271	0	7	0	siderophore - siderophore	siderophore
Streptomyces griseorubiginosus 3E-1_cluster-1_11	siderophore	Others	plant-associated	Streptomyces fungicidicus TXX3120_cluster-1_18	siderophore	Others	mammal-associated	0.23263	0.588857	0.6	0.773463	0.555556	0.226537	0	7	0	siderophore - siderophore	siderophore
Streptomyces sp. S8_cluster-1_22	siderophore	Others	soil	Streptomyces sp. Go-475_cluster-1_14	siderophore	Others	soil	0.277134	0.522535	0.7	0.725635	0.6	0.274365	0	7	0	siderophore - siderophore	siderophore
Streptomyces seoulensis KCTC 9819_cluster-1_13	siderophore	Others	soil	Streptomyces sp. TN58_cluster-1_13	siderophore.T2PKS	Others	soil	0.261502	0.545379	1	0.735565	0.75	0.264435	0	13	0	siderophore - siderophore.T2PKS
Streptomyces luteoverticillatus CGMCC 15060_cluster-1_15	melanin	Others	marine	Streptomyces olivoreticuli olivoreticuli ATCC 31159_cluster-1_22	melanin.T2PKS	Others	soil	0.247666	0.566006	1	0.744674	1	0.255326	0	8	0	T2PKS.melanin - melanin
Streptomyces sp. Z022_cluster-1_15	siderophore	Others	soil	Streptomyces hygroscopicus XM201_cluster-1_35	siderophore	Others	soil	0.181509	0.669927	1	0.812877	1	0.187123	0	7	0	siderophore - siderophore	siderophore
Streptomyces ambofaciens ATCC 23877_cluster-1_7	siderophore	Others	soil	Streptomyces pactum ACT 12_cluster-1_22	siderophore	Others	soil	0.076381	0.853072	0.923077	0.926173	0.8	0.0738266	0	14	0	siderophore - siderophore	siderophore
Streptomyces fradiae NKZ-259_cluster-1_16	siderophore	Others	soil	Streptomyces lydicus A02_cluster-1_19	siderophore	Others	soil	0.166026	0.695512	1	0.828839	1	0.171161	0	10	0	siderophore - siderophore	siderophore
Streptomyces ambofaciens DSM 40697_cluster-1_13	siderophore	Others	soil	Streptomyces lincolnensis LC-G_cluster-1_12	siderophore	Others	missing	0.183121	0.667292	1	0.811216	1	0.188784	0	8	0	siderophore - siderophore	siderophore
Streptomyces sp. KPB2_cluster-1_8	siderophore	Others	plant-associated	Streptomyces seoulensis KCTC 9819_cluster-1_18	siderophore	Others	soil	0.247996	0.56551	0.714286	0.753171	0.714286	0.246829	0	7	0	siderophore - siderophore	siderophore
Streptomyces sp. TN58_cluster-1_7	siderophore	Others	soil	Streptomyces lavendulae lavendulae CCM 3239_cluster-1_19	siderophore	Others	soil	0.172377	0.684959	0.818182	0.831039	0.666667	0.168961	0	10	0	siderophore - siderophore	siderophore
Streptomyces sp. CFMR 7_cluster-1_23	butyrolactone.ectoine	Others	plant-associated	Streptomyces sp. DUT11_cluster-1_15	butyrolactone.ectoine	Others	marine	0.0910181	0.826248	0.941176	0.909866	0.85	0.0641157	0.21372	19	1	ectoine.butyrolactone - ectoine.butyrolactone	ectoine.butyrolactone
Streptomyces pactum ACT 12_cluster-1_16	siderophore	Others	soil	Streptomyces actuosus ATCC 25421_cluster-1_17	siderophore	Others	soil	0.150105	0.722321	1	0.845253	1	0.154747	0	7	0	siderophore - siderophore	siderophore
Streptomyces griseorubiginosus 3E-1_cluster-1_16	siderophore	Others	plant-associated	Streptomyces pluripotens MUSC 137_cluster-1_11	siderophore	Others	plant-associated	0.287306	0.507933	0.769231	0.71581	0.533333	0.28419	0	13	0	siderophore - siderophore	siderophore
Streptomyces formicae KY5_cluster-1_26	siderophore	Others	insect-associated	Streptomyces sp. S063_cluster-1_18	siderophore	Others	marine	0.144283	0.732251	1	0.851254	1	0.148746	0	10	0	siderophore - siderophore	siderophore
Streptomyces griseorubiginosus 3E-1_cluster-1_11	siderophore	Others	plant-associated	Streptomyces sp. Go-475_cluster-1_23	siderophore	Others	soil	0.130084	0.756753	1	0.865892	1	0.134108	0	7	0	siderophore - siderophore	siderophore
Streptomyces clavuligerus F1D-5_cluster-1_18	blactam	Others	soil	Streptomyces clavuligerus ATCC 27064_cluster-1_17	blactam	Others	soil	1.73e-17	1	1	1	1	0	0	14	0	blactam - blactam	blactam
Streptomyces sp. GSSD-12_cluster-1_8	siderophore	Others	soil	Streptomyces sp. CB09001_cluster-1_7	siderophore.T2PKS	Others	soil	0.276111	0.524015	0.8	0.72543	0.611111	0.27457	0	15	0	siderophore - siderophore.T2PKS
Streptomyces lividans TK24_cluster-1_3	indole	Others	soil	Streptomyces pactum ACT 12_cluster-1_27	T1PKS.indole.NRPS-like	Others	soil	0.209277	0.625242	0.772727	0.791502	0.761905	0.242867	0.0366492	20	1	NRPS-like.indole.T1PKS - indole
Streptomyces hygroscopicus jinggangensis TL01_cluster-1_21	melanin	Others	engineered	Streptomyces hygroscopicus limoneus KCTC 1717_cluster-1_8	melanin	Others	soil	0.00160198	0.996799	1	0.998348	1	0.00165153	0	7	0	melanin - melanin	melanin
Streptomyces fradiae NKZ-259_cluster-1_16	siderophore	Others	soil	Streptomyces sp. S8_cluster-1_11	siderophore	Others	soil	0.147963	0.725967	1	0.847461	1	0.152539	0	10	0	siderophore - siderophore	siderophore
Streptomyces sp. FR-008_cluster-1_17	ectoine	Others	engineered	Streptomyces pratensis ATCC 33331_cluster-1_18	ectoine	Others	soil	0.279338	0.519353	0.75	0.720491	0.714286	0.279509	0	6	0	ectoine - ectoine	ectoine
Streptomyces actuosus ATCC 25421_cluster-1_5	ectoine	Others	soil	Streptomyces sp. ZFG47_cluster-1_20	ectoine	Others	soil	0.225767	0.599437	0.7	0.779715	0.545455	0.220285	0	8	0	ectoine - ectoine	ectoine
Streptomyces sp. SM17_cluster-1_5	siderophore	Others	marine	Streptomyces sp. P3_cluster-1_6	siderophore	Others	soil	0.280092	0.518268	0.916667	0.716523	0.785714	0.283477	0	13	0	siderophore - siderophore	siderophore
Streptomyces ambofaciens ATCC 23877_cluster-1_13	siderophore	Others	soil	Streptomyces sp. SAT1_cluster-1_14	siderophore	Others	plant-associated	0.294687	0.497467	0.7	0.70754	0.6	0.29246	0	8	0	siderophore - siderophore	siderophore
Streptomyces sp. S063_cluster-1_9	ectoine	Others	marine	Streptomyces sp. Sv. ACTE SirexAA-E_cluster-1_7	ectoine	Others	insect-associated	0.135531	0.747308	0.875	0.864512	0.857143	0.135488	0	7	0	ectoine - ectoine	ectoine
Streptomyces clavuligerus ATCC 27064_cluster-1_11	siderophore	Others	soil	Streptomyces avermitilis MA-4680_cluster-1_17	siderophore	Others	soil	0.169042	0.690492	1	0.82573	1	0.17427	0	7	0	siderophore - siderophore	siderophore
Streptomyces sp. 11-1-2_cluster-1_48	betalactone	Others	plant-associated	Streptomyces hygroscopicus XM201_cluster-1_48	betalactone	Others	soil	0.0701756	0.864573	0.961538	0.930341	0.888889	0.0757891	0.0282776	27	1	betalactone - betalactone	betalactone
Streptomyces hygroscopicus jinggangensis 5008_cluster-1_26	siderophore	Others	soil	Streptomyces cyaneogriseus noncyanogenus NMWT 1_cluster-1_19	siderophore	Others	soil	0.131832	0.753716	1	0.864091	1	0.135909	0	7	0	siderophore - siderophore	siderophore
Streptomyces sp. GGCR-6_cluster-1_20	siderophore	Others	plant-associated	Streptomyces autolyticus CGMCC0516_cluster-1_31	siderophore	Others	soil	0.173905	0.682432	1	0.820716	1	0.179284	0	7	0	siderophore - siderophore	siderophore
Streptomyces albus ZD11_cluster-1_27	hglE-KS.betalactone.T2PKS.NRPS-like	Others	soil	Streptomyces albus BK3-25_cluster-1_27	hglE-KS.betalactone.T2PKS.NRPS-like	Others	soil	0.000265861	0.999468	1	0.999726	1	0.000385955	0	98	10	hglE-KS.T2PKS.betalactone.NRPS-like - hglE-KS.T2PKS.betalactone.NRPS-like	hglE-KS.T2PKS.betalactone.NRPS-like
Streptomyces clavuligerus ATCC 27064_cluster-1_11	siderophore	Others	soil	Streptomyces malaysiensis DSM 4137_cluster-1_25	siderophore	Others	soil	0.186424	0.661906	1	0.80781	1	0.19219	0	7	0	siderophore - siderophore	siderophore
Streptomyces sp. 11-1-2_cluster-1_27	siderophore	Others	plant-associated	Streptomyces hygroscopicus XM201_cluster-1_33	siderophore	Others	soil	0.133528	0.750775	0.875	0.866577	0.857143	0.133423	0	8	0	siderophore - siderophore	siderophore
Streptomyces sp. CC0208_cluster-1_7	butyrolactone.terpene	Others	marine	Streptomyces griseorubiginosus 3E-1_cluster-1_9	butyrolactone.terpene	Others	plant-associated	0.247538	0.5662	0.869565	0.753972	0.62069	0.246028	0	27	0	terpene.butyrolactone - terpene.butyrolactone	terpene.butyrolactone
Streptomyces ambofaciens DSM 40697_cluster-1_13	siderophore	Others	soil	Streptomyces olivoreticuli olivoreticuli ATCC 31159_cluster-1_29	siderophore	Others	soil	0.21004	0.624038	1	0.783464	1	0.216536	0	8	0	siderophore - siderophore	siderophore
Streptomyces griseoviridis F1-27_cluster-1_15	siderophore	Others	soil	Streptomyces albireticuli MDJK11_cluster-1_16	siderophore	Others	rhizosphere	0.214147	0.617565	0.75	0.790398	0.583333	0.209602	0	10	0	siderophore - siderophore	siderophore
Streptomyces sp. MK-45_cluster-1_27	T1PKS.siderophore	Others	soil	Streptomyces sp. ZFG47_cluster-1_12	siderophore	Others	soil	0.255574	0.55417	0.818182	0.745269	0.666667	0.254731	0	12	0	siderophore - siderophore.T1PKS
Streptomyces collinus Tu 365_cluster-1_20	siderophore	Others	soil	Streptomyces lydicus 103_cluster-1_23	siderophore	Others	soil	0.275466	0.52495	1	0.721638	0.727273	0.278362	0	12	0	siderophore - siderophore	siderophore
Streptomyces lydicus GS93/23_cluster-1_15	siderophore	Others	soil	Streptomyces sp. S063_cluster-1_18	siderophore	Others	marine	0.163299	0.700069	1	0.831651	1	0.168349	0	10	0	siderophore - siderophore	siderophore
Streptomyces hygroscopicus limoneus KCTC 1717_cluster-1_5	ectoine	Others	soil	Streptomyces dengpaensis XZHG99_cluster-1_19	ectoine	Others	soil	0.299489	0.490715	0.6	0.710836	0.25	0.289164	0	7	0	ectoine - ectoine	ectoine
Streptomyces sampsonii KJ40_cluster-1_14	siderophore	Others	rhizosphere	Streptomyces niveus SCSIO 3406_cluster-1_15	siderophore	Others	marine	0.246184	0.568239	0.875	0.750068	0.875	0.249932	0	10	0	siderophore - siderophore	siderophore
Streptomyces sp. WAC 06738_cluster-1_3	ectoine	Others	soil	Streptomyces albireticuli MDJK11_cluster-1_23	ectoine	Others	rhizosphere	0.236203	0.583386	0.625	0.769195	0.571429	0.230805	0	5	0	ectoine - ectoine	ectoine
Streptomyces sp. Z022_cluster-1_27	NRPS.ectoine	Others	soil	Streptomyces atratus SCSIO_ZH16_cluster-1_8	ectoine	Others	marine	0.279401	0.519262	0.555556	0.726849	0.5	0.273151	0	5	0	ectoine - ectoine.NRPS
Streptomyces sp. TN58_cluster-1_7	siderophore	Others	soil	Streptomyces sp. 3211_cluster-1_13	siderophore	Others	soil	0.281	0.516961	0.846154	0.718338	0.6875	0.281662	0	16	0	siderophore - siderophore	siderophore
Streptomyces hygroscopicus jinggangensis 5008_cluster-1_34	NRPS.bacteriocin	Others	soil	Streptomyces hygroscopicus jinggangensis TL01_cluster-1_34	NRPS.bacteriocin	Others	engineered	1.73e-17	1	1	1	1	0	0	54	25	bacteriocin.NRPS - bacteriocin.NRPS	bacteriocin.NRPS
Streptomyces lydicus WYEC 108_cluster-1_21	siderophore	Others	soil	Streptomyces lydicus GS93/23_cluster-1_15	siderophore	Others	soil	0.0544066	0.894147	1	0.943911	1	0.0560893	0	14	0	siderophore - siderophore	siderophore
Streptomyces fulvissimus DSM 40593_cluster-1_13	siderophore	Others	missing	Streptomyces sp. DUT11_cluster-1_11	siderophore	Others	marine	0.2695	0.533631	0.818182	0.73197	0.615385	0.26803	0	13	0	siderophore - siderophore	siderophore
Streptomyces alfalfae ACCC40021_cluster-1_24	ectoine	Others	rhizosphere	Streptomyces sp. NEAU-S7GS2_cluster-1_16	ectoine	Others	soil	0.281917	0.515643	0.857143	0.714273	0.833333	0.285727	0	6	0	ectoine - ectoine	ectoine
Streptomyces sampsonii KJ40_cluster-1_14	siderophore	Others	rhizosphere	Streptomyces sp. fd1-xmd_cluster-1_11	siderophore	Others	soil	0.168015	0.692199	1	0.826789	1	0.173211	0	10	0	siderophore - siderophore	siderophore
Streptomyces sp. SS52_cluster-1_16	siderophore	Others	plant-associated	Streptomyces olivaceus KLBMP 5084_cluster-1_21	siderophore	Others	plant-associated	0.189179	0.657431	1	0.80497	1	0.19503	0	8	0	siderophore - siderophore	siderophore
Streptomyces sp. Z022_cluster-1_27	NRPS.ectoine	Others	soil	Streptomyces sp. Go-475_cluster-1_8	ectoine	Others	soil	0.238031	0.580596	0.75	0.765432	0.6	0.234568	0	8	0	ectoine - ectoine.NRPS
Streptomyces sp. 769_cluster-1_15	siderophore	Others	soil	Streptomyces sp. MOE7_cluster-1_14	siderophore	Others	soil	0.297723	0.493192	0.727273	0.701503	0.727273	0.298497	0	13	0	siderophore - siderophore	siderophore
Streptomyces sp. S8_cluster-1_22	siderophore	Others	soil	Streptomyces sp. CB09001_cluster-1_7	siderophore.T2PKS	Others	soil	0.245901	0.568665	0.857143	0.753121	0.75	0.246879	0	14	0	siderophore - siderophore.T2PKS
Streptomyces sp. endophyte_N2_cluster-1_18	NRPS.T1PKS.siderophore	Others	plant-associated	Streptomyces lydicus 103_cluster-1_23	siderophore	Others	soil	0.270421	0.532285	1	0.72637	0.75	0.27363	0	13	0	siderophore - siderophore.NRPS.T1PKS
Streptomyces hygroscopicus jinggangensis TL01_cluster-1_18	ectoine	Others	engineered	Streptomyces sp. NEAU-S7GS2_cluster-1_16	ectoine	Others	soil	0.280763	0.517301	0.857143	0.715462	0.833333	0.284538	0	6	0	ectoine - ectoine	ectoine
Streptomyces albidoflavus J1074_cluster-1_17	siderophore	Others	soil	Streptomyces coelicolor A3(2)_cluster-1_9	siderophore	Others	soil	0.281974	0.515562	0.833333	0.717896	0.666667	0.282104	0	12	0	siderophore - siderophore	siderophore
Streptomyces niveus SCSIO 3406_cluster-1_25	ectoine	Others	marine	Streptomyces pratensis ATCC 33331_cluster-1_18	ectoine	Others	soil	0.288954	0.505587	0.75	0.710578	0.714286	0.289422	0	6	0	ectoine - ectoine	ectoine
Streptomyces spongiicola HNM0071_cluster-1_5	siderophore.T2PKS	Others	marine	Streptomyces coelicolor A3(2)_cluster-1_9	siderophore	Others	soil	0.232884	0.588467	0.75	0.772113	0.533333	0.227887	0	10	0	siderophore - siderophore.T2PKS
Streptomyces fulvissimus DSM 40593_cluster-1_23	siderophore	Others	missing	Streptomyces sp. S8_cluster-1_11	siderophore	Others	soil	0.0550978	0.89284	1	0.943198	1	0.0568018	0	11	0	siderophore - siderophore	siderophore
Streptomyces avermitilis MA-4680_cluster-1_17	siderophore	Others	soil	Streptomyces puniciscabiei TW1S1_cluster-1_17	siderophore	Others	soil	0.123142	0.76888	1	0.873049	1	0.126951	0	7	0	siderophore - siderophore	siderophore
Streptomyces qaidamensis S10_cluster-1_5	ectoine	Others	soil	Streptomyces autolyticus CGMCC0516_cluster-1_19	ectoine	Others	soil	0.266585	0.537898	0.5	0.74178	0.444444	0.25822	0	5	0	ectoine - ectoine	ectoine
Streptomyces sp. PAMC26508_cluster-1_18	siderophore	Others	lichen-associated	Streptomyces tirandamycinicus HNM0039_cluster-1_15	siderophore	Others	marine	0.116044	0.781379	1	0.880367	1	0.119633	0	13	0	siderophore - siderophore	siderophore
Streptomyces griseorubiginosus 3E-1_cluster-1_11	siderophore	Others	plant-associated	Streptomyces ambofaciens ATCC 23877_cluster-1_13	siderophore	Others	soil	0.287981	0.506972	1	0.706058	0.857143	0.293942	0	8	0	siderophore - siderophore	siderophore
Streptomyces sp. Sv. ACTE SirexAA-E_cluster-1_13	siderophore	Others	insect-associated	Streptomyces globosus soil_cluster-1_2	siderophore	Others	soil	0.262645	0.543693	1	0.734387	0.75	0.265613	0	13	0	siderophore - siderophore	siderophore
Streptomyces clavuligerus F613-1_cluster-1_12	siderophore	Others	soil	Streptomyces sp. ZFG47_cluster-1_15	siderophore	Others	soil	0.198538	0.642341	1	0.795321	1	0.204679	0	7	0	siderophore - siderophore	siderophore
Streptomyces sp. PAMC26508_cluster-1_18	siderophore	Others	lichen-associated	Streptomyces sp. Tue6075_cluster-1_12	siderophore	Others	soil	0.106352	0.798607	1	0.890359	1	0.109641	0	10	0	siderophore - siderophore	siderophore
Streptomyces sp. Sge12_cluster-1_23	siderophore	Others	soil	Streptomyces lunaelactis MM109_cluster-1_16	siderophore	Others	soil	0.207545	0.627985	1	0.787754	0.916667	0.212246	0	14	0	siderophore - siderophore	siderophore
Streptomyces autolyticus CGMCC0516_cluster-1_18	siderophore	Others	soil	Streptomyces sp. M56_cluster-1_30	siderophore	Others	insect-associated	0.0100235	0.980053	1	0.989666	1	0.0103335	0	12	0	siderophore - siderophore	siderophore
[truncated: 11,298 more rows]

## Sheet: all_c0.50_network
Clustername 1	Product Prediction 1	BiG-SCAPE class 1	Habitat/host 1	Clustername 2	Product Prediction 2	BiG-SCAPE class 2	Habitat/host 2	Raw distance	Squared similarity	Jaccard index	DSS index	Adjacency index	raw DSS non-anchor	raw DSS anchor	Non-anchor domains	Anchor domains	Combined group	Shared group
[truncated: 31,450 more rows]

[truncated: 4 more sheets: all_c0.70_network, all_MIBIG_c0.30_network, all_MIBIG_c0.50_network, all_MIBIG_c0.70_network]
