# Supplementary material for: Pan-Genome of the Genus Streptomyces and Prioritization of Biosynthetic Gene Clusters With Potential to Produce Antibiotic Compounds
Source: Front Microbiol. 2021 Sep 28;12:677558. doi: 10.3389/fmicb.2021.677558 (PMC8510958; doi:10.3389/fmicb.2021.677558)
Supplement: Supplementary file 5 [file Data_Sheet_5.xlsx]

## Sheet: all_c0.3_fam
Cluster Name	Family Number
Streptomyces sp. CC0208_cluster-1_6	5
Streptomyces lincolnensis NRRL 2936_cluster-1_22	5
Streptomyces lincolnensis LC-G_cluster-1_8	5
Streptomyces sp. CC0208_cluster-1_8	7
Streptomyces sp. CC0208_cluster-1_13	12
Streptomyces sp. CC0208_cluster-1_15	14
Streptomyces sp. CC0208_cluster-1_24	23
Streptomyces clavuligerus F1D-5_cluster-1_5	30
Streptomyces clavuligerus ATCC 27064_cluster-1_4	30
Streptomyces clavuligerus F613-1_cluster-1_5	30
Streptomyces clavuligerus F1D-5_cluster-1_6	31
Streptomyces clavuligerus ATCC 27064_cluster-1_5	31
Streptomyces clavuligerus F613-1_cluster-1_6	31
Streptomyces clavuligerus F1D-5_cluster-1_11	36
Streptomyces clavuligerus ATCC 27064_cluster-1_10	36
Streptomyces clavuligerus F613-1_cluster-1_11	36
Streptomyces clavuligerus F1D-5_cluster-1_13	38
Streptomyces clavuligerus ATCC 27064_cluster-1_12	38
Streptomyces clavuligerus F613-1_cluster-1_13	38
Streptomyces clavuligerus F1D-5_cluster-1_21	46
Streptomyces clavuligerus ATCC 27064_cluster-1_20	46
Streptomyces clavuligerus F613-1_cluster-1_21	46
Streptomyces fradiae NKZ-259_cluster-1_2	65
Streptomyces alfalfae ACCC40021_cluster-1_4	65
Streptomyces fradiae NKZ-259_cluster-1_5	68
Streptomyces fradiae NKZ-259_cluster-1_32	95
Streptomyces sp. Z022_cluster-1_5	95
Streptomyces sp. WAC 01529_cluster-1_24	95
Streptomyces sp. endophyte_N2_cluster-1_1	95
Streptomyces hygroscopicus jinggangensis 5008_cluster-1_34	95
Streptomyces hygroscopicus jinggangensis TL01_cluster-1_34	95
Streptomyces collinus Tu 365_cluster-1_29	95
Streptomyces glaucescens GLA.O_cluster-1_25	95
Streptomyces cyaneogriseus noncyanogenus NMWT 1_cluster-1_28	95
Streptomyces leeuwenhoekii DSM 42122_cluster-1_6	95
Streptomyces hygroscopicus limoneus KCTC 1717_cluster-1_22	95
Streptomyces alfalfae ACCC40021_cluster-1_33	95
Streptomyces griseorubiginosus 3E-1_cluster-1_13	111
Streptomyces griseorubiginosus 3E-1_cluster-1_18	116
Streptomyces sp. CC0208_cluster-1_19	118
Streptomyces griseorubiginosus 3E-1_cluster-1_20	118
Streptomyces sp. GGCR-6_cluster-1_8	118
Streptomyces sp. MK-45_cluster-1_9	118
Streptomyces lincolnensis NRRL 2936_cluster-1_9	118
Streptomyces dengpaensis XZHG99_cluster-1_20	118
Streptomyces sp. ZFG47_cluster-1_21	118
Streptomyces lincolnensis LC-G_cluster-1_21	118
Streptomyces sp. 11-1-2_cluster-1_3	126
Streptomyces hygroscopicus XM201_cluster-1_4	126
Streptomyces malaysiensis DSM 4137_cluster-1_42	126
Streptomyces sp. M56_cluster-1_4	126
Streptomyces sp. 11-1-2_cluster-1_4	127
Streptomyces violaceusniger Tu 4113_cluster-1_21	127
Streptomyces hygroscopicus XM201_cluster-1_5	127
Streptomyces sp. 11-1-2_cluster-1_15	138
Streptomyces sp. 11-1-2_cluster-1_16	139
Streptomyces sp. 11-1-2_cluster-1_46	169
Streptomyces hygroscopicus XM201_cluster-1_46	169
Streptomyces fungicidicus TXX3120_cluster-1_5	176
Streptomyces fungicidicus TXX3120_cluster-1_7	178
Streptomyces fungicidicus TXX3120_cluster-1_12	183
Streptomyces fungicidicus TXX3120_cluster-1_14	185
Streptomyces fungicidicus TXX3120_cluster-2_3	193
Streptomyces fungicidicus TXX3120_cluster-2_4	194
Streptomyces sp. Z022_cluster-1_1	195
Streptomyces sp. Z022_cluster-1_2	196
Streptomyces sp. Z022_cluster-1_4	198
Streptomyces sp. Z022_cluster-1_7	201
Streptomyces sp. Z022_cluster-1_8	202
Streptomyces sp. Z022_cluster-1_17	211
Streptomyces sp. Z022_cluster-1_21	215
Streptomyces sp. Z022_cluster-1_27	221
Streptomyces sp. Z022_cluster-1_28	222
Streptomyces sp. Z022_cluster-1_32	226
Streptomyces sp. Z022_cluster-1_33	227
Streptomyces albus ZD11_cluster-1_3	230
Streptomyces albus DSM 41398_cluster-1_3	230
Streptomyces albus BK3-25_cluster-1_3	230
Streptomyces albus ZD11_cluster-1_20	247
Streptomyces albus DSM 41398_cluster-1_20	247
Streptomyces albus BK3-25_cluster-1_20	247
Streptomyces albus ZD11_cluster-1_27	254
Streptomyces albus DSM 41398_cluster-1_27	254
Streptomyces albus BK3-25_cluster-1_27	254
Streptomyces sp. WAC 06738_cluster-1_19	281
Streptomyces sp. CNQ-509_cluster-1_25	281
Streptomyces sp. WAC 01438_cluster-1_3	287
Streptomyces scabiei 87.22_cluster-1_33	287
Streptomyces sp. P3_cluster-1_31	287
Streptomyces sp. WAC 01438_cluster-1_8	292
Streptomyces sp. WAC 01438_cluster-1_12	296
Streptomyces sp. WAC 01438_cluster-1_18	302
Streptomyces xinghaiensis S187, NRRL B24674_cluster-1_1	306
Streptomyces xinghaiensis S187, NRRL B24674_cluster-1_2	307
Streptomyces xinghaiensis S187, NRRL B24674_cluster-1_4	309
Streptomyces xinghaiensis S187, NRRL B24674_cluster-1_5	310
Streptomyces xinghaiensis S187, NRRL B24674_cluster-1_10	315
Streptomyces xinghaiensis S187, NRRL B24674_cluster-1_16	321
Streptomyces sp. WAC 01529_cluster-1_1	327
Streptomyces sp. WAC 01529_cluster-1_4	330
Streptomyces sp. WAC 01529_cluster-1_5	331
Streptomyces sp. WAC 01529_cluster-1_8	334
Streptomyces sp. WAC 01529_cluster-1_11	337
Streptomyces sp. WAC 01529_cluster-1_14	340
Streptomyces sp. WAC 01529_cluster-1_22	348
Streptomyces fradiae NKZ-259_cluster-1_7	351
Streptomyces sp. WAC 01529_cluster-1_25	351
Streptomyces alfalfae ACCC40021_cluster-1_8	351
Streptomyces sp. KPB2_cluster-1_7	361
Streptomyces sp. GGCR-6_cluster-1_12	390
Streptomyces sp. GGCR-6_cluster-1_15	393
Streptomyces sp. GGCR-6_cluster-1_30	408
Streptomyces sp. GGCR-6_cluster-1_31	409
Streptomyces sp. MK-45_cluster-1_1	411
Streptomyces sp. MK-45_cluster-1_34	411
Streptomyces sp. MK-45_cluster-1_2	412
Streptomyces sp. MK-45_cluster-1_3	413
Streptomyces sp. MK-45_cluster-1_4	414
Streptomyces sp. MK-45_cluster-1_16	426
Streptomyces sp. MK-45_cluster-1_30	440
Streptomyces sp. MK-45_cluster-1_31	441
Streptomyces sp. Go-475_cluster-1_3	441
Streptomyces sp. MK-45_cluster-1_33	443
Streptomyces luteoverticillatus CGMCC 15060_cluster-1_7	451
Streptomyces luteoverticillatus CGMCC 15060_cluster-1_8	452
Streptomyces luteoverticillatus CGMCC 15060_cluster-1_11	455
Streptomyces luteoverticillatus CGMCC 15060_cluster-1_18	462
Streptomyces luteoverticillatus CGMCC 15060_cluster-1_25	469
Streptomyces luteoverticillatus CGMCC 15060_cluster-1_26	470
Streptomyces luteoverticillatus CGMCC 15060_cluster-1_29	473
Streptomyces luteoverticillatus CGMCC 15060_cluster-1_32	476
Streptomyces luteoverticillatus CGMCC 15060_cluster-1_39	483
Streptomyces lydicus WYEC 108_cluster-1_1	484
Streptomyces lydicus WYEC 108_cluster-1_9	492
Streptomyces lydicus WYEC 108_cluster-1_26	509
Streptomyces lydicus WYEC 108_cluster-1_32	515
Streptomyces sp. NEAU-S7GS2_cluster-1_32	515
Streptomyces griseoviridis F1-27_cluster-1_2	519
Streptomyces griseoviridis F1-27_cluster-1_7	524
Streptomyces griseoviridis F1-27_cluster-1_10	527
Streptomyces griseoviridis F1-27_cluster-1_11	528
Streptomyces griseoviridis F1-27_cluster-1_14	531
Streptomyces griseoviridis F1-27_cluster-1_23	540
Streptomyces griseoviridis F1-27_cluster-1_25	542
Streptomyces griseoviridis F1-27_cluster-1_26	543
Streptomyces griseoviridis F1-27_cluster-1_28	545
Streptomyces griseoviridis F1-27_cluster-1_29	546
Streptomyces griseoviridis F1-27_cluster-1_31	548
Streptomyces sp. endophyte_N2_cluster-1_2	550
Streptomyces sp. endophyte_N2_cluster-1_3	551
Streptomyces sp. endophyte_N2_cluster-1_15	563
Streptomyces sp. endophyte_N2_cluster-1_18	566
Streptomyces sp. endophyte_N2_cluster-1_23	571
Streptomyces sp. endophyte_N2_cluster-1_24	572
Streptomyces sp. endophyte_N2_cluster-1_25	573
Streptomyces fradiae NKZ-259_cluster-1_6	575
Streptomyces sp. endophyte_N2_cluster-1_27	575
Streptomyces albulus NK660_cluster-1_10	575
Streptomyces albulus CK-15_cluster-1_10	575
Streptomyces alfalfae ACCC40021_cluster-1_7	575
Streptomyces sp. endophyte_N2_cluster-1_28	576
Streptomyces sp. endophyte_N2_cluster-1_29	577
Streptomyces sp. endophyte_N2_cluster-1_32	580
Streptomyces sp. endophyte_N2_cluster-1_33	581
Streptomyces seoulensis KCTC 9819_cluster-1_1	583
Streptomyces seoulensis KCTC 9819_cluster-1_12	594
Streptomyces seoulensis KCTC 9819_cluster-1_15	597
Streptomyces seoulensis KCTC 9819_cluster-1_20	602
Streptomyces seoulensis KCTC 9819_cluster-1_21	603
Streptomyces sp. SS52_cluster-1_3	609
Streptomyces sp. SS52_cluster-1_7	613
Streptomyces sp. SS52_cluster-1_12	618
Streptomyces cattleya NRRL 8057_cluster-1_11	645
Streptomyces cattleya NRRL 8057_cluster-1_14	648
Streptomyces cattleya NRRL 8057_cluster-1_15	649
Streptomyces cattleya NRRL 8057_cluster-1_22	656
Streptomyces cattleya NRRL 8057_cluster-1_23	657
Streptomyces cattleya NRRL 8057_cluster-1_24	658
Streptomyces cattleya NRRL 8057_cluster-2_1	659
Streptomyces cattleya NRRL 8057_cluster-2_3	661
Streptomyces cattleya NRRL 8057_cluster-2_7	665
Streptomyces cattleya NRRL 8057_cluster-2_11	669
Streptomyces cattleya NRRL 8057_cluster-2_13	671
Streptomyces exfoliatus A1013Y_cluster-1_2	675
Streptomyces exfoliatus A1013Y_cluster-1_8	681
Streptomyces exfoliatus A1013Y_cluster-1_17	690
Streptomyces clavuligerus F1D-5_cluster-1_8	703
Streptomyces clavuligerus ATCC 27064_cluster-1_7	703
Streptomyces clavuligerus F613-1_cluster-1_8	703
Streptomyces clavuligerus F1D-5_cluster-1_16	711
Streptomyces clavuligerus ATCC 27064_cluster-1_15	711
Streptomyces clavuligerus F613-1_cluster-1_16	711
Streptomyces clavuligerus ATCC 27064_cluster-2_2	723
Streptomyces clavuligerus ATCC 27064_cluster-2_5	726
Streptomyces clavuligerus ATCC 27064_cluster-2_15	736
Streptomyces clavuligerus ATCC 27064_cluster-2_16	737
Streptomyces clavuligerus ATCC 27064_cluster-2_17	738
Streptomyces hygroscopicus jinggangensis 5008_cluster-1_4	742
Streptomyces hygroscopicus jinggangensis TL01_cluster-1_4	742
Streptomyces hygroscopicus limoneus KCTC 1717_cluster-2_5	742
Streptomyces hygroscopicus jinggangensis 5008_cluster-1_37	775
Streptomyces hygroscopicus jinggangensis TL01_cluster-1_37	775
Streptomyces hygroscopicus limoneus KCTC 1717_cluster-1_24	775
Streptomyces globisporus C-1027_cluster-1_7	783
Streptomyces sp. FR-008_cluster-1_1	783
Streptomyces albidoflavus SM254_cluster-1_1	783
Streptomyces sampsonii KJ40_cluster-1_20	783
Streptomyces globisporus C-1027_cluster-2_1	806
Streptomyces globisporus TFH56_cluster-2_1	806
Streptomyces hygroscopicus jinggangensis 5008_cluster-1_9	815
Streptomyces hygroscopicus jinggangensis TL01_cluster-1_9	815
Streptomyces hygroscopicus limoneus KCTC 1717_cluster-2_9	815
Streptomyces fungicidicus TXX3120_cluster-1_2	817
Streptomyces hygroscopicus jinggangensis 5008_cluster-1_11	817
Streptomyces hygroscopicus jinggangensis TL01_cluster-1_11	817
Streptomyces ambofaciens ATCC 23877_cluster-1_2	817
Streptomyces ambofaciens DSM 40697_cluster-1_3	817
Streptomyces hygroscopicus jinggangensis 5008_cluster-1_12	818
Streptomyces hygroscopicus jinggangensis TL01_cluster-1_12	818
Streptomyces hygroscopicus jinggangensis 5008_cluster-1_14	820
Streptomyces hygroscopicus jinggangensis TL01_cluster-1_14	820
Streptomyces hygroscopicus limoneus KCTC 1717_cluster-1_1	820
Streptomyces hygroscopicus jinggangensis 5008_cluster-1_15	821
Streptomyces hygroscopicus jinggangensis TL01_cluster-1_15	821
Streptomyces hygroscopicus limoneus KCTC 1717_cluster-1_2	821
Streptomyces sp. Z022_cluster-1_20	829
Streptomyces seoulensis KCTC 9819_cluster-1_10	829
Streptomyces hygroscopicus jinggangensis 5008_cluster-1_23	829
Streptomyces hygroscopicus jinggangensis TL01_cluster-1_23	829
Streptomyces hygroscopicus limoneus KCTC 1717_cluster-1_11	829
Streptomyces sp. Z022_cluster-1_19	830
Streptomyces hygroscopicus jinggangensis 5008_cluster-1_24	830
Streptomyces hygroscopicus jinggangensis TL01_cluster-1_24	830
Streptomyces hygroscopicus limoneus KCTC 1717_cluster-1_12	830
Streptomyces albidoflavus J1074_cluster-1_1	845
Streptomyces albidoflavus J1074_cluster-1_19	863
Streptomyces sp. FR-008_cluster-1_18	863
Streptomyces albidoflavus SM254_cluster-1_18	863
Streptomyces sp. PAMC26508_cluster-1_2	868
Streptomyces pratensis ATCC 33331_cluster-1_26	868
Streptomyces sp. PAMC26508_cluster-1_14	880
Streptomyces pratensis ATCC 33331_cluster-1_14	880
Streptomyces globisporus C-1027_cluster-1_5	890
Streptomyces sp. PAMC26508_cluster-1_24	890
Streptomyces sp. SS52_cluster-1_26	893
Streptomyces sp. PAMC26508_cluster-1_27	893
Streptomyces fulvissimus DSM 40593_cluster-1_7	893
Streptomyces sp. CFMR 7_cluster-1_35	893
Streptomyces qaidamensis S10_cluster-1_23	893
Streptomyces parvulus 2297_cluster-1_20	893
Streptomyces alfalfae ACCC40021_cluster-1_16	893
Streptomyces sp. 3211_cluster-1_10	893
Streptomyces sp. Sge12_cluster-1_30	893
Streptomyces sp. S8_cluster-1_28	893
Streptomyces pratensis ATCC 33331_cluster-1_2	893
Streptomyces sp. DUT11_cluster-1_5	893
Streptomyces sp. SM18_cluster-1_23	893
Streptomyces coelicolor A3(2)_cluster-1_4	893
Streptomyces sp. PAMC26508_cluster-1_28	894
Streptomyces fulvissimus DSM 40593_cluster-1_30	894
Streptomyces sp. CFMR 7_cluster-1_7	894
Streptomyces sp. S8_cluster-1_6	894
Streptomyces pratensis ATCC 33331_cluster-1_1	894
Streptomyces sp. Sv. ACTE SirexAA-E_cluster-1_21	894
Streptomyces fulvissimus DSM 40593_cluster-1_2	896
Streptomyces fulvissimus DSM 40593_cluster-1_8	902
Streptomyces fulvissimus DSM 40593_cluster-1_25	919
Streptomyces fulvissimus DSM 40593_cluster-1_28	922
Streptomyces fulvissimus DSM 40593_cluster-1_32	926
Streptomyces sp. Mg1_cluster-1_3	931
Streptomyces sp. Mg1_cluster-1_4	932
Streptomyces sp. Mg1_cluster-1_6	934
Streptomyces sp. Mg1_cluster-1_27	955
Streptomyces sp. Mg1_cluster-4_1	960
Streptomyces collinus Tu 365_cluster-1_2	962
Streptomyces collinus Tu 365_cluster-1_31	962
Streptomyces collinus Tu 365_cluster-1_3	963
Streptomyces collinus Tu 365_cluster-1_30	963
Streptomyces collinus Tu 365_cluster-1_5	965
Streptomyces collinus Tu 365_cluster-1_7	967
Streptomyces avermitilis MA-4680_cluster-1_9	967
Streptomyces griseochromogenes ATCC 14511_cluster-1_33	967
Streptomyces collinus Tu 365_cluster-1_12	972
Streptomyces collinus Tu 365_cluster-1_16	976
Streptomyces collinus Tu 365_cluster-1_17	977
Streptomyces avermitilis MA-4680_cluster-1_4	996
Streptomyces avermitilis MA-4680_cluster-1_5	997
Streptomyces avermitilis MA-4680_cluster-1_21	1013
Streptomyces avermitilis MA-4680_cluster-1_22	1014
Streptomyces avermitilis MA-4680_cluster-1_24	1016
Streptomyces avermitilis MA-4680_cluster-1_29	1021
Streptomyces griseoviridis F1-27_cluster-1_21	1023
Streptomyces avermitilis MA-4680_cluster-1_31	1023
Streptomyces sp. CdTB01_cluster-1_26	1023
Streptomyces griseochromogenes ATCC 14511_cluster-1_41	1023
Streptomyces scabiei 87.22_cluster-1_25	1023
Streptomyces puniciscabiei TW1S1_cluster-1_27	1023
Streptomyces sp. P3_cluster-1_9	1023
Streptomyces albulus NK660_cluster-1_5	1033
Streptomyces albulus CK-15_cluster-1_5	1033
Streptomyces albulus NK660_cluster-1_6	1034
Streptomyces albulus CK-15_cluster-1_6	1034
Streptomyces albulus NK660_cluster-1_9	1037
Streptomyces albulus CK-15_cluster-1_9	1037
Streptomyces lydicus 103_cluster-1_15	1037
Streptomyces albulus NK660_cluster-1_19	1047
Streptomyces sp. 769_cluster-1_18	1047
Streptomyces albulus CK-15_cluster-1_18	1047
Streptomyces albulus NK660_cluster-1_20	1048
Streptomyces albulus NK660_cluster-1_22	1050
Streptomyces albulus CK-15_cluster-1_21	1050
Streptomyces albulus NK660_cluster-1_28	1056
Streptomyces albulus CK-15_cluster-1_27	1056
Streptomyces albulus NK660_cluster-1_31	1059
Streptomyces albulus CK-15_cluster-1_30	1059
Streptomyces albulus NK660_cluster-1_34	1062
Streptomyces albulus CK-15_cluster-1_33	1062
Streptomyces albulus NK660_cluster-1_35	1063
Streptomyces albulus CK-15_cluster-1_34	1063
Streptomyces albulus NK660_cluster-1_36	1064
Streptomyces albulus CK-15_cluster-1_35	1064
Streptomyces sp. KPB2_cluster-1_11	1078
Streptomyces lividans TK24_cluster-1_12	1078
Streptomyces coelicolor A3(2)_cluster-1_15	1078
Streptomyces glaucescens GLA.O_cluster-1_2	1095
Streptomyces glaucescens GLA.O_cluster-1_6	1099
Streptomyces sp. 769_cluster-1_4	1122
Streptomyces sp. 769_cluster-1_9	1127
Streptomyces sp. 769_cluster-1_14	1132
Streptomyces sp. 769_cluster-1_26	1144
Streptomyces sp. 769_cluster-1_31	1149
Streptomyces sp. 769_cluster-1_32	1150
Streptomyces sp. 769_cluster-1_33	1151
Streptomyces sp. 769_cluster-1_38	1156
Streptomyces sp. 769_cluster-1_1	1158
Streptomyces sp. 769_cluster-1_40	1158
Streptomyces sp. 769_cluster-2_1	1159
Streptomyces pluripotens MUSC 137_cluster-1_5	1164
Streptomyces pluripotens MUSC 137_cluster-1_7	1166
Streptomyces pluripotens MUSC 137_cluster-1_13	1172
Streptomyces pluripotens MUSC 137_cluster-1_15	1174
Streptomyces pluripotens MUSC 137_cluster-1_21	1180
Streptomyces pluripotens MUSC 137_cluster-1_28	1187
Streptomyces albus ZD11_cluster-1_1	1190
Streptomyces albus DSM 41398_cluster-1_1	1190
Streptomyces albus BK3-25_cluster-1_1	1190
Streptomyces albus ZD11_cluster-1_2	1191
Streptomyces albus DSM 41398_cluster-1_2	1191
Streptomyces albus BK3-25_cluster-1_2	1191
Streptomyces albus ZD11_cluster-1_7	1196
Streptomyces albus DSM 41398_cluster-1_7	1196
Streptomyces albus BK3-25_cluster-1_7	1196
Streptomyces albus ZD11_cluster-1_10	1199
Streptomyces albus DSM 41398_cluster-1_10	1199
Streptomyces albus BK3-25_cluster-1_10	1199
Streptomyces albus ZD11_cluster-1_23	1212
Streptomyces albus DSM 41398_cluster-1_23	1212
Streptomyces albus BK3-25_cluster-1_23	1212
Streptomyces albus ZD11_cluster-1_26	1215
Streptomyces albus DSM 41398_cluster-1_26	1215
Streptomyces sp. CFMR 7_cluster-1_39	1215
Streptomyces albus BK3-25_cluster-1_26	1215
Streptomyces sp. S8_cluster-1_33	1215
Streptomyces bacillaris ATCC 15855_cluster-1_31	1215
Streptomyces albus ZD11_cluster-1_34	1223
Streptomyces albus DSM 41398_cluster-1_34	1223
Streptomyces albus BK3-25_cluster-1_34	1223
Streptomyces vietnamensis GIMV4.0001_cluster-1_3	1228
Streptomyces vietnamensis GIMV4.0001_cluster-1_7	1232
Streptomyces vietnamensis GIMV4.0001_cluster-1_18	1243
Streptomyces vietnamensis GIMV4.0001_cluster-1_23	1248
Streptomyces vietnamensis GIMV4.0001_cluster-1_27	1252
Streptomyces vietnamensis GIMV4.0001_cluster-1_28	1253
Streptomyces cyaneogriseus noncyanogenus NMWT 1_cluster-1_1	1257
Streptomyces leeuwenhoekii DSM 42122_cluster-1_3	1257
Streptomyces cyaneogriseus noncyanogenus NMWT 1_cluster-1_5	1261
Streptomyces olivoreticuli olivoreticuli ATCC 31159_cluster-1_2	1261
Streptomyces cyaneogriseus noncyanogenus NMWT 1_cluster-1_6	1262
Streptomyces cyaneogriseus noncyanogenus NMWT 1_cluster-1_7	1263
Streptomyces cyaneogriseus noncyanogenus NMWT 1_cluster-1_9	1265
Streptomyces leeuwenhoekii DSM 42122_cluster-1_25	1265
Streptomyces cyaneogriseus noncyanogenus NMWT 1_cluster-1_18	1274
Streptomyces leeuwenhoekii DSM 42122_cluster-1_17	1274
Streptomyces cyaneogriseus noncyanogenus NMWT 1_cluster-1_27	1283
Streptomyces cyaneogriseus noncyanogenus NMWT 1_cluster-1_29	1285
Streptomyces cyaneogriseus noncyanogenus NMWT 1_cluster-1_33	1289
Streptomyces albulus NK660_cluster-1_2	1291
Streptomyces albulus CK-15_cluster-1_2	1291
Streptomyces albulus NK660_cluster-1_4	1293
Streptomyces sp. 769_cluster-1_35	1293
Streptomyces albulus CK-15_cluster-1_4	1293
Streptomyces albulus NK660_cluster-1_8	1297
Streptomyces albulus CK-15_cluster-1_8	1297
Streptomyces albulus CK-15_cluster-1_19	1308
Streptomyces albulus NK660_cluster-1_26	1314
Streptomyces albulus CK-15_cluster-1_25	1314
Streptomyces albulus NK660_cluster-1_32	1320
Streptomyces albulus CK-15_cluster-1_31	1320
Streptomyces lydicus A02_cluster-1_12	1338
Streptomyces lydicus A02_cluster-1_13	1339
Streptomyces lydicus A02_cluster-1_15	1341
Streptomyces lydicus A02_cluster-1_17	1343
Streptomyces sp. MK-45_cluster-1_26	1356
Streptomyces sp. 769_cluster-1_37	1356
Streptomyces lydicus A02_cluster-1_30	1356
Streptomyces dengpaensis XZHG99_cluster-1_22	1356
Streptomyces lydicus A02_cluster-1_31	1357
Streptomyces sp. 769_cluster-1_39	1359
Streptomyces albulus CK-15_cluster-1_11	1359
Streptomyces lydicus A02_cluster-1_33	1359
Streptomyces gilvosporeus F607_cluster-1_8	1359
Streptomyces griseus griseus NBRC 13350_cluster-1_6	1368
Streptomyces griseus griseus NBRC 13350_cluster-1_9	1371
Streptomyces griseus griseus NBRC 13350_cluster-1_19	1381
Streptomyces griseus griseus NBRC 13350_cluster-1_20	1382
Streptomyces globisporus C-1027_cluster-1_4	1396
Streptomyces griseus griseus NBRC 13350_cluster-1_34	1396
Streptomyces sp. Tue6075_cluster-1_27	1396
Streptomyces violaceoruber S21_cluster-1_4	1396
Streptomyces sp. S8_cluster-1_29	1396
Streptomyces sp. S063_cluster-1_4	1396
Streptomyces sp. DUT11_cluster-1_4	1396
Streptomyces sp. Sv. ACTE SirexAA-E_cluster-1_4	1396
Streptomyces globisporus TFH56_cluster-1_24	1396
Streptomyces bacillaris ATCC 15855_cluster-1_27	1396
Streptomyces fulvissimus DSM 40593_cluster-1_6	1397
Streptomyces griseus griseus NBRC 13350_cluster-1_35	1397
Streptomyces sp. CFMR 7_cluster-1_36	1397
Streptomyces sp. S8_cluster-1_30	1397
Streptomyces bacillaris ATCC 15855_cluster-1_28	1397
Streptomyces xiamenensis 318_cluster-1_6	1406
Streptomyces xiamenensis 318_cluster-1_11	1411
Streptomyces xiamenensis 318_cluster-1_15	1415
Streptomyces xiamenensis 318_cluster-1_16	1416
Streptomyces xiamenensis 318_cluster-1_18	1418
Streptomyces xiamenensis 318_cluster-1_19	1419
Streptomyces xiamenensis 318_cluster-1_20	1420
Streptomyces sp. CNQ-509_cluster-1_3	1423
Streptomyces sp. CNQ-509_cluster-1_9	1429
Streptomyces sp. CNQ-509_cluster-1_20	1440
Streptomyces sp. CNQ-509_cluster-1_22	1442
Streptomyces sp. WAC 06738_cluster-1_21	1448
Streptomyces sp. CNQ-509_cluster-1_28	1448
Streptomyces leeuwenhoekii DSM 42122_cluster-1_2	1453
Streptomyces leeuwenhoekii DSM 42122_cluster-1_9	1460
Streptomyces cyaneogriseus noncyanogenus NMWT 1_cluster-1_4	1480
Streptomyces leeuwenhoekii DSM 42122_cluster-1_29	1480
Streptomyces ambofaciens ATCC 23877_cluster-1_10	1492
Streptomyces parvulus 2297_cluster-1_8	1492
Streptomyces ambofaciens ATCC 23877_cluster-1_14	1496
Streptomyces ambofaciens DSM 40697_cluster-1_14	1496
Streptomyces pristinaespiralis HCCB 10218_cluster-1_3	1512
Streptomyces pristinaespiralis HCCB 10218_cluster-1_21	1512
Streptomyces pristinaespiralis HCCB 10218_cluster-1_5	1514
Streptomyces pristinaespiralis HCCB 10218_cluster-1_17	1526
Streptomyces pristinaespiralis HCCB 10218_cluster-1_2	1531
Streptomyces pristinaespiralis HCCB 10218_cluster-1_22	1531
Streptomyces griseus griseus NBRC 13350_cluster-1_4	1535
Streptomyces sp. CFMR 7_cluster-1_3	1535
Streptomyces sp. Tue6075_cluster-1_2	1535
Streptomyces violaceoruber S21_cluster-1_30	1535
Streptomyces sp. CFMR 7_cluster-1_5	1538
Streptomyces sp. CFMR 7_cluster-1_6	1538
Streptomyces sp. S8_cluster-1_5	1538
Streptomyces sp. CFMR 7_cluster-1_14	1546
Streptomyces sp. CFMR 7_cluster-1_26	1558
Streptomyces hygroscopicus jinggangensis 5008_cluster-1_27	1607
Streptomyces hygroscopicus jinggangensis TL01_cluster-1_27	1607
Streptomyces hygroscopicus limoneus KCTC 1717_cluster-1_15	1607
Streptomyces hygroscopicus limoneus KCTC 1717_cluster-2_10	1626
Streptomyces sp. CdTB01_cluster-1_1	1627
Streptomyces sp. CdTB01_cluster-1_4	1630
Streptomyces sp. CdTB01_cluster-1_22	1648
Streptomyces sp. CdTB01_cluster-1_32	1658
Streptomyces griseochromogenes ATCC 14511_cluster-1_6	1667
Streptomyces griseochromogenes ATCC 14511_cluster-1_7	1668
Streptomyces dengpaensis XZHG99_cluster-1_15	1668
Streptomyces griseochromogenes ATCC 14511_cluster-1_8	1669
Streptomyces griseochromogenes ATCC 14511_cluster-1_17	1678
Streptomyces griseochromogenes ATCC 14511_cluster-1_18	1679
Streptomyces griseochromogenes ATCC 14511_cluster-1_21	1682
Streptomyces griseochromogenes ATCC 14511_cluster-1_22	1683
Streptomyces griseochromogenes ATCC 14511_cluster-1_26	1687
Streptomyces griseochromogenes ATCC 14511_cluster-1_39	1700
Streptomyces griseochromogenes ATCC 14511_cluster-1_45	1706
Streptomyces griseochromogenes ATCC 14511_cluster-1_47	1708
Streptomyces griseochromogenes ATCC 14511_cluster-1_48	1709
Streptomyces scabiei 87.22_cluster-1_1	1710
Streptomyces scabiei 87.22_cluster-1_3	1712
Streptomyces scabiei 87.22_cluster-1_11	1720
Streptomyces scabiei 87.22_cluster-1_16	1725
Streptomyces scabiei 87.22_cluster-1_18	1727
Streptomyces albidoflavus J1074_cluster-1_2	1746
Streptomyces sp. FR-008_cluster-1_3	1746
Streptomyces albidoflavus SM254_cluster-1_3	1746
Streptomyces sampsonii KJ40_cluster-1_18	1746
Streptomyces sp. SM17_cluster-1_19	1746
Streptomyces koyangensis VK-A60T_cluster-1_4	1746
Streptomyces albidoflavus J1074_cluster-1_7	1750
Streptomyces sp. FR-008_cluster-1_7	1750
Streptomyces albidoflavus SM254_cluster-1_7	1750
Streptomyces sp. SM17_cluster-1_15	1750
Streptomyces koyangensis VK-A60T_cluster-1_9	1750
Streptomyces albidoflavus J1074_cluster-1_14	1756
Streptomyces sp. FR-008_cluster-1_13	1756
Streptomyces albidoflavus SM254_cluster-1_13	1756
Streptomyces sampsonii KJ40_cluster-1_8	1756
Streptomyces sp. SM17_cluster-1_8	1756
Streptomyces koyangensis VK-A60T_cluster-1_15	1756
Streptomyces albidoflavus J1074_cluster-1_15	1757
Streptomyces sp. FR-008_cluster-1_14	1757
Streptomyces albidoflavus SM254_cluster-1_14	1757
Streptomyces sampsonii KJ40_cluster-1_7	1757
Streptomyces sp. SM17_cluster-1_7	1757
Streptomyces albidoflavus J1074_cluster-1_16	1758
Streptomyces sp. FR-008_cluster-1_15	1758
Streptomyces albidoflavus SM254_cluster-1_15	1758
Streptomyces sampsonii KJ40_cluster-1_6	1758
Streptomyces sp. SM17_cluster-1_6	1758
Streptomyces qaidamensis S10_cluster-1_1	1765
Streptomyces qaidamensis S10_cluster-1_2	1766
Streptomyces qaidamensis S10_cluster-1_4	1768
Streptomyces qaidamensis S10_cluster-1_6	1770
Streptomyces qaidamensis S10_cluster-1_12	1776
Streptomyces qaidamensis S10_cluster-1_21	1785
Streptomyces ambofaciens ATCC 23877_cluster-1_19	1811
Streptomyces ambofaciens DSM 40697_cluster-1_19	1811
Streptomyces sp. SAT1_cluster-1_2	1820
Streptomyces sp. SAT1_cluster-1_5	1823
Streptomyces sp. SAT1_cluster-1_6	1824
Streptomyces sp. SAT1_cluster-1_12	1830
Streptomyces sp. SAT1_cluster-1_15	1833
Streptomyces sp. GSSD-12_cluster-1_24	1833
Streptomyces sp. SAT1_cluster-1_21	1839
Streptomyces sp. SAT1_cluster-1_25	1843
Streptomyces parvulus 2297_cluster-1_2	1847
Streptomyces parvulus 2297_cluster-2_1	1867
Streptomyces lincolnensis NRRL 2936_cluster-1_1	1868
Streptomyces lincolnensis LC-G_cluster-1_1	1868
Streptomyces lincolnensis NRRL 2936_cluster-1_5	1872
Streptomyces lincolnensis LC-G_cluster-1_5	1872
Streptomyces lincolnensis NRRL 2936_cluster-1_6	1873
Streptomyces lincolnensis LC-G_cluster-1_6	1873
Streptomyces lincolnensis NRRL 2936_cluster-1_23	1890
Streptomyces lincolnensis LC-G_cluster-1_23	1890
Streptomyces sp. 11-1-2_cluster-1_47	1892
Streptomyces sp. KPB2_cluster-1_1	1892
Streptomyces lividans TK24_cluster-1_23	1892
Streptomyces ambofaciens ATCC 23877_cluster-1_22	1892
Streptomyces ambofaciens DSM 40697_cluster-1_22	1892
Streptomyces sp. SAT1_cluster-1_26	1892
Streptomyces lincolnensis NRRL 2936_cluster-1_25	1892
Streptomyces lincolnensis LC-G_cluster-1_25	1892
Streptomyces lincolnensis NRRL 2936_cluster-1_27	1894
Streptomyces lincolnensis LC-G_cluster-1_27	1894
Streptomyces lincolnensis NRRL 2936_cluster-1_32	1899
Streptomyces lincolnensis NRRL 2936_cluster-1_33	1900
Streptomyces clavuligerus F1D-5_cluster-1_2	1903
Streptomyces clavuligerus ATCC 27064_cluster-1_2	1903
Streptomyces clavuligerus F613-1_cluster-1_2	1903
Streptomyces clavuligerus F1D-5_cluster-1_4	1905
Streptomyces clavuligerus F613-1_cluster-1_4	1905
Streptomyces clavuligerus F1D-5_cluster-2_7	1930
Streptomyces clavuligerus ATCC 27064_cluster-2_9	1930
Streptomyces clavuligerus F613-1_cluster-2_3	1930
Streptomyces lydicus 103_cluster-1_2	1958
Streptomyces lydicus 103_cluster-1_11	1967
Streptomyces puniciscabiei TW1S1_cluster-1_5	1986
Streptomyces puniciscabiei TW1S1_cluster-1_9	1990
Streptomyces puniciscabiei TW1S1_cluster-1_11	1992
Streptomyces puniciscabiei TW1S1_cluster-1_15	1996
Streptomyces puniciscabiei TW1S1_cluster-1_19	2000
Streptomyces puniciscabiei TW1S1_cluster-1_20	2001
Streptomyces puniciscabiei TW1S1_cluster-1_23	2004
Streptomyces puniciscabiei TW1S1_cluster-1_24	2005
Streptomyces puniciscabiei TW1S1_cluster-1_29	2010
Streptomyces puniciscabiei TW1S1_cluster-1_30	2011
Streptomyces bingchenggensis BCW-1_cluster-1_1	2015
Streptomyces bingchenggensis BCW-1_cluster-1_4	2018
Streptomyces bingchenggensis BCW-1_cluster-1_6	2020
Streptomyces bingchenggensis BCW-1_cluster-1_9	2023
Streptomyces bingchenggensis BCW-1_cluster-1_10	2024
Streptomyces bingchenggensis BCW-1_cluster-1_12	2026
Streptomyces bingchenggensis BCW-1_cluster-1_13	2027
Streptomyces bingchenggensis BCW-1_cluster-1_17	2031
Streptomyces bingchenggensis BCW-1_cluster-1_20	2034
Streptomyces bingchenggensis BCW-1_cluster-1_25	2039
Streptomyces bingchenggensis BCW-1_cluster-1_27	2041
Streptomyces bingchenggensis BCW-1_cluster-1_28	2042
Streptomyces bingchenggensis BCW-1_cluster-1_30	2044
Streptomyces bingchenggensis BCW-1_cluster-1_32	2046
Streptomyces bingchenggensis BCW-1_cluster-1_33	2047
Streptomyces bingchenggensis BCW-1_cluster-1_35	2049
Streptomyces bingchenggensis BCW-1_cluster-1_44	2058
Streptomyces bingchenggensis BCW-1_cluster-1_46	2060
Streptomyces bingchenggensis BCW-1_cluster-1_47	2061
Streptomyces bingchenggensis BCW-1_cluster-1_48	2062
Streptomyces bingchenggensis BCW-1_cluster-1_49	2063
Streptomyces rubrolavendulae MJM4426_cluster-1_3	2067
Streptomyces rubrolavendulae MJM4426_cluster-1_11	2075
Streptomyces rubrolavendulae MJM4426_cluster-1_12	2076
Streptomyces rubrolavendulae MJM4426_cluster-1_13	2077
Streptomyces rubrolavendulae MJM4426_cluster-1_15	2079
Streptomyces rubrolavendulae MJM4426_cluster-1_18	2082
Streptomyces rubrolavendulae MJM4426_cluster-1_23	2087
Streptomyces rubrolavendulae MJM4426_cluster-1_24	2088
Streptomyces rubrolavendulae MJM4426_cluster-1_25	2089
Streptomyces albus ZD11_cluster-1_5	2094
Streptomyces albus DSM 41398_cluster-1_5	2094
Streptomyces albus BK3-25_cluster-1_5	2094
Streptomyces albus ZD11_cluster-1_21	2110
Streptomyces albus DSM 41398_cluster-1_21	2110
Streptomyces albus BK3-25_cluster-1_21	2110
Streptomyces albus ZD11_cluster-1_22	2111
Streptomyces albus DSM 41398_cluster-1_22	2111
Streptomyces albus BK3-25_cluster-1_22	2111
Streptomyces olivaceus KLBMP 5084_cluster-1_1	2125
Streptomyces olivaceus KLBMP 5084_cluster-1_8	2132
Streptomyces olivaceus KLBMP 5084_cluster-1_15	2139
Streptomyces olivaceus KLBMP 5084_cluster-1_16	2140
Streptomyces olivaceus KLBMP 5084_cluster-1_17	2141
Streptomyces olivaceus KLBMP 5084_cluster-1_22	2146
Streptomyces olivaceus KLBMP 5084_cluster-1_23	2147
Streptomyces olivaceus KLBMP 5084_cluster-1_27	2151
Streptomyces olivaceus KLBMP 5084_cluster-1_28	2152
Streptomyces olivaceus KLBMP 5084_cluster-1_30	2154
Streptomyces venezuelae NRRL B-65442_cluster-1_3	2161
Streptomyces venezuelae NRRL B-65442_cluster-1_7	2165
Streptomyces vietnamensis GIMV4.0001_cluster-1_12	2169
Streptomyces venezuelae NRRL B-65442_cluster-1_11	2169
Streptomyces venezuelae NRRL B-65442_cluster-1_21	2179
Streptomyces venezuelae NRRL B-65442_cluster-1_22	2180
Streptomyces venezuelae NRRL B-65442_cluster-1_27	2185
Streptomyces venezuelae NRRL B-65442_cluster-1_30	2188
Streptomyces sp. Tue6075_cluster-1_5	2193
Streptomyces sp. S063_cluster-1_23	2193
Streptomyces sp. Tue6075_cluster-1_10	2198
Streptomyces sp. Tue6075_cluster-1_13	2201
Streptomyces globisporus C-1027_cluster-1_16	2204
Streptomyces griseus griseus NBRC 13350_cluster-1_18	2204
Streptomyces sp. Tue6075_cluster-1_16	2204
Streptomyces sp. S063_cluster-1_15	2204
Streptomyces globisporus TFH56_cluster-1_12	2204
Streptomyces sp. Tue6075_cluster-1_17	2205
Streptomyces sp. Tue6075_cluster-1_18	2206
Streptomyces sp. Tue6075_cluster-1_22	2210
Streptomyces sp. S063_cluster-1_8	2210
Streptomyces sp. Tue6075_cluster-1_24	2212
Streptomyces sp. Tue6075_cluster-1_30	2218
Streptomyces sp. TN58_cluster-1_3	2221
Streptomyces sp. fd1-xmd_cluster-1_5	2221
Streptomyces sp. 3211_cluster-1_9	2221
Streptomyces sp. Sge12_cluster-1_31	2221
Streptomyces sp. TN58_cluster-1_17	2235
Streptomyces fradiae NKZ-259_cluster-1_1	2246
Streptomyces alfalfae ACCC40021_cluster-1_1	2246
Streptomyces alfalfae ACCC40021_cluster-1_36	2246
Streptomyces alfalfae ACCC40021_cluster-1_3	2248
Streptomyces fradiae NKZ-259_cluster-1_3	2250
Streptomyces alfalfae ACCC40021_cluster-1_5	2250
Streptomyces alfalfae ACCC40021_cluster-1_6	2251
Streptomyces fradiae NKZ-259_cluster-1_17	2263
Streptomyces sp. WAC 01529_cluster-1_17	2263
Streptomyces alfalfae ACCC40021_cluster-1_18	2263
Streptomyces fradiae NKZ-259_cluster-1_20	2266
Streptomyces alfalfae ACCC40021_cluster-1_21	2266
Streptomyces fradiae NKZ-259_cluster-1_22	2268
Streptomyces alfalfae ACCC40021_cluster-1_23	2268
Streptomyces fradiae NKZ-259_cluster-1_24	2270
Streptomyces alfalfae ACCC40021_cluster-1_25	2270
Streptomyces fradiae NKZ-259_cluster-1_27	2273
Streptomyces alfalfae ACCC40021_cluster-1_28	2273
Streptomyces fradiae NKZ-259_cluster-1_28	2274
Streptomyces alfalfae ACCC40021_cluster-1_29	2274
Streptomyces fradiae NKZ-259_cluster-1_29	2275
Streptomyces alfalfae ACCC40021_cluster-1_30	2275
Streptomyces fradiae NKZ-259_cluster-1_34	2280
Streptomyces alfalfae ACCC40021_cluster-1_35	2280
Streptomyces autolyticus CGMCC0516_cluster-1_1	2282
Streptomyces autolyticus CGMCC0516_cluster-1_6	2287
Streptomyces malaysiensis DSM 4137_cluster-1_1	2287
Streptomyces sp. M56_cluster-1_42	2287
Streptomyces autolyticus CGMCC0516_cluster-1_13	2294
Streptomyces malaysiensis DSM 4137_cluster-1_8	2294
Streptomyces sp. M56_cluster-1_35	2294
Streptomyces lydicus 103_cluster-1_24	2343
Streptomyces lydicus GS93/23_cluster-1_14	2343
Streptomyces sp. MOE7_cluster-1_13	2343
Streptomyces lydicus GS93/23_cluster-1_23	2352
Streptomyces sp. MOE7_cluster-1_22	2352
Streptomyces pactum ACT 12_cluster-1_7	2362
Streptomyces pactum ACT 12_cluster-1_9	2364
Streptomyces pactum ACT 12_cluster-1_10	2365
Streptomyces pactum ACT 12_cluster-1_15	2370
Streptomyces pactum ACT 12_cluster-1_1	2385
Streptomyces pactum ACT 12_cluster-1_30	2385
Streptomyces violaceusniger Tu 4113_cluster-2_1	2386
Streptomyces violaceusniger Tu 4113_cluster-1_9	2397
Streptomyces violaceusniger Tu 4113_cluster-1_19	2407
Streptomyces violaceusniger Tu 4113_cluster-1_20	2408
Streptomyces sp. 11-1-2_cluster-1_9	2414
Streptomyces violaceusniger Tu 4113_cluster-1_26	2414
Streptomyces hygroscopicus XM201_cluster-1_10	2414
Streptomyces autolyticus CGMCC0516_cluster-1_10	2415
Streptomyces violaceusniger Tu 4113_cluster-1_27	2415
Streptomyces malaysiensis DSM 4137_cluster-1_5	2415
Streptomyces sp. M56_cluster-1_38	2415
Streptomyces sp. 11-1-2_cluster-1_42	2419
Streptomyces violaceusniger Tu 4113_cluster-1_31	2419
Streptomyces hygroscopicus XM201_cluster-1_42	2419
Streptomyces violaceusniger Tu 4113_cluster-1_32	2420
Streptomyces sp. 11-1-2_cluster-1_24	2428
Streptomyces autolyticus CGMCC0516_cluster-1_25	2428
Streptomyces violaceusniger Tu 4113_cluster-1_40	2428
Streptomyces hygroscopicus XM201_cluster-1_30	2428
Streptomyces malaysiensis DSM 4137_cluster-1_19	2428
Streptomyces sp. M56_cluster-1_25	2428
Streptomyces violaceusniger Tu 4113_cluster-1_42	2430
Streptomyces sp. TN58_cluster-1_1	2434
Streptomyces sp. fd1-xmd_cluster-1_3	2434
Streptomyces sp. TN58_cluster-1_5	2439
Streptomyces sp. fd1-xmd_cluster-1_8	2439
Streptomyces sp. TN58_cluster-1_9	2441
Streptomyces sp. fd1-xmd_cluster-1_10	2441
Streptomyces sp. fd1-xmd_cluster-1_19	2450
Streptomyces sp. fd1-xmd_cluster-1_20	2451
Streptomyces sp. TN58_cluster-1_27	2458
Streptomyces sp. fd1-xmd_cluster-1_27	2458
Streptomyces niveus SCSIO 3406_cluster-1_1	2459
Streptomyces niveus SCSIO 3406_cluster-1_2	2460
Streptomyces niveus SCSIO 3406_cluster-1_3	2461
Streptomyces niveus SCSIO 3406_cluster-1_24	2482
Streptomyces niveus SCSIO 3406_cluster-1_26	2484
Streptomyces niveus SCSIO 3406_cluster-1_27	2485
Streptomyces sp. 11-1-2_cluster-1_7	2495
Streptomyces autolyticus CGMCC0516_cluster-1_8	2495
Streptomyces violaceusniger Tu 4113_cluster-1_24	2495
Streptomyces hygroscopicus XM201_cluster-1_8	2495
Streptomyces malaysiensis DSM 4137_cluster-1_3	2495
Streptomyces sp. M56_cluster-1_40	2495
Streptomyces sp. 11-1-2_cluster-1_11	2499
Streptomyces hygroscopicus XM201_cluster-1_12	2499
Streptomyces sp. 11-1-2_cluster-1_38	2504
Streptomyces hygroscopicus XM201_cluster-1_17	2504
Streptomyces hygroscopicus XM201_cluster-1_23	2510
Streptomyces sp. 11-1-2_cluster-1_30	2523
Streptomyces autolyticus CGMCC0516_cluster-1_32	2523
Streptomyces hygroscopicus XM201_cluster-1_36	2523
Streptomyces malaysiensis DSM 4137_cluster-1_26	2523
Streptomyces sp. M56_cluster-1_19	2523
Streptomyces sp. 11-1-2_cluster-1_14	2527
Streptomyces autolyticus CGMCC0516_cluster-1_16	2527
Streptomyces hygroscopicus XM201_cluster-1_40	2527
Streptomyces malaysiensis DSM 4137_cluster-1_11	2527
Streptomyces sp. M56_cluster-1_32	2527
Streptomyces hygroscopicus XM201_cluster-1_51	2538
Streptomyces sp. 3211_cluster-1_6	2544
Streptomyces sp. 3211_cluster-1_15	2553
Streptomyces sp. Sge12_cluster-1_25	2553
Streptomyces sp. fd1-xmd_cluster-1_13	2556
Streptomyces sp. 3211_cluster-1_18	2556
Streptomyces sp. Sge12_cluster-1_22	2556
Streptomyces sp. 3211_cluster-1_26	2564
Streptomyces sp. Sge12_cluster-1_14	2564
Streptomyces sp. 3211_cluster-1_34	2572
Streptomyces sp. Sge12_cluster-1_5	2572
Streptomyces sp. 3211_cluster-2_2	2575
Streptomyces sp. 3211_cluster-1_2	2579
Streptomyces sp. Sge12_cluster-1_2	2579
Streptomyces sp. 3211_cluster-1_35	2581
Streptomyces sp. Sge12_cluster-1_4	2581
Streptomyces sp. 3211_cluster-1_25	2592
Streptomyces sp. Sge12_cluster-1_15	2592
Streptomyces sp. 3211_cluster-1_12	2605
Streptomyces sp. Sge12_cluster-1_28	2605
Streptomyces sp. Sge12_cluster-1_34	2611
Streptomyces violaceoruber S21_cluster-1_6	2620
Streptomyces violaceoruber S21_cluster-1_13	2627
Streptomyces violaceoruber S21_cluster-1_18	2632
Streptomyces violaceoruber S21_cluster-1_23	2637
Streptomyces violaceoruber S21_cluster-1_25	2639
Streptomyces globisporus C-1027_cluster-1_23	2640
Streptomyces violaceoruber S21_cluster-1_26	2640
Streptomyces violaceoruber S21_cluster-1_32	2646
Streptomyces gilvosporeus F607_cluster-1_14	2660
Streptomyces gilvosporeus F607_cluster-1_22	2668
Streptomyces gilvosporeus F607_cluster-1_26	2672
Streptomyces lydicus 103_cluster-1_10	2679
Streptomyces lydicus GS93/23_cluster-1_3	2679
Streptomyces sp. MOE7_cluster-1_3	2679
Streptomyces lydicus GS93/23_cluster-1_5	2681
Streptomyces sp. MOE7_cluster-1_5	2681
Streptomyces lydicus 103_cluster-1_6	2684
Streptomyces lydicus GS93/23_cluster-1_8	2684
Streptomyces sp. MOE7_cluster-1_8	2684
Streptomyces lydicus 103_cluster-1_22	2691
Streptomyces lydicus GS93/23_cluster-1_16	2691
Streptomyces sp. MOE7_cluster-1_15	2691
Streptomyces lydicus GS93/23_cluster-1_22	2696
Streptomyces sp. MOE7_cluster-1_20	2696
Streptomyces lydicus 103_cluster-1_17	2697
Streptomyces sp. MOE7_cluster-1_21	2697
Streptomyces lydicus 103_cluster-1_12	2701
Streptomyces lydicus GS93/23_cluster-1_26	2701
Streptomyces sp. MOE7_cluster-1_25	2701
Streptomyces sp. CFMR 7_cluster-1_1	2702
Streptomyces sp. S8_cluster-1_1	2702
Streptomyces sp. DUT11_cluster-1_32	2702
Streptomyces bacillaris ATCC 15855_cluster-1_1	2702
Streptomyces globisporus C-1027_cluster-1_13	2719
Streptomyces fulvissimus DSM 40593_cluster-1_16	2719
Streptomyces sp. CFMR 7_cluster-1_25	2719
Streptomyces sp. S8_cluster-1_18	2719
Streptomyces sp. DUT11_cluster-1_14	2719
Streptomyces bacillaris ATCC 15855_cluster-1_18	2719
Streptomyces sp. Tue6075_cluster-1_26	2728
Streptomyces sp. S8_cluster-1_27	2728
Streptomyces alboflavus MDJK44_cluster-1_1	2735
Streptomyces alboflavus MDJK44_cluster-1_5	2739
Streptomyces alboflavus MDJK44_cluster-1_9	2743
Streptomyces alboflavus MDJK44_cluster-1_11	2745
Streptomyces alboflavus MDJK44_cluster-1_15	2749
Streptomyces alboflavus MDJK44_cluster-1_19	2753
Streptomyces alboflavus MDJK44_cluster-1_23	2757
Streptomyces alboflavus MDJK44_cluster-1_24	2758
Streptomyces alboflavus MDJK44_cluster-1_25	2759
Streptomyces alboflavus MDJK44_cluster-1_26	2760
Streptomyces alboflavus MDJK44_cluster-1_27	2761
Streptomyces sp. PAMC26508_cluster-1_19	2772
Streptomyces pratensis ATCC 33331_cluster-1_9	2772
Streptomyces albireticuli MDJK11_cluster-1_3	2793
Streptomyces albireticuli MDJK11_cluster-1_4	2794
Streptomyces albireticuli MDJK11_cluster-1_5	2795
Streptomyces albireticuli MDJK11_cluster-1_9	2799
Streptomyces albireticuli MDJK11_cluster-1_12	2802
Streptomyces albireticuli MDJK11_cluster-1_13	2803
Streptomyces albireticuli MDJK11_cluster-1_15	2805
Streptomyces albireticuli MDJK11_cluster-1_27	2817
Streptomyces albireticuli MDJK11_cluster-1_29	2819
Streptomyces albireticuli MDJK11_cluster-1_30	2820
Streptomyces albireticuli MDJK11_cluster-1_32	2822
Streptomyces albireticuli MDJK11_cluster-1_36	2826
Streptomyces albireticuli MDJK11_cluster-1_37	2827
Streptomyces albireticuli MDJK11_cluster-1_40	2830
Streptomyces sp. CLI2509_cluster-1_3	2833
Streptomyces sp. Tu6071_cluster-1_3	2833
Streptomyces sp. CLI2509_cluster-1_4	2834
Streptomyces sp. Tu6071_cluster-1_4	2834
Streptomyces sp. CLI2509_cluster-1_12	2842
Streptomyces sp. Tu6071_cluster-1_13	2842
Streptomyces collinus Tu 365_cluster-1_18	2846
Streptomyces sp. CLI2509_cluster-1_16	2846
Streptomyces sp. Tu6071_cluster-1_17	2846
Streptomyces formicae KY5_cluster-1_3	2851
Streptomyces formicae KY5_cluster-1_4	2852
Streptomyces formicae KY5_cluster-1_5	2853
Streptomyces formicae KY5_cluster-1_7	2855
Streptomyces formicae KY5_cluster-1_10	2858
Streptomyces formicae KY5_cluster-1_11	2859
Streptomyces formicae KY5_cluster-1_12	2860
Streptomyces formicae KY5_cluster-1_16	2864
Streptomyces formicae KY5_cluster-1_21	2869
Streptomyces formicae KY5_cluster-1_23	2871
Streptomyces formicae KY5_cluster-1_29	2877
Streptomyces formicae KY5_cluster-1_32	2880
Streptomyces formicae KY5_cluster-1_36	2884
Streptomyces formicae KY5_cluster-1_37	2885
Streptomyces formicae KY5_cluster-1_39	2887
Streptomyces sp. 11-1-2_cluster-1_28	2911
Streptomyces autolyticus CGMCC0516_cluster-1_30	2911
Streptomyces violaceusniger Tu 4113_cluster-1_3	2911
Streptomyces hygroscopicus XM201_cluster-1_34	2911
Streptomyces malaysiensis DSM 4137_cluster-1_24	2911
Streptomyces sp. M56_cluster-1_21	2911
Streptomyces malaysiensis DSM 4137_cluster-1_31	2918
Streptomyces fradiae NKZ-259_cluster-1_15	2928
Streptomyces sp. GGCR-6_cluster-1_6	2928
Streptomyces olivaceus KLBMP 5084_cluster-1_33	2928
Streptomyces sp. TN58_cluster-1_22	2928
Streptomyces pactum ACT 12_cluster-1_4	2928
Streptomyces sp. fd1-xmd_cluster-1_21	2928
Streptomyces niveus SCSIO 3406_cluster-1_6	2928
Streptomyces hygroscopicus XM201_cluster-1_47	2928
Streptomyces malaysiensis DSM 4137_cluster-1_41	2928
Streptomyces sp. M56_cluster-1_5	2928
Streptomyces nigra 452_cluster-1_2	2928
Streptomyces lavendulae lavendulae CCM 3239_cluster-1_1	2933
Streptomyces lavendulae lavendulae CCM 3239_cluster-1_27	2933
Streptomyces lavendulae lavendulae CCM 3239_cluster-1_3	2935
Streptomyces lavendulae lavendulae CCM 3239_cluster-1_10	2942
Streptomyces lavendulae lavendulae CCM 3239_cluster-1_11	2943
Streptomyces lavendulae lavendulae CCM 3239_cluster-1_14	2946
Streptomyces lavendulae lavendulae CCM 3239_cluster-1_15	2947
Streptomyces lavendulae lavendulae CCM 3239_cluster-1_20	2952
Streptomyces lavendulae lavendulae CCM 3239_cluster-1_26	2958
Streptomyces lavendulae lavendulae CCM 3239_cluster-2_1	2960
Streptomyces malaysiensis DSM 4137_cluster-1_45	2961
Streptomyces sp. M56_cluster-1_1	2961
Streptomyces malaysiensis DSM 4137_cluster-1_44	2962
Streptomyces sp. M56_cluster-1_2	2962
Streptomyces malaysiensis DSM 4137_cluster-1_40	2966
Streptomyces sp. M56_cluster-1_6	2966
Streptomyces malaysiensis DSM 4137_cluster-1_38	2968
Streptomyces sp. M56_cluster-1_8	2968
Streptomyces autolyticus CGMCC0516_cluster-1_15	2993
Streptomyces malaysiensis DSM 4137_cluster-1_10	2993
Streptomyces sp. M56_cluster-1_33	2993
Streptomyces sp. 11-1-2_cluster-1_10	2997
Streptomyces autolyticus CGMCC0516_cluster-1_11	2997
Streptomyces violaceusniger Tu 4113_cluster-1_28	2997
Streptomyces hygroscopicus XM201_cluster-1_11	2997
Streptomyces malaysiensis DSM 4137_cluster-1_6	2997
Streptomyces sp. M56_cluster-1_37	2997
Streptomyces autolyticus CGMCC0516_cluster-1_5	3003
Streptomyces sp. M56_cluster-1_43	3003
Streptomyces autolyticus CGMCC0516_cluster-1_4	3004
Streptomyces sp. M56_cluster-1_44	3004
Streptomyces sp. KPB2_cluster-1_4	3006
Streptomyces sp. SS52_cluster-1_27	3006
Streptomyces lividans TK24_cluster-1_2	3006
Streptomyces sp. M56_cluster-1_46	3006
Streptomyces sp. SM18_cluster-1_21	3006
Streptomyces sp. Sv. ACTE SirexAA-E_cluster-1_5	3006
Streptomyces coelicolor A3(2)_cluster-1_27	3006
Streptomyces sp. CB09001_cluster-1_21	3006
Streptomyces sp. M56_cluster-1_47	3007
Streptomyces sp. S063_cluster-1_1	3008
Streptomyces sp. KPB2_cluster-1_10	3027
Streptomyces sp. S063_cluster-1_20	3027
Streptomyces sp. DUT11_cluster-1_25	3060
Streptomyces sp. CFMR 7_cluster-1_9	3062
Streptomyces sp. S8_cluster-1_7	3062
Streptomyces sp. DUT11_cluster-1_27	3062
Streptomyces bacillaris ATCC 15855_cluster-1_7	3062
Streptomyces albidoflavus J1074_cluster-1_22	3068
Streptomyces sp. FR-008_cluster-1_21	3068
Streptomyces albidoflavus SM254_cluster-1_21	3068
Streptomyces sampsonii KJ40_cluster-1_1	3068
Streptomyces pactum ACT 12_cluster-1_27	3068
Streptomyces sp. SM17_cluster-1_1	3068
Streptomyces koyangensis VK-A60T_cluster-1_21	3068
Streptomyces sampsonii KJ40_cluster-1_9	3076
Streptomyces sp. SM17_cluster-1_9	3076
Streptomyces koyangensis VK-A60T_cluster-1_14	3076
Streptomyces sp. FR-008_cluster-1_2	3087
Streptomyces albidoflavus SM254_cluster-1_2	3087
Streptomyces sampsonii KJ40_cluster-1_19	3087
Streptomyces sp. SM17_cluster-1_20	3087
Streptomyces sp. SM18_cluster-1_5	3092
Streptomyces sp. SM18_cluster-1_7	3094
Streptomyces sp. SM18_cluster-1_13	3100
Streptomyces sp. SM18_cluster-1_17	3104
Streptomyces sp. SM18_cluster-1_24	3111
Streptomyces sp. SM18_cluster-1_26	3113
Streptomyces sp. Sv. ACTE SirexAA-E_cluster-1_1	3114
Streptomyces sp. Sv. ACTE SirexAA-E_cluster-1_8	3121
Streptomyces sp. Sv. ACTE SirexAA-E_cluster-1_14	3127
Streptomyces sp. Sv. ACTE SirexAA-E_cluster-1_22	3135
Streptomyces sp. WAC00288_cluster-1_2	3137
Streptomyces sp. WAC00288_cluster-1_4	3139
Streptomyces sp. WAC00288_cluster-1_9	3144
Streptomyces sp. WAC00288_cluster-1_14	3149
Streptomyces sp. WAC00288_cluster-1_15	3150
Streptomyces sp. WAC00288_cluster-1_19	3154
Streptomyces sp. WAC00288_cluster-1_20	3155
Streptomyces sp. WAC00288_cluster-1_23	3158
Streptomyces dengpaensis XZHG99_cluster-1_2	3162
Streptomyces dengpaensis XZHG99_cluster-1_6	3166
Streptomyces dengpaensis XZHG99_cluster-1_17	3177
Streptomyces sp. endophyte_N2_cluster-1_5	3183
Streptomyces parvulus 2297_cluster-1_4	3183
Streptomyces dengpaensis XZHG99_cluster-1_23	3183
Streptomyces sp. P3_cluster-1_1	3185
Streptomyces sp. P3_cluster-1_11	3195
Streptomyces sp. P3_cluster-1_13	3197
Streptomyces sp. P3_cluster-1_21	3205
Streptomyces sp. P3_cluster-1_29	3213
Streptomyces sp. WAC 01438_cluster-1_1	3220
Streptomyces lunaelactis MM109_cluster-1_2	3220
Streptomyces lunaelactis MM109_cluster-1_3	3221
Streptomyces lunaelactis MM109_cluster-1_10	3228
Streptomyces lunaelactis MM109_cluster-1_13	3231
Streptomyces lunaelactis MM109_cluster-1_14	3232
Streptomyces lunaelactis MM109_cluster-1_21	3239
Streptomyces lunaelactis MM109_cluster-1_23	3241
Streptomyces lunaelactis MM109_cluster-1_27	3245
Streptomyces lunaelactis MM109_cluster-2_1	3246
Streptomyces nigra 452_cluster-1_11	3257
Streptomyces nigra 452_cluster-1_18	3264
Streptomyces tirandamycinicus HNM0039_cluster-1_10	3276
Streptomyces tirandamycinicus HNM0039_cluster-1_13	3279
Streptomyces tirandamycinicus HNM0039_cluster-1_14	3280
Streptomyces tirandamycinicus HNM0039_cluster-1_24	3290
Streptomyces sp. Go-475_cluster-1_20	3290
Streptomyces tirandamycinicus HNM0039_cluster-1_25	3291
Streptomyces tirandamycinicus HNM0039_cluster-1_30	3296
Streptomyces spongiicola HNM0071_cluster-1_27	3296
Streptomyces tirandamycinicus HNM0039_cluster-1_1	3297
Streptomyces spongiicola HNM0071_cluster-1_1	3297
Streptomyces spongiicola HNM0071_cluster-1_11	3307
Streptomyces tirandamycinicus HNM0039_cluster-1_12	3308
Streptomyces spongiicola HNM0071_cluster-1_12	3308
Streptomyces spongiicola HNM0071_cluster-1_13	3309
Streptomyces spongiicola HNM0071_cluster-1_14	3310
Streptomyces spongiicola HNM0071_cluster-1_17	3313
Streptomyces globisporus C-1027_cluster-1_29	3324
Streptomyces griseus griseus NBRC 13350_cluster-1_3	3324
Streptomyces sp. Tue6075_cluster-1_1	3324
Streptomyces violaceoruber S21_cluster-1_31	3324
Streptomyces sp. S063_cluster-1_26	3324
Streptomyces globisporus TFH56_cluster-1_1	3324
Streptomyces globisporus C-1027_cluster-1_25	3327
Streptomyces griseus griseus NBRC 13350_cluster-1_8	3327
Streptomyces sp. Tue6075_cluster-1_6	3327
Streptomyces violaceoruber S21_cluster-1_28	3327
Streptomyces sp. S063_cluster-1_22	3327
Streptomyces sp. DUT11_cluster-1_28	3327
Streptomyces globisporus TFH56_cluster-1_4	3327
Streptomyces bacillaris ATCC 15855_cluster-1_5	3327
Streptomyces globisporus TFH56_cluster-1_7	3330
Streptomyces globisporus TFH56_cluster-1_17	3340
Streptomyces globisporus TFH56_cluster-1_25	3348
Streptomyces sp. NEAU-S7GS2_cluster-1_2	3353
Streptomyces sp. NEAU-S7GS2_cluster-1_3	3354
Streptomyces lydicus WYEC 108_cluster-1_3	3357
Streptomyces sp. NEAU-S7GS2_cluster-1_6	3357
Streptomyces lydicus WYEC 108_cluster-1_4	3358
Streptomyces sp. NEAU-S7GS2_cluster-1_7	3358
Streptomyces lydicus WYEC 108_cluster-1_6	3360
Streptomyces sp. NEAU-S7GS2_cluster-1_9	3360
Streptomyces sp. NEAU-S7GS2_cluster-1_11	3362
Streptomyces lydicus WYEC 108_cluster-1_19	3373
Streptomyces sp. NEAU-S7GS2_cluster-1_22	3373
Streptomyces actuosus ATCC 25421_cluster-1_1	3386
Streptomyces actuosus ATCC 25421_cluster-1_15	3400
Streptomyces actuosus ATCC 25421_cluster-1_26	3411
Streptomyces lividans TK24_cluster-1_7	3431
Streptomyces coelicolor A3(2)_cluster-1_20	3431
Streptomyces sp. CB09001_cluster-1_17	3431
Streptomyces sp. ZFG47_cluster-1_1	3441
Streptomyces sp. ZFG47_cluster-1_3	3443
Streptomyces sp. ZFG47_cluster-1_5	3445
Streptomyces sp. ZFG47_cluster-1_8	3448
Streptomyces sp. ZFG47_cluster-1_19	3459
Streptomyces sp. ZFG47_cluster-1_24	3464
Streptomyces sp. ZFG47_cluster-1_25	3465
Streptomyces sp. ZFG47_cluster-1_27	3467
Streptomyces sp. ZFG47_cluster-2_4	3471
Streptomyces sp. ZFG47_cluster-2_5	3472
Streptomyces bacillaris ATCC 15855_cluster-1_9	3482
Streptomyces fulvissimus DSM 40593_cluster-1_27	3483
Streptomyces sp. CFMR 7_cluster-1_11	3483
Streptomyces sp. S8_cluster-1_9	3483
Streptomyces sp. DUT11_cluster-1_24	3483
Streptomyces bacillaris ATCC 15855_cluster-1_10	3483
Streptomyces sp. CFMR 7_cluster-1_13	3485
Streptomyces sp. DUT11_cluster-1_22	3485
Streptomyces bacillaris ATCC 15855_cluster-1_12	3485
Streptomyces fulvissimus DSM 40593_cluster-1_14	3494
Streptomyces sp. CFMR 7_cluster-1_28	3494
Streptomyces sp. S8_cluster-1_21	3494
Streptomyces bacillaris ATCC 15855_cluster-1_21	3494
Streptomyces globosus soil_cluster-1_5	3509
Streptomyces globosus soil_cluster-1_7	3511
Streptomyces globosus soil_cluster-1_8	3512
Streptomyces globosus soil_cluster-1_10	3514
Streptomyces globosus soil_cluster-1_11	3515
Streptomyces globosus soil_cluster-1_20	3524
Streptomyces globosus soil_cluster-3_1	3528
Streptomyces globosus soil_cluster-3_3	3530
Streptomyces sp. Go-475_cluster-1_1	3531
Streptomyces sp. Go-475_cluster-1_4	3534
Streptomyces sp. Go-475_cluster-1_10	3540
Streptomyces sp. Go-475_cluster-1_11	3541
Streptomyces sp. Go-475_cluster-1_16	3546
Streptomyces sp. Go-475_cluster-1_26	3556
Streptomyces sp. Go-475_cluster-1_29	3559
Streptomyces atratus SCSIO_ZH16_cluster-1_1	3562
Streptomyces atratus SCSIO_ZH16_cluster-1_26	3562
Streptomyces atratus SCSIO_ZH16_cluster-1_2	3563
Streptomyces sp. endophyte_N2_cluster-1_6	3565
Streptomyces collinus Tu 365_cluster-1_8	3565
Streptomyces atratus SCSIO_ZH16_cluster-1_4	3565
Streptomyces atratus SCSIO_ZH16_cluster-1_6	3567
Streptomyces atratus SCSIO_ZH16_cluster-1_13	3574
Streptomyces atratus SCSIO_ZH16_cluster-1_18	3579
Streptomyces atratus SCSIO_ZH16_cluster-1_20	3581
Streptomyces atratus SCSIO_ZH16_cluster-1_21	3582
Streptomyces atratus SCSIO_ZH16_cluster-1_22	3583
Streptomyces atratus SCSIO_ZH16_cluster-1_23	3584
Streptomyces atratus SCSIO_ZH16_cluster-1_24	3585
Streptomyces lincolnensis NRRL 2936_cluster-1_17	3600
Streptomyces lincolnensis LC-G_cluster-1_13	3600
Streptomyces sp. GSSD-12_cluster-1_3	3620
Streptomyces sp. GSSD-12_cluster-1_6	3623
Streptomyces sp. GSSD-12_cluster-1_7	3624
Streptomyces sp. GSSD-12_cluster-1_10	3627
Streptomyces sp. GSSD-12_cluster-1_13	3630
Streptomyces sp. GSSD-12_cluster-1_23	3640
Streptomyces sp. GSSD-12_cluster-1_25	3642
Streptomyces sp. GSSD-12_cluster-1_26	3643
Streptomyces sp. GSSD-12_cluster-1_28	3645
Streptomyces sp. GSSD-12_cluster-1_30	3647
Streptomyces sp. CB09001_cluster-1_4	3651
Streptomyces sp. SS52_cluster-1_20	3655
Streptomyces lividans TK24_cluster-1_17	3655
Streptomyces coelicolor A3(2)_cluster-1_10	3655
Streptomyces sp. CB09001_cluster-1_8	3655
Streptomyces sp. CB09001_cluster-1_16	3663
Streptomyces olivoreticuli olivoreticuli ATCC 31159_cluster-1_1	3670
Streptomyces olivoreticuli olivoreticuli ATCC 31159_cluster-1_4	3673
Streptomyces olivoreticuli olivoreticuli ATCC 31159_cluster-1_7	3676
Streptomyces olivoreticuli olivoreticuli ATCC 31159_cluster-1_8	3677
Streptomyces olivoreticuli olivoreticuli ATCC 31159_cluster-1_9	3678
Streptomyces olivoreticuli olivoreticuli ATCC 31159_cluster-1_11	3680
Streptomyces olivoreticuli olivoreticuli ATCC 31159_cluster-1_13	3682
Streptomyces olivoreticuli olivoreticuli ATCC 31159_cluster-1_15	3684
Streptomyces olivoreticuli olivoreticuli ATCC 31159_cluster-1_18	3687
Streptomyces olivoreticuli olivoreticuli ATCC 31159_cluster-1_23	3692
Streptomyces olivoreticuli olivoreticuli ATCC 31159_cluster-1_24	3693
Streptomyces olivoreticuli olivoreticuli ATCC 31159_cluster-1_30	3699
Streptomyces olivoreticuli olivoreticuli ATCC 31159_cluster-1_31	3700
Streptomyces olivoreticuli olivoreticuli ATCC 31159_cluster-1_32	3701
Streptomyces sp. WAC 01438_cluster-1_4	3702
Streptomyces leeuwenhoekii DSM 42122_cluster-1_10	3702
Streptomyces olivaceus KLBMP 5084_cluster-1_29	3702
Streptomyces olivoreticuli olivoreticuli ATCC 31159_cluster-1_33	3702
Streptomyces olivoreticuli olivoreticuli ATCC 31159_cluster-1_34	3703
Streptomyces olivoreticuli olivoreticuli ATCC 31159_cluster-1_39	3708
Streptomyces koyangensis VK-A60T_cluster-1_1	3710
Streptomyces koyangensis VK-A60T_cluster-1_3	3712
Streptomyces koyangensis VK-A60T_cluster-1_8	3717
Streptomyces koyangensis VK-A60T_cluster-1_16	3725
Streptomyces koyangensis VK-A60T_cluster-1_19	3728
Streptomyces sp. CLI2509_cluster-1_7	3737
Streptomyces sp. Tu6071_cluster-1_7	3737
Streptomyces sp. CLI2509_cluster-1_9	3739
Streptomyces sp. Tu6071_cluster-1_9	3739
Streptomyces sp. CLI2509_cluster-1_15	3746
Streptomyces sp. Tu6071_cluster-1_16	3746
Streptomyces sp. CC0208_cluster-1_6	5
Streptomyces sp. CC0208_cluster-1_8	7
Streptomyces sp. CC0208_cluster-1_9	8
Streptomyces sp. CC0208_cluster-1_10	9
Streptomyces nigra 452_cluster-1_7	9
Streptomyces sp. CC0208_cluster-1_13	12
Streptomyces sp. CC0208_cluster-1_15	14
Streptomyces sp. CC0208_cluster-1_21	20
Streptomyces sp. CC0208_cluster-1_25	24
Streptomyces clavuligerus F1D-5_cluster-1_20	45
Streptomyces clavuligerus ATCC 27064_cluster-1_19	45
Streptomyces clavuligerus F613-1_cluster-1_20	45
Streptomyces clavuligerus F1D-5_cluster-2_4	55
Streptomyces clavuligerus F1D-5_cluster-2_8	55
Streptomyces clavuligerus ATCC 27064_cluster-2_10	55
Streptomyces clavuligerus F613-1_cluster-2_4	55
Streptomyces clavuligerus F1D-5_cluster-2_3	60
Streptomyces clavuligerus F1D-5_cluster-2_9	60
Streptomyces clavuligerus ATCC 27064_cluster-2_11	60
Streptomyces clavuligerus F613-1_cluster-2_5	60
Streptomyces fradiae NKZ-259_cluster-1_32	95
Streptomyces sp. Z022_cluster-1_5	95
Streptomyces hygroscopicus jinggangensis 5008_cluster-1_34	95
Streptomyces hygroscopicus jinggangensis TL01_cluster-1_34	95
Streptomyces collinus Tu 365_cluster-1_29	95
Streptomyces hygroscopicus limoneus KCTC 1717_cluster-1_22	95
Streptomyces alfalfae ACCC40021_cluster-1_33	95
Streptomyces griseorubiginosus 3E-1_cluster-1_1	99
Streptomyces griseorubiginosus 3E-1_cluster-1_8	106
Streptomyces sp. CC0208_cluster-1_7	107
Streptomyces griseorubiginosus 3E-1_cluster-1_9	107
Streptomyces sp. CC0208_cluster-1_20	121
Streptomyces griseorubiginosus 3E-1_cluster-1_23	121
Streptomyces griseorubiginosus 3E-1_cluster-1_24	122
Streptomyces sp. 11-1-2_cluster-1_3	126
Streptomyces hygroscopicus XM201_cluster-1_4	126
Streptomyces malaysiensis DSM 4137_cluster-1_42	126
Streptomyces sp. M56_cluster-1_4	126
Streptomyces sp. 11-1-2_cluster-1_48	171
Streptomyces hygroscopicus XM201_cluster-1_48	171
Streptomyces fungicidicus TXX3120_cluster-1_3	174
Streptomyces fungicidicus TXX3120_cluster-1_7	178
Streptomyces fungicidicus TXX3120_cluster-1_8	179
Streptomyces fungicidicus TXX3120_cluster-1_11	182
Streptomyces qaidamensis S10_cluster-1_10	182
Streptomyces sp. Go-475_cluster-1_15	182
Streptomyces fungicidicus TXX3120_cluster-1_14	185
Streptomyces fungicidicus TXX3120_cluster-2_4	194
Streptomyces sp. Z022_cluster-1_3	197
Streptomyces sp. Z022_cluster-1_4	198
Streptomyces sp. Z022_cluster-1_16	210
Streptomyces sp. Z022_cluster-1_17	211
Streptomyces sp. Z022_cluster-1_24	218
Streptomyces sp. Z022_cluster-1_32	226
Streptomyces albus ZD11_cluster-1_3	230
Streptomyces albus DSM 41398_cluster-1_3	230
Streptomyces albus BK3-25_cluster-1_3	230
Streptomyces albus ZD11_cluster-1_12	239
Streptomyces albus DSM 41398_cluster-1_12	239
Streptomyces albus BK3-25_cluster-1_12	239
Streptomyces albus ZD11_cluster-1_20	247
Streptomyces albus DSM 41398_cluster-1_20	247
Streptomyces albus BK3-25_cluster-1_20	247
Streptomyces albus ZD11_cluster-1_27	254
Streptomyces albus DSM 41398_cluster-1_27	254
Streptomyces albus BK3-25_cluster-1_27	254
Streptomyces albus ZD11_cluster-1_31	258
Streptomyces albus DSM 41398_cluster-1_31	258
Streptomyces albus BK3-25_cluster-1_31	258
Streptomyces lunaelactis MM109_cluster-1_8	258
Streptomyces spongiicola HNM0071_cluster-1_3	258
Streptomyces sp. Tu6071_cluster-1_18	258
Streptomyces albus ZD11_cluster-1_35	262
Streptomyces albus DSM 41398_cluster-1_35	262
Streptomyces albus BK3-25_cluster-1_35	262
Streptomyces sp. WAC 06738_cluster-1_7	269
Streptomyces sp. CNQ-509_cluster-1_10	269
Streptomyces sp. WAC 06738_cluster-1_15	277
Streptomyces sp. WAC 01438_cluster-1_3	287
Streptomyces sp. WAC 01438_cluster-1_13	297
Streptomyces sp. Z022_cluster-1_30	303
Streptomyces sp. WAC 01438_cluster-1_19	303
Streptomyces glaucescens GLA.O_cluster-1_5	303
Streptomyces sp. P3_cluster-1_30	303
Streptomyces xinghaiensis S187, NRRL B24674_cluster-1_1	306
Streptomyces xinghaiensis S187, NRRL B24674_cluster-1_4	309
Streptomyces xinghaiensis S187, NRRL B24674_cluster-1_12	317
Streptomyces xinghaiensis S187, NRRL B24674_cluster-1_16	321
Streptomyces xinghaiensis S187, NRRL B24674_cluster-1_18	323
Streptomyces sp. WAC 01529_cluster-1_1	327
Streptomyces sp. WAC 01529_cluster-1_12	338
Streptomyces sp. WAC 01529_cluster-1_13	339
Streptomyces fradiae NKZ-259_cluster-1_19	341
Streptomyces sp. WAC 01529_cluster-1_15	341
Streptomyces alfalfae ACCC40021_cluster-1_20	341
Streptomyces sp. WAC 01529_cluster-1_22	348
Streptomyces sp. WAC 01529_cluster-1_27	353
Streptomyces sp. KPB2_cluster-1_5	359
Streptomyces sp. KPB2_cluster-1_9	363
Streptomyces sp. KPB2_cluster-1_13	367
Streptomyces sp. KPB2_cluster-1_17	371
Streptomyces seoulensis KCTC 9819_cluster-1_6	371
Streptomyces sp. SS52_cluster-1_10	371
Streptomyces lividans TK24_cluster-1_19	371
Streptomyces glaucescens GLA.O_cluster-1_10	371
Streptomyces ambofaciens ATCC 23877_cluster-1_6	371
Streptomyces sp. CdTB01_cluster-1_24	371
Streptomyces qaidamensis S10_cluster-1_7	371
Streptomyces ambofaciens DSM 40697_cluster-1_7	371
Streptomyces parvulus 2297_cluster-1_6	371
Streptomyces olivaceus KLBMP 5084_cluster-1_10	371
Streptomyces sp. P3_cluster-1_7	371
Streptomyces coelicolor A3(2)_cluster-1_8	371
Streptomyces sp. CB09001_cluster-1_6	371
Streptomyces sp. CC0208_cluster-1_18	372
Streptomyces fungicidicus TXX3120_cluster-1_6	372
Streptomyces sp. WAC 01438_cluster-1_16	372
Streptomyces sp. KPB2_cluster-1_18	372
Streptomyces sp. PAMC26508_cluster-1_10	372
Streptomyces lividans TK24_cluster-1_20	372
Streptomyces glaucescens GLA.O_cluster-1_9	372
Streptomyces cyaneogriseus noncyanogenus NMWT 1_cluster-1_10	372
Streptomyces sp. SAT1_cluster-1_9	372
Streptomyces alfalfae ACCC40021_cluster-1_24	372
Streptomyces coelicolor A3(2)_cluster-1_7	372
Streptomyces sp. CB09001_cluster-1_5	372
Streptomyces sp. KPB2_cluster-1_22	376
Streptomyces sp. SS52_cluster-1_5	376
Streptomyces exfoliatus A1013Y_cluster-1_11	376
Streptomyces lividans TK24_cluster-1_3	376
Streptomyces ambofaciens ATCC 23877_cluster-1_3	376
Streptomyces ambofaciens DSM 40697_cluster-1_4	376
Streptomyces parvulus 2297_cluster-1_3	376
Streptomyces olivaceus KLBMP 5084_cluster-1_4	376
Streptomyces pactum ACT 12_cluster-1_27	376
Streptomyces coelicolor A3(2)_cluster-1_26	376
Streptomyces sp. CB09001_cluster-1_20	376
Streptomyces sp. GGCR-6_cluster-1_1	379
Streptomyces sp. GGCR-6_cluster-1_5	383
Streptomyces sp. GGCR-6_cluster-1_14	392
Streptomyces sp. GGCR-6_cluster-1_15	393
Streptomyces sp. GGCR-6_cluster-1_16	394
Streptomyces sp. GGCR-6_cluster-1_17	395
Streptomyces sp. GGCR-6_cluster-1_28	406
Streptomyces sp. GGCR-6_cluster-1_29	407
Streptomyces sp. GGCR-6_cluster-1_31	409
Streptomyces sp. GGCR-6_cluster-1_26	416
Streptomyces sp. MK-45_cluster-1_6	416
Streptomyces sp. MK-45_cluster-1_12	422
Streptomyces sp. MK-45_cluster-1_14	424
Streptomyces nigra 452_cluster-1_5	424
Streptomyces sp. MK-45_cluster-1_17	427
Streptomyces sp. MK-45_cluster-1_23	433
Streptomyces sp. MK-45_cluster-1_25	435
Streptomyces luteoverticillatus CGMCC 15060_cluster-1_6	450
Streptomyces luteoverticillatus CGMCC 15060_cluster-1_7	451
Streptomyces luteoverticillatus CGMCC 15060_cluster-1_10	454
Streptomyces luteoverticillatus CGMCC 15060_cluster-1_11	455
Streptomyces luteoverticillatus CGMCC 15060_cluster-1_13	457
Streptomyces luteoverticillatus CGMCC 15060_cluster-1_17	461
Streptomyces luteoverticillatus CGMCC 15060_cluster-1_18	462
Streptomyces luteoverticillatus CGMCC 15060_cluster-1_19	463
Streptomyces luteoverticillatus CGMCC 15060_cluster-1_22	466
Streptomyces luteoverticillatus CGMCC 15060_cluster-1_23	467
Streptomyces luteoverticillatus CGMCC 15060_cluster-1_26	470
Streptomyces luteoverticillatus CGMCC 15060_cluster-1_29	473
Streptomyces luteoverticillatus CGMCC 15060_cluster-1_32	476
Streptomyces luteoverticillatus CGMCC 15060_cluster-1_37	481
Streptomyces lydicus WYEC 108_cluster-1_1	484
Streptomyces lydicus WYEC 108_cluster-1_5	488
Streptomyces sp. NEAU-S7GS2_cluster-1_8	488
Streptomyces lydicus WYEC 108_cluster-1_9	492
Streptomyces lydicus WYEC 108_cluster-1_10	493
Streptomyces lydicus A02_cluster-1_28	493
Streptomyces gilvosporeus F607_cluster-1_13	493
Streptomyces sp. NEAU-S7GS2_cluster-1_12	493
Streptomyces griseorubiginosus 3E-1_cluster-1_19	496
Streptomyces sp. WAC 06738_cluster-1_3	496
Streptomyces xinghaiensis S187, NRRL B24674_cluster-1_19	496
Streptomyces sp. GGCR-6_cluster-1_9	496
Streptomyces lydicus WYEC 108_cluster-1_13	496
Streptomyces sp. PAMC26508_cluster-1_7	496
Streptomyces sp. 769_cluster-1_22	496
Streptomyces lydicus A02_cluster-1_24	496
Streptomyces xiamenensis 318_cluster-1_3	496
Streptomyces sp. CNQ-509_cluster-1_4	496
Streptomyces gilvosporeus F607_cluster-1_16	496
Streptomyces sp. DUT11_cluster-1_9	496
Streptomyces sp. NEAU-S7GS2_cluster-1_16	496
Streptomyces lydicus WYEC 108_cluster-1_21	504
Streptomyces pristinaespiralis HCCB 10218_cluster-1_11	504
Streptomyces lydicus GS93/23_cluster-1_15	504
Streptomyces niveus SCSIO 3406_cluster-1_15	504
Streptomyces sp. MOE7_cluster-1_14	504
Streptomyces sp. NEAU-S7GS2_cluster-1_23	504
Streptomyces atratus SCSIO_ZH16_cluster-1_14	504
Streptomyces lydicus WYEC 108_cluster-1_24	507
Streptomyces lydicus WYEC 108_cluster-1_25	508
Streptomyces griseoviridis F1-27_cluster-1_1	518
Streptomyces griseoviridis F1-27_cluster-1_2	519
Streptomyces griseoviridis F1-27_cluster-1_5	522
Streptomyces griseoviridis F1-27_cluster-1_6	523
Streptomyces griseoviridis F1-27_cluster-1_10	527
Streptomyces griseoviridis F1-27_cluster-1_24	541
Streptomyces griseoviridis F1-27_cluster-1_27	544
Streptomyces griseoviridis F1-27_cluster-1_29	546
Streptomyces griseoviridis F1-27_cluster-1_30	547
Streptomyces sp. endophyte_N2_cluster-1_6	554
Streptomyces sp. endophyte_N2_cluster-1_22	570
Streptomyces sp. endophyte_N2_cluster-1_25	573
Streptomyces fungicidicus TXX3120_cluster-2_2	574
Streptomyces sp. WAC 01438_cluster-1_4	574
Streptomyces sp. endophyte_N2_cluster-1_26	574
Streptomyces olivoreticuli olivoreticuli ATCC 31159_cluster-1_33	574
Streptomyces sp. endophyte_N2_cluster-1_28	576
Streptomyces sp. endophyte_N2_cluster-1_32	580
Streptomyces sp. endophyte_N2_cluster-1_33	581
Streptomyces seoulensis KCTC 9819_cluster-1_2	584
Streptomyces seoulensis KCTC 9819_cluster-1_8	590
Streptomyces seoulensis KCTC 9819_cluster-1_14	596
Streptomyces sp. SS52_cluster-1_1	607
Streptomyces griseorubiginosus 3E-1_cluster-1_7	625
Streptomyces fungicidicus TXX3120_cluster-1_16	625
Streptomyces sp. KPB2_cluster-1_8	625
Streptomyces sp. GGCR-6_cluster-1_23	625
Streptomyces griseoviridis F1-27_cluster-1_9	625
Streptomyces seoulensis KCTC 9819_cluster-1_18	625
Streptomyces sp. SS52_cluster-1_19	625
Streptomyces hygroscopicus jinggangensis 5008_cluster-1_30	625
Streptomyces hygroscopicus jinggangensis TL01_cluster-1_30	625
Streptomyces avermitilis MA-4680_cluster-1_11	625
Streptomyces ambofaciens ATCC 23877_cluster-1_17	625
Streptomyces hygroscopicus limoneus KCTC 1717_cluster-1_18	625
Streptomyces sp. CdTB01_cluster-1_9	625
Streptomyces scabiei 87.22_cluster-1_10	625
Streptomyces ambofaciens DSM 40697_cluster-1_17	625
Streptomyces parvulus 2297_cluster-1_15	625
Streptomyces puniciscabiei TW1S1_cluster-1_12	625
Streptomyces dengpaensis XZHG99_cluster-1_9	625
Streptomyces nigra 452_cluster-1_14	625
Streptomyces spongiicola HNM0071_cluster-1_6	625
Streptomyces actuosus ATCC 25421_cluster-1_20	625
Streptomyces sp. SS52_cluster-1_27	633
Streptomyces cattleya NRRL 8057_cluster-1_1	635
Streptomyces cattleya NRRL 8057_cluster-1_2	636
Streptomyces cattleya NRRL 8057_cluster-1_3	637
Streptomyces cattleya NRRL 8057_cluster-1_6	640
Streptomyces cattleya NRRL 8057_cluster-1_9	643
Streptomyces cattleya NRRL 8057_cluster-1_17	651
Streptomyces cattleya NRRL 8057_cluster-1_21	655
Streptomyces cattleya NRRL 8057_cluster-1_24	658
Streptomyces cattleya NRRL 8057_cluster-2_1	659
Streptomyces cattleya NRRL 8057_cluster-2_3	661
Streptomyces cattleya NRRL 8057_cluster-2_7	665
Streptomyces cattleya NRRL 8057_cluster-2_8	666
Streptomyces cattleya NRRL 8057_cluster-2_10	668
Streptomyces exfoliatus A1013Y_cluster-1_5	678
Streptomyces exfoliatus A1013Y_cluster-1_7	680
Streptomyces exfoliatus A1013Y_cluster-1_9	682
Streptomyces exfoliatus A1013Y_cluster-1_12	685
Streptomyces exfoliatus A1013Y_cluster-1_16	689
Streptomyces exfoliatus A1013Y_cluster-1_20	693
Streptomyces exfoliatus A1013Y_cluster-1_22	695
Streptomyces exfoliatus A1013Y_cluster-1_23	696
Streptomyces clavuligerus F1D-5_cluster-1_15	710
Streptomyces clavuligerus ATCC 27064_cluster-1_14	710
Streptomyces clavuligerus F613-1_cluster-1_15	710
Streptomyces clavuligerus F1D-5_cluster-1_16	711
Streptomyces clavuligerus ATCC 27064_cluster-1_15	711
Streptomyces clavuligerus F613-1_cluster-1_16	711
Streptomyces clavuligerus F1D-5_cluster-1_24	719
Streptomyces clavuligerus ATCC 27064_cluster-1_23	719
Streptomyces scabiei 87.22_cluster-1_23	719
Streptomyces clavuligerus F613-1_cluster-1_24	719
Streptomyces clavuligerus ATCC 27064_cluster-2_2	723
Streptomyces clavuligerus ATCC 27064_cluster-2_5	726
Streptomyces clavuligerus ATCC 27064_cluster-2_6	727
Streptomyces clavuligerus F1D-5_cluster-2_6	729
Streptomyces clavuligerus ATCC 27064_cluster-2_8	729
Streptomyces clavuligerus F613-1_cluster-2_2	729
Streptomyces clavuligerus ATCC 27064_cluster-2_15	736
Streptomyces clavuligerus ATCC 27064_cluster-2_16	737
Streptomyces hygroscopicus jinggangensis 5008_cluster-1_8	746
Streptomyces hygroscopicus jinggangensis TL01_cluster-1_8	746
Streptomyces hygroscopicus jinggangensis 5008_cluster-1_9	747
Streptomyces hygroscopicus jinggangensis TL01_cluster-1_9	747
Streptomyces griseorubiginosus 3E-1_cluster-1_17	759
Streptomyces hygroscopicus jinggangensis 5008_cluster-1_21	759
Streptomyces hygroscopicus jinggangensis TL01_cluster-1_21	759
Streptomyces collinus Tu 365_cluster-1_13	759
Streptomyces hygroscopicus limoneus KCTC 1717_cluster-1_8	759
Streptomyces hygroscopicus jinggangensis 5008_cluster-1_37	775
Streptomyces hygroscopicus jinggangensis TL01_cluster-1_37	775
Streptomyces hygroscopicus limoneus KCTC 1717_cluster-1_24	775
Streptomyces globisporus C-1027_cluster-1_5	781
Streptomyces globisporus C-1027_cluster-1_7	783
Streptomyces globisporus C-1027_cluster-1_18	794
Streptomyces globisporus TFH56_cluster-1_10	794
Streptomyces globisporus C-1027_cluster-1_22	798
Streptomyces hygroscopicus jinggangensis 5008_cluster-1_14	820
Streptomyces hygroscopicus jinggangensis TL01_cluster-1_14	820
Streptomyces hygroscopicus limoneus KCTC 1717_cluster-1_1	820
Streptomyces sp. Z022_cluster-1_19	830
Streptomyces hygroscopicus jinggangensis 5008_cluster-1_24	830
Streptomyces hygroscopicus jinggangensis TL01_cluster-1_24	830
Streptomyces hygroscopicus limoneus KCTC 1717_cluster-1_12	830
Streptomyces hygroscopicus jinggangensis 5008_cluster-1_31	837
Streptomyces hygroscopicus jinggangensis TL01_cluster-1_31	837
Streptomyces hygroscopicus limoneus KCTC 1717_cluster-1_19	837
Streptomyces sp. PAMC26508_cluster-1_1	867
Streptomyces pratensis ATCC 33331_cluster-1_27	867
Streptomyces sp. PAMC26508_cluster-1_4	870
Streptomyces pratensis ATCC 33331_cluster-1_24	870
Streptomyces sp. Sv. ACTE SirexAA-E_cluster-1_3	870
Streptomyces sp. PAMC26508_cluster-1_25	891
Streptomyces fulvissimus DSM 40593_cluster-1_3	897
Streptomyces fulvissimus DSM 40593_cluster-1_28	922
Streptomyces globisporus C-1027_cluster-1_27	927
Streptomyces fulvissimus DSM 40593_cluster-1_33	927
Streptomyces griseus griseus NBRC 13350_cluster-1_5	927
Streptomyces sp. CFMR 7_cluster-1_4	927
Streptomyces sp. Tue6075_cluster-1_4	927
Streptomyces violaceoruber S21_cluster-1_29	927
Streptomyces sp. S8_cluster-1_4	927
Streptomyces sp. S063_cluster-1_24	927
Streptomyces sp. DUT11_cluster-1_29	927
Streptomyces globisporus TFH56_cluster-1_3	927
Streptomyces bacillaris ATCC 15855_cluster-1_4	927
Streptomyces sp. Mg1_cluster-1_1	929
Streptomyces sp. Mg1_cluster-1_4	932
Streptomyces sp. Mg1_cluster-1_10	938
Streptomyces xinghaiensis S187, NRRL B24674_cluster-1_14	944
Streptomyces cattleya NRRL 8057_cluster-1_18	944
Streptomyces exfoliatus A1013Y_cluster-1_18	944
Streptomyces albidoflavus J1074_cluster-1_8	944
Streptomyces sp. Mg1_cluster-1_16	944
Streptomyces albulus NK660_cluster-1_21	944
Streptomyces sp. 769_cluster-1_15	944
Streptomyces albulus CK-15_cluster-1_20	944
Streptomyces lydicus A02_cluster-1_19	944
Streptomyces sp. FR-008_cluster-1_8	944
Streptomyces albidoflavus SM254_cluster-1_8	944
Streptomyces sampsonii KJ40_cluster-1_14	944
Streptomyces sp. TN58_cluster-1_13	944
Streptomyces sp. fd1-xmd_cluster-1_11	944
Streptomyces sp. 3211_cluster-1_17	944
Streptomyces sp. Sge12_cluster-1_23	944
Streptomyces gilvosporeus F607_cluster-1_19	944
Streptomyces sp. CLI2509_cluster-1_10	944
Streptomyces lavendulae lavendulae CCM 3239_cluster-1_16	944
Streptomyces sp. SM17_cluster-1_14	944
Streptomyces tirandamycinicus HNM0039_cluster-1_15	944
Streptomyces spongiicola HNM0071_cluster-1_15	944
Streptomyces sp. GSSD-12_cluster-1_18	944
Streptomyces koyangensis VK-A60T_cluster-1_10	944
Streptomyces sp. Tu6071_cluster-1_11	944
Streptomyces sp. Mg1_cluster-1_24	952
Streptomyces lavendulae lavendulae CCM 3239_cluster-1_4	952
Streptomyces sp. Mg1_cluster-2_2	957
Streptomyces sp. Mg1_cluster-2_3	958
Streptomyces sp. Mg1_cluster-4_1	960
Streptomyces collinus Tu 365_cluster-1_2	962
Streptomyces collinus Tu 365_cluster-1_31	962
Streptomyces collinus Tu 365_cluster-1_6	966
Streptomyces collinus Tu 365_cluster-1_7	967
Streptomyces collinus Tu 365_cluster-1_12	972
Streptomyces collinus Tu 365_cluster-1_28	988
Streptomyces avermitilis MA-4680_cluster-1_8	1000
Streptomyces avermitilis MA-4680_cluster-1_15	1007
Streptomyces sp. CC0208_cluster-1_11	1009
Streptomyces clavuligerus F1D-5_cluster-1_12	1009
Streptomyces griseorubiginosus 3E-1_cluster-1_11	1009
Streptomyces sp. 11-1-2_cluster-1_29	1009
Streptomyces sp. Z022_cluster-1_15	1009
Streptomyces sp. GGCR-6_cluster-1_20	1009
Streptomyces sp. MK-45_cluster-1_21	1009
Streptomyces sp. endophyte_N2_cluster-1_18	1009
Streptomyces seoulensis KCTC 9819_cluster-1_13	1009
Streptomyces clavuligerus ATCC 27064_cluster-1_11	1009
Streptomyces hygroscopicus jinggangensis 5008_cluster-1_26	1009
Streptomyces hygroscopicus jinggangensis TL01_cluster-1_26	1009
Streptomyces collinus Tu 365_cluster-1_20	1009
Streptomyces avermitilis MA-4680_cluster-1_17	1009
Streptomyces pluripotens MUSC 137_cluster-1_17	1009
Streptomyces cyaneogriseus noncyanogenus NMWT 1_cluster-1_19	1009
Streptomyces hygroscopicus limoneus KCTC 1717_cluster-1_14	1009
Streptomyces sp. CdTB01_cluster-1_13	1009
Streptomyces griseochromogenes ATCC 14511_cluster-1_7	1009
Streptomyces scabiei 87.22_cluster-1_15	1009
Streptomyces qaidamensis S10_cluster-1_16	1009
Streptomyces sp. SAT1_cluster-1_14	1009
Streptomyces clavuligerus F613-1_cluster-1_12	1009
Streptomyces puniciscabiei TW1S1_cluster-1_17	1009
Streptomyces pactum ACT 12_cluster-1_16	1009
Streptomyces albireticuli MDJK11_cluster-1_16	1009
Streptomyces sp. DUT11_cluster-1_20	1009
Streptomyces dengpaensis XZHG99_cluster-1_15	1009
Streptomyces nigra 452_cluster-1_10	1009
Streptomyces coelicolor A3(2)_cluster-1_14	1009
Streptomyces sp. ZFG47_cluster-1_15	1009
Streptomyces sp. Go-475_cluster-1_23	1009
Streptomyces avermitilis MA-4680_cluster-1_23	1015
Streptomyces avermitilis MA-4680_cluster-1_24	1016
Streptomyces avermitilis MA-4680_cluster-1_27	1019
Streptomyces avermitilis MA-4680_cluster-1_34	1026
Streptomyces albulus NK660_cluster-1_25	1053
Streptomyces albulus NK660_cluster-1_28	1056
Streptomyces albulus CK-15_cluster-1_27	1056
Streptomyces albulus NK660_cluster-1_30	1058
Streptomyces albulus CK-15_cluster-1_29	1058
Streptomyces albulus NK660_cluster-1_37	1065
Streptomyces albulus CK-15_cluster-1_36	1065
Streptomyces lividans TK24_cluster-1_8	1074
Streptomyces coelicolor A3(2)_cluster-1_19	1074
Streptomyces glaucescens GLA.O_cluster-1_2	1095
Streptomyces glaucescens GLA.O_cluster-1_7	1100
Streptomyces glaucescens GLA.O_cluster-1_15	1108
Streptomyces sp. 769_cluster-1_2	1120
Streptomyces sp. 769_cluster-1_4	1122
Streptomyces sp. 769_cluster-1_9	1127
Streptomyces sp. 769_cluster-1_14	1132
Streptomyces sp. 769_cluster-1_16	1134
Streptomyces sp. 769_cluster-1_24	1142
Streptomyces sp. 769_cluster-1_26	1144
Streptomyces sp. 769_cluster-1_29	1147
Streptomyces sp. 769_cluster-1_35	1153
Streptomyces sp. 769_cluster-1_37	1155
Streptomyces lydicus A02_cluster-1_30	1155
Streptomyces sp. 769_cluster-1_39	1157
Streptomyces sp. 769_cluster-1_1	1158
Streptomyces sp. 769_cluster-1_40	1158
Streptomyces pluripotens MUSC 137_cluster-1_1	1160
Streptomyces pluripotens MUSC 137_cluster-1_5	1164
Streptomyces pluripotens MUSC 137_cluster-1_9	1168
Streptomyces pluripotens MUSC 137_cluster-1_12	1171
Streptomyces pluripotens MUSC 137_cluster-1_14	1173
Streptomyces pluripotens MUSC 137_cluster-1_27	1186
Streptomyces pluripotens MUSC 137_cluster-1_30	1189
Streptomyces albus ZD11_cluster-1_9	1198
Streptomyces albus DSM 41398_cluster-1_9	1198
Streptomyces albus BK3-25_cluster-1_9	1198
Streptomyces albus ZD11_cluster-1_10	1199
Streptomyces albus DSM 41398_cluster-1_10	1199
Streptomyces albus BK3-25_cluster-1_10	1199
Streptomyces albus ZD11_cluster-1_17	1206
Streptomyces albus DSM 41398_cluster-1_17	1206
Streptomyces albus BK3-25_cluster-1_17	1206
Streptomyces albus ZD11_cluster-1_18	1207
Streptomyces albus DSM 41398_cluster-1_18	1207
Streptomyces albus BK3-25_cluster-1_18	1207
Streptomyces albus ZD11_cluster-1_24	1213
Streptomyces albus DSM 41398_cluster-1_24	1213
Streptomyces albus BK3-25_cluster-1_24	1213
Streptomyces albus ZD11_cluster-1_26	1215
Streptomyces albus DSM 41398_cluster-1_26	1215
Streptomyces sp. CFMR 7_cluster-1_39	1215
Streptomyces albus BK3-25_cluster-1_26	1215
Streptomyces sp. S8_cluster-1_33	1215
Streptomyces bacillaris ATCC 15855_cluster-1_31	1215
Streptomyces albus ZD11_cluster-1_33	1222
Streptomyces albus DSM 41398_cluster-1_33	1222
Streptomyces albus BK3-25_cluster-1_33	1222
Streptomyces albus ZD11_cluster-1_34	1223
Streptomyces albus DSM 41398_cluster-1_34	1223
Streptomyces albus BK3-25_cluster-1_34	1223
Streptomyces albus DSM 41398_cluster-1_36	1225
Streptomyces vietnamensis GIMV4.0001_cluster-1_1	1226
Streptomyces vietnamensis GIMV4.0001_cluster-1_3	1228
Streptomyces vietnamensis GIMV4.0001_cluster-1_4	1229
Streptomyces vietnamensis GIMV4.0001_cluster-1_6	1231
Streptomyces vietnamensis GIMV4.0001_cluster-1_7	1232
Streptomyces vietnamensis GIMV4.0001_cluster-1_8	1233
Streptomyces venezuelae NRRL B-65442_cluster-1_8	1233
Streptomyces vietnamensis GIMV4.0001_cluster-1_9	1234
Streptomyces exfoliatus A1013Y_cluster-1_21	1239
Streptomyces vietnamensis GIMV4.0001_cluster-1_14	1239
Streptomyces sp. WAC00288_cluster-1_13	1239
Streptomyces vietnamensis GIMV4.0001_cluster-1_15	1240
Streptomyces venezuelae NRRL B-65442_cluster-1_14	1240
Streptomyces cyaneogriseus noncyanogenus NMWT 1_cluster-1_5	1261
Streptomyces cyaneogriseus noncyanogenus NMWT 1_cluster-1_9	1265
Streptomyces leeuwenhoekii DSM 42122_cluster-1_25	1265
Streptomyces sp. CC0208_cluster-1_5	1279
Streptomyces sp. Z022_cluster-1_10	1279
Streptomyces sp. MK-45_cluster-1_27	1279
Streptomyces sp. endophyte_N2_cluster-1_24	1279
Streptomyces cyaneogriseus noncyanogenus NMWT 1_cluster-1_23	1279
Streptomyces leeuwenhoekii DSM 42122_cluster-1_13	1279
Streptomyces griseochromogenes ATCC 14511_cluster-1_15	1279
Streptomyces qaidamensis S10_cluster-1_20	1279
Streptomyces olivaceus KLBMP 5084_cluster-1_26	1279
Streptomyces sp. ZFG47_cluster-1_12	1279
Streptomyces cyaneogriseus noncyanogenus NMWT 1_cluster-1_28	1284
Streptomyces cyaneogriseus noncyanogenus NMWT 1_cluster-1_33	1289
Streptomyces albulus NK660_cluster-1_1	1290
Streptomyces albulus CK-15_cluster-1_1	1290
Streptomyces albulus NK660_cluster-1_3	1292
Streptomyces albulus CK-15_cluster-1_3	1292
Streptomyces lydicus WYEC 108_cluster-1_22	1310
Streptomyces albulus NK660_cluster-1_22	1310
Streptomyces albulus CK-15_cluster-1_21	1310
Streptomyces lydicus 103_cluster-1_21	1310
Streptomyces lydicus GS93/23_cluster-1_17	1310
Streptomyces sp. MOE7_cluster-1_16	1310
Streptomyces sp. NEAU-S7GS2_cluster-1_25	1310
Streptomyces albulus CK-15_cluster-1_24	1313
Streptomyces albulus NK660_cluster-1_26	1314
Streptomyces albulus CK-15_cluster-1_25	1314
Streptomyces albulus NK660_cluster-1_32	1320
Streptomyces albulus CK-15_cluster-1_31	1320
Streptomyces albulus NK660_cluster-1_33	1321
Streptomyces albulus CK-15_cluster-1_32	1321
Streptomyces albulus NK660_cluster-1_35	1323
Streptomyces albulus CK-15_cluster-1_34	1323
Streptomyces lydicus A02_cluster-1_2	1328
Streptomyces lydicus A02_cluster-1_6	1332
Streptomyces lydicus A02_cluster-1_7	1333
Streptomyces lydicus A02_cluster-1_8	1334
Streptomyces lydicus A02_cluster-1_10	1336
Streptomyces leeuwenhoekii DSM 42122_cluster-1_10	1336
Streptomyces gilvosporeus F607_cluster-1_27	1336
Streptomyces formicae KY5_cluster-1_33	1336
Streptomyces lydicus A02_cluster-1_12	1338
Streptomyces lydicus A02_cluster-1_17	1343
Streptomyces lydicus A02_cluster-1_18	1344
Streptomyces lydicus A02_cluster-1_27	1353
Streptomyces lydicus A02_cluster-1_32	1358
Streptomyces griseus griseus NBRC 13350_cluster-1_6	1368
Streptomyces griseus griseus NBRC 13350_cluster-1_17	1379
Streptomyces griseus griseus NBRC 13350_cluster-1_20	1382
Streptomyces griseus griseus NBRC 13350_cluster-1_23	1385
Streptomyces griseus griseus NBRC 13350_cluster-1_30	1392
Streptomyces griseus griseus NBRC 13350_cluster-1_32	1394
Streptomyces xiamenensis 318_cluster-1_1	1401
Streptomyces xiamenensis 318_cluster-1_2	1402
Streptomyces xiamenensis 318_cluster-1_5	1405
Streptomyces xiamenensis 318_cluster-1_7	1407
Streptomyces xiamenensis 318_cluster-1_8	1408
Streptomyces xiamenensis 318_cluster-1_11	1411
Streptomyces xiamenensis 318_cluster-1_18	1418
Streptomyces sp. WAC 06738_cluster-1_1	1421
Streptomyces sp. CNQ-509_cluster-1_1	1421
Streptomyces sp. WAC 06738_cluster-1_4	1425
Streptomyces sp. CNQ-509_cluster-1_5	1425
Streptomyces sp. WAC 06738_cluster-1_6	1428
Streptomyces sp. CNQ-509_cluster-1_8	1428
Streptomyces sp. CNQ-509_cluster-1_15	1435
Streptomyces sp. CNQ-509_cluster-1_19	1439
Streptomyces sp. CNQ-509_cluster-1_20	1440
Streptomyces sp. WAC 06738_cluster-1_16	1441
Streptomyces sp. CNQ-509_cluster-1_21	1441
Streptomyces sp. WAC 06738_cluster-1_18	1444
Streptomyces seoulensis KCTC 9819_cluster-1_3	1444
Streptomyces sp. CNQ-509_cluster-1_24	1444
Streptomyces sp. WAC 06738_cluster-1_22	1449
Streptomyces sp. CNQ-509_cluster-1_29	1449
Streptomyces leeuwenhoekii DSM 42122_cluster-1_17	1468
Streptomyces seoulensis KCTC 9819_cluster-1_7	1472
Streptomyces sp. SS52_cluster-1_11	1472
Streptomyces lividans TK24_cluster-1_18	1472
Streptomyces pluripotens MUSC 137_cluster-1_11	1472
Streptomyces vietnamensis GIMV4.0001_cluster-1_10	1472
Streptomyces cyaneogriseus noncyanogenus NMWT 1_cluster-1_13	1472
Streptomyces leeuwenhoekii DSM 42122_cluster-1_21	1472
Streptomyces sp. CdTB01_cluster-1_23	1472
Streptomyces qaidamensis S10_cluster-1_8	1472
Streptomyces rubrolavendulae MJM4426_cluster-1_8	1472
Streptomyces formicae KY5_cluster-1_19	1472
Streptomyces dengpaensis XZHG99_cluster-1_18	1472
Streptomyces lunaelactis MM109_cluster-1_11	1472
Streptomyces nigra 452_cluster-1_6	1472
Streptomyces coelicolor A3(2)_cluster-1_9	1472
Streptomyces sp. ZFG47_cluster-1_17	1472
Streptomyces cyaneogriseus noncyanogenus NMWT 1_cluster-1_12	1473
Streptomyces leeuwenhoekii DSM 42122_cluster-1_22	1473
Streptomyces cyaneogriseus noncyanogenus NMWT 1_cluster-1_11	1474
Streptomyces leeuwenhoekii DSM 42122_cluster-1_23	1474
Streptomyces leeuwenhoekii DSM 42122_cluster-1_30	1481
Streptomyces sp. SS52_cluster-1_9	1487
Streptomyces leeuwenhoekii DSM 42122_cluster-1_24	1487
Streptomyces ambofaciens ATCC 23877_cluster-1_5	1487
Streptomyces scabiei 87.22_cluster-1_24	1487
Streptomyces ambofaciens DSM 40697_cluster-1_6	1487
Streptomyces parvulus 2297_cluster-1_5	1487
Streptomyces lincolnensis NRRL 2936_cluster-1_10	1487
Streptomyces olivaceus KLBMP 5084_cluster-1_9	1487
Streptomyces pactum ACT 12_cluster-1_25	1487
Streptomyces niveus SCSIO 3406_cluster-1_25	1487
Streptomyces alboflavus MDJK44_cluster-1_6	1487
Streptomyces pratensis ATCC 33331_cluster-1_21	1487
Streptomyces sp. CLI2509_cluster-1_17	1487
Streptomyces nigra 452_cluster-1_4	1487
Streptomyces actuosus ATCC 25421_cluster-1_5	1487
Streptomyces sp. ZFG47_cluster-1_20	1487
Streptomyces lincolnensis LC-G_cluster-1_20	1487
Streptomyces ambofaciens ATCC 23877_cluster-1_8	1490
Streptomyces sp. WAC 01438_cluster-1_9	1495
Streptomyces sp. KPB2_cluster-1_12	1495
Streptomyces luteoverticillatus CGMCC 15060_cluster-1_21	1495
Streptomyces sp. SS52_cluster-1_16	1495
Streptomyces lividans TK24_cluster-1_13	1495
Streptomyces leeuwenhoekii DSM 42122_cluster-1_16	1495
Streptomyces ambofaciens ATCC 23877_cluster-1_13	1495
Streptomyces ambofaciens DSM 40697_cluster-1_13	1495
Streptomyces parvulus 2297_cluster-1_12	1495
Streptomyces lincolnensis NRRL 2936_cluster-1_18	1495
Streptomyces olivaceus KLBMP 5084_cluster-1_21	1495
Streptomyces lincolnensis LC-G_cluster-1_12	1495
Streptomyces sp. CB09001_cluster-1_12	1495
Streptomyces ambofaciens ATCC 23877_cluster-1_14	1496
Streptomyces ambofaciens DSM 40697_cluster-1_14	1496
Streptomyces ambofaciens ATCC 23877_cluster-1_1	1509
Streptomyces ambofaciens ATCC 23877_cluster-1_27	1509
Streptomyces ambofaciens DSM 40697_cluster-1_2	1509
Streptomyces pristinaespiralis HCCB 10218_cluster-1_3	1512
Streptomyces pristinaespiralis HCCB 10218_cluster-1_21	1512
Streptomyces pristinaespiralis HCCB 10218_cluster-1_5	1514
Streptomyces vietnamensis GIMV4.0001_cluster-1_26	1518
Streptomyces pristinaespiralis HCCB 10218_cluster-1_9	1518
Streptomyces tirandamycinicus HNM0039_cluster-1_4	1518
Streptomyces spongiicola HNM0071_cluster-1_9	1518
Streptomyces pristinaespiralis HCCB 10218_cluster-1_13	1522
Streptomyces pristinaespiralis HCCB 10218_cluster-1_2	1531
Streptomyces pristinaespiralis HCCB 10218_cluster-1_22	1531
Streptomyces pristinaespiralis HCCB 10218_cluster-1_1	1532
Streptomyces pristinaespiralis HCCB 10218_cluster-1_23	1532
Streptomyces sp. CFMR 7_cluster-1_24	1556
Streptomyces sp. CFMR 7_cluster-1_35	1567
Streptomyces sp. fd1-xmd_cluster-1_21	1567
Streptomyces niveus SCSIO 3406_cluster-1_6	1567
Streptomyces sp. DUT11_cluster-1_5	1567
Streptomyces bacillaris ATCC 15855_cluster-1_27	1567
Streptomyces hygroscopicus jinggangensis 5008_cluster-1_20	1599
Streptomyces hygroscopicus jinggangensis TL01_cluster-1_20	1599
Streptomyces hygroscopicus limoneus KCTC 1717_cluster-1_7	1599
Streptomyces hygroscopicus jinggangensis 5008_cluster-1_27	1607
Streptomyces hygroscopicus jinggangensis TL01_cluster-1_27	1607
Streptomyces hygroscopicus limoneus KCTC 1717_cluster-1_15	1607
Streptomyces hygroscopicus limoneus KCTC 1717_cluster-2_1	1617
Streptomyces sp. CdTB01_cluster-1_2	1628
Streptomyces sp. CdTB01_cluster-1_5	1631
Streptomyces sp. CdTB01_cluster-1_14	1640
Streptomyces sp. CdTB01_cluster-1_15	1641
Streptomyces sp. CdTB01_cluster-1_16	1642
Streptomyces sp. CdTB01_cluster-1_20	1646
Streptomyces sp. CdTB01_cluster-1_22	1648
Streptomyces sp. CdTB01_cluster-1_29	1655
Streptomyces sp. CdTB01_cluster-1_31	1657
Streptomyces sp. CdTB01_cluster-1_34	1660
Streptomyces sp. CdTB01_cluster-2_1	1661
Streptomyces griseochromogenes ATCC 14511_cluster-1_1	1662
Streptomyces griseochromogenes ATCC 14511_cluster-1_3	1664
Streptomyces griseochromogenes ATCC 14511_cluster-1_14	1675
Streptomyces griseochromogenes ATCC 14511_cluster-1_19	1680
Streptomyces griseochromogenes ATCC 14511_cluster-1_21	1682
Streptomyces griseochromogenes ATCC 14511_cluster-1_22	1683
Streptomyces griseochromogenes ATCC 14511_cluster-1_25	1686
Streptomyces griseochromogenes ATCC 14511_cluster-1_27	1688
Streptomyces griseochromogenes ATCC 14511_cluster-1_30	1691
Streptomyces griseochromogenes ATCC 14511_cluster-1_35	1696
Streptomyces griseochromogenes ATCC 14511_cluster-1_37	1698
Streptomyces griseochromogenes ATCC 14511_cluster-1_38	1699
Streptomyces griseochromogenes ATCC 14511_cluster-1_39	1700
Streptomyces griseochromogenes ATCC 14511_cluster-1_45	1706
Streptomyces griseochromogenes ATCC 14511_cluster-1_48	1709
Streptomyces scabiei 87.22_cluster-1_2	1711
Streptomyces scabiei 87.22_cluster-1_8	1717
Streptomyces scabiei 87.22_cluster-1_16	1725
Streptomyces scabiei 87.22_cluster-1_21	1730
Streptomyces scabiei 87.22_cluster-1_27	1736
Streptomyces scabiei 87.22_cluster-1_31	1740
Streptomyces scabiei 87.22_cluster-1_32	1741
Streptomyces qaidamensis S10_cluster-1_6	1770
Streptomyces qaidamensis S10_cluster-1_11	1775
Streptomyces qaidamensis S10_cluster-1_24	1788
Streptomyces qaidamensis S10_cluster-1_27	1791
Streptomyces ambofaciens ATCC 23877_cluster-1_2	1795
Streptomyces ambofaciens DSM 40697_cluster-1_3	1795
Streptomyces ambofaciens DSM 40697_cluster-1_9	1801
Streptomyces ambofaciens ATCC 23877_cluster-1_9	1802
Streptomyces ambofaciens DSM 40697_cluster-1_10	1802
Streptomyces ambofaciens DSM 40697_cluster-1_22	1814
Streptomyces ambofaciens ATCC 23877_cluster-1_25	1816
Streptomyces ambofaciens DSM 40697_cluster-1_24	1816
Streptomyces sp. SAT1_cluster-1_2	1820
Streptomyces sp. SAT1_cluster-1_3	1821
Streptomyces sp. SAT1_cluster-1_4	1822
Streptomyces sp. SAT1_cluster-1_10	1828
Streptomyces sp. SAT1_cluster-1_18	1836
Streptomyces sp. SAT1_cluster-1_20	1838
Streptomyces sp. SAT1_cluster-1_26	1844
Streptomyces parvulus 2297_cluster-1_2	1847
Streptomyces parvulus 2297_cluster-1_11	1856
Streptomyces parvulus 2297_cluster-2_1	1867
Streptomyces lincolnensis NRRL 2936_cluster-1_3	1870
Streptomyces lincolnensis LC-G_cluster-1_3	1870
Streptomyces scabiei 87.22_cluster-1_33	1871
Streptomyces qaidamensis S10_cluster-1_3	1871
Streptomyces lincolnensis NRRL 2936_cluster-1_4	1871
Streptomyces lincolnensis LC-G_cluster-1_4	1871
Streptomyces lincolnensis NRRL 2936_cluster-1_11	1878
Streptomyces lincolnensis LC-G_cluster-1_19	1878
Streptomyces sp. CC0208_cluster-1_17	1879
Streptomyces sp. GGCR-6_cluster-1_12	1879
Streptomyces griseoviridis F1-27_cluster-1_19	1879
Streptomyces sp. endophyte_N2_cluster-1_11	1879
Streptomyces pluripotens MUSC 137_cluster-1_10	1879
Streptomyces scabiei 87.22_cluster-1_22	1879
Streptomyces lincolnensis NRRL 2936_cluster-1_12	1879
Streptomyces actuosus ATCC 25421_cluster-1_8	1879
Streptomyces sp. Go-475_cluster-1_12	1879
Streptomyces lincolnensis LC-G_cluster-1_18	1879
Streptomyces lincolnensis NRRL 2936_cluster-1_14	1881
Streptomyces lincolnensis LC-G_cluster-1_15	1881
Streptomyces lincolnensis NRRL 2936_cluster-1_15	1882
Streptomyces lincolnensis LC-G_cluster-1_16	1882
Streptomyces lincolnensis NRRL 2936_cluster-1_23	1890
Streptomyces lincolnensis LC-G_cluster-1_23	1890
Streptomyces lincolnensis NRRL 2936_cluster-1_30	1897
Streptomyces lincolnensis LC-G_cluster-1_30	1897
Streptomyces clavuligerus F1D-5_cluster-1_1	1902
Streptomyces clavuligerus ATCC 27064_cluster-1_1	1902
Streptomyces clavuligerus F613-1_cluster-1_1	1902
Streptomyces clavuligerus F1D-5_cluster-1_2	1903
Streptomyces clavuligerus ATCC 27064_cluster-1_2	1903
Streptomyces clavuligerus F613-1_cluster-1_2	1903
Streptomyces clavuligerus F1D-5_cluster-1_4	1905
Streptomyces clavuligerus F613-1_cluster-1_4	1905
Streptomyces clavuligerus F1D-5_cluster-1_9	1910
Streptomyces clavuligerus ATCC 27064_cluster-1_8	1910
Streptomyces clavuligerus F613-1_cluster-1_9	1910
Streptomyces clavuligerus F1D-5_cluster-1_17	1918
Streptomyces clavuligerus ATCC 27064_cluster-1_16	1918
Streptomyces clavuligerus F613-1_cluster-1_17	1918
Streptomyces clavuligerus F1D-5_cluster-1_18	1919
Streptomyces clavuligerus ATCC 27064_cluster-1_17	1919
Streptomyces clavuligerus F613-1_cluster-1_18	1919
Streptomyces clavuligerus F1D-5_cluster-2_7	1930
Streptomyces clavuligerus ATCC 27064_cluster-2_9	1930
Streptomyces clavuligerus F613-1_cluster-2_3	1930
Streptomyces clavuligerus F1D-5_cluster-2_1	1935
Streptomyces clavuligerus F1D-5_cluster-2_12	1935
Streptomyces clavuligerus ATCC 27064_cluster-2_14	1935
Streptomyces clavuligerus F613-1_cluster-2_8	1935
Streptomyces albidoflavus J1074_cluster-1_17	1940
Streptomyces sp. FR-008_cluster-1_16	1940
Streptomyces albidoflavus SM254_cluster-1_16	1940
Streptomyces sampsonii KJ40_cluster-1_5	1940
Streptomyces sp. fd1-xmd_cluster-1_9	1940
Streptomyces sp. SM17_cluster-1_5	1940
Streptomyces koyangensis VK-A60T_cluster-1_17	1940
Streptomyces sampsonii KJ40_cluster-1_21	1956
Streptomyces fradiae NKZ-259_cluster-1_23	1960
Streptomyces albulus NK660_cluster-1_16	1960
Streptomyces albulus CK-15_cluster-1_15	1960
Streptomyces lydicus 103_cluster-1_4	1960
Streptomyces rubrolavendulae MJM4426_cluster-1_7	1960
Streptomyces lydicus GS93/23_cluster-1_10	1960
Streptomyces sp. MOE7_cluster-1_10	1960
Streptomyces pratensis ATCC 33331_cluster-1_18	1960
Streptomyces albireticuli MDJK11_cluster-1_23	1960
Streptomyces tirandamycinicus HNM0039_cluster-1_5	1960
Streptomyces olivoreticuli olivoreticuli ATCC 31159_cluster-1_20	1960
Streptomyces lydicus 103_cluster-1_11	1967
Streptomyces lydicus 103_cluster-1_15	1971
Streptomyces lydicus 103_cluster-1_16	1972
Streptomyces puniciscabiei TW1S1_cluster-1_1	1982
Streptomyces puniciscabiei TW1S1_cluster-1_11	1992
Streptomyces puniciscabiei TW1S1_cluster-1_15	1996
Streptomyces puniciscabiei TW1S1_cluster-1_21	2002
Streptomyces sp. GGCR-6_cluster-1_13	2003
Streptomyces sp. MK-45_cluster-1_15	2003
Streptomyces griseoviridis F1-27_cluster-1_18	2003
Streptomyces sp. endophyte_N2_cluster-1_12	2003
Streptomyces hygroscopicus jinggangensis 5008_cluster-1_22	2003
Streptomyces hygroscopicus jinggangensis TL01_cluster-1_22	2003
Streptomyces collinus Tu 365_cluster-1_14	2003
Streptomyces ambofaciens ATCC 23877_cluster-1_7	2003
Streptomyces hygroscopicus limoneus KCTC 1717_cluster-1_9	2003
Streptomyces griseochromogenes ATCC 14511_cluster-1_46	2003
Streptomyces ambofaciens DSM 40697_cluster-1_8	2003
Streptomyces puniciscabiei TW1S1_cluster-1_22	2003
Streptomyces actuosus ATCC 25421_cluster-1_9	2003
Streptomyces puniciscabiei TW1S1_cluster-1_23	2004
Streptomyces sp. Z022_cluster-1_27	2007
Streptomyces sp. MK-45_cluster-1_10	2007
Streptomyces griseoviridis F1-27_cluster-1_20	2007
Streptomyces sp. endophyte_N2_cluster-1_9	2007
Streptomyces seoulensis KCTC 9819_cluster-1_5	2007
Streptomyces hygroscopicus jinggangensis 5008_cluster-1_18	2007
Streptomyces hygroscopicus jinggangensis TL01_cluster-1_18	2007
Streptomyces collinus Tu 365_cluster-1_11	2007
Streptomyces pluripotens MUSC 137_cluster-1_8	2007
Streptomyces hygroscopicus limoneus KCTC 1717_cluster-1_5	2007
Streptomyces qaidamensis S10_cluster-1_5	2007
Streptomyces puniciscabiei TW1S1_cluster-1_26	2007
Streptomyces dengpaensis XZHG99_cluster-1_19	2007
Streptomyces sp. P3_cluster-1_8	2007
Streptomyces sp. Go-475_cluster-1_8	2007
Streptomyces puniciscabiei TW1S1_cluster-1_29	2010
Streptomyces griseochromogenes ATCC 14511_cluster-1_32	2012
Streptomyces puniciscabiei TW1S1_cluster-1_31	2012
Streptomyces puniciscabiei TW1S1_cluster-1_32	2013
Streptomyces puniciscabiei TW1S1_cluster-1_33	2014
Streptomyces bingchenggensis BCW-1_cluster-1_5	2019
Streptomyces bingchenggensis BCW-1_cluster-1_10	2024
Streptomyces bingchenggensis BCW-1_cluster-1_16	2030
Streptomyces fungicidicus TXX3120_cluster-1_18	2043
Streptomyces griseoviridis F1-27_cluster-1_15	2043
Streptomyces glaucescens GLA.O_cluster-1_13	2043
Streptomyces bingchenggensis BCW-1_cluster-1_29	2043
Streptomyces autolyticus CGMCC0516_cluster-1_31	2043
Streptomyces violaceusniger Tu 4113_cluster-1_4	2043
Streptomyces hygroscopicus XM201_cluster-1_35	2043
Streptomyces malaysiensis DSM 4137_cluster-1_25	2043
Streptomyces sp. M56_cluster-1_20	2043
Streptomyces sp. P3_cluster-1_2	2043
Streptomyces actuosus ATCC 25421_cluster-1_17	2043
Streptomyces globosus soil_cluster-1_2	2043
Streptomyces olivoreticuli olivoreticuli ATCC 31159_cluster-1_29	2043
Streptomyces sp. 11-1-2_cluster-1_27	2047
Streptomyces avermitilis MA-4680_cluster-1_26	2047
Streptomyces bingchenggensis BCW-1_cluster-1_33	2047
Streptomyces violaceusniger Tu 4113_cluster-1_1	2047
Streptomyces hygroscopicus XM201_cluster-1_33	2047
Streptomyces sp. DUT11_cluster-1_11	2047
Streptomyces atratus SCSIO_ZH16_cluster-1_11	2047
Streptomyces bingchenggensis BCW-1_cluster-1_34	2048
Streptomyces bingchenggensis BCW-1_cluster-1_35	2049
Streptomyces bingchenggensis BCW-1_cluster-1_40	2054
Streptomyces bingchenggensis BCW-1_cluster-1_49	2063
Streptomyces rubrolavendulae MJM4426_cluster-1_5	2069
Streptomyces rubrolavendulae MJM4426_cluster-1_9	2073
Streptomyces rubrolavendulae MJM4426_cluster-1_13	2077
Streptomyces rubrolavendulae MJM4426_cluster-1_16	2080
Streptomyces rubrolavendulae MJM4426_cluster-1_17	2081
Streptomyces rubrolavendulae MJM4426_cluster-1_23	2087
Streptomyces rubrolavendulae MJM4426_cluster-1_24	2088
Streptomyces rubrolavendulae MJM4426_cluster-1_25	2089
Streptomyces albus ZD11_cluster-1_6	2095
Streptomyces albus DSM 41398_cluster-1_6	2095
Streptomyces albus BK3-25_cluster-1_6	2095
Streptomyces albus ZD11_cluster-1_13	2102
Streptomyces albus DSM 41398_cluster-1_13	2102
Streptomyces albus BK3-25_cluster-1_13	2102
Streptomyces albus ZD11_cluster-1_22	2111
Streptomyces albus DSM 41398_cluster-1_22	2111
Streptomyces albus BK3-25_cluster-1_22	2111
Streptomyces albus ZD11_cluster-1_30	2119
Streptomyces albus DSM 41398_cluster-1_30	2119
Streptomyces albus BK3-25_cluster-1_30	2119
Streptomyces olivaceus KLBMP 5084_cluster-1_16	2140
Streptomyces olivaceus KLBMP 5084_cluster-1_18	2142
Streptomyces olivaceus KLBMP 5084_cluster-1_28	2152
Streptomyces sp. Tu6071_cluster-1_10	2152
Streptomyces venezuelae NRRL B-65442_cluster-1_4	2162
Streptomyces venezuelae NRRL B-65442_cluster-1_6	2164
Streptomyces vietnamensis GIMV4.0001_cluster-1_13	2170
Streptomyces venezuelae NRRL B-65442_cluster-1_12	2170
[truncated: 3,423 more rows]

## Sheet: all_c0.5_fam
Cluster Name	Family Number
Streptomyces sp. CC0208_cluster-1_13	12
Streptomyces sp. CC0208_cluster-1_15	14
Streptomyces sp. CC0208_cluster-1_24	23
Streptomyces lincolnensis NRRL 2936_cluster-1_5	23
Streptomyces lincolnensis LC-G_cluster-1_5	23
Streptomyces clavuligerus F1D-5_cluster-1_5	30
Streptomyces clavuligerus ATCC 27064_cluster-1_4	30
Streptomyces clavuligerus F613-1_cluster-1_5	30
Streptomyces clavuligerus F1D-5_cluster-1_6	31
Streptomyces clavuligerus ATCC 27064_cluster-1_5	31
Streptomyces clavuligerus F613-1_cluster-1_6	31
Streptomyces clavuligerus F1D-5_cluster-1_11	36
Streptomyces clavuligerus ATCC 27064_cluster-1_10	36
Streptomyces clavuligerus F613-1_cluster-1_11	36
Streptomyces clavuligerus F1D-5_cluster-1_13	38
Streptomyces clavuligerus ATCC 27064_cluster-1_12	38
Streptomyces clavuligerus F613-1_cluster-1_13	38
Streptomyces clavuligerus F1D-5_cluster-1_21	46
Streptomyces clavuligerus ATCC 27064_cluster-1_20	46
Streptomyces clavuligerus F613-1_cluster-1_21	46
Streptomyces fradiae NKZ-259_cluster-1_5	68
Streptomyces fradiae NKZ-259_cluster-1_32	95
Streptomyces sp. Z022_cluster-1_5	95
Streptomyces sp. WAC 01529_cluster-1_24	95
Streptomyces sp. endophyte_N2_cluster-1_1	95
Streptomyces hygroscopicus jinggangensis 5008_cluster-1_34	95
Streptomyces hygroscopicus jinggangensis TL01_cluster-1_34	95
Streptomyces collinus Tu 365_cluster-1_29	95
Streptomyces glaucescens GLA.O_cluster-1_25	95
Streptomyces cyaneogriseus noncyanogenus NMWT 1_cluster-1_28	95
Streptomyces leeuwenhoekii DSM 42122_cluster-1_6	95
Streptomyces hygroscopicus limoneus KCTC 1717_cluster-1_22	95
Streptomyces alfalfae ACCC40021_cluster-1_33	95
Streptomyces griseorubiginosus 3E-1_cluster-1_13	111
Streptomyces sp. endophyte_N2_cluster-1_2	111
Streptomyces avermitilis MA-4680_cluster-1_4	111
Streptomyces olivaceus KLBMP 5084_cluster-1_27	111
Streptomyces griseorubiginosus 3E-1_cluster-1_18	116
Streptomyces sp. CC0208_cluster-1_19	118
Streptomyces griseorubiginosus 3E-1_cluster-1_20	118
Streptomyces sp. GGCR-6_cluster-1_8	118
Streptomyces sp. MK-45_cluster-1_9	118
Streptomyces lincolnensis NRRL 2936_cluster-1_9	118
Streptomyces dengpaensis XZHG99_cluster-1_20	118
Streptomyces sp. ZFG47_cluster-1_21	118
Streptomyces sp. Go-475_cluster-1_4	118
Streptomyces lincolnensis LC-G_cluster-1_21	118
Streptomyces sp. 11-1-2_cluster-1_3	126
Streptomyces hygroscopicus XM201_cluster-1_4	126
Streptomyces malaysiensis DSM 4137_cluster-1_42	126
Streptomyces sp. M56_cluster-1_4	126
Streptomyces sp. 11-1-2_cluster-1_4	127
Streptomyces autolyticus CGMCC0516_cluster-1_5	127
Streptomyces violaceusniger Tu 4113_cluster-1_21	127
Streptomyces hygroscopicus XM201_cluster-1_5	127
Streptomyces sp. M56_cluster-1_43	127
Streptomyces sp. 11-1-2_cluster-1_11	134
Streptomyces hygroscopicus XM201_cluster-1_12	134
Streptomyces sp. 11-1-2_cluster-1_16	139
Streptomyces sp. 11-1-2_cluster-1_46	169
Streptomyces hygroscopicus XM201_cluster-1_46	169
Streptomyces fungicidicus TXX3120_cluster-1_5	176
Streptomyces fungicidicus TXX3120_cluster-1_7	178
Streptomyces fungicidicus TXX3120_cluster-2_3	193
Streptomyces sp. Z022_cluster-1_1	195
Streptomyces sp. Z022_cluster-1_4	198
Streptomyces sp. Z022_cluster-1_7	201
Streptomyces sp. Z022_cluster-1_8	202
Streptomyces sp. Z022_cluster-1_17	211
Streptomyces sp. Z022_cluster-1_21	215
Streptomyces sp. Z022_cluster-1_28	222
Streptomyces sp. Z022_cluster-1_32	226
Streptomyces sp. Z022_cluster-1_33	227
Streptomyces albus ZD11_cluster-1_5	232
Streptomyces griseoviridis F1-27_cluster-1_23	232
Streptomyces albus DSM 41398_cluster-1_5	232
Streptomyces albus BK3-25_cluster-1_5	232
Streptomyces sp. P3_cluster-1_11	232
Streptomyces sp. GSSD-12_cluster-1_30	232
Streptomyces albus ZD11_cluster-1_20	247
Streptomyces albus DSM 41398_cluster-1_20	247
Streptomyces albus BK3-25_cluster-1_20	247
Streptomyces albus ZD11_cluster-1_23	250
Streptomyces albus DSM 41398_cluster-1_23	250
Streptomyces albus BK3-25_cluster-1_23	250
Streptomyces albus ZD11_cluster-1_27	254
Streptomyces albus DSM 41398_cluster-1_27	254
Streptomyces albus BK3-25_cluster-1_27	254
Streptomyces sp. WAC 01438_cluster-1_3	287
Streptomyces scabiei 87.22_cluster-1_33	287
Streptomyces sp. P3_cluster-1_31	287
Streptomyces sp. ZFG47_cluster-1_8	287
Streptomyces sp. WAC 01438_cluster-1_18	302
Streptomyces xinghaiensis S187, NRRL B24674_cluster-1_1	306
Streptomyces xinghaiensis S187, NRRL B24674_cluster-1_2	307
Streptomyces xinghaiensis S187, NRRL B24674_cluster-1_4	309
Streptomyces xinghaiensis S187, NRRL B24674_cluster-1_5	310
Streptomyces xinghaiensis S187, NRRL B24674_cluster-1_10	315
Streptomyces xinghaiensis S187, NRRL B24674_cluster-1_16	321
Streptomyces sp. WAC 01529_cluster-1_1	327
Streptomyces sp. WAC 01529_cluster-1_4	330
Streptomyces sp. WAC 01529_cluster-1_5	331
Streptomyces sp. WAC 01529_cluster-1_14	340
Streptomyces sp. WAC 01529_cluster-1_22	348
Streptomyces fradiae NKZ-259_cluster-1_7	351
Streptomyces sp. WAC 06738_cluster-1_19	351
Streptomyces sp. WAC 01529_cluster-1_25	351
Streptomyces sp. CNQ-509_cluster-1_25	351
Streptomyces alfalfae ACCC40021_cluster-1_8	351
Streptomyces formicae KY5_cluster-1_36	351
Streptomyces sp. KPB2_cluster-1_7	361
Streptomyces fungicidicus TXX3120_cluster-1_14	364
Streptomyces sp. KPB2_cluster-1_10	364
Streptomyces sp. S063_cluster-1_20	364
Streptomyces sp. WAC 01438_cluster-1_12	365
Streptomyces sp. KPB2_cluster-1_11	365
Streptomyces lividans TK24_cluster-1_12	365
Streptomyces alboflavus MDJK44_cluster-1_19	365
Streptomyces coelicolor A3(2)_cluster-1_15	365
Streptomyces sp. GGCR-6_cluster-1_12	390
Streptomyces sp. GGCR-6_cluster-1_15	393
Streptomyces sp. GGCR-6_cluster-1_30	408
Streptomyces sp. MK-45_cluster-1_1	411
Streptomyces sp. MK-45_cluster-1_34	411
Streptomyces sp. MK-45_cluster-1_3	413
Streptomyces sp. MK-45_cluster-1_4	414
Streptomyces sp. MK-45_cluster-1_16	426
Streptomyces sp. MK-45_cluster-1_26	436
Streptomyces seoulensis KCTC 9819_cluster-1_1	436
Streptomyces lydicus A02_cluster-1_30	436
Streptomyces dengpaensis XZHG99_cluster-1_22	436
Streptomyces sp. CC0208_cluster-1_8	440
Streptomyces sp. MK-45_cluster-1_30	440
Streptomyces luteoverticillatus CGMCC 15060_cluster-1_8	452
Streptomyces luteoverticillatus CGMCC 15060_cluster-1_11	455
Streptomyces luteoverticillatus CGMCC 15060_cluster-1_18	462
Streptomyces luteoverticillatus CGMCC 15060_cluster-1_25	469
Streptomyces luteoverticillatus CGMCC 15060_cluster-1_26	470
Streptomyces luteoverticillatus CGMCC 15060_cluster-1_29	473
Streptomyces albireticuli MDJK11_cluster-1_5	473
Streptomyces sp. WAC 01529_cluster-1_11	476
Streptomyces luteoverticillatus CGMCC 15060_cluster-1_32	476
Streptomyces formicae KY5_cluster-1_21	476
Streptomyces olivoreticuli olivoreticuli ATCC 31159_cluster-1_34	476
Streptomyces luteoverticillatus CGMCC 15060_cluster-1_39	483
Streptomyces lydicus WYEC 108_cluster-1_1	484
Streptomyces lydicus WYEC 108_cluster-1_3	486
Streptomyces albireticuli MDJK11_cluster-1_4	486
Streptomyces sp. NEAU-S7GS2_cluster-1_6	486
Streptomyces luteoverticillatus CGMCC 15060_cluster-1_7	492
Streptomyces lydicus WYEC 108_cluster-1_9	492
Streptomyces puniciscabiei TW1S1_cluster-1_5	492
Streptomyces globosus soil_cluster-1_11	492
Streptomyces lydicus WYEC 108_cluster-1_26	509
Streptomyces griseoviridis F1-27_cluster-1_2	519
Streptomyces griseoviridis F1-27_cluster-1_7	524
Streptomyces griseoviridis F1-27_cluster-1_10	527
Streptomyces griseoviridis F1-27_cluster-1_11	528
Streptomyces griseoviridis F1-27_cluster-1_14	531
Streptomyces griseoviridis F1-27_cluster-1_25	542
Streptomyces sp. MK-45_cluster-1_31	543
Streptomyces griseoviridis F1-27_cluster-1_26	543
Streptomyces sp. Go-475_cluster-1_3	543
Streptomyces griseoviridis F1-27_cluster-1_28	545
Streptomyces fungicidicus TXX3120_cluster-2_4	546
Streptomyces sp. GGCR-6_cluster-1_31	546
Streptomyces griseoviridis F1-27_cluster-1_29	546
Streptomyces sp. endophyte_N2_cluster-1_28	546
Streptomyces sp. endophyte_N2_cluster-1_3	551
Streptomyces sp. endophyte_N2_cluster-1_15	563
Streptomyces sp. endophyte_N2_cluster-1_18	566
Streptomyces sp. endophyte_N2_cluster-1_23	571
Streptomyces sp. endophyte_N2_cluster-1_24	572
Streptomyces fradiae NKZ-259_cluster-1_6	575
Streptomyces sp. endophyte_N2_cluster-1_27	575
Streptomyces albulus NK660_cluster-1_10	575
Streptomyces albulus CK-15_cluster-1_10	575
Streptomyces alfalfae ACCC40021_cluster-1_7	575
Streptomyces sp. endophyte_N2_cluster-1_32	580
Streptomyces sp. endophyte_N2_cluster-1_33	581
Streptomyces griseoviridis F1-27_cluster-1_31	594
Streptomyces seoulensis KCTC 9819_cluster-1_12	594
Streptomyces seoulensis KCTC 9819_cluster-1_20	602
Streptomyces seoulensis KCTC 9819_cluster-1_21	603
Streptomyces sp. SS52_cluster-1_3	609
Streptomyces sp. SS52_cluster-1_12	618
Streptomyces sp. WAC 01438_cluster-1_8	633
Streptomyces sp. KPB2_cluster-1_4	633
Streptomyces sp. SS52_cluster-1_27	633
Streptomyces lividans TK24_cluster-1_2	633
Streptomyces sp. CLI2509_cluster-1_3	633
Streptomyces sp. M56_cluster-1_46	633
Streptomyces sp. SM18_cluster-1_21	633
Streptomyces sp. Sv. ACTE SirexAA-E_cluster-1_5	633
Streptomyces coelicolor A3(2)_cluster-1_27	633
Streptomyces sp. CB09001_cluster-1_21	633
Streptomyces sp. Tu6071_cluster-1_3	633
Streptomyces lydicus WYEC 108_cluster-1_19	645
Streptomyces cattleya NRRL 8057_cluster-1_11	645
Streptomyces sp. NEAU-S7GS2_cluster-1_22	645
Streptomyces cattleya NRRL 8057_cluster-1_14	648
Streptomyces cattleya NRRL 8057_cluster-1_22	656
Streptomyces cattleya NRRL 8057_cluster-1_24	658
Streptomyces cattleya NRRL 8057_cluster-2_1	659
Streptomyces cattleya NRRL 8057_cluster-2_3	661
Streptomyces cattleya NRRL 8057_cluster-2_7	665
Streptomyces cattleya NRRL 8057_cluster-2_11	669
Streptomyces cattleya NRRL 8057_cluster-2_13	671
Streptomyces exfoliatus A1013Y_cluster-1_2	675
Streptomyces exfoliatus A1013Y_cluster-1_8	681
Streptomyces exfoliatus A1013Y_cluster-1_17	690
Streptomyces clavuligerus F1D-5_cluster-1_8	703
Streptomyces clavuligerus ATCC 27064_cluster-1_7	703
Streptomyces clavuligerus F613-1_cluster-1_8	703
Streptomyces clavuligerus F1D-5_cluster-1_16	711
Streptomyces clavuligerus ATCC 27064_cluster-1_15	711
Streptomyces clavuligerus F613-1_cluster-1_16	711
Streptomyces clavuligerus ATCC 27064_cluster-2_2	723
Streptomyces clavuligerus ATCC 27064_cluster-2_5	726
Streptomyces clavuligerus ATCC 27064_cluster-2_15	736
Streptomyces clavuligerus ATCC 27064_cluster-2_16	737
Streptomyces clavuligerus ATCC 27064_cluster-2_17	738
Streptomyces hygroscopicus jinggangensis 5008_cluster-1_4	742
Streptomyces hygroscopicus jinggangensis TL01_cluster-1_4	742
Streptomyces hygroscopicus limoneus KCTC 1717_cluster-2_5	742
Streptomyces sp. Z022_cluster-1_20	761
Streptomyces hygroscopicus jinggangensis 5008_cluster-1_23	761
Streptomyces hygroscopicus jinggangensis TL01_cluster-1_23	761
Streptomyces collinus Tu 365_cluster-1_17	761
Streptomyces hygroscopicus limoneus KCTC 1717_cluster-1_11	761
Streptomyces puniciscabiei TW1S1_cluster-1_20	761
Streptomyces lunaelactis MM109_cluster-1_14	761
Streptomyces hygroscopicus jinggangensis 5008_cluster-1_37	775
Streptomyces hygroscopicus jinggangensis TL01_cluster-1_37	775
Streptomyces cyaneogriseus noncyanogenus NMWT 1_cluster-1_6	775
Streptomyces hygroscopicus limoneus KCTC 1717_cluster-1_24	775
Streptomyces hygroscopicus jinggangensis 5008_cluster-1_9	815
Streptomyces hygroscopicus jinggangensis TL01_cluster-1_9	815
Streptomyces hygroscopicus limoneus KCTC 1717_cluster-2_9	815
Streptomyces hygroscopicus jinggangensis 5008_cluster-1_12	818
Streptomyces hygroscopicus jinggangensis TL01_cluster-1_12	818
Streptomyces hygroscopicus jinggangensis 5008_cluster-1_15	821
Streptomyces hygroscopicus jinggangensis TL01_cluster-1_15	821
Streptomyces hygroscopicus limoneus KCTC 1717_cluster-1_2	821
Streptomyces fradiae NKZ-259_cluster-1_20	830
Streptomyces sp. Z022_cluster-1_19	830
Streptomyces hygroscopicus jinggangensis 5008_cluster-1_24	830
Streptomyces hygroscopicus jinggangensis TL01_cluster-1_24	830
Streptomyces hygroscopicus limoneus KCTC 1717_cluster-1_12	830
Streptomyces alfalfae ACCC40021_cluster-1_21	830
Streptomyces hygroscopicus jinggangensis 5008_cluster-1_27	833
Streptomyces hygroscopicus jinggangensis TL01_cluster-1_27	833
Streptomyces hygroscopicus limoneus KCTC 1717_cluster-1_15	833
Streptomyces albidoflavus J1074_cluster-1_14	858
Streptomyces sp. FR-008_cluster-1_13	858
Streptomyces albidoflavus SM254_cluster-1_13	858
Streptomyces sampsonii KJ40_cluster-1_8	858
Streptomyces sp. SM17_cluster-1_8	858
Streptomyces sp. Sv. ACTE SirexAA-E_cluster-1_1	858
Streptomyces koyangensis VK-A60T_cluster-1_15	858
Streptomyces albidoflavus J1074_cluster-1_19	863
Streptomyces sp. FR-008_cluster-1_18	863
Streptomyces albidoflavus SM254_cluster-1_18	863
Streptomyces rubrolavendulae MJM4426_cluster-1_15	863
Streptomyces sp. PAMC26508_cluster-1_2	868
Streptomyces pratensis ATCC 33331_cluster-1_26	868
Streptomyces globisporus C-1027_cluster-1_5	890
Streptomyces sp. PAMC26508_cluster-1_24	890
Streptomyces griseus griseus NBRC 13350_cluster-1_6	890
Streptomyces sp. Tue6075_cluster-1_26	890
Streptomyces sp. S8_cluster-1_27	890
Streptomyces sp. GSSD-12_cluster-1_13	890
Streptomyces sp. SS52_cluster-1_26	893
Streptomyces sp. PAMC26508_cluster-1_27	893
Streptomyces fulvissimus DSM 40593_cluster-1_7	893
Streptomyces sp. CFMR 7_cluster-1_35	893
Streptomyces qaidamensis S10_cluster-1_23	893
Streptomyces parvulus 2297_cluster-1_20	893
Streptomyces alfalfae ACCC40021_cluster-1_16	893
Streptomyces sp. 3211_cluster-1_10	893
Streptomyces sp. Sge12_cluster-1_30	893
Streptomyces sp. S8_cluster-1_28	893
Streptomyces alboflavus MDJK44_cluster-1_23	893
Streptomyces pratensis ATCC 33331_cluster-1_2	893
Streptomyces sp. DUT11_cluster-1_5	893
Streptomyces sp. SM18_cluster-1_23	893
Streptomyces coelicolor A3(2)_cluster-1_4	893
Streptomyces sp. PAMC26508_cluster-1_28	894
Streptomyces fulvissimus DSM 40593_cluster-1_30	894
Streptomyces sp. CFMR 7_cluster-1_7	894
Streptomyces sp. S8_cluster-1_6	894
Streptomyces pratensis ATCC 33331_cluster-1_1	894
Streptomyces sp. CLI2509_cluster-1_12	894
Streptomyces sp. Sv. ACTE SirexAA-E_cluster-1_21	894
Streptomyces atratus SCSIO_ZH16_cluster-1_20	894
Streptomyces fulvissimus DSM 40593_cluster-1_2	896
Streptomyces fulvissimus DSM 40593_cluster-1_8	902
Streptomyces fulvissimus DSM 40593_cluster-1_25	919
Streptomyces sp. Mg1_cluster-1_3	931
Streptomyces sp. Mg1_cluster-1_4	932
Streptomyces sp. Mg1_cluster-1_27	955
Streptomyces collinus Tu 365_cluster-1_2	962
Streptomyces collinus Tu 365_cluster-1_31	962
Streptomyces collinus Tu 365_cluster-1_5	965
Streptomyces collinus Tu 365_cluster-1_7	967
Streptomyces avermitilis MA-4680_cluster-1_9	967
Streptomyces griseochromogenes ATCC 14511_cluster-1_33	967
Streptomyces collinus Tu 365_cluster-1_12	972
Streptomyces cattleya NRRL 8057_cluster-1_15	990
Streptomyces collinus Tu 365_cluster-1_3	990
Streptomyces collinus Tu 365_cluster-1_30	990
Streptomyces sp. 3211_cluster-1_25	990
Streptomyces sp. Sge12_cluster-1_15	990
Streptomyces globosus soil_cluster-3_1	990
Streptomyces avermitilis MA-4680_cluster-1_5	997
Streptomyces avermitilis MA-4680_cluster-1_21	1013
Streptomyces avermitilis MA-4680_cluster-1_22	1014
Streptomyces avermitilis MA-4680_cluster-1_24	1016
Streptomyces spongiicola HNM0071_cluster-1_11	1016
Streptomyces avermitilis MA-4680_cluster-1_29	1021
Streptomyces griseoviridis F1-27_cluster-1_21	1023
Streptomyces avermitilis MA-4680_cluster-1_31	1023
Streptomyces sp. CdTB01_cluster-1_26	1023
Streptomyces griseochromogenes ATCC 14511_cluster-1_41	1023
Streptomyces scabiei 87.22_cluster-1_25	1023
Streptomyces puniciscabiei TW1S1_cluster-1_27	1023
Streptomyces sp. P3_cluster-1_9	1023
Streptomyces albulus NK660_cluster-1_6	1034
Streptomyces albulus CK-15_cluster-1_6	1034
Streptomyces albulus NK660_cluster-1_19	1047
Streptomyces sp. 769_cluster-1_18	1047
Streptomyces albulus CK-15_cluster-1_18	1047
Streptomyces albulus NK660_cluster-1_20	1048
Streptomyces albulus NK660_cluster-1_22	1050
Streptomyces albulus CK-15_cluster-1_21	1050
Streptomyces albulus NK660_cluster-1_31	1059
Streptomyces albulus CK-15_cluster-1_30	1059
Streptomyces albulus NK660_cluster-1_36	1064
Streptomyces albulus CK-15_cluster-1_35	1064
Streptomyces glaucescens GLA.O_cluster-1_2	1095
Streptomyces glaucescens GLA.O_cluster-1_6	1099
Streptomyces sp. 769_cluster-1_1	1119
Streptomyces sp. 769_cluster-1_40	1119
Streptomyces sp. SM18_cluster-1_7	1119
Streptomyces sp. 769_cluster-1_4	1122
Streptomyces albulus NK660_cluster-1_28	1127
Streptomyces sp. 769_cluster-1_9	1127
Streptomyces albulus CK-15_cluster-1_27	1127
Streptomyces sp. 769_cluster-1_14	1132
Streptomyces sp. 769_cluster-1_26	1144
Streptomyces sp. 769_cluster-1_31	1149
Streptomyces sp. 769_cluster-1_32	1150
Streptomyces sp. 769_cluster-1_33	1151
Streptomyces sp. 769_cluster-1_38	1156
Streptomyces sp. 769_cluster-2_1	1159
Streptomyces pluripotens MUSC 137_cluster-1_5	1164
Streptomyces pluripotens MUSC 137_cluster-1_15	1174
Streptomyces pluripotens MUSC 137_cluster-1_21	1180
Streptomyces albus ZD11_cluster-1_1	1190
Streptomyces albus DSM 41398_cluster-1_1	1190
Streptomyces albus BK3-25_cluster-1_1	1190
Streptomyces albus ZD11_cluster-1_7	1196
Streptomyces albus DSM 41398_cluster-1_7	1196
Streptomyces albus BK3-25_cluster-1_7	1196
Streptomyces albus ZD11_cluster-1_10	1199
Streptomyces albus DSM 41398_cluster-1_10	1199
Streptomyces sp. CNQ-509_cluster-1_20	1199
Streptomyces albus BK3-25_cluster-1_10	1199
Streptomyces albus ZD11_cluster-1_26	1215
Streptomyces fulvissimus DSM 40593_cluster-1_28	1215
Streptomyces albus DSM 41398_cluster-1_26	1215
Streptomyces sp. CFMR 7_cluster-1_39	1215
Streptomyces albus BK3-25_cluster-1_26	1215
Streptomyces sp. S8_cluster-1_33	1215
Streptomyces albireticuli MDJK11_cluster-1_29	1215
Streptomyces bacillaris ATCC 15855_cluster-1_31	1215
Streptomyces albus ZD11_cluster-1_34	1223
Streptomyces albus DSM 41398_cluster-1_34	1223
Streptomyces albus BK3-25_cluster-1_34	1223
Streptomyces vietnamensis GIMV4.0001_cluster-1_7	1232
Streptomyces vietnamensis GIMV4.0001_cluster-1_23	1248
Streptomyces vietnamensis GIMV4.0001_cluster-1_27	1252
Streptomyces cyaneogriseus noncyanogenus NMWT 1_cluster-1_7	1263
Streptomyces cyaneogriseus noncyanogenus NMWT 1_cluster-1_9	1265
Streptomyces leeuwenhoekii DSM 42122_cluster-1_25	1265
Streptomyces cyaneogriseus noncyanogenus NMWT 1_cluster-1_18	1274
Streptomyces leeuwenhoekii DSM 42122_cluster-1_17	1274
Streptomyces cyaneogriseus noncyanogenus NMWT 1_cluster-1_27	1283
Streptomyces cyaneogriseus noncyanogenus NMWT 1_cluster-1_29	1285
Streptomyces albulus NK660_cluster-1_2	1291
Streptomyces albulus CK-15_cluster-1_2	1291
Streptomyces albulus NK660_cluster-1_4	1293
Streptomyces sp. 769_cluster-1_35	1293
Streptomyces albulus CK-15_cluster-1_4	1293
Streptomyces albulus NK660_cluster-1_5	1294
Streptomyces albulus CK-15_cluster-1_5	1294
Streptomyces albulus NK660_cluster-1_8	1297
Streptomyces albulus CK-15_cluster-1_8	1297
Streptomyces albulus CK-15_cluster-1_19	1308
Streptomyces albulus NK660_cluster-1_26	1314
Streptomyces albulus CK-15_cluster-1_25	1314
Streptomyces albulus NK660_cluster-1_32	1320
Streptomyces albulus CK-15_cluster-1_31	1320
Streptomyces albulus NK660_cluster-1_34	1322
Streptomyces albulus NK660_cluster-1_35	1322
Streptomyces albulus CK-15_cluster-1_33	1322
Streptomyces lydicus A02_cluster-1_12	1338
Streptomyces lydicus A02_cluster-1_13	1339
Streptomyces lydicus A02_cluster-1_15	1341
Streptomyces lydicus A02_cluster-1_17	1343
Streptomyces lydicus A02_cluster-1_31	1357
Streptomyces albulus CK-15_cluster-1_11	1359
Streptomyces albulus CK-15_cluster-1_34	1359
Streptomyces lydicus A02_cluster-1_33	1359
Streptomyces alfalfae ACCC40021_cluster-1_3	1359
Streptomyces gilvosporeus F607_cluster-1_8	1359
Streptomyces albireticuli MDJK11_cluster-1_36	1359
Streptomyces sp. GSSD-12_cluster-1_26	1359
Streptomyces griseus griseus NBRC 13350_cluster-1_9	1371
Streptomyces griseus griseus NBRC 13350_cluster-1_19	1381
Streptomyces griseus griseus NBRC 13350_cluster-1_20	1382
Streptomyces globisporus C-1027_cluster-1_4	1396
Streptomyces griseus griseus NBRC 13350_cluster-1_34	1396
Streptomyces sp. Tue6075_cluster-1_27	1396
Streptomyces violaceoruber S21_cluster-1_4	1396
Streptomyces sp. S8_cluster-1_29	1396
Streptomyces albireticuli MDJK11_cluster-1_9	1396
Streptomyces sp. S063_cluster-1_4	1396
Streptomyces sp. DUT11_cluster-1_4	1396
Streptomyces sp. Sv. ACTE SirexAA-E_cluster-1_4	1396
Streptomyces globisporus TFH56_cluster-1_24	1396
Streptomyces bacillaris ATCC 15855_cluster-1_27	1396
Streptomyces sp. GSSD-12_cluster-1_25	1396
Streptomyces fulvissimus DSM 40593_cluster-1_6	1397
Streptomyces griseus griseus NBRC 13350_cluster-1_35	1397
Streptomyces sp. CFMR 7_cluster-1_36	1397
Streptomyces sp. S8_cluster-1_30	1397
Streptomyces bacillaris ATCC 15855_cluster-1_28	1397
Streptomyces vietnamensis GIMV4.0001_cluster-1_18	1406
Streptomyces xiamenensis 318_cluster-1_6	1406
Streptomyces xiamenensis 318_cluster-1_11	1411
Streptomyces xiamenensis 318_cluster-1_15	1415
Streptomyces xiamenensis 318_cluster-1_16	1416
Streptomyces xiamenensis 318_cluster-1_18	1418
Streptomyces xiamenensis 318_cluster-1_19	1419
Streptomyces xiamenensis 318_cluster-1_20	1420
Streptomyces sp. CNQ-509_cluster-1_3	1423
Streptomyces sp. CNQ-509_cluster-1_9	1429
Streptomyces sp. WAC 06738_cluster-1_21	1448
Streptomyces sp. CNQ-509_cluster-1_28	1448
Streptomyces leeuwenhoekii DSM 42122_cluster-1_2	1453
Streptomyces cyaneogriseus noncyanogenus NMWT 1_cluster-1_1	1454
Streptomyces cyaneogriseus noncyanogenus NMWT 1_cluster-1_33	1454
Streptomyces leeuwenhoekii DSM 42122_cluster-1_3	1454
Streptomyces leeuwenhoekii DSM 42122_cluster-1_9	1460
Streptomyces cyaneogriseus noncyanogenus NMWT 1_cluster-1_4	1480
Streptomyces leeuwenhoekii DSM 42122_cluster-1_29	1480
Streptomyces fungicidicus TXX3120_cluster-1_2	1484
Streptomyces hygroscopicus jinggangensis 5008_cluster-1_11	1484
Streptomyces hygroscopicus jinggangensis TL01_cluster-1_11	1484
Streptomyces sp. 769_cluster-1_37	1484
Streptomyces pluripotens MUSC 137_cluster-1_28	1484
Streptomyces ambofaciens ATCC 23877_cluster-1_2	1484
Streptomyces sp. CdTB01_cluster-1_32	1484
Streptomyces ambofaciens DSM 40697_cluster-1_3	1484
Streptomyces ambofaciens ATCC 23877_cluster-1_14	1496
Streptomyces ambofaciens DSM 40697_cluster-1_14	1496
Streptomyces albireticuli MDJK11_cluster-1_15	1496
Streptomyces pristinaespiralis HCCB 10218_cluster-1_3	1512
Streptomyces pristinaespiralis HCCB 10218_cluster-1_21	1512
Streptomyces sp. Z022_cluster-1_27	1526
Streptomyces pristinaespiralis HCCB 10218_cluster-1_17	1526
Streptomyces pristinaespiralis HCCB 10218_cluster-1_2	1531
Streptomyces pristinaespiralis HCCB 10218_cluster-1_22	1531
Streptomyces sp. CFMR 7_cluster-1_1	1533
Streptomyces sp. S8_cluster-1_1	1533
Streptomyces sp. DUT11_cluster-1_32	1533
Streptomyces bacillaris ATCC 15855_cluster-1_1	1533
Streptomyces griseus griseus NBRC 13350_cluster-1_4	1535
Streptomyces sp. CFMR 7_cluster-1_3	1535
Streptomyces sp. Tue6075_cluster-1_2	1535
Streptomyces violaceoruber S21_cluster-1_30	1535
Streptomyces sp. CFMR 7_cluster-1_14	1546
Streptomyces sp. endophyte_N2_cluster-1_25	1558
Streptomyces sp. CFMR 7_cluster-1_26	1558
Streptomyces violaceoruber S21_cluster-1_13	1558
Streptomyces hygroscopicus limoneus KCTC 1717_cluster-2_10	1626
Streptomyces sp. CdTB01_cluster-1_1	1627
Streptomyces sp. CdTB01_cluster-1_4	1630
Streptomyces sp. CdTB01_cluster-1_22	1648
Streptomyces griseochromogenes ATCC 14511_cluster-1_6	1667
Streptomyces griseochromogenes ATCC 14511_cluster-1_7	1668
Streptomyces dengpaensis XZHG99_cluster-1_15	1668
Streptomyces olivoreticuli olivoreticuli ATCC 31159_cluster-1_30	1668
Streptomyces griseochromogenes ATCC 14511_cluster-1_8	1669
Streptomyces griseochromogenes ATCC 14511_cluster-1_17	1678
Streptomyces griseochromogenes ATCC 14511_cluster-1_18	1679
Streptomyces griseochromogenes ATCC 14511_cluster-1_22	1683
Streptomyces griseochromogenes ATCC 14511_cluster-1_26	1687
Streptomyces griseochromogenes ATCC 14511_cluster-1_39	1700
Streptomyces griseochromogenes ATCC 14511_cluster-1_45	1706
Streptomyces puniciscabiei TW1S1_cluster-1_23	1706
Streptomyces griseochromogenes ATCC 14511_cluster-1_47	1708
Streptomyces griseochromogenes ATCC 14511_cluster-1_48	1709
Streptomyces scabiei 87.22_cluster-1_1	1710
Streptomyces scabiei 87.22_cluster-1_3	1712
Streptomyces scabiei 87.22_cluster-1_16	1725
Streptomyces scabiei 87.22_cluster-1_18	1727
Streptomyces globisporus C-1027_cluster-1_7	1744
Streptomyces sp. FR-008_cluster-1_1	1744
Streptomyces albidoflavus SM254_cluster-1_1	1744
Streptomyces sampsonii KJ40_cluster-1_20	1744
Streptomyces albidoflavus J1074_cluster-1_1	1745
Streptomyces sp. FR-008_cluster-1_2	1745
Streptomyces albidoflavus SM254_cluster-1_2	1745
Streptomyces sampsonii KJ40_cluster-1_19	1745
Streptomyces sp. SM17_cluster-1_20	1745
Streptomyces albidoflavus J1074_cluster-1_2	1746
Streptomyces sp. FR-008_cluster-1_3	1746
Streptomyces albidoflavus SM254_cluster-1_3	1746
Streptomyces sampsonii KJ40_cluster-1_18	1746
Streptomyces sp. SM17_cluster-1_19	1746
Streptomyces koyangensis VK-A60T_cluster-1_4	1746
Streptomyces seoulensis KCTC 9819_cluster-1_15	1750
Streptomyces albidoflavus J1074_cluster-1_7	1750
Streptomyces sp. FR-008_cluster-1_7	1750
Streptomyces albidoflavus SM254_cluster-1_7	1750
Streptomyces sp. SM17_cluster-1_15	1750
Streptomyces koyangensis VK-A60T_cluster-1_9	1750
Streptomyces albidoflavus J1074_cluster-1_15	1757
Streptomyces sp. FR-008_cluster-1_14	1757
Streptomyces albidoflavus SM254_cluster-1_14	1757
Streptomyces sampsonii KJ40_cluster-1_7	1757
Streptomyces sp. SM17_cluster-1_7	1757
Streptomyces albidoflavus J1074_cluster-1_16	1758
Streptomyces sp. FR-008_cluster-1_15	1758
Streptomyces albidoflavus SM254_cluster-1_15	1758
Streptomyces sampsonii KJ40_cluster-1_6	1758
Streptomyces sp. SM17_cluster-1_6	1758
Streptomyces qaidamensis S10_cluster-1_1	1765
Streptomyces qaidamensis S10_cluster-1_2	1766
Streptomyces qaidamensis S10_cluster-1_4	1768
Streptomyces qaidamensis S10_cluster-1_12	1776
Streptomyces ambofaciens ATCC 23877_cluster-1_19	1811
Streptomyces ambofaciens DSM 40697_cluster-1_19	1811
Streptomyces sp. SAT1_cluster-1_5	1823
Streptomyces sp. SAT1_cluster-1_12	1830
Streptomyces sp. SAT1_cluster-1_15	1833
Streptomyces sp. CLI2509_cluster-1_4	1833
Streptomyces sp. GSSD-12_cluster-1_24	1833
Streptomyces sp. Tu6071_cluster-1_4	1833
Streptomyces sp. SAT1_cluster-1_21	1839
Streptomyces sp. SAT1_cluster-1_25	1843
Streptomyces parvulus 2297_cluster-1_2	1847
Streptomyces sp. endophyte_N2_cluster-1_5	1849
Streptomyces parvulus 2297_cluster-1_4	1849
Streptomyces dengpaensis XZHG99_cluster-1_23	1849
Streptomyces seoulensis KCTC 9819_cluster-1_10	1853
Streptomyces pluripotens MUSC 137_cluster-1_13	1853
Streptomyces ambofaciens ATCC 23877_cluster-1_10	1853
Streptomyces parvulus 2297_cluster-1_8	1853
Streptomyces olivaceus KLBMP 5084_cluster-1_17	1853
Streptomyces parvulus 2297_cluster-2_1	1867
Streptomyces lincolnensis NRRL 2936_cluster-1_1	1868
Streptomyces lincolnensis LC-G_cluster-1_1	1868
Streptomyces lincolnensis NRRL 2936_cluster-1_6	1873
Streptomyces lincolnensis LC-G_cluster-1_6	1873
Streptomyces sp. CC0208_cluster-1_6	1889
Streptomyces scabiei 87.22_cluster-1_11	1889
Streptomyces lincolnensis NRRL 2936_cluster-1_22	1889
Streptomyces tirandamycinicus HNM0039_cluster-1_13	1889
Streptomyces lincolnensis LC-G_cluster-1_8	1889
Streptomyces lincolnensis NRRL 2936_cluster-1_23	1890
Streptomyces lincolnensis LC-G_cluster-1_23	1890
Streptomyces sp. 11-1-2_cluster-1_47	1892
Streptomyces sp. KPB2_cluster-1_1	1892
Streptomyces lividans TK24_cluster-1_23	1892
Streptomyces ambofaciens ATCC 23877_cluster-1_22	1892
Streptomyces ambofaciens DSM 40697_cluster-1_22	1892
Streptomyces sp. SAT1_cluster-1_26	1892
Streptomyces lincolnensis NRRL 2936_cluster-1_25	1892
Streptomyces lincolnensis LC-G_cluster-1_25	1892
Streptomyces lincolnensis NRRL 2936_cluster-1_27	1894
Streptomyces lincolnensis LC-G_cluster-1_27	1894
Streptomyces lincolnensis NRRL 2936_cluster-1_32	1899
Streptomyces lincolnensis NRRL 2936_cluster-1_33	1900
Streptomyces clavuligerus F1D-5_cluster-1_2	1903
Streptomyces clavuligerus ATCC 27064_cluster-1_2	1903
Streptomyces clavuligerus F613-1_cluster-1_2	1903
Streptomyces clavuligerus F1D-5_cluster-1_4	1905
Streptomyces clavuligerus F613-1_cluster-1_4	1905
Streptomyces clavuligerus F1D-5_cluster-2_7	1930
Streptomyces clavuligerus ATCC 27064_cluster-2_9	1930
Streptomyces clavuligerus F613-1_cluster-2_3	1930
Streptomyces lydicus 103_cluster-1_11	1967
Streptomyces lydicus 103_cluster-1_17	1973
Streptomyces sp. MOE7_cluster-1_21	1973
Streptomyces puniciscabiei TW1S1_cluster-1_9	1990
Streptomyces puniciscabiei TW1S1_cluster-1_11	1992
Streptomyces puniciscabiei TW1S1_cluster-1_15	1996
Streptomyces puniciscabiei TW1S1_cluster-1_19	2000
Streptomyces sp. 11-1-2_cluster-1_15	2010
Streptomyces puniciscabiei TW1S1_cluster-1_29	2010
Streptomyces puniciscabiei TW1S1_cluster-1_30	2011
Streptomyces bingchenggensis BCW-1_cluster-1_1	2015
Streptomyces bingchenggensis BCW-1_cluster-1_4	2018
Streptomyces bingchenggensis BCW-1_cluster-1_6	2020
Streptomyces bingchenggensis BCW-1_cluster-1_9	2023
Streptomyces bingchenggensis BCW-1_cluster-1_10	2024
Streptomyces bingchenggensis BCW-1_cluster-1_12	2026
Streptomyces bingchenggensis BCW-1_cluster-1_13	2027
Streptomyces bingchenggensis BCW-1_cluster-1_17	2031
Streptomyces bingchenggensis BCW-1_cluster-1_20	2034
Streptomyces bingchenggensis BCW-1_cluster-1_25	2039
Streptomyces bingchenggensis BCW-1_cluster-1_27	2041
Streptomyces bingchenggensis BCW-1_cluster-1_28	2042
Streptomyces bingchenggensis BCW-1_cluster-1_32	2046
Streptomyces bingchenggensis BCW-1_cluster-1_33	2047
Streptomyces bingchenggensis BCW-1_cluster-1_35	2049
Streptomyces bingchenggensis BCW-1_cluster-1_44	2058
Streptomyces bingchenggensis BCW-1_cluster-1_46	2060
Streptomyces bingchenggensis BCW-1_cluster-1_47	2061
Streptomyces bingchenggensis BCW-1_cluster-1_48	2062
Streptomyces fradiae NKZ-259_cluster-1_2	2063
Streptomyces bingchenggensis BCW-1_cluster-1_49	2063
Streptomyces alfalfae ACCC40021_cluster-1_4	2063
Streptomyces rubrolavendulae MJM4426_cluster-1_3	2067
Streptomyces rubrolavendulae MJM4426_cluster-1_11	2075
Streptomyces rubrolavendulae MJM4426_cluster-1_18	2082
Streptomyces violaceoruber S21_cluster-1_23	2082
Streptomyces rubrolavendulae MJM4426_cluster-1_23	2087
Streptomyces rubrolavendulae MJM4426_cluster-1_24	2088
Streptomyces rubrolavendulae MJM4426_cluster-1_25	2089
Streptomyces albus ZD11_cluster-1_2	2091
Streptomyces albus DSM 41398_cluster-1_2	2091
Streptomyces albus BK3-25_cluster-1_2	2091
Streptomyces albus ZD11_cluster-1_3	2092
Streptomyces albus DSM 41398_cluster-1_3	2092
Streptomyces albus BK3-25_cluster-1_3	2092
Streptomyces albus ZD11_cluster-1_21	2110
Streptomyces albus DSM 41398_cluster-1_21	2110
Streptomyces pristinaespiralis HCCB 10218_cluster-1_5	2110
Streptomyces sp. SAT1_cluster-1_2	2110
Streptomyces albus BK3-25_cluster-1_21	2110
Streptomyces venezuelae NRRL B-65442_cluster-1_27	2110
Streptomyces albireticuli MDJK11_cluster-1_32	2110
Streptomyces sp. WAC00288_cluster-1_19	2110
Streptomyces globosus soil_cluster-1_7	2110
Streptomyces albus ZD11_cluster-1_22	2111
Streptomyces albus DSM 41398_cluster-1_22	2111
Streptomyces albus BK3-25_cluster-1_22	2111
Streptomyces olivaceus KLBMP 5084_cluster-1_8	2132
Streptomyces olivaceus KLBMP 5084_cluster-1_15	2139
Streptomyces olivaceus KLBMP 5084_cluster-1_16	2140
Streptomyces olivaceus KLBMP 5084_cluster-1_22	2146
Streptomyces olivaceus KLBMP 5084_cluster-1_28	2152
Streptomyces olivaceus KLBMP 5084_cluster-1_30	2154
Streptomyces sp. SM18_cluster-1_26	2154
Streptomyces venezuelae NRRL B-65442_cluster-1_3	2161
Streptomyces puniciscabiei TW1S1_cluster-1_24	2165
Streptomyces venezuelae NRRL B-65442_cluster-1_7	2165
Streptomyces vietnamensis GIMV4.0001_cluster-1_12	2169
Streptomyces venezuelae NRRL B-65442_cluster-1_11	2169
Streptomyces venezuelae NRRL B-65442_cluster-1_21	2179
Streptomyces venezuelae NRRL B-65442_cluster-1_22	2180
Streptomyces venezuelae NRRL B-65442_cluster-1_30	2188
Streptomyces sp. Tue6075_cluster-1_10	2198
Streptomyces sp. Tue6075_cluster-1_13	2201
Streptomyces fungicidicus TXX3120_cluster-1_12	2204
Streptomyces globisporus C-1027_cluster-1_16	2204
Streptomyces griseus griseus NBRC 13350_cluster-1_18	2204
Streptomyces sp. Tue6075_cluster-1_16	2204
Streptomyces sp. S063_cluster-1_15	2204
Streptomyces globisporus TFH56_cluster-1_12	2204
Streptomyces sp. Tue6075_cluster-1_17	2205
Streptomyces sp. Tue6075_cluster-1_18	2206
Streptomyces sp. Tue6075_cluster-1_22	2210
Streptomyces sp. S063_cluster-1_8	2210
Streptomyces sp. Tue6075_cluster-1_24	2212
Streptomyces sp. Tue6075_cluster-1_30	2218
Streptomyces sp. TN58_cluster-1_3	2221
Streptomyces sp. fd1-xmd_cluster-1_5	2221
Streptomyces sp. 3211_cluster-1_9	2221
Streptomyces sp. Sge12_cluster-1_31	2221
Streptomyces sp. TN58_cluster-1_5	2223
Streptomyces sp. fd1-xmd_cluster-1_8	2223
Streptomyces sp. 3211_cluster-1_12	2223
Streptomyces sp. Sge12_cluster-1_28	2223
Streptomyces sp. TN58_cluster-1_17	2235
Streptomyces sp. TN58_cluster-1_27	2245
Streptomyces sp. fd1-xmd_cluster-1_27	2245
Streptomyces fradiae NKZ-259_cluster-1_3	2250
Streptomyces alfalfae ACCC40021_cluster-1_5	2250
Streptomyces alfalfae ACCC40021_cluster-1_6	2251
Streptomyces fradiae NKZ-259_cluster-1_17	2263
Streptomyces sp. WAC 01529_cluster-1_17	2263
Streptomyces alfalfae ACCC40021_cluster-1_18	2263
Streptomyces fradiae NKZ-259_cluster-1_22	2268
Streptomyces sp. WAC 01529_cluster-1_8	2268
Streptomyces alfalfae ACCC40021_cluster-1_23	2268
Streptomyces formicae KY5_cluster-1_16	2268
Streptomyces fradiae NKZ-259_cluster-1_24	2270
Streptomyces sp. endophyte_N2_cluster-1_29	2270
Streptomyces alfalfae ACCC40021_cluster-1_25	2270
Streptomyces sp. Sv. ACTE SirexAA-E_cluster-1_22	2270
Streptomyces fradiae NKZ-259_cluster-1_27	2273
Streptomyces alfalfae ACCC40021_cluster-1_28	2273
Streptomyces fradiae NKZ-259_cluster-1_28	2274
Streptomyces alfalfae ACCC40021_cluster-1_29	2274
Streptomyces fradiae NKZ-259_cluster-1_29	2275
Streptomyces alfalfae ACCC40021_cluster-1_30	2275
Streptomyces fradiae NKZ-259_cluster-1_1	2281
Streptomyces sp. CNQ-509_cluster-1_22	2281
Streptomyces alfalfae ACCC40021_cluster-1_1	2281
Streptomyces alfalfae ACCC40021_cluster-1_36	2281
Streptomyces autolyticus CGMCC0516_cluster-1_1	2282
Streptomyces autolyticus CGMCC0516_cluster-1_6	2287
Streptomyces malaysiensis DSM 4137_cluster-1_1	2287
Streptomyces sp. M56_cluster-1_42	2287
Streptomyces autolyticus CGMCC0516_cluster-1_13	2294
Streptomyces malaysiensis DSM 4137_cluster-1_8	2294
Streptomyces sp. M56_cluster-1_35	2294
Streptomyces lydicus 103_cluster-1_24	2343
Streptomyces lydicus GS93/23_cluster-1_14	2343
Streptomyces sp. MOE7_cluster-1_13	2343
Streptomyces collinus Tu 365_cluster-1_16	2352
Streptomyces lydicus 103_cluster-1_2	2352
Streptomyces lydicus GS93/23_cluster-1_23	2352
Streptomyces sp. MOE7_cluster-1_22	2352
Streptomyces lydicus 103_cluster-1_12	2355
Streptomyces lydicus GS93/23_cluster-1_26	2355
Streptomyces sp. MOE7_cluster-1_25	2355
Streptomyces pactum ACT 12_cluster-1_7	2362
Streptomyces pactum ACT 12_cluster-1_9	2364
Streptomyces pactum ACT 12_cluster-1_10	2365
Streptomyces pactum ACT 12_cluster-1_15	2370
Streptomyces pactum ACT 12_cluster-1_1	2385
Streptomyces pactum ACT 12_cluster-1_30	2385
Streptomyces violaceusniger Tu 4113_cluster-2_1	2386
Streptomyces violaceusniger Tu 4113_cluster-1_9	2397
Streptomyces violaceusniger Tu 4113_cluster-1_19	2407
Streptomyces violaceusniger Tu 4113_cluster-1_20	2408
Streptomyces sp. 11-1-2_cluster-1_9	2414
Streptomyces violaceusniger Tu 4113_cluster-1_26	2414
Streptomyces hygroscopicus XM201_cluster-1_10	2414
Streptomyces autolyticus CGMCC0516_cluster-1_10	2415
Streptomyces violaceusniger Tu 4113_cluster-1_27	2415
Streptomyces malaysiensis DSM 4137_cluster-1_5	2415
Streptomyces sp. M56_cluster-1_38	2415
Streptomyces sp. 11-1-2_cluster-1_42	2419
Streptomyces violaceusniger Tu 4113_cluster-1_31	2419
Streptomyces hygroscopicus XM201_cluster-1_42	2419
Streptomyces violaceusniger Tu 4113_cluster-1_32	2420
Streptomyces sp. 11-1-2_cluster-1_24	2428
Streptomyces autolyticus CGMCC0516_cluster-1_25	2428
Streptomyces violaceusniger Tu 4113_cluster-1_40	2428
Streptomyces hygroscopicus XM201_cluster-1_30	2428
Streptomyces malaysiensis DSM 4137_cluster-1_19	2428
Streptomyces sp. M56_cluster-1_25	2428
Streptomyces violaceusniger Tu 4113_cluster-1_42	2430
Streptomyces sp. TN58_cluster-1_9	2441
Streptomyces sp. fd1-xmd_cluster-1_10	2441
Streptomyces sp. fd1-xmd_cluster-1_19	2450
Streptomyces niveus SCSIO 3406_cluster-1_1	2459
Streptomyces niveus SCSIO 3406_cluster-1_2	2460
Streptomyces niveus SCSIO 3406_cluster-1_3	2461
Streptomyces niveus SCSIO 3406_cluster-1_24	2482
Streptomyces niveus SCSIO 3406_cluster-1_26	2484
Streptomyces niveus SCSIO 3406_cluster-1_27	2485
Streptomyces sp. 11-1-2_cluster-1_10	2498
Streptomyces sp. 769_cluster-1_39	2498
Streptomyces autolyticus CGMCC0516_cluster-1_11	2498
Streptomyces violaceusniger Tu 4113_cluster-1_28	2498
Streptomyces hygroscopicus XM201_cluster-1_11	2498
Streptomyces malaysiensis DSM 4137_cluster-1_6	2498
Streptomyces sp. M56_cluster-1_37	2498
Streptomyces sp. NEAU-S7GS2_cluster-1_11	2498
Streptomyces olivoreticuli olivoreticuli ATCC 31159_cluster-1_15	2498
Streptomyces sp. 11-1-2_cluster-1_38	2504
Streptomyces hygroscopicus XM201_cluster-1_17	2504
Streptomyces hygroscopicus XM201_cluster-1_23	2510
Streptomyces sp. 11-1-2_cluster-1_30	2523
Streptomyces autolyticus CGMCC0516_cluster-1_32	2523
Streptomyces hygroscopicus XM201_cluster-1_36	2523
Streptomyces malaysiensis DSM 4137_cluster-1_26	2523
Streptomyces sp. M56_cluster-1_19	2523
Streptomyces sp. 11-1-2_cluster-1_14	2527
Streptomyces autolyticus CGMCC0516_cluster-1_16	2527
Streptomyces hygroscopicus XM201_cluster-1_40	2527
Streptomyces malaysiensis DSM 4137_cluster-1_11	2527
Streptomyces sp. M56_cluster-1_32	2527
Streptomyces hygroscopicus XM201_cluster-1_51	2538
Streptomyces sp. 3211_cluster-1_6	2544
Streptomyces sp. Sge12_cluster-1_34	2544
Streptomyces sp. 3211_cluster-1_15	2553
Streptomyces sp. Sge12_cluster-1_25	2553
Streptomyces sp. fd1-xmd_cluster-1_13	2556
Streptomyces sp. 3211_cluster-1_18	2556
Streptomyces sp. Sge12_cluster-1_22	2556
Streptomyces sp. 3211_cluster-1_26	2564
Streptomyces sp. Sge12_cluster-1_14	2564
Streptomyces sp. 3211_cluster-2_2	2575
Streptomyces sp. 3211_cluster-1_2	2579
Streptomyces sp. Sge12_cluster-1_2	2579
Streptomyces sp. fd1-xmd_cluster-1_3	2581
Streptomyces sp. 3211_cluster-1_35	2581
Streptomyces sp. Sge12_cluster-1_4	2581
Streptomyces sp. 3211_cluster-1_34	2582
Streptomyces sp. Sge12_cluster-1_5	2582
Streptomyces violaceoruber S21_cluster-1_6	2620
Streptomyces violaceoruber S21_cluster-1_18	2632
Streptomyces violaceoruber S21_cluster-1_25	2639
Streptomyces globisporus C-1027_cluster-1_23	2640
Streptomyces violaceoruber S21_cluster-1_26	2640
Streptomyces violaceoruber S21_cluster-1_32	2646
Streptomyces gilvosporeus F607_cluster-1_14	2660
Streptomyces gilvosporeus F607_cluster-1_22	2668
Streptomyces gilvosporeus F607_cluster-1_26	2672
Streptomyces lydicus 103_cluster-1_10	2679
Streptomyces lydicus GS93/23_cluster-1_3	2679
Streptomyces sp. MOE7_cluster-1_3	2679
Streptomyces lydicus GS93/23_cluster-1_5	2681
Streptomyces sp. MOE7_cluster-1_5	2681
Streptomyces lydicus 103_cluster-1_6	2684
Streptomyces lydicus GS93/23_cluster-1_8	2684
Streptomyces sp. MOE7_cluster-1_8	2684
Streptomyces lydicus 103_cluster-1_22	2691
Streptomyces lydicus GS93/23_cluster-1_16	2691
Streptomyces sp. MOE7_cluster-1_15	2691
Streptomyces lydicus GS93/23_cluster-1_22	2696
Streptomyces sp. MOE7_cluster-1_20	2696
Streptomyces sp. CFMR 7_cluster-1_5	2706
Streptomyces sp. CFMR 7_cluster-1_6	2706
Streptomyces sp. S8_cluster-1_5	2706
Streptomyces globisporus C-1027_cluster-1_13	2719
Streptomyces fulvissimus DSM 40593_cluster-1_16	2719
Streptomyces sp. CFMR 7_cluster-1_25	2719
Streptomyces sp. S8_cluster-1_18	2719
Streptomyces sp. DUT11_cluster-1_14	2719
Streptomyces bacillaris ATCC 15855_cluster-1_18	2719
Streptomyces alboflavus MDJK44_cluster-1_1	2735
Streptomyces alboflavus MDJK44_cluster-1_5	2739
Streptomyces alboflavus MDJK44_cluster-1_9	2743
Streptomyces alboflavus MDJK44_cluster-1_11	2745
Streptomyces alboflavus MDJK44_cluster-1_15	2749
Streptomyces alboflavus MDJK44_cluster-1_24	2758
Streptomyces alboflavus MDJK44_cluster-1_25	2759
Streptomyces alboflavus MDJK44_cluster-1_26	2760
Streptomyces alboflavus MDJK44_cluster-1_27	2761
Streptomyces sp. PAMC26508_cluster-1_14	2777
Streptomyces pratensis ATCC 33331_cluster-1_14	2777
Streptomyces albireticuli MDJK11_cluster-1_3	2793
Streptomyces albireticuli MDJK11_cluster-1_12	2802
Streptomyces albireticuli MDJK11_cluster-1_13	2803
Streptomyces olivoreticuli olivoreticuli ATCC 31159_cluster-1_31	2803
Streptomyces albireticuli MDJK11_cluster-1_30	2820
Streptomyces albireticuli MDJK11_cluster-1_37	2827
Streptomyces albireticuli MDJK11_cluster-1_40	2830
Streptomyces sp. CLI2509_cluster-1_7	2837
Streptomyces koyangensis VK-A60T_cluster-1_3	2837
Streptomyces sp. Tu6071_cluster-1_7	2837
Streptomyces collinus Tu 365_cluster-1_18	2846
Streptomyces sp. CLI2509_cluster-1_16	2846
Streptomyces sp. Tu6071_cluster-1_17	2846
Streptomyces formicae KY5_cluster-1_3	2851
Streptomyces formicae KY5_cluster-1_4	2852
Streptomyces formicae KY5_cluster-1_5	2853
Streptomyces qaidamensis S10_cluster-1_21	2855
Streptomyces formicae KY5_cluster-1_7	2855
Streptomyces formicae KY5_cluster-1_29	2855
Streptomyces formicae KY5_cluster-1_10	2858
Streptomyces formicae KY5_cluster-1_11	2859
Streptomyces formicae KY5_cluster-1_12	2860
Streptomyces formicae KY5_cluster-1_23	2871
Streptomyces formicae KY5_cluster-1_32	2880
Streptomyces formicae KY5_cluster-1_37	2885
Streptomyces formicae KY5_cluster-1_39	2887
Streptomyces sp. 11-1-2_cluster-1_28	2911
Streptomyces bingchenggensis BCW-1_cluster-1_30	2911
Streptomyces autolyticus CGMCC0516_cluster-1_30	2911
Streptomyces violaceusniger Tu 4113_cluster-1_3	2911
Streptomyces hygroscopicus XM201_cluster-1_34	2911
Streptomyces malaysiensis DSM 4137_cluster-1_24	2911
Streptomyces sp. M56_cluster-1_21	2911
Streptomyces malaysiensis DSM 4137_cluster-1_31	2918
Streptomyces sp. MK-45_cluster-1_2	2925
Streptomyces malaysiensis DSM 4137_cluster-1_38	2925
Streptomyces sp. M56_cluster-1_8	2925
Streptomyces olivaceus KLBMP 5084_cluster-1_1	2927
Streptomyces malaysiensis DSM 4137_cluster-1_40	2927
Streptomyces sp. M56_cluster-1_6	2927
Streptomyces fradiae NKZ-259_cluster-1_15	2928
Streptomyces sp. GGCR-6_cluster-1_6	2928
Streptomyces olivaceus KLBMP 5084_cluster-1_33	2928
Streptomyces sp. TN58_cluster-1_22	2928
Streptomyces pactum ACT 12_cluster-1_4	2928
Streptomyces sp. fd1-xmd_cluster-1_21	2928
Streptomyces niveus SCSIO 3406_cluster-1_6	2928
Streptomyces hygroscopicus XM201_cluster-1_47	2928
Streptomyces malaysiensis DSM 4137_cluster-1_41	2928
Streptomyces sp. M56_cluster-1_5	2928
Streptomyces nigra 452_cluster-1_2	2928
Streptomyces rubrolavendulae MJM4426_cluster-1_13	2935
Streptomyces lavendulae lavendulae CCM 3239_cluster-1_3	2935
Streptomyces lavendulae lavendulae CCM 3239_cluster-1_10	2942
Streptomyces lavendulae lavendulae CCM 3239_cluster-1_11	2943
Streptomyces lavendulae lavendulae CCM 3239_cluster-1_14	2946
Streptomyces lavendulae lavendulae CCM 3239_cluster-1_15	2947
Streptomyces lavendulae lavendulae CCM 3239_cluster-1_20	2952
Streptomyces sp. SS52_cluster-1_7	2958
Streptomyces sp. fd1-xmd_cluster-1_20	2958
Streptomyces lavendulae lavendulae CCM 3239_cluster-1_26	2958
Streptomyces globosus soil_cluster-3_3	2958
Streptomyces pluripotens MUSC 137_cluster-1_7	2959
Streptomyces lavendulae lavendulae CCM 3239_cluster-1_1	2959
Streptomyces lavendulae lavendulae CCM 3239_cluster-1_27	2959
Streptomyces lavendulae lavendulae CCM 3239_cluster-2_1	2960
Streptomyces malaysiensis DSM 4137_cluster-1_45	2961
Streptomyces sp. M56_cluster-1_1	2961
Streptomyces malaysiensis DSM 4137_cluster-1_44	2962
Streptomyces sp. M56_cluster-1_2	2962
Streptomyces autolyticus CGMCC0516_cluster-1_15	2993
Streptomyces malaysiensis DSM 4137_cluster-1_10	2993
Streptomyces sp. M56_cluster-1_33	2993
Streptomyces sp. 11-1-2_cluster-1_7	3000
Streptomyces autolyticus CGMCC0516_cluster-1_8	3000
Streptomyces violaceusniger Tu 4113_cluster-1_24	3000
Streptomyces hygroscopicus XM201_cluster-1_8	3000
Streptomyces malaysiensis DSM 4137_cluster-1_3	3000
Streptomyces sp. M56_cluster-1_40	3000
Streptomyces autolyticus CGMCC0516_cluster-1_4	3004
Streptomyces sp. M56_cluster-1_44	3004
Streptomyces sp. M56_cluster-1_47	3007
Streptomyces sp. S063_cluster-1_1	3008
Streptomyces fulvissimus DSM 40593_cluster-1_32	3030
Streptomyces sp. Tue6075_cluster-1_5	3030
Streptomyces albireticuli MDJK11_cluster-1_27	3030
Streptomyces sp. S063_cluster-1_23	3030
Streptomyces sp. CFMR 7_cluster-1_9	3062
Streptomyces sp. S8_cluster-1_7	3062
Streptomyces sp. DUT11_cluster-1_27	3062
Streptomyces bacillaris ATCC 15855_cluster-1_7	3062
Streptomyces albidoflavus J1074_cluster-1_22	3068
Streptomyces sp. FR-008_cluster-1_21	3068
Streptomyces albidoflavus SM254_cluster-1_21	3068
Streptomyces sampsonii KJ40_cluster-1_1	3068
Streptomyces rubrolavendulae MJM4426_cluster-1_12	3068
Streptomyces pactum ACT 12_cluster-1_27	3068
Streptomyces sp. SM17_cluster-1_1	3068
Streptomyces actuosus ATCC 25421_cluster-1_1	3068
Streptomyces koyangensis VK-A60T_cluster-1_1	3068
Streptomyces koyangensis VK-A60T_cluster-1_21	3068
Streptomyces sampsonii KJ40_cluster-1_9	3076
Streptomyces sp. SM17_cluster-1_9	3076
Streptomyces koyangensis VK-A60T_cluster-1_14	3076
Streptomyces sp. SM18_cluster-1_5	3092
Streptomyces sp. SM18_cluster-1_13	3100
Streptomyces sp. SM18_cluster-1_17	3104
Streptomyces sp. Sv. ACTE SirexAA-E_cluster-1_8	3121
Streptomyces sp. PAMC26508_cluster-1_19	3127
Streptomyces pratensis ATCC 33331_cluster-1_9	3127
Streptomyces sp. Sv. ACTE SirexAA-E_cluster-1_14	3127
Streptomyces sp. WAC00288_cluster-1_23	3127
Streptomyces sp. WAC00288_cluster-1_2	3137
Streptomyces vietnamensis GIMV4.0001_cluster-1_3	3139
Streptomyces sp. WAC00288_cluster-1_4	3139
Streptomyces sp. WAC00288_cluster-1_9	3144
Streptomyces sp. WAC00288_cluster-1_14	3149
Streptomyces sp. WAC00288_cluster-1_15	3150
Streptomyces sp. WAC00288_cluster-1_20	3155
Streptomyces dengpaensis XZHG99_cluster-1_2	3162
Streptomyces dengpaensis XZHG99_cluster-1_6	3166
Streptomyces dengpaensis XZHG99_cluster-1_17	3177
Streptomyces sp. P3_cluster-1_1	3185
Streptomyces sp. P3_cluster-1_13	3197
Streptomyces sp. P3_cluster-1_21	3205
Streptomyces sp. P3_cluster-1_29	3213
Streptomyces sp. WAC 01438_cluster-1_1	3220
Streptomyces lunaelactis MM109_cluster-1_2	3220
Streptomyces lunaelactis MM109_cluster-1_3	3221
Streptomyces tirandamycinicus HNM0039_cluster-1_1	3221
Streptomyces spongiicola HNM0071_cluster-1_1	3221
Streptomyces lunaelactis MM109_cluster-1_10	3228
Streptomyces lunaelactis MM109_cluster-1_13	3231
Streptomyces lunaelactis MM109_cluster-1_21	3239
Streptomyces lunaelactis MM109_cluster-1_23	3241
Streptomyces lunaelactis MM109_cluster-1_27	3245
Streptomyces lunaelactis MM109_cluster-2_1	3246
Streptomyces nigra 452_cluster-1_11	3257
Streptomyces sp. MK-45_cluster-1_33	3264
Streptomyces nigra 452_cluster-1_18	3264
Streptomyces tirandamycinicus HNM0039_cluster-1_10	3276
Streptomyces cattleya NRRL 8057_cluster-1_23	3280
Streptomyces tirandamycinicus HNM0039_cluster-1_14	3280
Streptomyces tirandamycinicus HNM0039_cluster-1_24	3290
Streptomyces sp. Go-475_cluster-1_20	3290
Streptomyces tirandamycinicus HNM0039_cluster-1_25	3291
Streptomyces tirandamycinicus HNM0039_cluster-1_12	3308
Streptomyces spongiicola HNM0071_cluster-1_12	3308
Streptomyces spongiicola HNM0071_cluster-1_14	3310
Streptomyces spongiicola HNM0071_cluster-1_17	3313
Streptomyces sp. Mg1_cluster-4_1	3323
Streptomyces tirandamycinicus HNM0039_cluster-1_30	3323
Streptomyces spongiicola HNM0071_cluster-1_27	3323
Streptomyces globisporus C-1027_cluster-1_29	3324
Streptomyces griseus griseus NBRC 13350_cluster-1_3	3324
Streptomyces sp. Tue6075_cluster-1_1	3324
Streptomyces violaceoruber S21_cluster-1_31	3324
Streptomyces sp. S063_cluster-1_26	3324
Streptomyces globisporus TFH56_cluster-1_1	3324
Streptomyces globisporus C-1027_cluster-1_25	3327
Streptomyces sp. Mg1_cluster-1_6	3327
Streptomyces vietnamensis GIMV4.0001_cluster-1_28	3327
Streptomyces griseus griseus NBRC 13350_cluster-1_8	3327
Streptomyces olivaceus KLBMP 5084_cluster-1_23	3327
Streptomyces sp. Tue6075_cluster-1_6	3327
Streptomyces violaceoruber S21_cluster-1_28	3327
Streptomyces sp. S063_cluster-1_22	3327
Streptomyces sp. DUT11_cluster-1_28	3327
Streptomyces sp. SM18_cluster-1_24	3327
Streptomyces globisporus TFH56_cluster-1_4	3327
Streptomyces bacillaris ATCC 15855_cluster-1_5	3327
Streptomyces sp. Tu6071_cluster-1_13	3327
Streptomyces globisporus TFH56_cluster-1_7	3330
Streptomyces globisporus TFH56_cluster-1_17	3340
Streptomyces globisporus TFH56_cluster-1_25	3348
Streptomyces globisporus C-1027_cluster-2_1	3351
Streptomyces globisporus TFH56_cluster-2_1	3351
Streptomyces sp. NEAU-S7GS2_cluster-1_2	3353
Streptomyces albulus NK660_cluster-1_9	3354
Streptomyces albulus CK-15_cluster-1_9	3354
Streptomyces lydicus 103_cluster-1_15	3354
Streptomyces sp. NEAU-S7GS2_cluster-1_3	3354
Streptomyces lydicus WYEC 108_cluster-1_4	3358
Streptomyces sp. NEAU-S7GS2_cluster-1_7	3358
Streptomyces lydicus WYEC 108_cluster-1_6	3360
Streptomyces sp. NEAU-S7GS2_cluster-1_9	3360
Streptomyces lydicus WYEC 108_cluster-1_32	3383
Streptomyces sp. TN58_cluster-1_1	3383
Streptomyces sp. NEAU-S7GS2_cluster-1_32	3383
Streptomyces actuosus ATCC 25421_cluster-1_15	3400
Streptomyces actuosus ATCC 25421_cluster-1_26	3411
Streptomyces lividans TK24_cluster-1_7	3431
Streptomyces coelicolor A3(2)_cluster-1_20	3431
Streptomyces sp. CB09001_cluster-1_17	3431
Streptomyces sp. ZFG47_cluster-1_1	3441
Streptomyces sp. ZFG47_cluster-1_3	3443
Streptomyces sp. ZFG47_cluster-1_5	3445
Streptomyces sp. ZFG47_cluster-1_24	3464
Streptomyces sp. ZFG47_cluster-1_25	3465
Streptomyces sp. ZFG47_cluster-1_27	3467
Streptomyces sp. ZFG47_cluster-2_4	3471
Streptomyces sp. ZFG47_cluster-2_5	3472
Streptomyces sp. DUT11_cluster-1_25	3482
Streptomyces bacillaris ATCC 15855_cluster-1_9	3482
Streptomyces fulvissimus DSM 40593_cluster-1_27	3483
Streptomyces sp. CFMR 7_cluster-1_11	3483
Streptomyces sp. S8_cluster-1_9	3483
Streptomyces sp. DUT11_cluster-1_24	3483
Streptomyces bacillaris ATCC 15855_cluster-1_10	3483
Streptomyces sp. CFMR 7_cluster-1_13	3485
Streptomyces sp. DUT11_cluster-1_22	3485
Streptomyces bacillaris ATCC 15855_cluster-1_12	3485
Streptomyces fulvissimus DSM 40593_cluster-1_14	3494
Streptomyces sp. CFMR 7_cluster-1_28	3494
Streptomyces sp. S8_cluster-1_21	3494
Streptomyces bacillaris ATCC 15855_cluster-1_21	3494
Streptomyces globosus soil_cluster-1_5	3509
Streptomyces globosus soil_cluster-1_10	3514
Streptomyces globosus soil_cluster-1_20	3524
Streptomyces sp. Go-475_cluster-1_1	3531
Streptomyces sp. Go-475_cluster-1_10	3540
Streptomyces qaidamensis S10_cluster-1_6	3541
Streptomyces sp. ZFG47_cluster-1_19	3541
Streptomyces sp. Go-475_cluster-1_11	3541
Streptomyces sp. Go-475_cluster-1_16	3546
Streptomyces sp. Go-475_cluster-1_26	3556
Streptomyces sp. Go-475_cluster-1_29	3559
Streptomyces atratus SCSIO_ZH16_cluster-1_1	3562
Streptomyces atratus SCSIO_ZH16_cluster-1_26	3562
Streptomyces atratus SCSIO_ZH16_cluster-1_2	3563
Streptomyces sp. Z022_cluster-1_2	3565
Streptomyces sp. endophyte_N2_cluster-1_6	3565
Streptomyces collinus Tu 365_cluster-1_8	3565
Streptomyces griseochromogenes ATCC 14511_cluster-1_21	3565
Streptomyces sp. SAT1_cluster-1_6	3565
Streptomyces spongiicola HNM0071_cluster-1_13	3565
Streptomyces atratus SCSIO_ZH16_cluster-1_4	3565
Streptomyces atratus SCSIO_ZH16_cluster-1_6	3567
Streptomyces atratus SCSIO_ZH16_cluster-1_13	3574
Streptomyces atratus SCSIO_ZH16_cluster-1_18	3579
Streptomyces atratus SCSIO_ZH16_cluster-1_21	3582
Streptomyces atratus SCSIO_ZH16_cluster-1_22	3583
Streptomyces atratus SCSIO_ZH16_cluster-1_23	3584
Streptomyces hygroscopicus jinggangensis 5008_cluster-1_14	3585
Streptomyces hygroscopicus jinggangensis TL01_cluster-1_14	3585
Streptomyces hygroscopicus limoneus KCTC 1717_cluster-1_1	3585
Streptomyces atratus SCSIO_ZH16_cluster-1_24	3585
Streptomyces lincolnensis NRRL 2936_cluster-1_17	3600
Streptomyces lincolnensis LC-G_cluster-1_13	3600
Streptomyces sp. GSSD-12_cluster-1_3	3620
Streptomyces sp. GSSD-12_cluster-1_6	3623
Streptomyces sp. GSSD-12_cluster-1_7	3624
Streptomyces sp. GSSD-12_cluster-1_10	3627
Streptomyces sp. GSSD-12_cluster-1_28	3645
Streptomyces sp. CB09001_cluster-1_4	3651
Streptomyces sp. SS52_cluster-1_20	3655
Streptomyces lividans TK24_cluster-1_17	3655
Streptomyces coelicolor A3(2)_cluster-1_10	3655
Streptomyces sp. CB09001_cluster-1_8	3655
Streptomyces sp. CB09001_cluster-1_16	3663
Streptomyces olivoreticuli olivoreticuli ATCC 31159_cluster-1_1	3670
Streptomyces fradiae NKZ-259_cluster-1_34	3671
Streptomyces cyaneogriseus noncyanogenus NMWT 1_cluster-1_5	3671
Streptomyces alfalfae ACCC40021_cluster-1_35	3671
Streptomyces olivoreticuli olivoreticuli ATCC 31159_cluster-1_2	3671
Streptomyces olivoreticuli olivoreticuli ATCC 31159_cluster-1_4	3673
Streptomyces olivoreticuli olivoreticuli ATCC 31159_cluster-1_7	3676
Streptomyces olivoreticuli olivoreticuli ATCC 31159_cluster-1_8	3677
Streptomyces olivoreticuli olivoreticuli ATCC 31159_cluster-1_9	3678
Streptomyces olivoreticuli olivoreticuli ATCC 31159_cluster-1_11	3680
Streptomyces olivoreticuli olivoreticuli ATCC 31159_cluster-1_13	3682
Streptomyces olivoreticuli olivoreticuli ATCC 31159_cluster-1_18	3687
Streptomyces olivoreticuli olivoreticuli ATCC 31159_cluster-1_23	3692
Streptomyces olivoreticuli olivoreticuli ATCC 31159_cluster-1_24	3693
Streptomyces olivoreticuli olivoreticuli ATCC 31159_cluster-1_32	3701
Streptomyces sp. WAC 01438_cluster-1_4	3702
Streptomyces leeuwenhoekii DSM 42122_cluster-1_10	3702
Streptomyces olivaceus KLBMP 5084_cluster-1_29	3702
Streptomyces globosus soil_cluster-1_8	3702
Streptomyces sp. GSSD-12_cluster-1_23	3702
Streptomyces olivoreticuli olivoreticuli ATCC 31159_cluster-1_33	3702
Streptomyces olivoreticuli olivoreticuli ATCC 31159_cluster-1_39	3708
Streptomyces koyangensis VK-A60T_cluster-1_8	3717
Streptomyces koyangensis VK-A60T_cluster-1_16	3725
Streptomyces koyangensis VK-A60T_cluster-1_19	3728
Streptomyces sp. CLI2509_cluster-1_9	3739
Streptomyces sp. Tu6071_cluster-1_9	3739
Streptomyces sp. CLI2509_cluster-1_15	3746
Streptomyces sp. Tu6071_cluster-1_16	3746
Streptomyces sp. CC0208_cluster-1_6	5
Streptomyces sp. CC0208_cluster-1_8	7
Streptomyces sp. CC0208_cluster-1_9	8
Streptomyces sp. CC0208_cluster-1_13	12
Streptomyces sp. CC0208_cluster-1_15	14
Streptomyces sp. CC0208_cluster-1_25	24
Streptomyces clavuligerus F1D-5_cluster-1_20	45
Streptomyces clavuligerus ATCC 27064_cluster-1_19	45
Streptomyces clavuligerus F613-1_cluster-1_20	45
Streptomyces clavuligerus F1D-5_cluster-1_24	49
Streptomyces clavuligerus ATCC 27064_cluster-1_23	49
Streptomyces scabiei 87.22_cluster-1_23	49
Streptomyces clavuligerus F613-1_cluster-1_24	49
Streptomyces actuosus ATCC 25421_cluster-1_7	49
Streptomyces clavuligerus F1D-5_cluster-2_4	55
Streptomyces clavuligerus F1D-5_cluster-2_8	55
Streptomyces clavuligerus ATCC 27064_cluster-2_10	55
Streptomyces clavuligerus F613-1_cluster-2_4	55
Streptomyces clavuligerus F1D-5_cluster-2_6	57
Streptomyces clavuligerus ATCC 27064_cluster-2_8	57
Streptomyces clavuligerus F613-1_cluster-2_2	57
Streptomyces fradiae NKZ-259_cluster-1_32	95
Streptomyces sp. Z022_cluster-1_5	95
Streptomyces hygroscopicus jinggangensis 5008_cluster-1_34	95
Streptomyces hygroscopicus jinggangensis TL01_cluster-1_34	95
Streptomyces collinus Tu 365_cluster-1_29	95
Streptomyces cyaneogriseus noncyanogenus NMWT 1_cluster-1_28	95
Streptomyces hygroscopicus limoneus KCTC 1717_cluster-1_22	95
Streptomyces alfalfae ACCC40021_cluster-1_33	95
Streptomyces griseorubiginosus 3E-1_cluster-1_1	99
Streptomyces griseorubiginosus 3E-1_cluster-1_8	106
Streptomyces sp. GGCR-6_cluster-1_28	106
Streptomyces sp. CC0208_cluster-1_17	115
Streptomyces griseorubiginosus 3E-1_cluster-1_17	115
Streptomyces sp. Z022_cluster-1_24	115
Streptomyces sp. WAC 01529_cluster-1_12	115
Streptomyces sp. MK-45_cluster-1_14	115
Streptomyces griseoviridis F1-27_cluster-1_19	115
Streptomyces collinus Tu 365_cluster-1_13	115
Streptomyces scabiei 87.22_cluster-1_22	115
Streptomyces lincolnensis NRRL 2936_cluster-1_12	115
Streptomyces alboflavus MDJK44_cluster-1_10	115
Streptomyces formicae KY5_cluster-1_18	115
Streptomyces lincolnensis LC-G_cluster-1_18	115
Streptomyces sp. CC0208_cluster-1_20	121
Streptomyces griseorubiginosus 3E-1_cluster-1_23	121
Streptomyces sp. 11-1-2_cluster-1_3	126
Streptomyces hygroscopicus XM201_cluster-1_4	126
Streptomyces malaysiensis DSM 4137_cluster-1_42	126
Streptomyces sp. M56_cluster-1_4	126
Streptomyces sp. 11-1-2_cluster-1_48	171
Streptomyces hygroscopicus XM201_cluster-1_48	171
Streptomyces fungicidicus TXX3120_cluster-1_3	174
Streptomyces fungicidicus TXX3120_cluster-1_7	178
Streptomyces fungicidicus TXX3120_cluster-1_14	185
Streptomyces sp. S063_cluster-1_20	185
Streptomyces sp. Z022_cluster-1_3	197
Streptomyces sp. Z022_cluster-1_4	198
Streptomyces sp. Z022_cluster-1_16	210
Streptomyces sp. Z022_cluster-1_17	211
Streptomyces sp. Z022_cluster-1_30	224
Streptomyces sp. WAC 01438_cluster-1_19	224
Streptomyces sp. P3_cluster-1_30	224
Streptomyces nigra 452_cluster-1_17	224
Streptomyces actuosus ATCC 25421_cluster-1_3	224
Streptomyces sp. Go-475_cluster-1_2	224
Streptomyces albus ZD11_cluster-1_3	230
Streptomyces albus DSM 41398_cluster-1_3	230
Streptomyces albus BK3-25_cluster-1_3	230
Streptomyces albus ZD11_cluster-1_12	239
Streptomyces albus DSM 41398_cluster-1_12	239
Streptomyces albus BK3-25_cluster-1_12	239
Streptomyces fradiae NKZ-259_cluster-1_21	245
Streptomyces albus ZD11_cluster-1_18	245
Streptomyces albus DSM 41398_cluster-1_18	245
Streptomyces albus BK3-25_cluster-1_18	245
Streptomyces albus ZD11_cluster-1_20	247
Streptomyces albus DSM 41398_cluster-1_20	247
Streptomyces albus BK3-25_cluster-1_20	247
Streptomyces albus ZD11_cluster-1_27	254
Streptomyces albus DSM 41398_cluster-1_27	254
Streptomyces albus BK3-25_cluster-1_27	254
Streptomyces nigra 452_cluster-1_7	254
Streptomyces sp. CB09001_cluster-1_9	254
Streptomyces albus ZD11_cluster-1_31	258
Streptomyces albus DSM 41398_cluster-1_31	258
Streptomyces albus BK3-25_cluster-1_31	258
Streptomyces lunaelactis MM109_cluster-1_8	258
Streptomyces spongiicola HNM0071_cluster-1_3	258
Streptomyces sp. Tu6071_cluster-1_18	258
Streptomyces albus ZD11_cluster-1_35	262
Streptomyces albus DSM 41398_cluster-1_35	262
Streptomyces albus BK3-25_cluster-1_35	262
Streptomyces sp. WAC 06738_cluster-1_7	269
Streptomyces sp. CNQ-509_cluster-1_10	269
Streptomyces sp. WAC 06738_cluster-1_15	277
Streptomyces xinghaiensis S187, NRRL B24674_cluster-1_1	306
Streptomyces xinghaiensis S187, NRRL B24674_cluster-1_4	309
Streptomyces xinghaiensis S187, NRRL B24674_cluster-1_16	321
Streptomyces xinghaiensis S187, NRRL B24674_cluster-1_18	323
Streptomyces sp. WAC 01529_cluster-1_1	327
Streptomyces sp. WAC 01529_cluster-1_13	339
Streptomyces sp. WAC 01529_cluster-1_22	348
Streptomyces sp. WAC 01529_cluster-1_27	353
Streptomyces sp. KPB2_cluster-1_5	359
Streptomyces sp. KPB2_cluster-1_9	363
Streptomyces sp. KPB2_cluster-1_13	367
Streptomyces sp. KPB2_cluster-1_17	371
Streptomyces sp. GGCR-6_cluster-1_12	371
Streptomyces seoulensis KCTC 9819_cluster-1_6	371
Streptomyces sp. SS52_cluster-1_10	371
Streptomyces hygroscopicus jinggangensis 5008_cluster-1_21	371
Streptomyces hygroscopicus jinggangensis TL01_cluster-1_21	371
Streptomyces lividans TK24_cluster-1_19	371
Streptomyces ambofaciens ATCC 23877_cluster-1_6	371
Streptomyces hygroscopicus limoneus KCTC 1717_cluster-1_8	371
Streptomyces sp. CdTB01_cluster-1_24	371
Streptomyces ambofaciens DSM 40697_cluster-1_7	371
Streptomyces parvulus 2297_cluster-1_6	371
Streptomyces olivaceus KLBMP 5084_cluster-1_10	371
Streptomyces alfalfae ACCC40021_cluster-1_22	371
Streptomyces nigra 452_cluster-1_5	371
Streptomyces coelicolor A3(2)_cluster-1_8	371
Streptomyces sp. Go-475_cluster-1_12	371
Streptomyces sp. CB09001_cluster-1_6	371
Streptomyces sp. CC0208_cluster-1_18	372
Streptomyces fungicidicus TXX3120_cluster-1_6	372
Streptomyces sp. WAC 06738_cluster-1_3	372
Streptomyces sp. WAC 01438_cluster-1_16	372
Streptomyces sp. KPB2_cluster-1_18	372
Streptomyces sp. PAMC26508_cluster-1_10	372
Streptomyces lividans TK24_cluster-1_20	372
Streptomyces glaucescens GLA.O_cluster-1_9	372
Streptomyces cyaneogriseus noncyanogenus NMWT 1_cluster-1_10	372
Streptomyces sp. SAT1_cluster-1_9	372
Streptomyces alfalfae ACCC40021_cluster-1_24	372
Streptomyces coelicolor A3(2)_cluster-1_7	372
Streptomyces sp. CB09001_cluster-1_5	372
Streptomyces fradiae NKZ-259_cluster-1_6	376
Streptomyces sp. KPB2_cluster-1_22	376
Streptomyces sp. SS52_cluster-1_5	376
Streptomyces exfoliatus A1013Y_cluster-1_11	376
Streptomyces lividans TK24_cluster-1_3	376
Streptomyces ambofaciens ATCC 23877_cluster-1_3	376
Streptomyces ambofaciens DSM 40697_cluster-1_4	376
Streptomyces parvulus 2297_cluster-1_3	376
Streptomyces olivaceus KLBMP 5084_cluster-1_4	376
Streptomyces pactum ACT 12_cluster-1_27	376
Streptomyces coelicolor A3(2)_cluster-1_26	376
Streptomyces sp. CB09001_cluster-1_20	376
Streptomyces sp. GGCR-6_cluster-1_1	379
Streptomyces sp. CC0208_cluster-1_21	383
Streptomyces griseorubiginosus 3E-1_cluster-1_24	383
Streptomyces sp. GGCR-6_cluster-1_5	383
Streptomyces avermitilis MA-4680_cluster-1_8	383
Streptomyces pluripotens MUSC 137_cluster-1_27	383
Streptomyces sp. CdTB01_cluster-1_29	383
Streptomyces qaidamensis S10_cluster-1_3	383
Streptomyces puniciscabiei TW1S1_cluster-1_31	383
Streptomyces sp. GGCR-6_cluster-1_14	392
Streptomyces sp. GGCR-6_cluster-1_15	393
Streptomyces sp. GGCR-6_cluster-1_17	395
Streptomyces sp. GGCR-6_cluster-1_29	407
Streptomyces sp. MK-45_cluster-1_12	422
Streptomyces lincolnensis NRRL 2936_cluster-1_15	422
Streptomyces lincolnensis LC-G_cluster-1_16	422
Streptomyces sp. MK-45_cluster-1_17	427
Streptomyces sp. MK-45_cluster-1_23	433
Streptomyces luteoverticillatus CGMCC 15060_cluster-1_6	450
Streptomyces luteoverticillatus CGMCC 15060_cluster-1_11	455
Streptomyces luteoverticillatus CGMCC 15060_cluster-1_13	457
Streptomyces luteoverticillatus CGMCC 15060_cluster-1_17	461
Streptomyces luteoverticillatus CGMCC 15060_cluster-1_18	462
Streptomyces luteoverticillatus CGMCC 15060_cluster-1_19	463
Streptomyces luteoverticillatus CGMCC 15060_cluster-1_22	466
Streptomyces luteoverticillatus CGMCC 15060_cluster-1_23	467
Streptomyces luteoverticillatus CGMCC 15060_cluster-1_26	470
Streptomyces luteoverticillatus CGMCC 15060_cluster-1_29	473
Streptomyces luteoverticillatus CGMCC 15060_cluster-1_32	476
Streptomyces olivoreticuli olivoreticuli ATCC 31159_cluster-1_34	476
Streptomyces luteoverticillatus CGMCC 15060_cluster-1_37	481
Streptomyces lydicus WYEC 108_cluster-1_1	484
Streptomyces sp. NEAU-S7GS2_cluster-1_5	484
Streptomyces lydicus WYEC 108_cluster-1_5	488
Streptomyces sp. NEAU-S7GS2_cluster-1_8	488
Streptomyces lydicus WYEC 108_cluster-1_9	492
Streptomyces sp. GGCR-6_cluster-1_26	493
Streptomyces sp. MK-45_cluster-1_6	493
Streptomyces lydicus WYEC 108_cluster-1_10	493
Streptomyces avermitilis MA-4680_cluster-1_34	493
Streptomyces lydicus A02_cluster-1_28	493
Streptomyces lincolnensis NRRL 2936_cluster-1_30	493
Streptomyces gilvosporeus F607_cluster-1_13	493
Streptomyces sp. NEAU-S7GS2_cluster-1_12	493
Streptomyces lincolnensis LC-G_cluster-1_30	493
Streptomyces lydicus WYEC 108_cluster-1_11	494
Streptomyces sp. NEAU-S7GS2_cluster-1_13	494
Streptomyces lydicus WYEC 108_cluster-1_21	504
Streptomyces pristinaespiralis HCCB 10218_cluster-1_11	504
Streptomyces lydicus GS93/23_cluster-1_15	504
Streptomyces niveus SCSIO 3406_cluster-1_15	504
Streptomyces sp. MOE7_cluster-1_14	504
Streptomyces sp. NEAU-S7GS2_cluster-1_23	504
Streptomyces atratus SCSIO_ZH16_cluster-1_14	504
Streptomyces lydicus WYEC 108_cluster-1_24	507
Streptomyces sp. NEAU-S7GS2_cluster-1_34	507
Streptomyces lydicus WYEC 108_cluster-1_25	508
Streptomyces griseoviridis F1-27_cluster-1_1	518
Streptomyces griseoviridis F1-27_cluster-1_2	519
Streptomyces griseoviridis F1-27_cluster-1_5	522
Streptomyces griseoviridis F1-27_cluster-1_6	523
Streptomyces griseoviridis F1-27_cluster-1_10	527
Streptomyces griseoviridis F1-27_cluster-1_24	541
Streptomyces luteoverticillatus CGMCC 15060_cluster-1_10	544
Streptomyces griseoviridis F1-27_cluster-1_27	544
Streptomyces fungicidicus TXX3120_cluster-2_4	546
Streptomyces sp. GGCR-6_cluster-1_31	546
Streptomyces griseoviridis F1-27_cluster-1_29	546
Streptomyces sp. endophyte_N2_cluster-1_28	546
Streptomyces griseoviridis F1-27_cluster-1_30	547
Streptomyces sp. endophyte_N2_cluster-1_6	554
Streptomyces sp. endophyte_N2_cluster-1_22	570
Streptomyces sp. endophyte_N2_cluster-1_25	573
Streptomyces sp. endophyte_N2_cluster-1_32	580
Streptomyces sp. endophyte_N2_cluster-1_33	581
Streptomyces seoulensis KCTC 9819_cluster-1_2	584
Streptomyces seoulensis KCTC 9819_cluster-1_8	590
Streptomyces seoulensis KCTC 9819_cluster-1_14	596
Streptomyces sp. SS52_cluster-1_1	607
Streptomyces cattleya NRRL 8057_cluster-1_1	635
Streptomyces cattleya NRRL 8057_cluster-1_2	636
Streptomyces cattleya NRRL 8057_cluster-1_3	637
Streptomyces cattleya NRRL 8057_cluster-1_6	640
Streptomyces cattleya NRRL 8057_cluster-1_9	643
Streptomyces cattleya NRRL 8057_cluster-1_17	651
Streptomyces cattleya NRRL 8057_cluster-1_21	655
Streptomyces cattleya NRRL 8057_cluster-1_24	658
Streptomyces cattleya NRRL 8057_cluster-2_1	659
Streptomyces cattleya NRRL 8057_cluster-2_3	661
Streptomyces cattleya NRRL 8057_cluster-2_7	665
Streptomyces cattleya NRRL 8057_cluster-2_10	668
Streptomyces exfoliatus A1013Y_cluster-1_5	678
Streptomyces exfoliatus A1013Y_cluster-1_7	680
Streptomyces exfoliatus A1013Y_cluster-1_9	682
Streptomyces exfoliatus A1013Y_cluster-1_16	689
Streptomyces exfoliatus A1013Y_cluster-1_22	695
Streptomyces clavuligerus ATCC 27064_cluster-2_2	723
Streptomyces clavuligerus ATCC 27064_cluster-2_5	726
Streptomyces clavuligerus ATCC 27064_cluster-2_6	727
Streptomyces clavuligerus F1D-5_cluster-2_3	732
Streptomyces clavuligerus F1D-5_cluster-2_9	732
Streptomyces clavuligerus ATCC 27064_cluster-2_11	732
Streptomyces clavuligerus F613-1_cluster-2_5	732
Streptomyces rubrolavendulae MJM4426_cluster-1_5	732
Streptomyces spongiicola HNM0071_cluster-1_26	732
Streptomyces sp. GSSD-12_cluster-1_4	732
Streptomyces clavuligerus ATCC 27064_cluster-2_15	736
Streptomyces clavuligerus ATCC 27064_cluster-2_16	737
Streptomyces hygroscopicus jinggangensis 5008_cluster-1_8	746
Streptomyces hygroscopicus jinggangensis TL01_cluster-1_8	746
Streptomyces puniciscabiei TW1S1_cluster-1_33	746
Streptomyces hygroscopicus jinggangensis 5008_cluster-1_9	747
Streptomyces hygroscopicus jinggangensis TL01_cluster-1_9	747
Streptomyces globisporus C-1027_cluster-1_5	781
Streptomyces globisporus C-1027_cluster-1_7	783
Streptomyces sp. Z022_cluster-1_32	794
Streptomyces sp. GGCR-6_cluster-1_16	794
Streptomyces globisporus C-1027_cluster-1_18	794
Streptomyces globisporus TFH56_cluster-1_10	794
Streptomyces globosus soil_cluster-3_1	794
Streptomyces globisporus C-1027_cluster-1_22	798
Streptomyces globisporus C-1027_cluster-1_23	799
Streptomyces violaceoruber S21_cluster-1_26	799
Streptomyces fradiae NKZ-259_cluster-1_20	830
Streptomyces sp. Z022_cluster-1_19	830
Streptomyces hygroscopicus jinggangensis 5008_cluster-1_24	830
Streptomyces hygroscopicus jinggangensis TL01_cluster-1_24	830
Streptomyces hygroscopicus limoneus KCTC 1717_cluster-1_12	830
Streptomyces alfalfae ACCC40021_cluster-1_21	830
Streptomyces hygroscopicus jinggangensis 5008_cluster-1_31	837
Streptomyces hygroscopicus jinggangensis TL01_cluster-1_31	837
Streptomyces hygroscopicus limoneus KCTC 1717_cluster-1_19	837
Streptomyces sp. PAMC26508_cluster-1_1	867
Streptomyces pratensis ATCC 33331_cluster-1_27	867
Streptomyces sp. PAMC26508_cluster-1_25	891
Streptomyces cattleya NRRL 8057_cluster-2_8	894
Streptomyces sp. PAMC26508_cluster-1_28	894
Streptomyces sp. CFMR 7_cluster-1_7	894
Streptomyces sp. S8_cluster-1_6	894
Streptomyces pratensis ATCC 33331_cluster-1_1	894
Streptomyces fulvissimus DSM 40593_cluster-1_3	897
Streptomyces fulvissimus DSM 40593_cluster-1_17	911
Streptomyces griseus griseus NBRC 13350_cluster-1_21	911
Streptomyces sp. CFMR 7_cluster-1_22	911
Streptomyces sp. CdTB01_cluster-1_19	911
Streptomyces sp. S8_cluster-1_16	911
Streptomyces tirandamycinicus HNM0039_cluster-1_11	911
Streptomyces spongiicola HNM0071_cluster-1_6	911
Streptomyces globisporus C-1027_cluster-1_27	927
Streptomyces sp. PAMC26508_cluster-1_4	927
Streptomyces fulvissimus DSM 40593_cluster-1_33	927
Streptomyces griseus griseus NBRC 13350_cluster-1_5	927
Streptomyces sp. CFMR 7_cluster-1_4	927
Streptomyces sp. Tue6075_cluster-1_4	927
Streptomyces violaceoruber S21_cluster-1_29	927
Streptomyces sp. S8_cluster-1_4	927
Streptomyces pratensis ATCC 33331_cluster-1_24	927
Streptomyces sp. S063_cluster-1_24	927
Streptomyces sp. DUT11_cluster-1_29	927
Streptomyces sp. SM18_cluster-1_3	927
Streptomyces sp. Sv. ACTE SirexAA-E_cluster-1_3	927
Streptomyces globisporus TFH56_cluster-1_3	927
Streptomyces bacillaris ATCC 15855_cluster-1_4	927
Streptomyces sp. Mg1_cluster-1_1	929
Streptomyces sp. Mg1_cluster-1_4	932
Streptomyces sp. Mg1_cluster-1_10	938
Streptomyces xinghaiensis S187, NRRL B24674_cluster-1_14	944
Streptomyces cattleya NRRL 8057_cluster-1_18	944
Streptomyces exfoliatus A1013Y_cluster-1_18	944
Streptomyces albidoflavus J1074_cluster-1_8	944
Streptomyces sp. Mg1_cluster-1_16	944
Streptomyces albulus NK660_cluster-1_21	944
Streptomyces sp. 769_cluster-1_15	944
Streptomyces albulus CK-15_cluster-1_20	944
Streptomyces lydicus A02_cluster-1_19	944
Streptomyces sp. FR-008_cluster-1_8	944
Streptomyces albidoflavus SM254_cluster-1_8	944
Streptomyces sampsonii KJ40_cluster-1_14	944
Streptomyces sp. TN58_cluster-1_13	944
Streptomyces sp. fd1-xmd_cluster-1_11	944
Streptomyces sp. 3211_cluster-1_17	944
Streptomyces sp. Sge12_cluster-1_23	944
Streptomyces gilvosporeus F607_cluster-1_19	944
Streptomyces sp. CLI2509_cluster-1_10	944
Streptomyces lavendulae lavendulae CCM 3239_cluster-1_16	944
Streptomyces sp. SM17_cluster-1_14	944
Streptomyces tirandamycinicus HNM0039_cluster-1_15	944
Streptomyces spongiicola HNM0071_cluster-1_15	944
Streptomyces sp. GSSD-12_cluster-1_18	944
Streptomyces koyangensis VK-A60T_cluster-1_10	944
Streptomyces sp. Tu6071_cluster-1_11	944
Streptomyces sp. Mg1_cluster-2_2	957
Streptomyces sp. Mg1_cluster-2_3	958
Streptomyces collinus Tu 365_cluster-1_2	962
Streptomyces collinus Tu 365_cluster-1_31	962
Streptomyces collinus Tu 365_cluster-1_7	967
Streptomyces collinus Tu 365_cluster-1_12	972
Streptomyces collinus Tu 365_cluster-1_28	988
Streptomyces sp. GGCR-6_cluster-1_23	1003
Streptomyces avermitilis MA-4680_cluster-1_11	1003
Streptomyces leeuwenhoekii DSM 42122_cluster-1_13	1003
Streptomyces scabiei 87.22_cluster-1_10	1003
Streptomyces lincolnensis NRRL 2936_cluster-1_23	1003
Streptomyces dengpaensis XZHG99_cluster-1_9	1003
Streptomyces sp. P3_cluster-1_16	1003
Streptomyces coelicolor A3(2)_cluster-1_18	1003
Streptomyces sp. Go-475_cluster-1_27	1003
Streptomyces lincolnensis LC-G_cluster-1_23	1003
Streptomyces fradiae NKZ-259_cluster-1_19	1007
Streptomyces sp. WAC 01529_cluster-1_15	1007
Streptomyces avermitilis MA-4680_cluster-1_15	1007
Streptomyces alfalfae ACCC40021_cluster-1_20	1007
Streptomyces sp. CC0208_cluster-1_11	1009
Streptomyces clavuligerus F1D-5_cluster-1_12	1009
Streptomyces griseorubiginosus 3E-1_cluster-1_11	1009
Streptomyces sp. 11-1-2_cluster-1_29	1009
Streptomyces sp. Z022_cluster-1_15	1009
Streptomyces sp. GGCR-6_cluster-1_20	1009
Streptomyces sp. MK-45_cluster-1_21	1009
Streptomyces sp. endophyte_N2_cluster-1_18	1009
Streptomyces seoulensis KCTC 9819_cluster-1_13	1009
Streptomyces clavuligerus ATCC 27064_cluster-1_11	1009
Streptomyces hygroscopicus jinggangensis 5008_cluster-1_26	1009
Streptomyces hygroscopicus jinggangensis TL01_cluster-1_26	1009
Streptomyces collinus Tu 365_cluster-1_20	1009
Streptomyces avermitilis MA-4680_cluster-1_17	1009
Streptomyces pluripotens MUSC 137_cluster-1_17	1009
Streptomyces cyaneogriseus noncyanogenus NMWT 1_cluster-1_19	1009
Streptomyces hygroscopicus limoneus KCTC 1717_cluster-1_14	1009
Streptomyces sp. CdTB01_cluster-1_13	1009
Streptomyces griseochromogenes ATCC 14511_cluster-1_7	1009
Streptomyces scabiei 87.22_cluster-1_15	1009
Streptomyces qaidamensis S10_cluster-1_16	1009
Streptomyces sp. SAT1_cluster-1_14	1009
Streptomyces clavuligerus F613-1_cluster-1_12	1009
Streptomyces puniciscabiei TW1S1_cluster-1_17	1009
Streptomyces pactum ACT 12_cluster-1_16	1009
Streptomyces albireticuli MDJK11_cluster-1_16	1009
Streptomyces sp. DUT11_cluster-1_20	1009
Streptomyces dengpaensis XZHG99_cluster-1_15	1009
Streptomyces nigra 452_cluster-1_10	1009
Streptomyces coelicolor A3(2)_cluster-1_14	1009
Streptomyces sp. ZFG47_cluster-1_15	1009
Streptomyces sp. Go-475_cluster-1_23	1009
Streptomyces avermitilis MA-4680_cluster-1_23	1015
Streptomyces avermitilis MA-4680_cluster-1_24	1016
Streptomyces spongiicola HNM0071_cluster-1_11	1016
Streptomyces albulus NK660_cluster-1_25	1053
Streptomyces albulus NK660_cluster-1_30	1058
Streptomyces albulus CK-15_cluster-1_29	1058
Streptomyces albulus NK660_cluster-1_37	1065
Streptomyces albulus CK-15_cluster-1_36	1065
Streptomyces lividans TK24_cluster-1_8	1074
Streptomyces coelicolor A3(2)_cluster-1_19	1074
Streptomyces glaucescens GLA.O_cluster-1_2	1095
Streptomyces glaucescens GLA.O_cluster-1_7	1100
Streptomyces griseochromogenes ATCC 14511_cluster-1_39	1100
Streptomyces sp. Go-475_cluster-1_17	1100
Streptomyces glaucescens GLA.O_cluster-1_15	1108
Streptomyces sp. 769_cluster-1_1	1119
Streptomyces sp. 769_cluster-1_40	1119
Streptomyces lydicus A02_cluster-1_18	1119
Streptomyces sp. 769_cluster-1_2	1120
Streptomyces sp. 769_cluster-1_4	1122
Streptomyces albulus NK660_cluster-1_28	1127
Streptomyces sp. 769_cluster-1_9	1127
Streptomyces albulus CK-15_cluster-1_27	1127
Streptomyces sp. 769_cluster-1_14	1132
Streptomyces sp. 769_cluster-1_16	1134
Streptomyces sp. 769_cluster-1_24	1142
Streptomyces sp. 769_cluster-1_26	1144
Streptomyces sp. 769_cluster-1_29	1147
Streptomyces sp. 769_cluster-1_35	1153
Streptomyces pluripotens MUSC 137_cluster-1_1	1160
Streptomyces pluripotens MUSC 137_cluster-1_5	1164
Streptomyces pluripotens MUSC 137_cluster-1_12	1171
Streptomyces pluripotens MUSC 137_cluster-1_30	1189
Streptomyces albus ZD11_cluster-1_9	1198
Streptomyces albus DSM 41398_cluster-1_9	1198
Streptomyces albus BK3-25_cluster-1_9	1198
Streptomyces albus ZD11_cluster-1_17	1206
Streptomyces albus DSM 41398_cluster-1_17	1206
Streptomyces albus BK3-25_cluster-1_17	1206
Streptomyces albus ZD11_cluster-1_24	1213
Streptomyces albus DSM 41398_cluster-1_24	1213
Streptomyces albus BK3-25_cluster-1_24	1213
Streptomyces albus ZD11_cluster-1_26	1215
Streptomyces fulvissimus DSM 40593_cluster-1_28	1215
Streptomyces albus DSM 41398_cluster-1_26	1215
Streptomyces sp. CFMR 7_cluster-1_39	1215
Streptomyces albus BK3-25_cluster-1_26	1215
Streptomyces sp. S8_cluster-1_33	1215
Streptomyces albireticuli MDJK11_cluster-1_29	1215
Streptomyces bacillaris ATCC 15855_cluster-1_31	1215
Streptomyces albus ZD11_cluster-1_33	1222
Streptomyces albus DSM 41398_cluster-1_33	1222
Streptomyces albus BK3-25_cluster-1_33	1222
Streptomyces albus ZD11_cluster-1_34	1223
Streptomyces albus DSM 41398_cluster-1_34	1223
Streptomyces albus BK3-25_cluster-1_34	1223
Streptomyces vietnamensis GIMV4.0001_cluster-1_1	1226
Streptomyces vietnamensis GIMV4.0001_cluster-1_3	1228
Streptomyces vietnamensis GIMV4.0001_cluster-1_4	1229
Streptomyces venezuelae NRRL B-65442_cluster-1_1	1229
Streptomyces sp. TN58_cluster-1_20	1229
Streptomyces sp. TN58_cluster-1_21	1229
Streptomyces sp. WAC00288_cluster-1_22	1229
Streptomyces vietnamensis GIMV4.0001_cluster-1_6	1231
Streptomyces vietnamensis GIMV4.0001_cluster-1_7	1232
Streptomyces sp. fd1-xmd_cluster-1_17	1232
Streptomyces vietnamensis GIMV4.0001_cluster-1_9	1234
Streptomyces pluripotens MUSC 137_cluster-1_14	1238
Streptomyces vietnamensis GIMV4.0001_cluster-1_13	1238
Streptomyces venezuelae NRRL B-65442_cluster-1_12	1238
Streptomyces vietnamensis GIMV4.0001_cluster-1_20	1245
Streptomyces venezuelae NRRL B-65442_cluster-1_20	1245
Streptomyces sp. WAC00288_cluster-1_9	1245
Streptomyces fungicidicus TXX3120_cluster-2_2	1251
Streptomyces vietnamensis GIMV4.0001_cluster-1_26	1251
Streptomyces venezuelae NRRL B-65442_cluster-1_4	1251
Streptomyces sp. WAC00288_cluster-1_18	1251
Streptomyces cyaneogriseus noncyanogenus NMWT 1_cluster-1_9	1265
Streptomyces leeuwenhoekii DSM 42122_cluster-1_25	1265
Streptomyces fungicidicus TXX3120_cluster-1_8	1268
Streptomyces avermitilis MA-4680_cluster-1_27	1268
Streptomyces cyaneogriseus noncyanogenus NMWT 1_cluster-1_12	1268
Streptomyces leeuwenhoekii DSM 42122_cluster-1_22	1268
Streptomyces sp. ZFG47_cluster-1_18	1268
Streptomyces cyaneogriseus noncyanogenus NMWT 1_cluster-1_33	1289
Streptomyces albulus NK660_cluster-1_1	1290
Streptomyces albulus CK-15_cluster-1_1	1290
Streptomyces albulus NK660_cluster-1_3	1292
Streptomyces albulus CK-15_cluster-1_3	1292
Streptomyces lydicus WYEC 108_cluster-1_22	1310
Streptomyces albulus NK660_cluster-1_22	1310
Streptomyces albulus CK-15_cluster-1_21	1310
Streptomyces lydicus 103_cluster-1_21	1310
Streptomyces lydicus GS93/23_cluster-1_17	1310
Streptomyces sp. MOE7_cluster-1_16	1310
Streptomyces sp. NEAU-S7GS2_cluster-1_25	1310
Streptomyces albulus CK-15_cluster-1_24	1313
Streptomyces albulus NK660_cluster-1_26	1314
Streptomyces albulus CK-15_cluster-1_25	1314
Streptomyces albulus NK660_cluster-1_32	1320
Streptomyces albulus CK-15_cluster-1_31	1320
Streptomyces albulus NK660_cluster-1_33	1321
Streptomyces albulus CK-15_cluster-1_32	1321
Streptomyces albulus NK660_cluster-1_35	1323
Streptomyces albulus CK-15_cluster-1_34	1323
Streptomyces lydicus A02_cluster-1_2	1328
Streptomyces lydicus A02_cluster-1_6	1332
Streptomyces lydicus A02_cluster-1_7	1333
Streptomyces lydicus A02_cluster-1_8	1334
Streptomyces lydicus A02_cluster-1_12	1338
Streptomyces lydicus A02_cluster-1_17	1343
Streptomyces lydicus A02_cluster-1_27	1353
Streptomyces sp. 769_cluster-1_37	1356
Streptomyces lydicus A02_cluster-1_30	1356
Streptomyces lydicus A02_cluster-1_32	1358
Streptomyces griseus griseus NBRC 13350_cluster-1_6	1368
Streptomyces griseus griseus NBRC 13350_cluster-1_17	1379
Streptomyces griseus griseus NBRC 13350_cluster-1_20	1382
Streptomyces griseus griseus NBRC 13350_cluster-1_23	1385
Streptomyces griseus griseus NBRC 13350_cluster-1_30	1392
Streptomyces griseus griseus NBRC 13350_cluster-1_32	1394
Streptomyces xiamenensis 318_cluster-1_1	1401
Streptomyces xiamenensis 318_cluster-1_2	1402
Streptomyces xiamenensis 318_cluster-1_5	1405
Streptomyces xiamenensis 318_cluster-1_7	1407
Streptomyces xiamenensis 318_cluster-1_8	1408
Streptomyces xiamenensis 318_cluster-1_11	1411
Streptomyces xiamenensis 318_cluster-1_18	1418
Streptomyces sp. WAC 06738_cluster-1_1	1421
Streptomyces sp. CNQ-509_cluster-1_1	1421
Streptomyces sp. WAC 06738_cluster-1_4	1425
Streptomyces sp. CNQ-509_cluster-1_5	1425
Streptomyces sp. WAC 06738_cluster-1_6	1428
Streptomyces sp. CNQ-509_cluster-1_8	1428
Streptomyces sp. CNQ-509_cluster-1_15	1435
Streptomyces sp. CNQ-509_cluster-1_19	1439
Streptomyces sp. WAC 06738_cluster-1_16	1441
Streptomyces sp. CNQ-509_cluster-1_21	1441
Streptomyces sp. WAC 06738_cluster-1_18	1444
Streptomyces seoulensis KCTC 9819_cluster-1_3	1444
Streptomyces sp. CNQ-509_cluster-1_24	1444
Streptomyces sp. WAC 06738_cluster-1_22	1449
Streptomyces sp. CNQ-509_cluster-1_29	1449
Streptomyces leeuwenhoekii DSM 42122_cluster-1_17	1468
Streptomyces seoulensis KCTC 9819_cluster-1_7	1472
Streptomyces sp. SS52_cluster-1_11	1472
Streptomyces lividans TK24_cluster-1_18	1472
Streptomyces pluripotens MUSC 137_cluster-1_11	1472
Streptomyces vietnamensis GIMV4.0001_cluster-1_10	1472
Streptomyces cyaneogriseus noncyanogenus NMWT 1_cluster-1_13	1472
Streptomyces leeuwenhoekii DSM 42122_cluster-1_21	1472
Streptomyces sp. CdTB01_cluster-1_23	1472
Streptomyces scabiei 87.22_cluster-1_21	1472
Streptomyces qaidamensis S10_cluster-1_8	1472
Streptomyces rubrolavendulae MJM4426_cluster-1_8	1472
Streptomyces formicae KY5_cluster-1_19	1472
Streptomyces dengpaensis XZHG99_cluster-1_18	1472
Streptomyces lunaelactis MM109_cluster-1_11	1472
Streptomyces nigra 452_cluster-1_6	1472
Streptomyces coelicolor A3(2)_cluster-1_9	1472
Streptomyces sp. ZFG47_cluster-1_17	1472
Streptomyces cyaneogriseus noncyanogenus NMWT 1_cluster-1_11	1474
Streptomyces leeuwenhoekii DSM 42122_cluster-1_23	1474
Streptomyces ambofaciens ATCC 23877_cluster-1_2	1484
Streptomyces ambofaciens DSM 40697_cluster-1_3	1484
Streptomyces sp. SS52_cluster-1_9	1487
Streptomyces leeuwenhoekii DSM 42122_cluster-1_24	1487
Streptomyces ambofaciens ATCC 23877_cluster-1_5	1487
Streptomyces scabiei 87.22_cluster-1_24	1487
Streptomyces ambofaciens DSM 40697_cluster-1_6	1487
Streptomyces parvulus 2297_cluster-1_5	1487
Streptomyces lincolnensis NRRL 2936_cluster-1_10	1487
Streptomyces olivaceus KLBMP 5084_cluster-1_9	1487
Streptomyces pactum ACT 12_cluster-1_25	1487
Streptomyces niveus SCSIO 3406_cluster-1_25	1487
Streptomyces pratensis ATCC 33331_cluster-1_21	1487
Streptomyces sp. CLI2509_cluster-1_17	1487
Streptomyces nigra 452_cluster-1_4	1487
Streptomyces actuosus ATCC 25421_cluster-1_5	1487
Streptomyces sp. ZFG47_cluster-1_20	1487
Streptomyces lincolnensis LC-G_cluster-1_20	1487
Streptomyces sp. WAC 01438_cluster-1_9	1495
Streptomyces sp. KPB2_cluster-1_12	1495
Streptomyces luteoverticillatus CGMCC 15060_cluster-1_21	1495
Streptomyces sp. SS52_cluster-1_16	1495
Streptomyces lividans TK24_cluster-1_13	1495
Streptomyces leeuwenhoekii DSM 42122_cluster-1_16	1495
Streptomyces ambofaciens ATCC 23877_cluster-1_13	1495
Streptomyces ambofaciens DSM 40697_cluster-1_13	1495
Streptomyces parvulus 2297_cluster-1_12	1495
Streptomyces lincolnensis NRRL 2936_cluster-1_18	1495
Streptomyces olivaceus KLBMP 5084_cluster-1_21	1495
Streptomyces lincolnensis LC-G_cluster-1_12	1495
Streptomyces sp. CB09001_cluster-1_12	1495
Streptomyces ambofaciens ATCC 23877_cluster-1_14	1496
Streptomyces ambofaciens DSM 40697_cluster-1_14	1496
Streptomyces sp. WAC 01438_cluster-1_5	1499
Streptomyces sp. SS52_cluster-1_19	1499
Streptomyces hygroscopicus jinggangensis 5008_cluster-1_30	1499
Streptomyces hygroscopicus jinggangensis TL01_cluster-1_30	1499
Streptomyces collinus Tu 365_cluster-1_25	1499
Streptomyces ambofaciens ATCC 23877_cluster-1_17	1499
Streptomyces hygroscopicus limoneus KCTC 1717_cluster-1_18	1499
Streptomyces sp. CdTB01_cluster-1_9	1499
Streptomyces ambofaciens DSM 40697_cluster-1_17	1499
Streptomyces parvulus 2297_cluster-1_15	1499
Streptomyces olivaceus KLBMP 5084_cluster-1_26	1499
Streptomyces pactum ACT 12_cluster-1_10	1499
Streptomyces nigra 452_cluster-1_14	1499
Streptomyces actuosus ATCC 25421_cluster-1_20	1499
Streptomyces sp. ZFG47_cluster-1_12	1499
Streptomyces sp. CB09001_cluster-1_16	1499
Streptomyces ambofaciens ATCC 23877_cluster-1_1	1509
Streptomyces ambofaciens ATCC 23877_cluster-1_27	1509
Streptomyces ambofaciens DSM 40697_cluster-1_2	1509
Streptomyces pristinaespiralis HCCB 10218_cluster-1_2	1511
Streptomyces pristinaespiralis HCCB 10218_cluster-1_22	1511
Streptomyces pristinaespiralis HCCB 10218_cluster-1_3	1512
Streptomyces pristinaespiralis HCCB 10218_cluster-1_21	1512
Streptomyces pristinaespiralis HCCB 10218_cluster-1_5	1514
Streptomyces globosus soil_cluster-1_7	1514
Streptomyces leeuwenhoekii DSM 42122_cluster-1_30	1518
Streptomyces pristinaespiralis HCCB 10218_cluster-1_9	1518
Streptomyces tirandamycinicus HNM0039_cluster-1_4	1518
Streptomyces spongiicola HNM0071_cluster-1_9	1518
Streptomyces pristinaespiralis HCCB 10218_cluster-1_1	1532
Streptomyces pristinaespiralis HCCB 10218_cluster-1_23	1532
Streptomyces sp. CFMR 7_cluster-1_24	1556
Streptomyces sp. CFMR 7_cluster-1_35	1567
Streptomyces ambofaciens DSM 40697_cluster-1_22	1567
Streptomyces sp. SAT1_cluster-1_26	1567
Streptomyces sp. fd1-xmd_cluster-1_21	1567
Streptomyces niveus SCSIO 3406_cluster-1_6	1567
Streptomyces sp. DUT11_cluster-1_5	1567
Streptomyces bacillaris ATCC 15855_cluster-1_27	1567
Streptomyces sp. GSSD-12_cluster-1_25	1567
Streptomyces hygroscopicus jinggangensis 5008_cluster-1_20	1599
Streptomyces hygroscopicus jinggangensis TL01_cluster-1_20	1599
Streptomyces hygroscopicus limoneus KCTC 1717_cluster-1_7	1599
Streptomyces hygroscopicus jinggangensis 5008_cluster-1_27	1607
Streptomyces hygroscopicus jinggangensis TL01_cluster-1_27	1607
Streptomyces hygroscopicus limoneus KCTC 1717_cluster-1_15	1607
Streptomyces hygroscopicus jinggangensis 5008_cluster-1_37	1616
Streptomyces hygroscopicus jinggangensis TL01_cluster-1_37	1616
Streptomyces hygroscopicus limoneus KCTC 1717_cluster-1_24	1616
Streptomyces hygroscopicus limoneus KCTC 1717_cluster-2_1	1617
Streptomyces sp. CdTB01_cluster-1_2	1628
Streptomyces sp. CdTB01_cluster-1_5	1631
Streptomyces sp. CdTB01_cluster-1_14	1640
Streptomyces sp. CdTB01_cluster-1_15	1641
Streptomyces sp. CdTB01_cluster-1_16	1642
Streptomyces sp. CdTB01_cluster-1_20	1646
Streptomyces sp. CdTB01_cluster-1_22	1648
Streptomyces sp. CdTB01_cluster-1_31	1657
Streptomyces sp. CdTB01_cluster-1_34	1660
Streptomyces sp. CdTB01_cluster-2_1	1661
Streptomyces griseochromogenes ATCC 14511_cluster-1_1	1662
Streptomyces griseochromogenes ATCC 14511_cluster-1_3	1664
Streptomyces griseochromogenes ATCC 14511_cluster-1_14	1675
Streptomyces griseochromogenes ATCC 14511_cluster-1_19	1680
Streptomyces griseochromogenes ATCC 14511_cluster-1_21	1682
Streptomyces griseochromogenes ATCC 14511_cluster-1_22	1683
Streptomyces griseochromogenes ATCC 14511_cluster-1_25	1686
Streptomyces griseochromogenes ATCC 14511_cluster-1_27	1688
Streptomyces griseochromogenes ATCC 14511_cluster-1_30	1691
Streptomyces puniciscabiei TW1S1_cluster-1_32	1691
Streptomyces griseochromogenes ATCC 14511_cluster-1_35	1696
Streptomyces griseochromogenes ATCC 14511_cluster-1_45	1706
Streptomyces puniciscabiei TW1S1_cluster-1_23	1706
Streptomyces griseochromogenes ATCC 14511_cluster-1_48	1709
Streptomyces scabiei 87.22_cluster-1_2	1711
Streptomyces scabiei 87.22_cluster-1_8	1717
Streptomyces scabiei 87.22_cluster-1_16	1725
Streptomyces scabiei 87.22_cluster-1_27	1736
Streptomyces scabiei 87.22_cluster-1_31	1740
Streptomyces scabiei 87.22_cluster-1_32	1741
Streptomyces qaidamensis S10_cluster-1_6	1770
Streptomyces sp. Go-475_cluster-1_11	1770
Streptomyces qaidamensis S10_cluster-1_11	1775
Streptomyces qaidamensis S10_cluster-1_24	1788
Streptomyces qaidamensis S10_cluster-1_27	1791
Streptomyces ambofaciens ATCC 23877_cluster-1_8	1801
Streptomyces ambofaciens DSM 40697_cluster-1_9	1801
Streptomyces ambofaciens ATCC 23877_cluster-1_9	1802
Streptomyces ambofaciens DSM 40697_cluster-1_10	1802
Streptomyces ambofaciens ATCC 23877_cluster-1_25	1816
Streptomyces ambofaciens DSM 40697_cluster-1_24	1816
Streptomyces sp. SAT1_cluster-1_2	1820
Streptomyces sp. SAT1_cluster-1_3	1821
Streptomyces sp. SAT1_cluster-1_4	1822
Streptomyces sp. SAT1_cluster-1_10	1828
Streptomyces sp. SAT1_cluster-1_20	1838
Streptomyces parvulus 2297_cluster-1_2	1847
Streptomyces parvulus 2297_cluster-1_11	1856
Streptomyces lincolnensis NRRL 2936_cluster-1_3	1870
Streptomyces lincolnensis LC-G_cluster-1_3	1870
Streptomyces sp. MK-45_cluster-1_32	1871
Streptomyces collinus Tu 365_cluster-1_6	1871
Streptomyces glaucescens GLA.O_cluster-1_5	1871
Streptomyces griseochromogenes ATCC 14511_cluster-1_32	1871
Streptomyces scabiei 87.22_cluster-1_33	1871
Streptomyces lincolnensis NRRL 2936_cluster-1_4	1871
Streptomyces sp. ZFG47_cluster-1_22	1871
Streptomyces lincolnensis LC-G_cluster-1_4	1871
Streptomyces lincolnensis NRRL 2936_cluster-1_11	1878
Streptomyces lincolnensis LC-G_cluster-1_19	1878
Streptomyces lincolnensis NRRL 2936_cluster-1_14	1881
Streptomyces lincolnensis LC-G_cluster-1_15	1881
Streptomyces clavuligerus F1D-5_cluster-1_1	1902
Streptomyces clavuligerus ATCC 27064_cluster-1_1	1902
Streptomyces clavuligerus F613-1_cluster-1_1	1902
Streptomyces clavuligerus F1D-5_cluster-1_2	1903
Streptomyces clavuligerus ATCC 27064_cluster-1_2	1903
Streptomyces clavuligerus F613-1_cluster-1_2	1903
Streptomyces clavuligerus F1D-5_cluster-1_4	1905
Streptomyces clavuligerus F613-1_cluster-1_4	1905
Streptomyces clavuligerus F1D-5_cluster-1_9	1910
Streptomyces clavuligerus ATCC 27064_cluster-1_8	1910
Streptomyces clavuligerus F613-1_cluster-1_9	1910
Streptomyces pratensis ATCC 33331_cluster-1_25	1910
Streptomyces sp. SM18_cluster-1_2	1910
Streptomyces sp. Sv. ACTE SirexAA-E_cluster-1_2	1910
Streptomyces clavuligerus F1D-5_cluster-1_15	1916
Streptomyces clavuligerus ATCC 27064_cluster-1_14	1916
Streptomyces clavuligerus F613-1_cluster-1_15	1916
Streptomyces sp. fd1-xmd_cluster-1_12	1916
Streptomyces sp. DUT11_cluster-1_18	1916
Streptomyces clavuligerus F1D-5_cluster-1_16	1917
Streptomyces clavuligerus ATCC 27064_cluster-1_15	1917
Streptomyces clavuligerus F613-1_cluster-1_16	1917
Streptomyces clavuligerus F1D-5_cluster-1_17	1918
Streptomyces clavuligerus ATCC 27064_cluster-1_16	1918
Streptomyces pristinaespiralis HCCB 10218_cluster-1_13	1918
Streptomyces clavuligerus F613-1_cluster-1_17	1918
Streptomyces clavuligerus F1D-5_cluster-1_18	1919
Streptomyces clavuligerus ATCC 27064_cluster-1_17	1919
Streptomyces clavuligerus F613-1_cluster-1_18	1919
Streptomyces clavuligerus F1D-5_cluster-2_7	1930
Streptomyces clavuligerus ATCC 27064_cluster-2_9	1930
Streptomyces clavuligerus F613-1_cluster-2_3	1930
Streptomyces clavuligerus F1D-5_cluster-2_1	1935
Streptomyces clavuligerus F1D-5_cluster-2_12	1935
Streptomyces clavuligerus ATCC 27064_cluster-2_14	1935
Streptomyces clavuligerus F613-1_cluster-2_8	1935
Streptomyces albidoflavus J1074_cluster-1_17	1940
Streptomyces sp. FR-008_cluster-1_16	1940
Streptomyces albidoflavus SM254_cluster-1_16	1940
Streptomyces sampsonii KJ40_cluster-1_5	1940
Streptomyces sp. fd1-xmd_cluster-1_9	1940
Streptomyces sp. SM17_cluster-1_5	1940
Streptomyces koyangensis VK-A60T_cluster-1_17	1940
Streptomyces sampsonii KJ40_cluster-1_21	1956
Streptomyces fradiae NKZ-259_cluster-1_23	1960
Streptomyces griseorubiginosus 3E-1_cluster-1_19	1960
Streptomyces xinghaiensis S187, NRRL B24674_cluster-1_19	1960
Streptomyces sp. GGCR-6_cluster-1_9	1960
Streptomyces albulus NK660_cluster-1_16	1960
Streptomyces sp. 769_cluster-1_22	1960
Streptomyces albulus CK-15_cluster-1_15	1960
Streptomyces lydicus A02_cluster-1_24	1960
Streptomyces lydicus 103_cluster-1_4	1960
Streptomyces rubrolavendulae MJM4426_cluster-1_7	1960
Streptomyces lydicus GS93/23_cluster-1_10	1960
Streptomyces gilvosporeus F607_cluster-1_16	1960
Streptomyces sp. MOE7_cluster-1_10	1960
Streptomyces pratensis ATCC 33331_cluster-1_18	1960
Streptomyces albireticuli MDJK11_cluster-1_23	1960
Streptomyces sp. NEAU-S7GS2_cluster-1_16	1960
Streptomyces olivoreticuli olivoreticuli ATCC 31159_cluster-1_20	1960
Streptomyces xinghaiensis S187, NRRL B24674_cluster-1_12	1961
Streptomyces albulus NK660_cluster-1_15	1961
Streptomyces sp. 769_cluster-1_23	1961
Streptomyces albulus CK-15_cluster-1_14	1961
Streptomyces lydicus A02_cluster-1_25	1961
Streptomyces lydicus 103_cluster-1_5	1961
Streptomyces lydicus GS93/23_cluster-1_9	1961
Streptomyces gilvosporeus F607_cluster-1_15	1961
Streptomyces sp. MOE7_cluster-1_9	1961
Streptomyces sp. NEAU-S7GS2_cluster-1_15	1961
Streptomyces olivoreticuli olivoreticuli ATCC 31159_cluster-1_38	1961
Streptomyces lydicus 103_cluster-1_11	1967
Streptomyces lydicus 103_cluster-1_15	1971
Streptomyces lydicus GS93/23_cluster-1_23	1971
Streptomyces sp. MOE7_cluster-1_22	1971
Streptomyces lydicus 103_cluster-1_16	1972
Streptomyces puniciscabiei TW1S1_cluster-1_1	1982
Streptomyces puniciscabiei TW1S1_cluster-1_11	1992
Streptomyces sp. CC0208_cluster-1_5	1993
Streptomyces griseorubiginosus 3E-1_cluster-1_7	1993
Streptomyces fungicidicus TXX3120_cluster-1_16	1993
Streptomyces sp. Z022_cluster-1_10	1993
Streptomyces sp. KPB2_cluster-1_8	1993
Streptomyces sp. MK-45_cluster-1_27	1993
Streptomyces griseoviridis F1-27_cluster-1_9	1993
Streptomyces sp. endophyte_N2_cluster-1_24	1993
Streptomyces seoulensis KCTC 9819_cluster-1_18	1993
Streptomyces lividans TK24_cluster-1_9	1993
Streptomyces glaucescens GLA.O_cluster-1_19	1993
Streptomyces pluripotens MUSC 137_cluster-1_22	1993
Streptomyces cyaneogriseus noncyanogenus NMWT 1_cluster-1_23	1993
Streptomyces griseochromogenes ATCC 14511_cluster-1_15	1993
Streptomyces qaidamensis S10_cluster-1_20	1993
Streptomyces sp. SAT1_cluster-1_18	1993
Streptomyces puniciscabiei TW1S1_cluster-1_12	1993
Streptomyces puniciscabiei TW1S1_cluster-1_15	1996
Streptomyces puniciscabiei TW1S1_cluster-1_21	2002
Streptomyces sp. GGCR-6_cluster-1_13	2003
Streptomyces sp. MK-45_cluster-1_15	2003
Streptomyces griseoviridis F1-27_cluster-1_18	2003
Streptomyces sp. endophyte_N2_cluster-1_12	2003
Streptomyces hygroscopicus jinggangensis 5008_cluster-1_22	2003
Streptomyces hygroscopicus jinggangensis TL01_cluster-1_22	2003
Streptomyces collinus Tu 365_cluster-1_14	2003
Streptomyces ambofaciens ATCC 23877_cluster-1_7	2003
Streptomyces hygroscopicus limoneus KCTC 1717_cluster-1_9	2003
Streptomyces griseochromogenes ATCC 14511_cluster-1_46	2003
Streptomyces ambofaciens DSM 40697_cluster-1_8	2003
Streptomyces puniciscabiei TW1S1_cluster-1_22	2003
Streptomyces actuosus ATCC 25421_cluster-1_9	2003
Streptomyces sp. Z022_cluster-1_27	2007
Streptomyces sp. MK-45_cluster-1_10	2007
Streptomyces griseoviridis F1-27_cluster-1_20	2007
Streptomyces sp. endophyte_N2_cluster-1_9	2007
Streptomyces seoulensis KCTC 9819_cluster-1_5	2007
Streptomyces hygroscopicus jinggangensis 5008_cluster-1_18	2007
Streptomyces hygroscopicus jinggangensis TL01_cluster-1_18	2007
Streptomyces collinus Tu 365_cluster-1_11	2007
Streptomyces pluripotens MUSC 137_cluster-1_8	2007
Streptomyces hygroscopicus limoneus KCTC 1717_cluster-1_5	2007
Streptomyces qaidamensis S10_cluster-1_5	2007
Streptomyces puniciscabiei TW1S1_cluster-1_26	2007
Streptomyces dengpaensis XZHG99_cluster-1_19	2007
Streptomyces sp. P3_cluster-1_8	2007
Streptomyces sp. Go-475_cluster-1_8	2007
Streptomyces puniciscabiei TW1S1_cluster-1_29	2010
Streptomyces bingchenggensis BCW-1_cluster-1_5	2019
Streptomyces bingchenggensis BCW-1_cluster-1_10	2024
Streptomyces bingchenggensis BCW-1_cluster-1_16	2030
Streptomyces fungicidicus TXX3120_cluster-1_18	2043
Streptomyces griseoviridis F1-27_cluster-1_15	2043
Streptomyces glaucescens GLA.O_cluster-1_13	2043
Streptomyces bingchenggensis BCW-1_cluster-1_29	2043
Streptomyces autolyticus CGMCC0516_cluster-1_31	2043
Streptomyces violaceusniger Tu 4113_cluster-1_4	2043
Streptomyces hygroscopicus XM201_cluster-1_35	2043
Streptomyces malaysiensis DSM 4137_cluster-1_25	2043
Streptomyces sp. M56_cluster-1_20	2043
Streptomyces sp. P3_cluster-1_2	2043
Streptomyces actuosus ATCC 25421_cluster-1_17	2043
Streptomyces globosus soil_cluster-1_2	2043
Streptomyces olivoreticuli olivoreticuli ATCC 31159_cluster-1_29	2043
Streptomyces sp. 11-1-2_cluster-1_27	2047
Streptomyces lydicus WYEC 108_cluster-1_12	2047
Streptomyces avermitilis MA-4680_cluster-1_26	2047
Streptomyces bingchenggensis BCW-1_cluster-1_33	2047
Streptomyces violaceusniger Tu 4113_cluster-1_1	2047
Streptomyces hygroscopicus XM201_cluster-1_33	2047
Streptomyces sp. DUT11_cluster-1_11	2047
Streptomyces atratus SCSIO_ZH16_cluster-1_11	2047
Streptomyces bingchenggensis BCW-1_cluster-1_35	2049
Streptomyces bingchenggensis BCW-1_cluster-1_49	2063
Streptomyces rubrolavendulae MJM4426_cluster-1_13	2077
Streptomyces sp. TN58_cluster-1_22	2077
Streptomyces lavendulae lavendulae CCM 3239_cluster-1_3	2077
Streptomyces sp. SM18_cluster-1_18	2077
[truncated: 3,423 more rows]

## Sheet: all_c0.7_fam
Cluster Name	Family Number
Streptomyces sp. CC0208_cluster-1_24	23
Streptomyces lincolnensis NRRL 2936_cluster-1_5	23
Streptomyces lincolnensis LC-G_cluster-1_5	23
Streptomyces clavuligerus F1D-5_cluster-1_5	30
Streptomyces clavuligerus ATCC 27064_cluster-1_4	30
Streptomyces griseus griseus NBRC 13350_cluster-1_9	30
Streptomyces clavuligerus F613-1_cluster-1_5	30
Streptomyces clavuligerus F1D-5_cluster-1_6	31
Streptomyces clavuligerus ATCC 27064_cluster-1_5	31
Streptomyces clavuligerus F613-1_cluster-1_6	31
Streptomyces clavuligerus F1D-5_cluster-1_11	36
Streptomyces clavuligerus ATCC 27064_cluster-1_10	36
Streptomyces clavuligerus F613-1_cluster-1_11	36
Streptomyces clavuligerus F1D-5_cluster-1_13	38
Streptomyces clavuligerus ATCC 27064_cluster-1_12	38
Streptomyces clavuligerus F613-1_cluster-1_13	38
Streptomyces sp. CC0208_cluster-1_19	118
Streptomyces griseorubiginosus 3E-1_cluster-1_20	118
Streptomyces sp. GGCR-6_cluster-1_8	118
Streptomyces sp. MK-45_cluster-1_9	118
Streptomyces griseoviridis F1-27_cluster-1_21	118
Streptomyces lincolnensis NRRL 2936_cluster-1_9	118
Streptomyces lavendulae lavendulae CCM 3239_cluster-1_20	118
Streptomyces sp. ZFG47_cluster-1_21	118
Streptomyces lincolnensis LC-G_cluster-1_21	118
Streptomyces sp. 11-1-2_cluster-1_4	127
Streptomyces autolyticus CGMCC0516_cluster-1_5	127
Streptomyces violaceusniger Tu 4113_cluster-1_21	127
Streptomyces hygroscopicus XM201_cluster-1_5	127
Streptomyces sp. M56_cluster-1_43	127
Streptomyces sp. 11-1-2_cluster-1_46	169
Streptomyces hygroscopicus XM201_cluster-1_46	169
Streptomyces sp. Z022_cluster-1_1	195
Streptomyces sp. Z022_cluster-1_17	211
Streptomyces sp. Z022_cluster-1_20	214
Streptomyces seoulensis KCTC 9819_cluster-1_10	214
Streptomyces collinus Tu 365_cluster-1_17	214
Streptomyces pluripotens MUSC 137_cluster-1_13	214
Streptomyces ambofaciens ATCC 23877_cluster-1_10	214
Streptomyces parvulus 2297_cluster-1_8	214
Streptomyces puniciscabiei TW1S1_cluster-1_20	214
Streptomyces lunaelactis MM109_cluster-1_14	214
Streptomyces sp. Z022_cluster-1_21	215
Streptomyces xinghaiensis S187, NRRL B24674_cluster-1_10	315
Streptomyces sp. WAC 01529_cluster-1_5	331
Streptomyces sp. GGCR-6_cluster-1_12	390
Streptomyces sp. GGCR-6_cluster-1_30	408
Streptomyces fungicidicus TXX3120_cluster-2_4	409
Streptomyces sp. GGCR-6_cluster-1_31	409
Streptomyces griseoviridis F1-27_cluster-1_29	409
Streptomyces sp. endophyte_N2_cluster-1_28	409
Streptomyces rubrolavendulae MJM4426_cluster-1_23	409
Streptomyces globosus soil_cluster-1_5	409
Streptomyces sp. MK-45_cluster-1_1	411
Streptomyces sp. MK-45_cluster-1_34	411
Streptomyces xinghaiensis S187, NRRL B24674_cluster-1_1	413
Streptomyces sp. MK-45_cluster-1_3	413
Streptomyces exfoliatus A1013Y_cluster-1_8	413
Streptomyces qaidamensis S10_cluster-1_1	413
Streptomyces rubrolavendulae MJM4426_cluster-1_3	413
Streptomyces sp. fd1-xmd_cluster-1_19	413
Streptomyces lunaelactis MM109_cluster-1_27	413
Streptomyces sp. MK-45_cluster-1_16	426
Streptomyces luteoverticillatus CGMCC 15060_cluster-1_8	452
Streptomyces luteoverticillatus CGMCC 15060_cluster-1_39	483
Streptomyces lydicus WYEC 108_cluster-1_26	509
Streptomyces xinghaiensis S187, NRRL B24674_cluster-1_16	528
Streptomyces griseoviridis F1-27_cluster-1_11	528
Streptomyces griseoviridis F1-27_cluster-1_14	531
Streptomyces griseoviridis F1-27_cluster-1_25	542
Streptomyces sp. MK-45_cluster-1_31	543
Streptomyces griseoviridis F1-27_cluster-1_26	543
Streptomyces sp. Go-475_cluster-1_3	543
Streptomyces sp. endophyte_N2_cluster-1_18	566
Streptomyces sp. endophyte_N2_cluster-1_23	571
Streptomyces sp. endophyte_N2_cluster-1_27	575
Streptomyces albulus NK660_cluster-1_10	575
Streptomyces albulus CK-15_cluster-1_10	575
Streptomyces sp. endophyte_N2_cluster-1_33	581
Streptomyces griseoviridis F1-27_cluster-1_31	594
Streptomyces seoulensis KCTC 9819_cluster-1_12	594
Streptomyces seoulensis KCTC 9819_cluster-1_21	603
Streptomyces sp. SS52_cluster-1_12	618
Streptomyces cattleya NRRL 8057_cluster-1_14	648
Streptomyces cattleya NRRL 8057_cluster-1_22	656
Streptomyces cattleya NRRL 8057_cluster-1_24	658
Streptomyces cattleya NRRL 8057_cluster-2_1	659
Streptomyces cattleya NRRL 8057_cluster-2_3	661
Streptomyces cattleya NRRL 8057_cluster-2_7	665
Streptomyces cattleya NRRL 8057_cluster-2_13	671
Streptomyces exfoliatus A1013Y_cluster-1_2	675
Streptomyces clavuligerus F1D-5_cluster-1_8	703
Streptomyces clavuligerus ATCC 27064_cluster-1_7	703
Streptomyces clavuligerus F613-1_cluster-1_8	703
Streptomyces clavuligerus ATCC 27064_cluster-2_5	726
Streptomyces clavuligerus ATCC 27064_cluster-2_16	737
Streptomyces clavuligerus ATCC 27064_cluster-2_17	738
Streptomyces hygroscopicus jinggangensis 5008_cluster-1_4	742
Streptomyces hygroscopicus jinggangensis TL01_cluster-1_4	742
Streptomyces hygroscopicus limoneus KCTC 1717_cluster-2_5	742
Streptomyces sp. CC0208_cluster-1_13	761
Streptomyces sp. endophyte_N2_cluster-1_15	761
Streptomyces hygroscopicus jinggangensis 5008_cluster-1_23	761
Streptomyces hygroscopicus jinggangensis TL01_cluster-1_23	761
Streptomyces hygroscopicus limoneus KCTC 1717_cluster-1_11	761
Streptomyces olivaceus KLBMP 5084_cluster-1_17	761
Streptomyces sp. DUT11_cluster-1_14	761
Streptomyces hygroscopicus jinggangensis 5008_cluster-1_37	775
Streptomyces hygroscopicus jinggangensis TL01_cluster-1_37	775
Streptomyces cyaneogriseus noncyanogenus NMWT 1_cluster-1_6	775
Streptomyces hygroscopicus limoneus KCTC 1717_cluster-1_24	775
Streptomyces globisporus C-1027_cluster-1_23	799
Streptomyces violaceoruber S21_cluster-1_26	799
Streptomyces hygroscopicus jinggangensis 5008_cluster-1_12	818
Streptomyces hygroscopicus jinggangensis TL01_cluster-1_12	818
Streptomyces venezuelae NRRL B-65442_cluster-1_22	818
Streptomyces clavuligerus ATCC 27064_cluster-2_2	821
Streptomyces hygroscopicus jinggangensis 5008_cluster-1_15	821
Streptomyces hygroscopicus jinggangensis TL01_cluster-1_15	821
Streptomyces hygroscopicus limoneus KCTC 1717_cluster-1_2	821
Streptomyces fradiae NKZ-259_cluster-1_20	830
Streptomyces sp. Z022_cluster-1_19	830
Streptomyces hygroscopicus jinggangensis 5008_cluster-1_24	830
Streptomyces hygroscopicus jinggangensis TL01_cluster-1_24	830
Streptomyces hygroscopicus limoneus KCTC 1717_cluster-1_12	830
Streptomyces alfalfae ACCC40021_cluster-1_21	830
Streptomyces albidoflavus J1074_cluster-1_19	863
Streptomyces sp. FR-008_cluster-1_18	863
Streptomyces albidoflavus SM254_cluster-1_18	863
Streptomyces griseoviridis F1-27_cluster-1_28	868
Streptomyces cattleya NRRL 8057_cluster-2_11	868
Streptomyces sp. PAMC26508_cluster-1_2	868
Streptomyces pratensis ATCC 33331_cluster-1_26	868
Streptomyces seoulensis KCTC 9819_cluster-1_20	885
Streptomyces sp. PAMC26508_cluster-1_19	885
Streptomyces sp. Tue6075_cluster-1_10	885
Streptomyces pratensis ATCC 33331_cluster-1_9	885
Streptomyces fulvissimus DSM 40593_cluster-1_25	919
Streptomyces sp. Mg1_cluster-1_27	955
Streptomyces collinus Tu 365_cluster-1_5	965
Streptomyces collinus Tu 365_cluster-1_12	972
Streptomyces collinus Tu 365_cluster-1_2	991
Streptomyces collinus Tu 365_cluster-1_31	991
Streptomyces avermitilis MA-4680_cluster-1_5	997
Streptomyces collinus Tu 365_cluster-1_7	1001
Streptomyces avermitilis MA-4680_cluster-1_9	1001
Streptomyces griseochromogenes ATCC 14511_cluster-1_33	1001
Streptomyces puniciscabiei TW1S1_cluster-1_30	1001
Streptomyces bingchenggensis BCW-1_cluster-1_46	1001
Streptomyces formicae KY5_cluster-1_32	1001
Streptomyces avermitilis MA-4680_cluster-1_29	1021
Streptomyces avermitilis MA-4680_cluster-1_31	1023
Streptomyces sp. CdTB01_cluster-1_26	1023
Streptomyces griseochromogenes ATCC 14511_cluster-1_41	1023
Streptomyces scabiei 87.22_cluster-1_25	1023
Streptomyces puniciscabiei TW1S1_cluster-1_27	1023
Streptomyces sp. P3_cluster-1_9	1023
Streptomyces albulus NK660_cluster-1_6	1034
Streptomyces albulus CK-15_cluster-1_6	1034
Streptomyces albulus NK660_cluster-1_19	1047
Streptomyces sp. 769_cluster-1_18	1047
Streptomyces albulus CK-15_cluster-1_18	1047
Streptomyces albulus NK660_cluster-1_22	1050
Streptomyces albulus CK-15_cluster-1_21	1050
Streptomyces albulus NK660_cluster-1_36	1064
Streptomyces albulus CK-15_cluster-1_35	1064
Streptomyces glaucescens GLA.O_cluster-1_2	1095
Streptomyces lydicus WYEC 108_cluster-1_1	1127
Streptomyces albulus NK660_cluster-1_28	1127
Streptomyces sp. 769_cluster-1_9	1127
Streptomyces albulus CK-15_cluster-1_27	1127
Streptomyces sp. 769_cluster-1_31	1149
Streptomyces sp. 769_cluster-1_32	1150
Streptomyces sp. 769_cluster-1_38	1156
Streptomyces albulus NK660_cluster-1_20	1158
Streptomyces sp. 769_cluster-1_1	1158
Streptomyces sp. 769_cluster-1_40	1158
Streptomyces pactum ACT 12_cluster-1_9	1158
Streptomyces sp. SM18_cluster-1_7	1158
Streptomyces pluripotens MUSC 137_cluster-1_5	1164
Streptomyces albus ZD11_cluster-1_1	1190
Streptomyces albus DSM 41398_cluster-1_1	1190
Streptomyces albus BK3-25_cluster-1_1	1190
Streptomyces albus ZD11_cluster-1_2	1191
Streptomyces albus DSM 41398_cluster-1_2	1191
Streptomyces albus BK3-25_cluster-1_2	1191
Streptomyces alboflavus MDJK44_cluster-1_23	1191
Streptomyces albus ZD11_cluster-1_3	1192
Streptomyces albus DSM 41398_cluster-1_3	1192
Streptomyces albus BK3-25_cluster-1_3	1192
Streptomyces albus ZD11_cluster-1_5	1194
Streptomyces luteoverticillatus CGMCC 15060_cluster-1_7	1194
Streptomyces albus DSM 41398_cluster-1_5	1194
Streptomyces albus BK3-25_cluster-1_5	1194
Streptomyces pactum ACT 12_cluster-1_27	1194
Streptomyces sp. P3_cluster-1_11	1194
Streptomyces albus ZD11_cluster-1_7	1196
Streptomyces albus DSM 41398_cluster-1_7	1196
Streptomyces albus BK3-25_cluster-1_7	1196
Streptomyces pactum ACT 12_cluster-1_7	1196
Streptomyces albus ZD11_cluster-1_10	1199
Streptomyces sp. WAC 01529_cluster-1_1	1199
Streptomyces sp. 769_cluster-1_33	1199
Streptomyces albus DSM 41398_cluster-1_10	1199
Streptomyces albus BK3-25_cluster-1_10	1199
Streptomyces albus ZD11_cluster-1_21	1210
Streptomyces albus DSM 41398_cluster-1_21	1210
Streptomyces albus BK3-25_cluster-1_21	1210
Streptomyces venezuelae NRRL B-65442_cluster-1_27	1210
Streptomyces albireticuli MDJK11_cluster-1_32	1210
Streptomyces sp. SM18_cluster-1_5	1210
Streptomyces sp. Z022_cluster-1_2	1212
Streptomyces albus ZD11_cluster-1_23	1212
Streptomyces sp. endophyte_N2_cluster-1_6	1212
Streptomyces seoulensis KCTC 9819_cluster-1_1	1212
Streptomyces collinus Tu 365_cluster-1_8	1212
Streptomyces albus DSM 41398_cluster-1_23	1212
Streptomyces albus BK3-25_cluster-1_23	1212
Streptomyces dengpaensis XZHG99_cluster-1_17	1212
Streptomyces albus ZD11_cluster-1_26	1215
Streptomyces fulvissimus DSM 40593_cluster-1_28	1215
Streptomyces albus DSM 41398_cluster-1_26	1215
Streptomyces sp. CFMR 7_cluster-1_39	1215
Streptomyces albus BK3-25_cluster-1_26	1215
Streptomyces sp. S8_cluster-1_33	1215
Streptomyces albireticuli MDJK11_cluster-1_29	1215
Streptomyces bacillaris ATCC 15855_cluster-1_31	1215
Streptomyces albus ZD11_cluster-1_27	1216
Streptomyces albus DSM 41398_cluster-1_27	1216
Streptomyces albus BK3-25_cluster-1_27	1216
Streptomyces albus ZD11_cluster-1_34	1223
Streptomyces albus DSM 41398_cluster-1_34	1223
Streptomyces albus BK3-25_cluster-1_34	1223
Streptomyces sp. endophyte_N2_cluster-1_24	1228
Streptomyces vietnamensis GIMV4.0001_cluster-1_3	1228
Streptomyces niveus SCSIO 3406_cluster-1_3	1228
Streptomyces lavendulae lavendulae CCM 3239_cluster-1_11	1228
Streptomyces sp. WAC00288_cluster-1_4	1228
Streptomyces vietnamensis GIMV4.0001_cluster-1_7	1232
Streptomyces vietnamensis GIMV4.0001_cluster-1_12	1237
Streptomyces venezuelae NRRL B-65442_cluster-1_11	1237
Streptomyces lavendulae lavendulae CCM 3239_cluster-2_1	1237
Streptomyces vietnamensis GIMV4.0001_cluster-1_27	1252
Streptomyces cyaneogriseus noncyanogenus NMWT 1_cluster-1_7	1263
Streptomyces cyaneogriseus noncyanogenus NMWT 1_cluster-1_27	1283
Streptomyces cyaneogriseus noncyanogenus NMWT 1_cluster-1_29	1285
Streptomyces albulus NK660_cluster-1_2	1291
Streptomyces albulus CK-15_cluster-1_2	1291
Streptomyces albulus NK660_cluster-1_4	1293
Streptomyces sp. 769_cluster-1_35	1293
Streptomyces albulus CK-15_cluster-1_4	1293
Streptomyces albulus NK660_cluster-1_5	1294
Streptomyces albulus CK-15_cluster-1_5	1294
Streptomyces albulus NK660_cluster-1_8	1297
Streptomyces albulus CK-15_cluster-1_8	1297
Streptomyces albulus NK660_cluster-1_26	1314
Streptomyces albulus CK-15_cluster-1_25	1314
Streptomyces albulus NK660_cluster-1_31	1319
Streptomyces albulus CK-15_cluster-1_30	1319
Streptomyces albulus NK660_cluster-1_32	1320
Streptomyces albulus CK-15_cluster-1_31	1320
Streptomyces albulus NK660_cluster-1_34	1322
Streptomyces albulus NK660_cluster-1_35	1322
Streptomyces albulus CK-15_cluster-1_33	1322
Streptomyces lydicus A02_cluster-1_13	1339
Streptomyces lydicus A02_cluster-1_15	1341
Streptomyces bingchenggensis BCW-1_cluster-1_33	1341
Streptomyces griseoviridis F1-27_cluster-1_7	1343
Streptomyces fulvissimus DSM 40593_cluster-1_2	1343
Streptomyces sp. Mg1_cluster-1_4	1343
Streptomyces sp. 769_cluster-1_4	1343
Streptomyces lydicus A02_cluster-1_17	1343
Streptomyces albireticuli MDJK11_cluster-1_30	1343
Streptomyces sp. MK-45_cluster-1_26	1356
Streptomyces sp. 769_cluster-1_37	1356
Streptomyces lydicus A02_cluster-1_30	1356
Streptomyces lydicus A02_cluster-1_31	1357
Streptomyces sp. Z022_cluster-1_7	1359
Streptomyces sp. SS52_cluster-1_3	1359
Streptomyces albulus CK-15_cluster-1_11	1359
Streptomyces albulus CK-15_cluster-1_19	1359
Streptomyces albulus CK-15_cluster-1_34	1359
Streptomyces lydicus A02_cluster-1_33	1359
Streptomyces alfalfae ACCC40021_cluster-1_3	1359
Streptomyces gilvosporeus F607_cluster-1_8	1359
Streptomyces albireticuli MDJK11_cluster-1_36	1359
Streptomyces globisporus C-1027_cluster-1_5	1368
Streptomyces griseus griseus NBRC 13350_cluster-1_6	1368
Streptomyces sp. Tue6075_cluster-1_26	1368
Streptomyces sp. S8_cluster-1_27	1368
Streptomyces sp. Sv. ACTE SirexAA-E_cluster-1_1	1368
Streptomyces fungicidicus TXX3120_cluster-1_12	1380
Streptomyces globisporus C-1027_cluster-1_16	1380
Streptomyces griseus griseus NBRC 13350_cluster-1_18	1380
Streptomyces sp. Tue6075_cluster-1_16	1380
Streptomyces sp. S063_cluster-1_15	1380
Streptomyces globisporus TFH56_cluster-1_12	1380
Streptomyces griseus griseus NBRC 13350_cluster-1_19	1381
Streptomyces sp. PAMC26508_cluster-1_14	1406
Streptomyces vietnamensis GIMV4.0001_cluster-1_18	1406
Streptomyces xiamenensis 318_cluster-1_6	1406
Streptomyces pratensis ATCC 33331_cluster-1_14	1406
Streptomyces xiamenensis 318_cluster-1_18	1418
Streptomyces xiamenensis 318_cluster-1_20	1420
Streptomyces sp. CNQ-509_cluster-1_3	1423
Streptomyces sp. CNQ-509_cluster-1_9	1429
Streptomyces sp. WAC 06738_cluster-1_19	1445
Streptomyces sp. CNQ-509_cluster-1_25	1445
Streptomyces sp. WAC 06738_cluster-1_21	1448
Streptomyces sp. CNQ-509_cluster-1_28	1448
Streptomyces cyaneogriseus noncyanogenus NMWT 1_cluster-1_1	1454
Streptomyces cyaneogriseus noncyanogenus NMWT 1_cluster-1_33	1454
Streptomyces leeuwenhoekii DSM 42122_cluster-1_3	1454
Streptomyces leeuwenhoekii DSM 42122_cluster-1_9	1460
Streptomyces cyaneogriseus noncyanogenus NMWT 1_cluster-1_18	1468
Streptomyces leeuwenhoekii DSM 42122_cluster-1_17	1468
Streptomyces olivaceus KLBMP 5084_cluster-1_22	1468
Streptomyces cyaneogriseus noncyanogenus NMWT 1_cluster-1_9	1476
Streptomyces leeuwenhoekii DSM 42122_cluster-1_25	1476
Streptomyces cyaneogriseus noncyanogenus NMWT 1_cluster-1_4	1480
Streptomyces leeuwenhoekii DSM 42122_cluster-1_29	1480
Streptomyces pristinaespiralis HCCB 10218_cluster-1_3	1512
Streptomyces pristinaespiralis HCCB 10218_cluster-1_21	1512
Streptomyces pristinaespiralis HCCB 10218_cluster-1_5	1514
Streptomyces sp. WAC00288_cluster-1_19	1514
Streptomyces globosus soil_cluster-1_7	1514
Streptomyces sp. Z022_cluster-1_27	1526
Streptomyces pristinaespiralis HCCB 10218_cluster-1_17	1526
Streptomyces sp. ZFG47_cluster-1_25	1526
Streptomyces atratus SCSIO_ZH16_cluster-1_4	1526
Streptomyces sp. CFMR 7_cluster-1_1	1533
Streptomyces scabiei 87.22_cluster-1_18	1533
Streptomyces sp. S8_cluster-1_1	1533
Streptomyces sp. DUT11_cluster-1_32	1533
Streptomyces bacillaris ATCC 15855_cluster-1_1	1533
Streptomyces griseus griseus NBRC 13350_cluster-1_4	1535
Streptomyces sp. CFMR 7_cluster-1_3	1535
Streptomyces sp. Tue6075_cluster-1_2	1535
Streptomyces violaceoruber S21_cluster-1_30	1535
Streptomyces fulvissimus DSM 40593_cluster-1_32	1537
Streptomyces xiamenensis 318_cluster-1_15	1537
Streptomyces sp. CFMR 7_cluster-1_5	1537
Streptomyces sp. Z022_cluster-1_32	1538
Streptomyces sp. CFMR 7_cluster-1_6	1538
Streptomyces sp. S8_cluster-1_5	1538
Streptomyces sp. PAMC26508_cluster-1_28	1539
Streptomyces fulvissimus DSM 40593_cluster-1_30	1539
Streptomyces lydicus A02_cluster-1_12	1539
Streptomyces sp. CFMR 7_cluster-1_7	1539
Streptomyces violaceoruber S21_cluster-1_28	1539
Streptomyces sp. S8_cluster-1_6	1539
Streptomyces sp. DUT11_cluster-1_28	1539
Streptomyces bacillaris ATCC 15855_cluster-1_5	1539
Streptomyces sp. CFMR 7_cluster-1_9	1541
Streptomyces sp. S8_cluster-1_7	1541
Streptomyces sp. DUT11_cluster-1_27	1541
Streptomyces bacillaris ATCC 15855_cluster-1_7	1541
Streptomyces sp. CFMR 7_cluster-1_14	1546
Streptomyces sp. endophyte_N2_cluster-1_25	1558
Streptomyces sp. CFMR 7_cluster-1_26	1558
Streptomyces violaceoruber S21_cluster-1_13	1558
Streptomyces fulvissimus DSM 40593_cluster-1_14	1560
Streptomyces sp. CFMR 7_cluster-1_28	1560
Streptomyces sp. S8_cluster-1_21	1560
Streptomyces bacillaris ATCC 15855_cluster-1_21	1560
Streptomyces fulvissimus DSM 40593_cluster-1_7	1567
Streptomyces sp. CFMR 7_cluster-1_35	1567
Streptomyces sp. S8_cluster-1_28	1567
Streptomyces sp. S063_cluster-1_4	1567
Streptomyces sp. DUT11_cluster-1_5	1567
Streptomyces bacillaris ATCC 15855_cluster-1_27	1567
Streptomyces sp. WAC 01529_cluster-1_11	1568
Streptomyces globisporus C-1027_cluster-1_4	1568
Streptomyces fulvissimus DSM 40593_cluster-1_6	1568
Streptomyces griseus griseus NBRC 13350_cluster-1_34	1568
Streptomyces griseus griseus NBRC 13350_cluster-1_35	1568
Streptomyces sp. CFMR 7_cluster-1_36	1568
Streptomyces sp. Tue6075_cluster-1_27	1568
Streptomyces violaceoruber S21_cluster-1_4	1568
Streptomyces sp. S8_cluster-1_29	1568
Streptomyces sp. S8_cluster-1_30	1568
Streptomyces formicae KY5_cluster-1_21	1568
Streptomyces sp. DUT11_cluster-1_4	1568
Streptomyces globisporus TFH56_cluster-1_24	1568
Streptomyces bacillaris ATCC 15855_cluster-1_28	1568
Streptomyces sp. Z022_cluster-1_4	1593
Streptomyces hygroscopicus jinggangensis 5008_cluster-1_14	1593
Streptomyces hygroscopicus jinggangensis TL01_cluster-1_14	1593
Streptomyces hygroscopicus limoneus KCTC 1717_cluster-1_1	1593
Streptomyces atratus SCSIO_ZH16_cluster-1_23	1593
Streptomyces atratus SCSIO_ZH16_cluster-1_24	1593
Streptomyces hygroscopicus jinggangensis 5008_cluster-1_27	1607
Streptomyces hygroscopicus jinggangensis TL01_cluster-1_27	1607
Streptomyces hygroscopicus limoneus KCTC 1717_cluster-1_15	1607
Streptomyces fradiae NKZ-259_cluster-1_32	1614
Streptomyces sp. Z022_cluster-1_5	1614
Streptomyces sp. WAC 01529_cluster-1_24	1614
Streptomyces sp. endophyte_N2_cluster-1_1	1614
Streptomyces hygroscopicus jinggangensis 5008_cluster-1_34	1614
Streptomyces hygroscopicus jinggangensis TL01_cluster-1_34	1614
Streptomyces collinus Tu 365_cluster-1_29	1614
Streptomyces glaucescens GLA.O_cluster-1_25	1614
Streptomyces cyaneogriseus noncyanogenus NMWT 1_cluster-1_28	1614
Streptomyces leeuwenhoekii DSM 42122_cluster-1_6	1614
Streptomyces hygroscopicus limoneus KCTC 1717_cluster-1_22	1614
Streptomyces rubrolavendulae MJM4426_cluster-1_11	1614
Streptomyces alfalfae ACCC40021_cluster-1_33	1614
Streptomyces alboflavus MDJK44_cluster-1_27	1614
Streptomyces hygroscopicus jinggangensis 5008_cluster-1_9	1625
Streptomyces hygroscopicus jinggangensis TL01_cluster-1_9	1625
Streptomyces hygroscopicus limoneus KCTC 1717_cluster-2_9	1625
Streptomyces sp. ZFG47_cluster-1_5	1625
Streptomyces hygroscopicus limoneus KCTC 1717_cluster-2_10	1626
Streptomyces sp. CdTB01_cluster-1_4	1630
Streptomyces sp. CdTB01_cluster-1_22	1648
Streptomyces griseochromogenes ATCC 14511_cluster-1_6	1667
Streptomyces griseochromogenes ATCC 14511_cluster-1_7	1668
Streptomyces dengpaensis XZHG99_cluster-1_15	1668
Streptomyces globosus soil_cluster-1_11	1668
Streptomyces sp. GSSD-12_cluster-1_30	1668
Streptomyces olivoreticuli olivoreticuli ATCC 31159_cluster-1_13	1668
Streptomyces olivoreticuli olivoreticuli ATCC 31159_cluster-1_30	1668
Streptomyces griseochromogenes ATCC 14511_cluster-1_18	1679
Streptomyces griseochromogenes ATCC 14511_cluster-1_48	1709
Streptomyces glaucescens GLA.O_cluster-1_6	1710
Streptomyces scabiei 87.22_cluster-1_1	1710
Streptomyces sp. SM18_cluster-1_17	1710
Streptomyces sp. GSSD-12_cluster-1_7	1710
Streptomyces scabiei 87.22_cluster-1_16	1725
Streptomyces sp. WAC 01438_cluster-1_3	1742
Streptomyces scabiei 87.22_cluster-1_33	1742
Streptomyces sp. CLI2509_cluster-1_9	1742
Streptomyces sp. P3_cluster-1_31	1742
Streptomyces sp. ZFG47_cluster-1_8	1742
Streptomyces sp. Tu6071_cluster-1_9	1742
Streptomyces seoulensis KCTC 9819_cluster-1_15	1750
Streptomyces albidoflavus J1074_cluster-1_7	1750
Streptomyces sp. 769_cluster-1_14	1750
Streptomyces sp. FR-008_cluster-1_7	1750
Streptomyces albidoflavus SM254_cluster-1_7	1750
Streptomyces sp. SM17_cluster-1_15	1750
Streptomyces koyangensis VK-A60T_cluster-1_9	1750
Streptomyces albidoflavus J1074_cluster-1_16	1758
Streptomyces sp. FR-008_cluster-1_15	1758
Streptomyces albidoflavus SM254_cluster-1_15	1758
Streptomyces sampsonii KJ40_cluster-1_6	1758
Streptomyces sp. SM17_cluster-1_6	1758
Streptomyces fungicidicus TXX3120_cluster-1_14	1785
Streptomyces qaidamensis S10_cluster-1_21	1785
Streptomyces formicae KY5_cluster-1_7	1785
Streptomyces formicae KY5_cluster-1_29	1785
Streptomyces malaysiensis DSM 4137_cluster-1_31	1785
Streptomyces fungicidicus TXX3120_cluster-1_2	1795
Streptomyces hygroscopicus jinggangensis 5008_cluster-1_11	1795
Streptomyces hygroscopicus jinggangensis TL01_cluster-1_11	1795
Streptomyces pluripotens MUSC 137_cluster-1_28	1795
Streptomyces ambofaciens ATCC 23877_cluster-1_2	1795
Streptomyces sp. CdTB01_cluster-1_32	1795
Streptomyces ambofaciens DSM 40697_cluster-1_3	1795
Streptomyces ambofaciens ATCC 23877_cluster-1_14	1806
Streptomyces ambofaciens DSM 40697_cluster-1_14	1806
Streptomyces pactum ACT 12_cluster-1_15	1806
Streptomyces albireticuli MDJK11_cluster-1_15	1806
Streptomyces ambofaciens ATCC 23877_cluster-1_19	1811
Streptomyces ambofaciens DSM 40697_cluster-1_19	1811
Streptomyces xinghaiensis S187, NRRL B24674_cluster-1_5	1823
Streptomyces sp. endophyte_N2_cluster-1_3	1823
Streptomyces clavuligerus ATCC 27064_cluster-2_15	1823
Streptomyces sp. Mg1_cluster-1_3	1823
Streptomyces leeuwenhoekii DSM 42122_cluster-1_2	1823
Streptomyces sp. SAT1_cluster-1_5	1823
Streptomyces sp. SM18_cluster-1_13	1823
Streptomyces sp. SAT1_cluster-1_12	1830
Streptomyces sp. SAT1_cluster-1_15	1833
Streptomyces sp. GSSD-12_cluster-1_24	1833
Streptomyces sp. SAT1_cluster-1_25	1843
Streptomyces griseochromogenes ATCC 14511_cluster-1_22	1844
Streptomyces sp. SAT1_cluster-1_26	1844
Streptomyces olivaceus KLBMP 5084_cluster-1_33	1844
Streptomyces sp. 3211_cluster-1_10	1844
Streptomyces sp. Sge12_cluster-1_30	1844
Streptomyces sp. SM18_cluster-1_23	1844
Streptomyces sp. Sv. ACTE SirexAA-E_cluster-1_4	1844
Streptomyces nigra 452_cluster-1_2	1844
Streptomyces coelicolor A3(2)_cluster-1_4	1844
Streptomyces sp. GSSD-12_cluster-1_25	1844
Streptomyces sp. endophyte_N2_cluster-1_5	1849
Streptomyces parvulus 2297_cluster-1_4	1849
Streptomyces dengpaensis XZHG99_cluster-1_23	1849
Streptomyces lincolnensis NRRL 2936_cluster-1_1	1868
Streptomyces lincolnensis LC-G_cluster-1_1	1868
Streptomyces lincolnensis NRRL 2936_cluster-1_6	1873
Streptomyces lincolnensis LC-G_cluster-1_6	1873
Streptomyces sp. CNQ-509_cluster-1_22	1884
Streptomyces lincolnensis NRRL 2936_cluster-1_17	1884
Streptomyces lincolnensis LC-G_cluster-1_13	1884
Streptomyces sp. CC0208_cluster-1_6	1889
Streptomyces griseochromogenes ATCC 14511_cluster-1_21	1889
Streptomyces scabiei 87.22_cluster-1_11	1889
Streptomyces sp. SAT1_cluster-1_6	1889
Streptomyces lincolnensis NRRL 2936_cluster-1_22	1889
Streptomyces spongiicola HNM0071_cluster-1_13	1889
Streptomyces lincolnensis LC-G_cluster-1_8	1889
Streptomyces lincolnensis NRRL 2936_cluster-1_23	1890
Streptomyces lincolnensis LC-G_cluster-1_23	1890
Streptomyces sp. 11-1-2_cluster-1_47	1892
Streptomyces sp. KPB2_cluster-1_1	1892
Streptomyces sp. GGCR-6_cluster-1_6	1892
Streptomyces sp. SS52_cluster-1_26	1892
Streptomyces sp. PAMC26508_cluster-1_27	1892
Streptomyces lividans TK24_cluster-1_23	1892
Streptomyces ambofaciens ATCC 23877_cluster-1_22	1892
Streptomyces qaidamensis S10_cluster-1_23	1892
Streptomyces ambofaciens DSM 40697_cluster-1_22	1892
Streptomyces parvulus 2297_cluster-1_20	1892
Streptomyces lincolnensis NRRL 2936_cluster-1_25	1892
Streptomyces alfalfae ACCC40021_cluster-1_16	1892
Streptomyces lincolnensis LC-G_cluster-1_25	1892
Streptomyces sp. CC0208_cluster-1_8	1894
Streptomyces sp. MK-45_cluster-1_30	1894
Streptomyces lincolnensis NRRL 2936_cluster-1_27	1894
Streptomyces formicae KY5_cluster-1_39	1894
Streptomyces sp. Go-475_cluster-1_29	1894
Streptomyces atratus SCSIO_ZH16_cluster-1_6	1894
Streptomyces lincolnensis LC-G_cluster-1_27	1894
Streptomyces olivoreticuli olivoreticuli ATCC 31159_cluster-1_8	1894
Streptomyces lincolnensis NRRL 2936_cluster-1_32	1899
Streptomyces clavuligerus F1D-5_cluster-1_2	1903
Streptomyces clavuligerus ATCC 27064_cluster-1_2	1903
Streptomyces clavuligerus F613-1_cluster-1_2	1903
Streptomyces clavuligerus F1D-5_cluster-1_4	1905
Streptomyces clavuligerus F613-1_cluster-1_4	1905
Streptomyces clavuligerus F1D-5_cluster-1_16	1917
Streptomyces cattleya NRRL 8057_cluster-1_23	1917
Streptomyces clavuligerus ATCC 27064_cluster-1_15	1917
Streptomyces clavuligerus F613-1_cluster-1_16	1917
Streptomyces tirandamycinicus HNM0039_cluster-1_14	1917
Streptomyces clavuligerus F1D-5_cluster-1_21	1922
Streptomyces clavuligerus ATCC 27064_cluster-1_20	1922
Streptomyces clavuligerus F613-1_cluster-1_21	1922
Streptomyces olivoreticuli olivoreticuli ATCC 31159_cluster-1_23	1922
Streptomyces clavuligerus F1D-5_cluster-2_7	1930
Streptomyces clavuligerus ATCC 27064_cluster-2_9	1930
Streptomyces clavuligerus F613-1_cluster-2_3	1930
Streptomyces griseoviridis F1-27_cluster-1_23	1936
Streptomyces albidoflavus J1074_cluster-1_22	1936
Streptomyces pristinaespiralis HCCB 10218_cluster-1_2	1936
Streptomyces pristinaespiralis HCCB 10218_cluster-1_22	1936
Streptomyces sp. FR-008_cluster-1_21	1936
Streptomyces sp. CdTB01_cluster-1_1	1936
Streptomyces griseochromogenes ATCC 14511_cluster-1_47	1936
Streptomyces albidoflavus SM254_cluster-1_21	1936
Streptomyces sampsonii KJ40_cluster-1_1	1936
Streptomyces rubrolavendulae MJM4426_cluster-1_12	1936
Streptomyces sp. SM17_cluster-1_1	1936
Streptomyces actuosus ATCC 25421_cluster-1_1	1936
Streptomyces koyangensis VK-A60T_cluster-1_1	1936
Streptomyces koyangensis VK-A60T_cluster-1_21	1936
Streptomyces albidoflavus J1074_cluster-1_15	1942
Streptomyces sp. FR-008_cluster-1_14	1942
Streptomyces albidoflavus SM254_cluster-1_14	1942
Streptomyces qaidamensis S10_cluster-1_4	1942
Streptomyces sampsonii KJ40_cluster-1_7	1942
Streptomyces sp. SM17_cluster-1_7	1942
Streptomyces albidoflavus J1074_cluster-1_14	1943
Streptomyces sp. PAMC26508_cluster-1_24	1943
Streptomyces sp. FR-008_cluster-1_13	1943
Streptomyces albidoflavus SM254_cluster-1_13	1943
Streptomyces sampsonii KJ40_cluster-1_8	1943
Streptomyces sp. SM17_cluster-1_8	1943
Streptomyces sp. GSSD-12_cluster-1_13	1943
Streptomyces koyangensis VK-A60T_cluster-1_15	1943
Streptomyces sampsonii KJ40_cluster-1_9	1944
Streptomyces sp. SM17_cluster-1_9	1944
Streptomyces koyangensis VK-A60T_cluster-1_14	1944
Streptomyces albidoflavus J1074_cluster-1_2	1953
Streptomyces sp. Mg1_cluster-1_6	1953
Streptomyces vietnamensis GIMV4.0001_cluster-1_28	1953
Streptomyces griseus griseus NBRC 13350_cluster-1_8	1953
Streptomyces xiamenensis 318_cluster-1_11	1953
Streptomyces sp. FR-008_cluster-1_3	1953
Streptomyces albidoflavus SM254_cluster-1_3	1953
Streptomyces sampsonii KJ40_cluster-1_18	1953
Streptomyces olivaceus KLBMP 5084_cluster-1_23	1953
Streptomyces sp. SM17_cluster-1_19	1953
Streptomyces koyangensis VK-A60T_cluster-1_4	1953
Streptomyces albidoflavus J1074_cluster-1_1	1954
Streptomyces sp. FR-008_cluster-1_2	1954
Streptomyces albidoflavus SM254_cluster-1_2	1954
Streptomyces sampsonii KJ40_cluster-1_19	1954
Streptomyces sp. SM17_cluster-1_20	1954
Streptomyces griseorubiginosus 3E-1_cluster-1_13	1955
Streptomyces sp. endophyte_N2_cluster-1_2	1955
Streptomyces globisporus C-1027_cluster-1_7	1955
Streptomyces avermitilis MA-4680_cluster-1_4	1955
Streptomyces sp. FR-008_cluster-1_1	1955
Streptomyces albidoflavus SM254_cluster-1_1	1955
Streptomyces qaidamensis S10_cluster-1_2	1955
Streptomyces sp. SAT1_cluster-1_21	1955
Streptomyces sampsonii KJ40_cluster-1_20	1955
Streptomyces olivaceus KLBMP 5084_cluster-1_27	1955
Streptomyces sp. WAC 01529_cluster-1_14	1962
Streptomyces griseochromogenes ATCC 14511_cluster-1_17	1962
Streptomyces lincolnensis NRRL 2936_cluster-1_33	1962
Streptomyces lydicus 103_cluster-1_6	1962
Streptomyces lydicus GS93/23_cluster-1_8	1962
Streptomyces sp. MOE7_cluster-1_8	1962
Streptomyces lydicus 103_cluster-1_11	1967
Streptomyces lydicus WYEC 108_cluster-1_32	1968
Streptomyces sp. CNQ-509_cluster-1_20	1968
Streptomyces parvulus 2297_cluster-1_2	1968
Streptomyces lydicus 103_cluster-1_12	1968
Streptomyces lydicus GS93/23_cluster-1_26	1968
Streptomyces sp. fd1-xmd_cluster-1_3	1968
Streptomyces sp. MOE7_cluster-1_25	1968
Streptomyces sp. NEAU-S7GS2_cluster-1_32	1968
Streptomyces koyangensis VK-A60T_cluster-1_19	1968
Streptomyces qaidamensis S10_cluster-1_12	1973
Streptomyces lydicus 103_cluster-1_17	1973
Streptomyces sp. MOE7_cluster-1_21	1973
Streptomyces lydicus 103_cluster-1_24	1980
Streptomyces lydicus GS93/23_cluster-1_14	1980
Streptomyces sp. MOE7_cluster-1_13	1980
Streptomyces sp. CB09001_cluster-1_4	1980
Streptomyces lydicus WYEC 108_cluster-1_9	1986
Streptomyces cattleya NRRL 8057_cluster-1_15	1986
Streptomyces sp. 769_cluster-1_39	1986
Streptomyces puniciscabiei TW1S1_cluster-1_5	1986
Streptomyces dengpaensis XZHG99_cluster-1_22	1986
Streptomyces tirandamycinicus HNM0039_cluster-1_13	1986
Streptomyces tirandamycinicus HNM0039_cluster-1_25	1986
Streptomyces atratus SCSIO_ZH16_cluster-1_21	1986
Streptomyces sp. GSSD-12_cluster-1_26	1986
Streptomyces olivoreticuli olivoreticuli ATCC 31159_cluster-1_15	1986
Streptomyces puniciscabiei TW1S1_cluster-1_9	1990
Streptomyces griseus griseus NBRC 13350_cluster-1_20	1992
Streptomyces scabiei 87.22_cluster-1_3	1992
Streptomyces sp. SAT1_cluster-1_2	1992
Streptomyces puniciscabiei TW1S1_cluster-1_11	1992
Streptomyces atratus SCSIO_ZH16_cluster-1_13	1992
Streptomyces griseochromogenes ATCC 14511_cluster-1_45	2004
Streptomyces puniciscabiei TW1S1_cluster-1_23	2004
Streptomyces sp. 11-1-2_cluster-1_15	2010
Streptomyces sp. Z022_cluster-1_28	2010
Streptomyces griseochromogenes ATCC 14511_cluster-1_39	2010
Streptomyces puniciscabiei TW1S1_cluster-1_19	2010
Streptomyces puniciscabiei TW1S1_cluster-1_29	2010
Streptomyces bingchenggensis BCW-1_cluster-1_1	2015
Streptomyces bingchenggensis BCW-1_cluster-1_4	2018
Streptomyces bingchenggensis BCW-1_cluster-1_10	2024
Streptomyces griseochromogenes ATCC 14511_cluster-1_8	2027
Streptomyces parvulus 2297_cluster-2_1	2027
Streptomyces puniciscabiei TW1S1_cluster-1_15	2027
Streptomyces bingchenggensis BCW-1_cluster-1_6	2027
Streptomyces bingchenggensis BCW-1_cluster-1_13	2027
Streptomyces sp. P3_cluster-1_29	2027
Streptomyces bingchenggensis BCW-1_cluster-1_17	2031
Streptomyces bingchenggensis BCW-1_cluster-1_20	2034
Streptomyces sp. Z022_cluster-1_33	2039
Streptomyces pluripotens MUSC 137_cluster-1_21	2039
Streptomyces bingchenggensis BCW-1_cluster-1_9	2039
Streptomyces bingchenggensis BCW-1_cluster-1_12	2039
Streptomyces bingchenggensis BCW-1_cluster-1_25	2039
Streptomyces olivaceus KLBMP 5084_cluster-1_8	2039
Streptomyces formicae KY5_cluster-1_3	2039
Streptomyces sp. GSSD-12_cluster-1_3	2039
Streptomyces bingchenggensis BCW-1_cluster-1_27	2041
Streptomyces bingchenggensis BCW-1_cluster-1_28	2042
Streptomyces bingchenggensis BCW-1_cluster-1_30	2044
Streptomyces bingchenggensis BCW-1_cluster-1_32	2046
Streptomyces bingchenggensis BCW-1_cluster-1_35	2049
Streptomyces bingchenggensis BCW-1_cluster-1_44	2058
Streptomyces bingchenggensis BCW-1_cluster-1_47	2061
Streptomyces bingchenggensis BCW-1_cluster-1_48	2062
Streptomyces rubrolavendulae MJM4426_cluster-1_15	2079
Streptomyces rubrolavendulae MJM4426_cluster-1_24	2088
Streptomyces rubrolavendulae MJM4426_cluster-1_25	2089
Streptomyces albus ZD11_cluster-1_20	2109
Streptomyces albus DSM 41398_cluster-1_20	2109
Streptomyces albus BK3-25_cluster-1_20	2109
Streptomyces albus ZD11_cluster-1_22	2111
Streptomyces albus DSM 41398_cluster-1_22	2111
Streptomyces albus BK3-25_cluster-1_22	2111
Streptomyces olivaceus KLBMP 5084_cluster-1_15	2139
Streptomyces olivaceus KLBMP 5084_cluster-1_16	2140
Streptomyces olivaceus KLBMP 5084_cluster-1_28	2152
Streptomyces venezuelae NRRL B-65442_cluster-1_3	2161
Streptomyces puniciscabiei TW1S1_cluster-1_24	2165
Streptomyces venezuelae NRRL B-65442_cluster-1_7	2165
Streptomyces venezuelae NRRL B-65442_cluster-1_21	2179
Streptomyces lavendulae lavendulae CCM 3239_cluster-1_10	2179
Streptomyces venezuelae NRRL B-65442_cluster-1_30	2188
Streptomyces sp. Tue6075_cluster-1_13	2201
Streptomyces sp. Tue6075_cluster-1_17	2205
Streptomyces griseochromogenes ATCC 14511_cluster-1_26	2206
Streptomyces sp. Tue6075_cluster-1_18	2206
Streptomyces sp. TN58_cluster-1_3	2221
Streptomyces sp. fd1-xmd_cluster-1_5	2221
Streptomyces sp. 3211_cluster-1_9	2221
Streptomyces sp. Sge12_cluster-1_31	2221
Streptomyces sp. TN58_cluster-1_17	2235
Streptomyces sp. TN58_cluster-1_27	2245
Streptomyces sp. fd1-xmd_cluster-1_27	2245
Streptomyces fradiae NKZ-259_cluster-1_2	2249
Streptomyces bingchenggensis BCW-1_cluster-1_49	2249
Streptomyces alfalfae ACCC40021_cluster-1_4	2249
Streptomyces fradiae NKZ-259_cluster-1_3	2250
Streptomyces alfalfae ACCC40021_cluster-1_5	2250
Streptomyces fradiae NKZ-259_cluster-1_5	2251
Streptomyces alfalfae ACCC40021_cluster-1_6	2251
Streptomyces fradiae NKZ-259_cluster-1_6	2252
Streptomyces luteoverticillatus CGMCC 15060_cluster-1_11	2252
Streptomyces alfalfae ACCC40021_cluster-1_7	2252
Streptomyces globisporus TFH56_cluster-1_25	2252
Streptomyces fradiae NKZ-259_cluster-1_17	2263
Streptomyces sp. WAC 01529_cluster-1_17	2263
Streptomyces alfalfae ACCC40021_cluster-1_18	2263
Streptomyces fradiae NKZ-259_cluster-1_22	2268
Streptomyces alfalfae ACCC40021_cluster-1_23	2268
Streptomyces fradiae NKZ-259_cluster-1_24	2270
Streptomyces olivaceus KLBMP 5084_cluster-1_30	2270
Streptomyces alfalfae ACCC40021_cluster-1_25	2270
Streptomyces fradiae NKZ-259_cluster-1_27	2273
Streptomyces alfalfae ACCC40021_cluster-1_28	2273
Streptomyces fradiae NKZ-259_cluster-1_28	2274
Streptomyces alfalfae ACCC40021_cluster-1_29	2274
Streptomyces fradiae NKZ-259_cluster-1_29	2275
Streptomyces alfalfae ACCC40021_cluster-1_30	2275
Streptomyces fradiae NKZ-259_cluster-1_1	2281
Streptomyces alfalfae ACCC40021_cluster-1_1	2281
Streptomyces alfalfae ACCC40021_cluster-1_36	2281
Streptomyces autolyticus CGMCC0516_cluster-1_6	2287
Streptomyces malaysiensis DSM 4137_cluster-1_1	2287
Streptomyces sp. M56_cluster-1_42	2287
Streptomyces lydicus GS93/23_cluster-1_5	2334
Streptomyces sp. MOE7_cluster-1_5	2334
Streptomyces collinus Tu 365_cluster-1_16	2352
Streptomyces lydicus 103_cluster-1_2	2352
Streptomyces lydicus GS93/23_cluster-1_23	2352
Streptomyces sp. MOE7_cluster-1_22	2352
Streptomyces pactum ACT 12_cluster-1_10	2365
Streptomyces pactum ACT 12_cluster-1_1	2385
Streptomyces pactum ACT 12_cluster-1_30	2385
Streptomyces violaceusniger Tu 4113_cluster-2_1	2386
Streptomyces violaceusniger Tu 4113_cluster-1_19	2407
Streptomyces violaceusniger Tu 4113_cluster-1_20	2408
Streptomyces sp. 11-1-2_cluster-1_9	2414
Streptomyces violaceusniger Tu 4113_cluster-1_26	2414
Streptomyces hygroscopicus XM201_cluster-1_10	2414
Streptomyces violaceusniger Tu 4113_cluster-1_32	2420
Streptomyces sp. 11-1-2_cluster-1_24	2428
Streptomyces autolyticus CGMCC0516_cluster-1_25	2428
Streptomyces violaceusniger Tu 4113_cluster-1_40	2428
Streptomyces hygroscopicus XM201_cluster-1_30	2428
Streptomyces malaysiensis DSM 4137_cluster-1_19	2428
Streptomyces sp. M56_cluster-1_25	2428
Streptomyces sp. TN58_cluster-1_9	2441
Streptomyces sp. fd1-xmd_cluster-1_10	2441
Streptomyces sp. KPB2_cluster-1_7	2451
Streptomyces sp. SS52_cluster-1_7	2451
Streptomyces sp. fd1-xmd_cluster-1_20	2451
Streptomyces lavendulae lavendulae CCM 3239_cluster-1_26	2451
Streptomyces globosus soil_cluster-3_3	2451
Streptomyces olivoreticuli olivoreticuli ATCC 31159_cluster-1_18	2451
Streptomyces niveus SCSIO 3406_cluster-1_2	2460
Streptomyces niveus SCSIO 3406_cluster-1_24	2482
Streptomyces niveus SCSIO 3406_cluster-1_26	2484
Streptomyces niveus SCSIO 3406_cluster-1_27	2485
Streptomyces sp. 11-1-2_cluster-1_11	2499
Streptomyces hygroscopicus XM201_cluster-1_12	2499
Streptomyces sp. 11-1-2_cluster-1_38	2504
Streptomyces hygroscopicus XM201_cluster-1_17	2504
Streptomyces hygroscopicus XM201_cluster-1_23	2510
Streptomyces sp. 11-1-2_cluster-1_42	2529
Streptomyces violaceusniger Tu 4113_cluster-1_31	2529
Streptomyces hygroscopicus XM201_cluster-1_42	2529
Streptomyces hygroscopicus XM201_cluster-1_51	2538
Streptomyces sp. TN58_cluster-1_5	2550
Streptomyces sp. fd1-xmd_cluster-1_8	2550
Streptomyces sp. 3211_cluster-1_12	2550
Streptomyces sp. Sge12_cluster-1_28	2550
Streptomyces olivoreticuli olivoreticuli ATCC 31159_cluster-1_11	2550
Streptomyces sp. 3211_cluster-1_15	2553
Streptomyces sp. Sge12_cluster-1_25	2553
Streptomyces sp. 3211_cluster-1_26	2564
Streptomyces sp. Sge12_cluster-1_14	2564
Streptomyces sp. 3211_cluster-2_2	2575
Streptomyces sp. 3211_cluster-1_2	2579
Streptomyces sp. Sge12_cluster-1_2	2579
Streptomyces sp. TN58_cluster-1_1	2581
Streptomyces sp. 3211_cluster-1_35	2581
Streptomyces sp. Sge12_cluster-1_4	2581
Streptomyces sp. 3211_cluster-1_34	2582
Streptomyces sp. Sge12_cluster-1_5	2582
Streptomyces sp. 3211_cluster-1_25	2592
Streptomyces sp. Sge12_cluster-1_15	2592
Streptomyces sp. fd1-xmd_cluster-1_13	2599
Streptomyces sp. 3211_cluster-1_18	2599
Streptomyces sp. Sge12_cluster-1_22	2599
Streptomyces sp. 3211_cluster-1_6	2611
Streptomyces sp. Sge12_cluster-1_34	2611
Streptomyces violaceoruber S21_cluster-1_6	2620
Streptomyces violaceoruber S21_cluster-1_18	2632
Streptomyces rubrolavendulae MJM4426_cluster-1_18	2637
Streptomyces violaceoruber S21_cluster-1_23	2637
Streptomyces sp. WAC00288_cluster-1_9	2637
Streptomyces violaceoruber S21_cluster-1_25	2639
Streptomyces violaceoruber S21_cluster-1_32	2646
Streptomyces gilvosporeus F607_cluster-1_22	2668
Streptomyces gilvosporeus F607_cluster-1_26	2672
Streptomyces lydicus 103_cluster-1_10	2679
Streptomyces lydicus GS93/23_cluster-1_3	2679
Streptomyces sp. MOE7_cluster-1_3	2679
Streptomyces lydicus 103_cluster-1_22	2691
Streptomyces lydicus GS93/23_cluster-1_16	2691
Streptomyces sp. MOE7_cluster-1_15	2691
Streptomyces lydicus GS93/23_cluster-1_22	2696
Streptomyces sp. MOE7_cluster-1_20	2696
Streptomyces alboflavus MDJK44_cluster-1_9	2743
Streptomyces alboflavus MDJK44_cluster-1_11	2745
Streptomyces alboflavus MDJK44_cluster-1_15	2749
Streptomyces alboflavus MDJK44_cluster-1_24	2758
Streptomyces alboflavus MDJK44_cluster-1_25	2759
Streptomyces alboflavus MDJK44_cluster-1_26	2760
Streptomyces luteoverticillatus CGMCC 15060_cluster-1_29	2795
Streptomyces albireticuli MDJK11_cluster-1_5	2795
Streptomyces albireticuli MDJK11_cluster-1_13	2803
Streptomyces olivoreticuli olivoreticuli ATCC 31159_cluster-1_31	2803
Streptomyces albireticuli MDJK11_cluster-1_40	2830
Streptomyces formicae KY5_cluster-1_4	2852
Streptomyces formicae KY5_cluster-1_5	2853
Streptomyces formicae KY5_cluster-1_11	2859
Streptomyces formicae KY5_cluster-1_12	2860
Streptomyces formicae KY5_cluster-1_23	2871
Streptomyces fradiae NKZ-259_cluster-1_7	2884
Streptomyces xinghaiensis S187, NRRL B24674_cluster-1_2	2884
Streptomyces sp. WAC 01529_cluster-1_25	2884
Streptomyces sp. MK-45_cluster-1_4	2884
Streptomyces alfalfae ACCC40021_cluster-1_8	2884
Streptomyces violaceusniger Tu 4113_cluster-1_9	2884
Streptomyces formicae KY5_cluster-1_36	2884
Streptomyces formicae KY5_cluster-1_37	2885
Streptomyces autolyticus CGMCC0516_cluster-1_1	2932
Streptomyces malaysiensis DSM 4137_cluster-1_45	2932
Streptomyces sp. M56_cluster-1_1	2932
Streptomyces rubrolavendulae MJM4426_cluster-1_13	2935
Streptomyces lavendulae lavendulae CCM 3239_cluster-1_3	2935
Streptomyces lavendulae lavendulae CCM 3239_cluster-1_14	2946
Streptomyces lavendulae lavendulae CCM 3239_cluster-1_15	2947
Streptomyces pluripotens MUSC 137_cluster-1_7	2959
Streptomyces lavendulae lavendulae CCM 3239_cluster-1_1	2959
Streptomyces lavendulae lavendulae CCM 3239_cluster-1_27	2959
Streptomyces malaysiensis DSM 4137_cluster-1_44	2962
Streptomyces sp. M56_cluster-1_2	2962
Streptomyces sp. 11-1-2_cluster-1_3	2964
Streptomyces hygroscopicus XM201_cluster-1_4	2964
Streptomyces alboflavus MDJK44_cluster-1_5	2964
Streptomyces malaysiensis DSM 4137_cluster-1_42	2964
Streptomyces sp. M56_cluster-1_4	2964
Streptomyces fradiae NKZ-259_cluster-1_15	2965
Streptomyces sp. TN58_cluster-1_22	2965
Streptomyces pactum ACT 12_cluster-1_4	2965
Streptomyces sp. fd1-xmd_cluster-1_21	2965
Streptomyces niveus SCSIO 3406_cluster-1_6	2965
Streptomyces hygroscopicus XM201_cluster-1_47	2965
Streptomyces pratensis ATCC 33331_cluster-1_2	2965
Streptomyces malaysiensis DSM 4137_cluster-1_41	2965
Streptomyces sp. M56_cluster-1_5	2965
Streptomyces sp. WAC 01529_cluster-1_4	2966
Streptomyces olivaceus KLBMP 5084_cluster-1_1	2966
Streptomyces malaysiensis DSM 4137_cluster-1_40	2966
Streptomyces sp. M56_cluster-1_6	2966
Streptomyces sp. GGCR-6_cluster-1_15	2968
Streptomyces sp. MK-45_cluster-1_2	2968
Streptomyces gilvosporeus F607_cluster-1_14	2968
Streptomyces formicae KY5_cluster-1_10	2968
Streptomyces malaysiensis DSM 4137_cluster-1_38	2968
Streptomyces sp. M56_cluster-1_8	2968
Streptomyces sp. 11-1-2_cluster-1_30	2979
Streptomyces fungicidicus TXX3120_cluster-1_5	2979
Streptomyces fungicidicus TXX3120_cluster-1_7	2979
Streptomyces autolyticus CGMCC0516_cluster-1_32	2979
Streptomyces violaceusniger Tu 4113_cluster-1_42	2979
Streptomyces hygroscopicus XM201_cluster-1_36	2979
Streptomyces malaysiensis DSM 4137_cluster-1_26	2979
Streptomyces sp. M56_cluster-1_19	2979
Streptomyces sp. 11-1-2_cluster-1_28	2981
Streptomyces autolyticus CGMCC0516_cluster-1_30	2981
Streptomyces violaceusniger Tu 4113_cluster-1_3	2981
Streptomyces hygroscopicus XM201_cluster-1_34	2981
Streptomyces malaysiensis DSM 4137_cluster-1_24	2981
Streptomyces sp. M56_cluster-1_21	2981
Streptomyces sp. 11-1-2_cluster-1_14	2992
Streptomyces autolyticus CGMCC0516_cluster-1_16	2992
Streptomyces hygroscopicus XM201_cluster-1_40	2992
Streptomyces malaysiensis DSM 4137_cluster-1_11	2992
Streptomyces sp. M56_cluster-1_32	2992
Streptomyces autolyticus CGMCC0516_cluster-1_15	2993
Streptomyces albireticuli MDJK11_cluster-1_3	2993
Streptomyces malaysiensis DSM 4137_cluster-1_10	2993
Streptomyces sp. M56_cluster-1_33	2993
Streptomyces autolyticus CGMCC0516_cluster-1_13	2995
Streptomyces malaysiensis DSM 4137_cluster-1_8	2995
Streptomyces sp. M56_cluster-1_35	2995
Streptomyces sp. 11-1-2_cluster-1_10	2997
Streptomyces autolyticus CGMCC0516_cluster-1_11	2997
Streptomyces violaceusniger Tu 4113_cluster-1_28	2997
Streptomyces hygroscopicus XM201_cluster-1_11	2997
Streptomyces malaysiensis DSM 4137_cluster-1_6	2997
Streptomyces sp. M56_cluster-1_37	2997
Streptomyces sp. Z022_cluster-1_8	2998
Streptomyces sp. Tue6075_cluster-1_24	2998
Streptomyces autolyticus CGMCC0516_cluster-1_10	2998
Streptomyces violaceusniger Tu 4113_cluster-1_27	2998
Streptomyces malaysiensis DSM 4137_cluster-1_5	2998
Streptomyces sp. M56_cluster-1_38	2998
Streptomyces sp. 11-1-2_cluster-1_7	3000
Streptomyces autolyticus CGMCC0516_cluster-1_8	3000
Streptomyces violaceusniger Tu 4113_cluster-1_24	3000
Streptomyces hygroscopicus XM201_cluster-1_8	3000
Streptomyces malaysiensis DSM 4137_cluster-1_3	3000
Streptomyces sp. M56_cluster-1_40	3000
Streptomyces autolyticus CGMCC0516_cluster-1_4	3004
Streptomyces sp. M56_cluster-1_44	3004
Streptomyces sp. M56_cluster-1_47	3007
Streptomyces sp. Tue6075_cluster-1_30	3008
Streptomyces sp. S063_cluster-1_1	3008
Streptomyces sp. Tue6075_cluster-1_22	3015
Streptomyces sp. S063_cluster-1_8	3015
Streptomyces sp. KPB2_cluster-1_10	3027
Streptomyces sp. S063_cluster-1_20	3027
Streptomyces sp. WAC 01529_cluster-1_8	3030
Streptomyces sp. Tue6075_cluster-1_5	3030
Streptomyces albireticuli MDJK11_cluster-1_27	3030
Streptomyces sp. S063_cluster-1_23	3030
Streptomyces sp. DUT11_cluster-1_25	3060
Streptomyces bacillaris ATCC 15855_cluster-1_9	3060
Streptomyces sp. WAC 01438_cluster-1_8	3118
Streptomyces sp. KPB2_cluster-1_4	3118
Streptomyces sp. SS52_cluster-1_27	3118
Streptomyces lividans TK24_cluster-1_2	3118
Streptomyces olivaceus KLBMP 5084_cluster-1_29	3118
Streptomyces sp. M56_cluster-1_46	3118
Streptomyces sp. SM18_cluster-1_21	3118
Streptomyces sp. Sv. ACTE SirexAA-E_cluster-1_5	3118
Streptomyces sp. Sv. ACTE SirexAA-E_cluster-1_8	3121
Streptomyces griseoviridis F1-27_cluster-1_2	3135
Streptomyces sp. endophyte_N2_cluster-1_29	3135
Streptomyces sp. SM18_cluster-1_26	3135
Streptomyces sp. Sv. ACTE SirexAA-E_cluster-1_22	3135
Streptomyces sp. WAC00288_cluster-1_2	3137
Streptomyces sp. WAC00288_cluster-1_14	3149
Streptomyces sp. WAC00288_cluster-1_15	3150
Streptomyces sp. WAC00288_cluster-1_20	3155
Streptomyces dengpaensis XZHG99_cluster-1_2	3162
Streptomyces dengpaensis XZHG99_cluster-1_20	3180
Streptomyces sp. NEAU-S7GS2_cluster-1_2	3180
Streptomyces sp. Go-475_cluster-1_4	3180
Streptomyces sp. P3_cluster-1_21	3205
Streptomyces sp. WAC 01438_cluster-1_1	3220
Streptomyces lunaelactis MM109_cluster-1_2	3220
Streptomyces lunaelactis MM109_cluster-1_3	3221
Streptomyces tirandamycinicus HNM0039_cluster-1_1	3221
Streptomyces spongiicola HNM0071_cluster-1_1	3221
Streptomyces lunaelactis MM109_cluster-1_10	3228
Streptomyces lunaelactis MM109_cluster-1_21	3239
Streptomyces lunaelactis MM109_cluster-1_23	3241
Streptomyces nigra 452_cluster-1_11	3257
Streptomyces sp. MK-45_cluster-1_33	3264
Streptomyces nigra 452_cluster-1_18	3264
Streptomyces tirandamycinicus HNM0039_cluster-1_10	3276
Streptomyces tirandamycinicus HNM0039_cluster-1_12	3278
Streptomyces spongiicola HNM0071_cluster-1_12	3278
Streptomyces sp. CC0208_cluster-1_15	3307
Streptomyces sp. 11-1-2_cluster-1_16	3307
Streptomyces avermitilis MA-4680_cluster-1_24	3307
Streptomyces spongiicola HNM0071_cluster-1_11	3307
Streptomyces spongiicola HNM0071_cluster-1_14	3310
Streptomyces spongiicola HNM0071_cluster-1_17	3313
Streptomyces sp. Mg1_cluster-4_1	3323
Streptomyces tirandamycinicus HNM0039_cluster-1_30	3323
Streptomyces spongiicola HNM0071_cluster-1_27	3323
Streptomyces fungicidicus TXX3120_cluster-2_3	3324
Streptomyces globisporus C-1027_cluster-1_29	3324
Streptomyces griseus griseus NBRC 13350_cluster-1_3	3324
Streptomyces sp. Tue6075_cluster-1_1	3324
Streptomyces violaceoruber S21_cluster-1_31	3324
Streptomyces sp. S063_cluster-1_26	3324
Streptomyces globisporus TFH56_cluster-1_1	3324
Streptomyces sp. ZFG47_cluster-1_24	3324
Streptomyces globisporus C-1027_cluster-1_25	3327
Streptomyces sp. Tue6075_cluster-1_6	3327
Streptomyces pratensis ATCC 33331_cluster-1_1	3327
Streptomyces sp. S063_cluster-1_22	3327
Streptomyces globisporus TFH56_cluster-1_4	3327
Streptomyces globisporus TFH56_cluster-1_7	3330
Streptomyces globisporus TFH56_cluster-1_17	3340
Streptomyces globisporus C-1027_cluster-2_1	3351
Streptomyces globisporus TFH56_cluster-2_1	3351
Streptomyces albulus NK660_cluster-1_9	3354
Streptomyces albulus CK-15_cluster-1_9	3354
Streptomyces lydicus 103_cluster-1_15	3354
Streptomyces sp. NEAU-S7GS2_cluster-1_3	3354
Streptomyces olivoreticuli olivoreticuli ATCC 31159_cluster-1_4	3354
Streptomyces lydicus WYEC 108_cluster-1_3	3357
Streptomyces griseoviridis F1-27_cluster-1_10	3357
Streptomyces sp. endophyte_N2_cluster-1_32	3357
Streptomyces albireticuli MDJK11_cluster-1_4	3357
Streptomyces sp. NEAU-S7GS2_cluster-1_6	3357
Streptomyces lydicus WYEC 108_cluster-1_4	3358
Streptomyces sp. NEAU-S7GS2_cluster-1_7	3358
Streptomyces lydicus WYEC 108_cluster-1_6	3360
Streptomyces sp. NEAU-S7GS2_cluster-1_9	3360
Streptomyces lydicus WYEC 108_cluster-1_19	3373
Streptomyces cattleya NRRL 8057_cluster-1_11	3373
Streptomyces sp. Sv. ACTE SirexAA-E_cluster-1_14	3373
Streptomyces sp. WAC00288_cluster-1_23	3373
Streptomyces lunaelactis MM109_cluster-2_1	3373
Streptomyces sp. NEAU-S7GS2_cluster-1_22	3373
Streptomyces actuosus ATCC 25421_cluster-1_26	3411
Streptomyces sp. WAC 01438_cluster-1_12	3426
Streptomyces sp. KPB2_cluster-1_11	3426
Streptomyces lividans TK24_cluster-1_12	3426
Streptomyces alboflavus MDJK44_cluster-1_19	3426
Streptomyces coelicolor A3(2)_cluster-1_15	3426
Streptomyces sp. ZFG47_cluster-1_3	3443
Streptomyces sp. ZFG47_cluster-2_4	3471
Streptomyces fulvissimus DSM 40593_cluster-1_27	3483
Streptomyces avermitilis MA-4680_cluster-1_21	3483
Streptomyces sp. CFMR 7_cluster-1_11	3483
Streptomyces sp. S8_cluster-1_9	3483
Streptomyces sp. DUT11_cluster-1_24	3483
Streptomyces bacillaris ATCC 15855_cluster-1_10	3483
Streptomyces sp. CFMR 7_cluster-1_13	3485
Streptomyces sp. DUT11_cluster-1_22	3485
Streptomyces bacillaris ATCC 15855_cluster-1_12	3485
Streptomyces globisporus C-1027_cluster-1_13	3491
Streptomyces fulvissimus DSM 40593_cluster-1_16	3491
Streptomyces sp. CFMR 7_cluster-1_25	3491
Streptomyces sp. S8_cluster-1_18	3491
Streptomyces bacillaris ATCC 15855_cluster-1_18	3491
Streptomyces globosus soil_cluster-1_20	3524
Streptomyces collinus Tu 365_cluster-1_3	3528
Streptomyces collinus Tu 365_cluster-1_30	3528
Streptomyces lunaelactis MM109_cluster-1_13	3528
Streptomyces globosus soil_cluster-3_1	3528
Streptomyces xinghaiensis S187, NRRL B24674_cluster-1_4	3531
Streptomyces fulvissimus DSM 40593_cluster-1_8	3531
Streptomyces xiamenensis 318_cluster-1_19	3531
Streptomyces formicae KY5_cluster-1_16	3531
Streptomyces sp. Go-475_cluster-1_1	3531
Streptomyces griseorubiginosus 3E-1_cluster-1_18	3541
Streptomyces qaidamensis S10_cluster-1_6	3541
Streptomyces sp. ZFG47_cluster-1_19	3541
Streptomyces sp. Go-475_cluster-1_11	3541
Streptomyces sp. Go-475_cluster-1_16	3546
Streptomyces avermitilis MA-4680_cluster-1_22	3550
Streptomyces sp. 769_cluster-2_1	3550
Streptomyces tirandamycinicus HNM0039_cluster-1_24	3550
Streptomyces sp. Go-475_cluster-1_20	3550
Streptomyces sp. Go-475_cluster-1_26	3556
Streptomyces atratus SCSIO_ZH16_cluster-1_2	3563
Streptomyces atratus SCSIO_ZH16_cluster-1_18	3579
Streptomyces atratus SCSIO_ZH16_cluster-1_22	3583
Streptomyces sp. WAC 01438_cluster-1_18	3587
Streptomyces sp. P3_cluster-1_13	3587
Streptomyces atratus SCSIO_ZH16_cluster-1_1	3587
Streptomyces atratus SCSIO_ZH16_cluster-1_26	3587
Streptomyces xiamenensis 318_cluster-1_16	3623
Streptomyces niveus SCSIO 3406_cluster-1_1	3623
Streptomyces alboflavus MDJK44_cluster-1_1	3623
Streptomyces sp. Go-475_cluster-1_10	3623
Streptomyces sp. GSSD-12_cluster-1_6	3623
Streptomyces sp. GSSD-12_cluster-1_28	3645
Streptomyces sp. WAC 01529_cluster-1_22	3655
Streptomyces sp. SS52_cluster-1_20	3655
Streptomyces lividans TK24_cluster-1_17	3655
Streptomyces sp. 769_cluster-1_26	3655
Streptomyces pluripotens MUSC 137_cluster-1_15	3655
Streptomyces vietnamensis GIMV4.0001_cluster-1_23	3655
Streptomyces sp. P3_cluster-1_1	3655
Streptomyces actuosus ATCC 25421_cluster-1_15	3655
Streptomyces coelicolor A3(2)_cluster-1_10	3655
Streptomyces sp. ZFG47_cluster-1_1	3655
Streptomyces sp. ZFG47_cluster-2_5	3655
Streptomyces sp. CB09001_cluster-1_8	3655
Streptomyces sp. CB09001_cluster-1_16	3663
Streptomyces lividans TK24_cluster-1_7	3664
Streptomyces coelicolor A3(2)_cluster-1_20	3664
Streptomyces sp. CB09001_cluster-1_17	3664
Streptomyces olivoreticuli olivoreticuli ATCC 31159_cluster-1_1	3670
Streptomyces fradiae NKZ-259_cluster-1_34	3671
Streptomyces cyaneogriseus noncyanogenus NMWT 1_cluster-1_5	3671
Streptomyces alfalfae ACCC40021_cluster-1_35	3671
Streptomyces olivoreticuli olivoreticuli ATCC 31159_cluster-1_2	3671
Streptomyces olivoreticuli olivoreticuli ATCC 31159_cluster-1_7	3676
Streptomyces olivoreticuli olivoreticuli ATCC 31159_cluster-1_9	3678
Streptomyces exfoliatus A1013Y_cluster-1_17	3693
Streptomyces albireticuli MDJK11_cluster-1_37	3693
Streptomyces olivoreticuli olivoreticuli ATCC 31159_cluster-1_24	3693
Streptomyces luteoverticillatus CGMCC 15060_cluster-1_25	3701
Streptomyces olivoreticuli olivoreticuli ATCC 31159_cluster-1_32	3701
Streptomyces sp. WAC 01438_cluster-1_4	3702
Streptomyces luteoverticillatus CGMCC 15060_cluster-1_26	3702
Streptomyces leeuwenhoekii DSM 42122_cluster-1_10	3702
Streptomyces globosus soil_cluster-1_8	3702
Streptomyces sp. GSSD-12_cluster-1_23	3702
Streptomyces olivoreticuli olivoreticuli ATCC 31159_cluster-1_33	3702
Streptomyces luteoverticillatus CGMCC 15060_cluster-1_32	3703
Streptomyces albireticuli MDJK11_cluster-1_9	3703
Streptomyces olivoreticuli olivoreticuli ATCC 31159_cluster-1_34	3703
Streptomyces olivoreticuli olivoreticuli ATCC 31159_cluster-1_39	3708
Streptomyces koyangensis VK-A60T_cluster-1_8	3717
Streptomyces koyangensis VK-A60T_cluster-1_16	3725
Streptomyces sp. CLI2509_cluster-1_3	3733
Streptomyces coelicolor A3(2)_cluster-1_27	3733
Streptomyces sp. CB09001_cluster-1_21	3733
Streptomyces sp. Tu6071_cluster-1_3	3733
Streptomyces albireticuli MDJK11_cluster-1_12	3734
Streptomyces sp. CLI2509_cluster-1_4	3734
Streptomyces dengpaensis XZHG99_cluster-1_6	3734
Streptomyces sp. NEAU-S7GS2_cluster-1_11	3734
Streptomyces sp. Tu6071_cluster-1_4	3734
Streptomyces sp. CLI2509_cluster-1_7	3737
Streptomyces sp. ZFG47_cluster-1_27	3737
Streptomyces koyangensis VK-A60T_cluster-1_3	3737
Streptomyces sp. Tu6071_cluster-1_7	3737
Streptomyces sp. CLI2509_cluster-1_12	3743
Streptomyces sp. SM18_cluster-1_24	3743
Streptomyces sp. Sv. ACTE SirexAA-E_cluster-1_21	3743
Streptomyces atratus SCSIO_ZH16_cluster-1_20	3743
Streptomyces sp. GSSD-12_cluster-1_10	3743
Streptomyces sp. Tu6071_cluster-1_13	3743
Streptomyces sp. CLI2509_cluster-1_15	3746
Streptomyces globosus soil_cluster-1_10	3746
Streptomyces sp. Tu6071_cluster-1_16	3746
Streptomyces luteoverticillatus CGMCC 15060_cluster-1_18	3747
Streptomyces collinus Tu 365_cluster-1_18	3747
Streptomyces sp. CLI2509_cluster-1_16	3747
Streptomyces sp. Tu6071_cluster-1_17	3747
Streptomyces sp. CC0208_cluster-1_6	5
Streptomyces sp. CC0208_cluster-1_9	8
Streptomyces sp. CC0208_cluster-1_13	12
Streptomyces sp. CC0208_cluster-1_15	14
Streptomyces sp. CC0208_cluster-1_25	24
Streptomyces clavuligerus F1D-5_cluster-2_6	57
Streptomyces clavuligerus ATCC 27064_cluster-2_8	57
Streptomyces clavuligerus F613-1_cluster-2_2	57
Streptomyces fradiae NKZ-259_cluster-1_28	91
Streptomyces alfalfae ACCC40021_cluster-1_29	91
Streptomyces griseorubiginosus 3E-1_cluster-1_1	99
Streptomyces griseorubiginosus 3E-1_cluster-1_8	106
Streptomyces sp. GGCR-6_cluster-1_28	106
Streptomyces sp. CC0208_cluster-1_20	121
Streptomyces griseorubiginosus 3E-1_cluster-1_23	121
Streptomyces fungicidicus TXX3120_cluster-1_3	174
Streptomyces sp. Z022_cluster-1_3	197
Streptomyces sp. Z022_cluster-1_17	211
Streptomyces sp. WAC 06738_cluster-1_7	269
Streptomyces sp. CNQ-509_cluster-1_10	269
Streptomyces sp. WAC 06738_cluster-1_15	277
Streptomyces sp. CNQ-509_cluster-1_19	277
Streptomyces xinghaiensis S187, NRRL B24674_cluster-1_1	306
Streptomyces xinghaiensis S187, NRRL B24674_cluster-1_4	309
Streptomyces xinghaiensis S187, NRRL B24674_cluster-1_18	323
Streptomyces sp. WAC 01529_cluster-1_1	327
Streptomyces bingchenggensis BCW-1_cluster-1_49	327
Streptomyces sp. P3_cluster-1_29	327
Streptomyces sp. WAC 01529_cluster-1_27	353
Streptomyces atratus SCSIO_ZH16_cluster-1_5	353
Streptomyces sp. KPB2_cluster-1_5	359
Streptomyces sp. KPB2_cluster-1_9	363
Streptomyces sp. KPB2_cluster-1_13	367
Streptomyces sp. GGCR-6_cluster-1_14	392
Streptomyces sp. GGCR-6_cluster-1_29	407
Streptomyces fungicidicus TXX3120_cluster-2_4	409
Streptomyces sp. GGCR-6_cluster-1_31	409
Streptomyces griseoviridis F1-27_cluster-1_29	409
Streptomyces sp. endophyte_N2_cluster-1_28	409
Streptomyces rubrolavendulae MJM4426_cluster-1_23	409
Streptomyces globosus soil_cluster-1_5	409
Streptomyces sp. MK-45_cluster-1_12	422
Streptomyces vietnamensis GIMV4.0001_cluster-1_1	422
Streptomyces lincolnensis NRRL 2936_cluster-1_15	422
Streptomyces lincolnensis LC-G_cluster-1_16	422
Streptomyces sp. MK-45_cluster-1_17	427
Streptomyces luteoverticillatus CGMCC 15060_cluster-1_6	450
Streptomyces luteoverticillatus CGMCC 15060_cluster-1_29	473
Streptomyces luteoverticillatus CGMCC 15060_cluster-1_32	476
Streptomyces olivoreticuli olivoreticuli ATCC 31159_cluster-1_34	476
Streptomyces lydicus WYEC 108_cluster-1_3	486
Streptomyces sp. NEAU-S7GS2_cluster-1_6	486
Streptomyces lydicus WYEC 108_cluster-1_24	507
Streptomyces sp. NEAU-S7GS2_cluster-1_34	507
Streptomyces lydicus WYEC 108_cluster-1_25	508
Streptomyces griseoviridis F1-27_cluster-1_1	518
Streptomyces griseoviridis F1-27_cluster-1_5	522
Streptomyces griseoviridis F1-27_cluster-1_6	523
Streptomyces griseoviridis F1-27_cluster-1_10	527
Streptomyces sp. endophyte_N2_cluster-1_32	527
Streptomyces griseoviridis F1-27_cluster-1_24	541
Streptomyces luteoverticillatus CGMCC 15060_cluster-1_10	544
Streptomyces griseoviridis F1-27_cluster-1_27	544
Streptomyces sp. endophyte_N2_cluster-1_25	573
Streptomyces sp. endophyte_N2_cluster-1_33	581
Streptomyces seoulensis KCTC 9819_cluster-1_2	584
Streptomyces sp. SS52_cluster-1_1	607
Streptomyces cattleya NRRL 8057_cluster-1_2	636
Streptomyces cattleya NRRL 8057_cluster-1_6	640
Streptomyces cattleya NRRL 8057_cluster-1_17	651
Streptomyces cattleya NRRL 8057_cluster-1_21	655
Streptomyces cattleya NRRL 8057_cluster-2_1	659
Streptomyces cattleya NRRL 8057_cluster-2_3	661
Streptomyces cattleya NRRL 8057_cluster-2_7	665
Streptomyces exfoliatus A1013Y_cluster-1_5	678
Streptomyces exfoliatus A1013Y_cluster-1_9	682
Streptomyces exfoliatus A1013Y_cluster-1_22	695
Streptomyces clavuligerus ATCC 27064_cluster-2_2	723
Streptomyces clavuligerus ATCC 27064_cluster-2_5	726
Streptomyces clavuligerus F1D-5_cluster-2_1	735
Streptomyces clavuligerus F1D-5_cluster-2_12	735
Streptomyces clavuligerus ATCC 27064_cluster-2_14	735
Streptomyces clavuligerus F613-1_cluster-2_8	735
Streptomyces violaceoruber S21_cluster-1_17	735
Streptomyces clavuligerus ATCC 27064_cluster-2_16	737
Streptomyces hygroscopicus jinggangensis 5008_cluster-1_9	747
Streptomyces hygroscopicus jinggangensis TL01_cluster-1_9	747
Streptomyces globisporus C-1027_cluster-1_23	799
Streptomyces bingchenggensis BCW-1_cluster-1_34	799
Streptomyces violaceoruber S21_cluster-1_26	799
Streptomyces fradiae NKZ-259_cluster-1_20	830
Streptomyces sp. Z022_cluster-1_19	830
Streptomyces hygroscopicus jinggangensis 5008_cluster-1_24	830
Streptomyces hygroscopicus jinggangensis TL01_cluster-1_24	830
Streptomyces hygroscopicus limoneus KCTC 1717_cluster-1_12	830
Streptomyces alfalfae ACCC40021_cluster-1_21	830
Streptomyces sp. PAMC26508_cluster-1_1	867
Streptomyces alboflavus MDJK44_cluster-1_11	867
Streptomyces pratensis ATCC 33331_cluster-1_27	867
Streptomyces sp. PAMC26508_cluster-1_23	889
Streptomyces pratensis ATCC 33331_cluster-1_5	889
Streptomyces sp. PAMC26508_cluster-1_25	891
Streptomyces cattleya NRRL 8057_cluster-2_8	894
Streptomyces sp. PAMC26508_cluster-1_28	894
Streptomyces sp. Tue6075_cluster-1_6	894
Streptomyces pratensis ATCC 33331_cluster-1_1	894
Streptomyces sp. Mg1_cluster-1_1	929
Streptomyces sp. Mg1_cluster-1_4	932
Streptomyces collinus Tu 365_cluster-1_2	962
Streptomyces collinus Tu 365_cluster-1_31	962
Streptomyces collinus Tu 365_cluster-1_12	972
Streptomyces fradiae NKZ-259_cluster-1_19	1007
Streptomyces sp. WAC 01529_cluster-1_15	1007
Streptomyces avermitilis MA-4680_cluster-1_15	1007
Streptomyces alfalfae ACCC40021_cluster-1_20	1007
Streptomyces avermitilis MA-4680_cluster-1_23	1015
Streptomyces albulus NK660_cluster-1_30	1058
Streptomyces albulus CK-15_cluster-1_29	1058
Streptomyces albulus NK660_cluster-1_37	1065
Streptomyces albulus CK-15_cluster-1_36	1065
Streptomyces glaucescens GLA.O_cluster-1_2	1095
Streptomyces sp. 769_cluster-1_2	1120
Streptomyces sp. 769_cluster-1_16	1134
Streptomyces sp. 769_cluster-1_24	1142
Streptomyces sp. 769_cluster-1_26	1144
Streptomyces sp. 769_cluster-1_29	1147
Streptomyces sp. 769_cluster-1_35	1153
Streptomyces luteoverticillatus CGMCC 15060_cluster-1_19	1158
Streptomyces sp. 769_cluster-1_1	1158
Streptomyces sp. 769_cluster-1_40	1158
Streptomyces pluripotens MUSC 137_cluster-1_5	1164
Streptomyces pluripotens MUSC 137_cluster-1_12	1171
Streptomyces pluripotens MUSC 137_cluster-1_30	1189
Streptomyces albus ZD11_cluster-1_3	1192
Streptomyces albus DSM 41398_cluster-1_3	1192
Streptomyces albus BK3-25_cluster-1_3	1192
Streptomyces albus ZD11_cluster-1_6	1195
Streptomyces albus DSM 41398_cluster-1_6	1195
Streptomyces albus BK3-25_cluster-1_6	1195
Streptomyces albus ZD11_cluster-1_9	1198
Streptomyces albus DSM 41398_cluster-1_9	1198
Streptomyces albus BK3-25_cluster-1_9	1198
Streptomyces sp. S8_cluster-1_7	1198
Streptomyces formicae KY5_cluster-1_13	1198
Streptomyces albus ZD11_cluster-1_10	1199
Streptomyces albus DSM 41398_cluster-1_10	1199
Streptomyces albus BK3-25_cluster-1_10	1199
Streptomyces albus ZD11_cluster-1_12	1201
Streptomyces albus DSM 41398_cluster-1_12	1201
Streptomyces albus BK3-25_cluster-1_12	1201
Streptomyces albus ZD11_cluster-1_17	1206
Streptomyces albus DSM 41398_cluster-1_17	1206
Streptomyces albus BK3-25_cluster-1_17	1206
Streptomyces albus ZD11_cluster-1_18	1207
Streptomyces albus DSM 41398_cluster-1_18	1207
Streptomyces albus BK3-25_cluster-1_18	1207
Streptomyces albus ZD11_cluster-1_24	1213
Streptomyces albus DSM 41398_cluster-1_24	1213
Streptomyces albus BK3-25_cluster-1_24	1213
Streptomyces albus ZD11_cluster-1_26	1215
Streptomyces fulvissimus DSM 40593_cluster-1_28	1215
Streptomyces albus DSM 41398_cluster-1_26	1215
Streptomyces sp. CFMR 7_cluster-1_39	1215
Streptomyces albus BK3-25_cluster-1_26	1215
Streptomyces sp. S8_cluster-1_33	1215
Streptomyces albireticuli MDJK11_cluster-1_29	1215
Streptomyces bacillaris ATCC 15855_cluster-1_31	1215
Streptomyces albus ZD11_cluster-1_27	1216
Streptomyces sp. WAC 01529_cluster-1_13	1216
Streptomyces albulus NK660_cluster-1_25	1216
Streptomyces albus DSM 41398_cluster-1_27	1216
Streptomyces albus BK3-25_cluster-1_27	1216
Streptomyces nigra 452_cluster-1_7	1216
Streptomyces albus ZD11_cluster-1_31	1220
Streptomyces albus DSM 41398_cluster-1_31	1220
Streptomyces albus BK3-25_cluster-1_31	1220
Streptomyces sp. CLI2509_cluster-1_17	1220
Streptomyces lunaelactis MM109_cluster-1_8	1220
Streptomyces albus ZD11_cluster-1_33	1222
Streptomyces albus DSM 41398_cluster-1_33	1222
Streptomyces albus BK3-25_cluster-1_33	1222
Streptomyces albus ZD11_cluster-1_34	1223
Streptomyces albus DSM 41398_cluster-1_34	1223
Streptomyces albus BK3-25_cluster-1_34	1223
Streptomyces albus ZD11_cluster-1_35	1224
Streptomyces albus DSM 41398_cluster-1_35	1224
Streptomyces albus BK3-25_cluster-1_35	1224
Streptomyces lunaelactis MM109_cluster-1_26	1224
Streptomyces vietnamensis GIMV4.0001_cluster-1_3	1228
Streptomyces exfoliatus A1013Y_cluster-1_12	1229
Streptomyces vietnamensis GIMV4.0001_cluster-1_4	1229
Streptomyces venezuelae NRRL B-65442_cluster-1_1	1229
Streptomyces sp. TN58_cluster-1_20	1229
Streptomyces sp. TN58_cluster-1_21	1229
Streptomyces sp. WAC00288_cluster-1_22	1229
Streptomyces vietnamensis GIMV4.0001_cluster-1_6	1231
Streptomyces vietnamensis GIMV4.0001_cluster-1_7	1232
Streptomyces sp. fd1-xmd_cluster-1_17	1232
Streptomyces vietnamensis GIMV4.0001_cluster-1_9	1234
Streptomyces pluripotens MUSC 137_cluster-1_14	1238
Streptomyces vietnamensis GIMV4.0001_cluster-1_13	1238
Streptomyces venezuelae NRRL B-65442_cluster-1_12	1238
Streptomyces exfoliatus A1013Y_cluster-1_21	1239
Streptomyces vietnamensis GIMV4.0001_cluster-1_14	1239
Streptomyces venezuelae NRRL B-65442_cluster-1_13	1239
Streptomyces sp. WAC00288_cluster-1_13	1239
Streptomyces seoulensis KCTC 9819_cluster-1_14	1245
Streptomyces vietnamensis GIMV4.0001_cluster-1_20	1245
Streptomyces venezuelae NRRL B-65442_cluster-1_20	1245
Streptomyces sp. WAC00288_cluster-1_9	1245
Streptomyces albulus NK660_cluster-1_1	1290
Streptomyces albulus CK-15_cluster-1_1	1290
Streptomyces albulus NK660_cluster-1_3	1292
Streptomyces albulus CK-15_cluster-1_3	1292
Streptomyces albulus NK660_cluster-1_26	1314
Streptomyces albulus CK-15_cluster-1_25	1314
Streptomyces lydicus WYEC 108_cluster-1_1	1316
Streptomyces albulus NK660_cluster-1_28	1316
Streptomyces sp. 769_cluster-1_9	1316
Streptomyces albulus CK-15_cluster-1_27	1316
Streptomyces albulus NK660_cluster-1_32	1320
Streptomyces albulus CK-15_cluster-1_31	1320
Streptomyces albulus NK660_cluster-1_33	1321
Streptomyces albulus CK-15_cluster-1_32	1321
Streptomyces luteoverticillatus CGMCC 15060_cluster-1_7	1323
Streptomyces lydicus WYEC 108_cluster-1_9	1323
Streptomyces albulus NK660_cluster-1_35	1323
Streptomyces albulus CK-15_cluster-1_34	1323
Streptomyces alfalfae ACCC40021_cluster-1_3	1323
Streptomyces sp. P3_cluster-1_11	1323
Streptomyces sp. NEAU-S7GS2_cluster-1_11	1323
Streptomyces lydicus A02_cluster-1_2	1328
Streptomyces lydicus A02_cluster-1_6	1332
Streptomyces lydicus A02_cluster-1_7	1333
Streptomyces sp. Mg1_cluster-1_10	1338
Streptomyces lydicus A02_cluster-1_12	1338
Streptomyces venezuelae NRRL B-65442_cluster-1_4	1338
Streptomyces sp. P3_cluster-1_20	1338
Streptomyces sp. 769_cluster-1_4	1343
Streptomyces cyaneogriseus noncyanogenus NMWT 1_cluster-1_33	1343
Streptomyces lydicus A02_cluster-1_17	1343
Streptomyces albireticuli MDJK11_cluster-1_30	1343
Streptomyces globisporus TFH56_cluster-1_25	1343
Streptomyces lydicus WYEC 108_cluster-1_10	1354
Streptomyces lydicus A02_cluster-1_28	1354
Streptomyces gilvosporeus F607_cluster-1_13	1354
Streptomyces sp. NEAU-S7GS2_cluster-1_12	1354
Streptomyces sp. MK-45_cluster-1_26	1356
Streptomyces sp. 769_cluster-1_37	1356
Streptomyces lydicus A02_cluster-1_30	1356
Streptomyces sp. NEAU-S7GS2_cluster-1_4	1356
Streptomyces lydicus A02_cluster-1_32	1358
Streptomyces clavuligerus ATCC 27064_cluster-2_15	1368
Streptomyces globisporus C-1027_cluster-1_5	1368
Streptomyces griseus griseus NBRC 13350_cluster-1_6	1368
Streptomyces griseus griseus NBRC 13350_cluster-1_17	1379
Streptomyces griseus griseus NBRC 13350_cluster-1_23	1385
Streptomyces xiamenensis 318_cluster-1_1	1401
Streptomyces xiamenensis 318_cluster-1_5	1405
Streptomyces xiamenensis 318_cluster-1_8	1408
Streptomyces xiamenensis 318_cluster-1_18	1418
Streptomyces sp. WAC 06738_cluster-1_1	1421
Streptomyces sp. CNQ-509_cluster-1_1	1421
Streptomyces albireticuli MDJK11_cluster-1_36	1421
Streptomyces sp. WAC 06738_cluster-1_4	1425
Streptomyces sp. CNQ-509_cluster-1_5	1425
Streptomyces sp. WAC 06738_cluster-1_6	1428
Streptomyces sp. CNQ-509_cluster-1_8	1428
Streptomyces sp. CNQ-509_cluster-1_15	1435
Streptomyces sp. WAC 06738_cluster-1_16	1441
Streptomyces sp. CNQ-509_cluster-1_21	1441
Streptomyces sp. WAC 06738_cluster-1_18	1444
Streptomyces sp. GGCR-6_cluster-1_1	1444
Streptomyces seoulensis KCTC 9819_cluster-1_3	1444
Streptomyces sp. CNQ-509_cluster-1_24	1444
Streptomyces sp. WAC 06738_cluster-1_22	1449
Streptomyces sp. CNQ-509_cluster-1_29	1449
Streptomyces leeuwenhoekii DSM 42122_cluster-1_17	1468
Streptomyces fungicidicus TXX3120_cluster-1_8	1473
Streptomyces avermitilis MA-4680_cluster-1_27	1473
Streptomyces cyaneogriseus noncyanogenus NMWT 1_cluster-1_12	1473
Streptomyces leeuwenhoekii DSM 42122_cluster-1_22	1473
Streptomyces cyaneogriseus noncyanogenus NMWT 1_cluster-1_11	1474
Streptomyces leeuwenhoekii DSM 42122_cluster-1_23	1474
Streptomyces cyaneogriseus noncyanogenus NMWT 1_cluster-1_9	1476
Streptomyces leeuwenhoekii DSM 42122_cluster-1_25	1476
Streptomyces pristinaespiralis HCCB 10218_cluster-1_3	1530
Streptomyces pristinaespiralis HCCB 10218_cluster-1_21	1530
Streptomyces globisporus C-1027_cluster-1_22	1532
Streptomyces pristinaespiralis HCCB 10218_cluster-1_1	1532
Streptomyces pristinaespiralis HCCB 10218_cluster-1_23	1532
Streptomyces globisporus C-1027_cluster-1_27	1536
Streptomyces sp. PAMC26508_cluster-1_4	1536
Streptomyces fulvissimus DSM 40593_cluster-1_33	1536
Streptomyces griseus griseus NBRC 13350_cluster-1_5	1536
Streptomyces sp. CFMR 7_cluster-1_4	1536
Streptomyces sp. Tue6075_cluster-1_4	1536
Streptomyces violaceoruber S21_cluster-1_29	1536
Streptomyces sp. S8_cluster-1_4	1536
Streptomyces pratensis ATCC 33331_cluster-1_24	1536
Streptomyces sp. S063_cluster-1_24	1536
Streptomyces sp. DUT11_cluster-1_29	1536
Streptomyces sp. SM18_cluster-1_3	1536
Streptomyces sp. Sv. ACTE SirexAA-E_cluster-1_3	1536
Streptomyces globisporus TFH56_cluster-1_3	1536
Streptomyces bacillaris ATCC 15855_cluster-1_4	1536
Streptomyces xiamenensis 318_cluster-1_11	1539
Streptomyces sp. CFMR 7_cluster-1_7	1539
Streptomyces sp. S8_cluster-1_6	1539
Streptomyces sp. S063_cluster-1_22	1539
Streptomyces sp. DUT11_cluster-1_28	1539
Streptomyces globisporus TFH56_cluster-1_4	1539
Streptomyces bacillaris ATCC 15855_cluster-1_5	1539
Streptomyces fradiae NKZ-259_cluster-1_16	1547
Streptomyces sp. WAC 01529_cluster-1_18	1547
Streptomyces exfoliatus A1013Y_cluster-1_18	1547
Streptomyces globisporus C-1027_cluster-1_20	1547
Streptomyces fulvissimus DSM 40593_cluster-1_23	1547
Streptomyces vietnamensis GIMV4.0001_cluster-1_17	1547
Streptomyces pristinaespiralis HCCB 10218_cluster-1_11	1547
Streptomyces sp. CFMR 7_cluster-1_15	1547
Streptomyces venezuelae NRRL B-65442_cluster-1_18	1547
Streptomyces sp. Tue6075_cluster-1_12	1547
Streptomyces alfalfae ACCC40021_cluster-1_17	1547
Streptomyces niveus SCSIO 3406_cluster-1_15	1547
Streptomyces sp. S8_cluster-1_11	1547
Streptomyces alboflavus MDJK44_cluster-1_14	1547
Streptomyces formicae KY5_cluster-1_26	1547
Streptomyces sp. S063_cluster-1_18	1547
Streptomyces sp. DUT11_cluster-1_20	1547
Streptomyces sp. WAC00288_cluster-1_12	1547
Streptomyces globisporus TFH56_cluster-1_8	1547
Streptomyces bacillaris ATCC 15855_cluster-1_13	1547
Streptomyces atratus SCSIO_ZH16_cluster-1_14	1547
Streptomyces sp. CFMR 7_cluster-1_23	1555
Streptomyces violaceoruber S21_cluster-1_15	1555
Streptomyces sp. S8_cluster-1_17	1555
Streptomyces sp. S063_cluster-1_13	1555
Streptomyces sp. DUT11_cluster-1_15	1555
Streptomyces sp. ZFG47_cluster-1_25	1555
Streptomyces bacillaris ATCC 15855_cluster-1_17	1555
Streptomyces globosus soil_cluster-3_1	1555
Streptomyces sp. CFMR 7_cluster-1_24	1556
Streptomyces clavuligerus F1D-5_cluster-1_22	1561
Streptomyces clavuligerus ATCC 27064_cluster-1_21	1561
Streptomyces globisporus C-1027_cluster-1_11	1561
Streptomyces sp. PAMC26508_cluster-1_13	1561
Streptomyces fulvissimus DSM 40593_cluster-1_13	1561
Streptomyces griseus griseus NBRC 13350_cluster-1_25	1561
Streptomyces sp. CFMR 7_cluster-1_29	1561
Streptomyces sp. Tue6075_cluster-1_19	1561
Streptomyces violaceoruber S21_cluster-1_11	1561
Streptomyces sp. S8_cluster-1_22	1561
Streptomyces alboflavus MDJK44_cluster-1_7	1561
Streptomyces sp. S063_cluster-1_11	1561
Streptomyces sp. DUT11_cluster-1_11	1561
Streptomyces lunaelactis MM109_cluster-1_11	1561
Streptomyces globisporus TFH56_cluster-1_18	1561
Streptomyces bacillaris ATCC 15855_cluster-1_22	1561
Streptomyces atratus SCSIO_ZH16_cluster-1_11	1561
Streptomyces sp. WAC 01529_cluster-1_6	1563
Streptomyces globisporus C-1027_cluster-1_9	1563
Streptomyces sp. PAMC26508_cluster-1_10	1563
Streptomyces fulvissimus DSM 40593_cluster-1_11	1563
Streptomyces griseus griseus NBRC 13350_cluster-1_28	1563
Streptomyces pristinaespiralis HCCB 10218_cluster-1_17	1563
Streptomyces sp. CFMR 7_cluster-1_31	1563
Streptomyces violaceoruber S21_cluster-1_8	1563
Streptomyces pratensis ATCC 33331_cluster-1_18	1563
Streptomyces sp. DUT11_cluster-1_9	1563
Streptomyces sp. Sv. ACTE SirexAA-E_cluster-1_7	1563
Streptomyces globisporus TFH56_cluster-1_20	1563
Streptomyces bacillaris ATCC 15855_cluster-1_24	1563
Streptomyces atratus SCSIO_ZH16_cluster-1_8	1563
Streptomyces sp. CFMR 7_cluster-1_35	1567
Streptomyces sp. DUT11_cluster-1_5	1567
Streptomyces bacillaris ATCC 15855_cluster-1_27	1567
Streptomyces fulvissimus DSM 40593_cluster-1_4	1570
Streptomyces griseus griseus NBRC 13350_cluster-1_37	1570
Streptomyces sp. CFMR 7_cluster-1_38	1570
Streptomyces violaceoruber S21_cluster-1_2	1570
Streptomyces sp. S8_cluster-1_32	1570
Streptomyces bacillaris ATCC 15855_cluster-1_30	1570
Streptomyces sp. Z022_cluster-1_4	1593
Streptomyces hygroscopicus jinggangensis 5008_cluster-1_14	1593
Streptomyces globisporus C-1027_cluster-1_7	1593
Streptomyces hygroscopicus jinggangensis TL01_cluster-1_14	1593
Streptomyces hygroscopicus limoneus KCTC 1717_cluster-1_1	1593
Streptomyces sp. TN58_cluster-1_1	1593
Streptomyces atratus SCSIO_ZH16_cluster-1_24	1593
Streptomyces hygroscopicus jinggangensis 5008_cluster-1_20	1599
Streptomyces hygroscopicus jinggangensis TL01_cluster-1_20	1599
Streptomyces hygroscopicus limoneus KCTC 1717_cluster-1_7	1599
Streptomyces sp. WAC00288_cluster-1_7	1599
Streptomyces hygroscopicus jinggangensis 5008_cluster-1_21	1600
Streptomyces hygroscopicus jinggangensis TL01_cluster-1_21	1600
Streptomyces hygroscopicus limoneus KCTC 1717_cluster-1_8	1600
Streptomyces rubrolavendulae MJM4426_cluster-1_9	1600
Streptomyces sp. CC0208_cluster-1_11	1606
Streptomyces clavuligerus F1D-5_cluster-1_12	1606
Streptomyces sp. Z022_cluster-1_15	1606
Streptomyces clavuligerus ATCC 27064_cluster-1_11	1606
Streptomyces hygroscopicus jinggangensis 5008_cluster-1_26	1606
Streptomyces hygroscopicus jinggangensis TL01_cluster-1_26	1606
Streptomyces collinus Tu 365_cluster-1_20	1606
Streptomyces avermitilis MA-4680_cluster-1_17	1606
Streptomyces pluripotens MUSC 137_cluster-1_17	1606
Streptomyces cyaneogriseus noncyanogenus NMWT 1_cluster-1_19	1606
Streptomyces hygroscopicus limoneus KCTC 1717_cluster-1_14	1606
Streptomyces pactum ACT 12_cluster-1_16	1606
Streptomyces albireticuli MDJK11_cluster-1_16	1606
Streptomyces dengpaensis XZHG99_cluster-1_15	1606
Streptomyces coelicolor A3(2)_cluster-1_14	1606
Streptomyces sp. ZFG47_cluster-1_15	1606
Streptomyces sp. Go-475_cluster-1_23	1606
Streptomyces hygroscopicus jinggangensis 5008_cluster-1_27	1607
Streptomyces hygroscopicus jinggangensis TL01_cluster-1_27	1607
Streptomyces hygroscopicus limoneus KCTC 1717_cluster-1_15	1607
Streptomyces hygroscopicus jinggangensis 5008_cluster-1_31	1611
Streptomyces hygroscopicus jinggangensis TL01_cluster-1_31	1611
Streptomyces hygroscopicus limoneus KCTC 1717_cluster-1_19	1611
Streptomyces coelicolor A3(2)_cluster-2_2	1611
Streptomyces fradiae NKZ-259_cluster-1_32	1614
Streptomyces sp. Z022_cluster-1_5	1614
Streptomyces hygroscopicus jinggangensis 5008_cluster-1_34	1614
Streptomyces hygroscopicus jinggangensis TL01_cluster-1_34	1614
Streptomyces collinus Tu 365_cluster-1_29	1614
Streptomyces cyaneogriseus noncyanogenus NMWT 1_cluster-1_28	1614
Streptomyces hygroscopicus limoneus KCTC 1717_cluster-1_22	1614
Streptomyces alfalfae ACCC40021_cluster-1_33	1614
Streptomyces malaysiensis DSM 4137_cluster-1_31	1614
Streptomyces sp. ZFG47_cluster-1_1	1614
Streptomyces sp. CB09001_cluster-1_8	1614
Streptomyces hygroscopicus jinggangensis 5008_cluster-1_37	1616
Streptomyces hygroscopicus jinggangensis TL01_cluster-1_37	1616
Streptomyces glaucescens GLA.O_cluster-1_15	1616
Streptomyces lydicus A02_cluster-1_18	1616
Streptomyces hygroscopicus limoneus KCTC 1717_cluster-1_24	1616
Streptomyces sp. CdTB01_cluster-1_2	1628
Streptomyces sp. CdTB01_cluster-1_5	1631
Streptomyces sp. CC0208_cluster-1_5	1635
Streptomyces sp. GGCR-6_cluster-1_23	1635
Streptomyces sp. MK-45_cluster-1_27	1635
Streptomyces hygroscopicus jinggangensis 5008_cluster-1_30	1635
Streptomyces hygroscopicus jinggangensis TL01_cluster-1_30	1635
Streptomyces avermitilis MA-4680_cluster-1_11	1635
Streptomyces hygroscopicus limoneus KCTC 1717_cluster-1_18	1635
Streptomyces sp. CdTB01_cluster-1_9	1635
Streptomyces venezuelae NRRL B-65442_cluster-1_17	1635
Streptomyces dengpaensis XZHG99_cluster-1_9	1635
Streptomyces nigra 452_cluster-1_14	1635
Streptomyces actuosus ATCC 25421_cluster-1_20	1635
Streptomyces sp. ZFG47_cluster-1_12	1635
Streptomyces sp. Go-475_cluster-1_27	1635
Streptomyces sp. CB09001_cluster-1_16	1635
Streptomyces sp. CdTB01_cluster-1_14	1640
Streptomyces sp. CdTB01_cluster-1_15	1641
Streptomyces sp. CdTB01_cluster-1_16	1642
Streptomyces sp. GGCR-6_cluster-1_17	1645
Streptomyces fulvissimus DSM 40593_cluster-1_17	1645
Streptomyces griseus griseus NBRC 13350_cluster-1_21	1645
Streptomyces sp. CFMR 7_cluster-1_22	1645
Streptomyces sp. CdTB01_cluster-1_19	1645
Streptomyces sp. S8_cluster-1_16	1645
Streptomyces formicae KY5_cluster-1_27	1645
Streptomyces tirandamycinicus HNM0039_cluster-1_11	1645
Streptomyces spongiicola HNM0071_cluster-1_6	1645
Streptomyces atratus SCSIO_ZH16_cluster-1_9	1645
Streptomyces sp. CdTB01_cluster-1_20	1646
Streptomyces alboflavus MDJK44_cluster-1_9	1646
Streptomyces sp. CdTB01_cluster-1_22	1648
Streptomyces sp. CdTB01_cluster-1_31	1657
Streptomyces sp. CdTB01_cluster-1_34	1660
Streptomyces sp. CdTB01_cluster-2_1	1661
Streptomyces griseochromogenes ATCC 14511_cluster-1_1	1662
Streptomyces griseochromogenes ATCC 14511_cluster-1_14	1675
Streptomyces griseochromogenes ATCC 14511_cluster-1_19	1680
Streptomyces griseochromogenes ATCC 14511_cluster-1_25	1686
Streptomyces violaceusniger Tu 4113_cluster-1_25	1686
Streptomyces spongiicola HNM0071_cluster-1_2	1686
Streptomyces griseochromogenes ATCC 14511_cluster-1_27	1688
Streptomyces griseochromogenes ATCC 14511_cluster-1_30	1691
Streptomyces puniciscabiei TW1S1_cluster-1_32	1691
Streptomyces griseochromogenes ATCC 14511_cluster-1_35	1696
Streptomyces glaucescens GLA.O_cluster-1_7	1700
Streptomyces griseochromogenes ATCC 14511_cluster-1_39	1700
Streptomyces sp. Go-475_cluster-1_17	1700
Streptomyces luteoverticillatus CGMCC 15060_cluster-1_17	1717
Streptomyces sp. Mg1_cluster-2_3	1717
Streptomyces scabiei 87.22_cluster-1_8	1717
Streptomyces rubrolavendulae MJM4426_cluster-1_24	1717
Streptomyces sp. GSSD-12_cluster-1_26	1717
Streptomyces olivoreticuli olivoreticuli ATCC 31159_cluster-1_23	1717
Streptomyces scabiei 87.22_cluster-1_16	1725
Streptomyces cattleya NRRL 8057_cluster-1_3	1740
Streptomyces sp. 769_cluster-1_39	1740
Streptomyces griseus griseus NBRC 13350_cluster-1_30	1740
Streptomyces scabiei 87.22_cluster-1_31	1740
Streptomyces atratus SCSIO_ZH16_cluster-1_21	1740
Streptomyces olivoreticuli olivoreticuli ATCC 31159_cluster-1_13	1740
Streptomyces olivoreticuli olivoreticuli ATCC 31159_cluster-1_15	1740
Streptomyces qaidamensis S10_cluster-1_6	1770
Streptomyces sp. Go-475_cluster-1_11	1770
Streptomyces fungicidicus TXX3120_cluster-1_9	1772
Streptomyces sp. WAC 01438_cluster-1_14	1772
Streptomyces sp. WAC 01529_cluster-1_10	1772
Streptomyces sp. KPB2_cluster-1_16	1772
Streptomyces seoulensis KCTC 9819_cluster-1_7	1772
Streptomyces sp. SS52_cluster-1_11	1772
Streptomyces lividans TK24_cluster-1_18	1772
Streptomyces pluripotens MUSC 137_cluster-1_11	1772
Streptomyces vietnamensis GIMV4.0001_cluster-1_10	1772
Streptomyces cyaneogriseus noncyanogenus NMWT 1_cluster-1_13	1772
Streptomyces leeuwenhoekii DSM 42122_cluster-1_21	1772
Streptomyces pristinaespiralis HCCB 10218_cluster-1_15	1772
Streptomyces sp. CdTB01_cluster-1_23	1772
Streptomyces qaidamensis S10_cluster-1_8	1772
Streptomyces formicae KY5_cluster-1_19	1772
Streptomyces dengpaensis XZHG99_cluster-1_18	1772
Streptomyces nigra 452_cluster-1_6	1772
Streptomyces coelicolor A3(2)_cluster-1_9	1772
Streptomyces sp. ZFG47_cluster-1_17	1772
Streptomyces sp. CB09001_cluster-1_7	1772
Streptomyces fungicidicus TXX3120_cluster-1_11	1774
Streptomyces sp. WAC 01438_cluster-1_13	1774
Streptomyces exfoliatus A1013Y_cluster-1_23	1774
Streptomyces qaidamensis S10_cluster-1_10	1774
Streptomyces sp. Go-475_cluster-1_15	1774
Streptomyces scabiei 87.22_cluster-1_2	1788
Streptomyces qaidamensis S10_cluster-1_24	1788
Streptomyces cattleya NRRL 8057_cluster-1_1	1791
Streptomyces cattleya NRRL 8057_cluster-1_24	1791
Streptomyces qaidamensis S10_cluster-1_27	1791
Streptomyces albulus CK-15_cluster-1_24	1794
Streptomyces lydicus A02_cluster-1_27	1794
Streptomyces ambofaciens ATCC 23877_cluster-1_1	1794
Streptomyces ambofaciens ATCC 23877_cluster-1_27	1794
Streptomyces ambofaciens DSM 40697_cluster-1_2	1794
Streptomyces ambofaciens ATCC 23877_cluster-1_2	1795
Streptomyces ambofaciens DSM 40697_cluster-1_3	1795
Streptomyces ambofaciens ATCC 23877_cluster-1_8	1801
Streptomyces ambofaciens DSM 40697_cluster-1_9	1801
Streptomyces ambofaciens ATCC 23877_cluster-1_9	1802
Streptomyces ambofaciens DSM 40697_cluster-1_10	1802
Streptomyces sp. WAC 01438_cluster-1_9	1805
Streptomyces sp. KPB2_cluster-1_12	1805
Streptomyces luteoverticillatus CGMCC 15060_cluster-1_21	1805
Streptomyces sp. SS52_cluster-1_16	1805
Streptomyces lividans TK24_cluster-1_13	1805
Streptomyces leeuwenhoekii DSM 42122_cluster-1_16	1805
Streptomyces ambofaciens ATCC 23877_cluster-1_13	1805
Streptomyces ambofaciens DSM 40697_cluster-1_13	1805
Streptomyces olivaceus KLBMP 5084_cluster-1_21	1805
Streptomyces lincolnensis LC-G_cluster-1_12	1805
Streptomyces sp. CB09001_cluster-1_12	1805
Streptomyces fungicidicus TXX3120_cluster-1_14	1806
Streptomyces sp. WAC 01529_cluster-1_22	1806
Streptomyces sp. GGCR-6_cluster-1_15	1806
Streptomyces ambofaciens ATCC 23877_cluster-1_14	1806
Streptomyces ambofaciens DSM 40697_cluster-1_14	1806
Streptomyces ambofaciens ATCC 23877_cluster-1_25	1816
Streptomyces ambofaciens DSM 40697_cluster-1_24	1816
Streptomyces sp. SAT1_cluster-1_2	1820
Streptomyces pristinaespiralis HCCB 10218_cluster-1_5	1844
Streptomyces griseochromogenes ATCC 14511_cluster-1_22	1844
Streptomyces ambofaciens DSM 40697_cluster-1_22	1844
Streptomyces sp. SAT1_cluster-1_26	1844
Streptomyces sp. TN58_cluster-1_22	1844
Streptomyces sp. fd1-xmd_cluster-1_21	1844
Streptomyces niveus SCSIO 3406_cluster-1_6	1844
Streptomyces sp. GSSD-12_cluster-1_25	1844
Streptomyces sp. KPB2_cluster-1_22	1848
Streptomyces sp. SS52_cluster-1_5	1848
Streptomyces exfoliatus A1013Y_cluster-1_11	1848
Streptomyces lividans TK24_cluster-1_3	1848
Streptomyces ambofaciens ATCC 23877_cluster-1_3	1848
Streptomyces ambofaciens DSM 40697_cluster-1_4	1848
Streptomyces parvulus 2297_cluster-1_3	1848
Streptomyces olivaceus KLBMP 5084_cluster-1_4	1848
Streptomyces pactum ACT 12_cluster-1_27	1848
Streptomyces actuosus ATCC 25421_cluster-1_6	1848
Streptomyces coelicolor A3(2)_cluster-1_26	1848
Streptomyces sp. ZFG47_cluster-2_1	1848
Streptomyces sp. CB09001_cluster-1_20	1848
Streptomyces sp. KPB2_cluster-1_17	1851
Streptomyces sp. SS52_cluster-1_10	1851
Streptomyces lividans TK24_cluster-1_19	1851
Streptomyces glaucescens GLA.O_cluster-1_10	1851
Streptomyces ambofaciens ATCC 23877_cluster-1_6	1851
Streptomyces ambofaciens DSM 40697_cluster-1_7	1851
Streptomyces sp. SAT1_cluster-1_10	1851
Streptomyces parvulus 2297_cluster-1_6	1851
Streptomyces olivaceus KLBMP 5084_cluster-1_10	1851
Streptomyces coelicolor A3(2)_cluster-1_8	1851
Streptomyces sp. CB09001_cluster-1_6	1851
Streptomyces xiamenensis 318_cluster-1_7	1856
Streptomyces parvulus 2297_cluster-1_11	1856
Streptomyces lincolnensis NRRL 2936_cluster-1_3	1870
Streptomyces lincolnensis LC-G_cluster-1_3	1870
Streptomyces sp. CC0208_cluster-1_21	1871
Streptomyces griseorubiginosus 3E-1_cluster-1_24	1871
Streptomyces sp. MK-45_cluster-1_32	1871
Streptomyces avermitilis MA-4680_cluster-1_8	1871
Streptomyces sp. CdTB01_cluster-1_29	1871
Streptomyces scabiei 87.22_cluster-1_33	1871
Streptomyces qaidamensis S10_cluster-1_3	1871
Streptomyces lincolnensis NRRL 2936_cluster-1_4	1871
Streptomyces nigra 452_cluster-1_17	1871
Streptomyces sp. ZFG47_cluster-1_22	1871
Streptomyces lincolnensis LC-G_cluster-1_4	1871
Streptomyces sp. MK-45_cluster-1_10	1877
Streptomyces sp. CdTB01_cluster-1_25	1877
Streptomyces griseochromogenes ATCC 14511_cluster-1_42	1877
Streptomyces scabiei 87.22_cluster-1_24	1877
Streptomyces ambofaciens DSM 40697_cluster-1_6	1877
Streptomyces lincolnensis NRRL 2936_cluster-1_10	1877
Streptomyces dengpaensis XZHG99_cluster-1_19	1877
Streptomyces sp. ZFG47_cluster-1_20	1877
Streptomyces lincolnensis LC-G_cluster-1_20	1877
Streptomyces lincolnensis NRRL 2936_cluster-1_11	1878
Streptomyces lincolnensis LC-G_cluster-1_19	1878
Streptomyces sp. CC0208_cluster-1_17	1879
Streptomyces griseorubiginosus 3E-1_cluster-1_17	1879
Streptomyces sp. GGCR-6_cluster-1_12	1879
Streptomyces sp. endophyte_N2_cluster-1_11	1879
Streptomyces collinus Tu 365_cluster-1_13	1879
Streptomyces pluripotens MUSC 137_cluster-1_10	1879
Streptomyces sp. CdTB01_cluster-1_24	1879
Streptomyces scabiei 87.22_cluster-1_22	1879
Streptomyces qaidamensis S10_cluster-1_7	1879
Streptomyces lincolnensis NRRL 2936_cluster-1_12	1879
Streptomyces formicae KY5_cluster-1_18	1879
Streptomyces lincolnensis LC-G_cluster-1_18	1879
Streptomyces lincolnensis NRRL 2936_cluster-1_14	1881
Streptomyces lincolnensis LC-G_cluster-1_15	1881
Streptomyces sp. CC0208_cluster-1_7	1888
Streptomyces griseorubiginosus 3E-1_cluster-1_9	1888
Streptomyces sp. MK-45_cluster-1_25	1888
Streptomyces qaidamensis S10_cluster-1_11	1888
Streptomyces lincolnensis NRRL 2936_cluster-1_21	1888
Streptomyces nigra 452_cluster-1_13	1888
Streptomyces actuosus ATCC 25421_cluster-1_19	1888
Streptomyces sp. ZFG47_cluster-1_13	1888
Streptomyces lincolnensis LC-G_cluster-1_9	1888
Streptomyces lincolnensis NRRL 2936_cluster-1_23	1890
Streptomyces lincolnensis LC-G_cluster-1_23	1890
Streptomyces sp. GGCR-6_cluster-1_26	1897
Streptomyces sp. MK-45_cluster-1_6	1897
Streptomyces scabiei 87.22_cluster-1_32	1897
Streptomyces lincolnensis NRRL 2936_cluster-1_30	1897
Streptomyces lincolnensis LC-G_cluster-1_30	1897
Streptomyces clavuligerus F1D-5_cluster-1_1	1902
Streptomyces clavuligerus ATCC 27064_cluster-1_1	1902
Streptomyces clavuligerus F613-1_cluster-1_1	1902
Streptomyces olivoreticuli olivoreticuli ATCC 31159_cluster-1_19	1902
Streptomyces clavuligerus F1D-5_cluster-1_2	1903
Streptomyces clavuligerus ATCC 27064_cluster-1_2	1903
Streptomyces scabiei 87.22_cluster-1_27	1903
Streptomyces clavuligerus F613-1_cluster-1_2	1903
Streptomyces clavuligerus F1D-5_cluster-1_4	1905
Streptomyces clavuligerus F613-1_cluster-1_4	1905
Streptomyces clavuligerus F1D-5_cluster-1_9	1910
Streptomyces luteoverticillatus CGMCC 15060_cluster-1_22	1910
Streptomyces sp. endophyte_N2_cluster-1_22	1910
Streptomyces clavuligerus ATCC 27064_cluster-1_8	1910
Streptomyces leeuwenhoekii DSM 42122_cluster-1_30	1910
Streptomyces pristinaespiralis HCCB 10218_cluster-1_9	1910
Streptomyces griseochromogenes ATCC 14511_cluster-1_48	1910
Streptomyces clavuligerus F613-1_cluster-1_9	1910
Streptomyces pratensis ATCC 33331_cluster-1_25	1910
Streptomyces atratus SCSIO_ZH16_cluster-1_3	1910
Streptomyces clavuligerus F1D-5_cluster-1_15	1916
Streptomyces clavuligerus ATCC 27064_cluster-1_14	1916
Streptomyces clavuligerus F613-1_cluster-1_15	1916
Streptomyces sp. fd1-xmd_cluster-1_12	1916
Streptomyces sp. DUT11_cluster-1_18	1916
Streptomyces clavuligerus F1D-5_cluster-1_16	1917
Streptomyces clavuligerus ATCC 27064_cluster-1_15	1917
Streptomyces clavuligerus F613-1_cluster-1_16	1917
Streptomyces sp. NEAU-S7GS2_cluster-1_13	1917
Streptomyces clavuligerus F1D-5_cluster-1_17	1918
Streptomyces clavuligerus ATCC 27064_cluster-1_16	1918
Streptomyces pristinaespiralis HCCB 10218_cluster-1_13	1918
Streptomyces clavuligerus F613-1_cluster-1_17	1918
Streptomyces niveus SCSIO 3406_cluster-1_29	1918
Streptomyces clavuligerus F1D-5_cluster-1_18	1919
Streptomyces clavuligerus ATCC 27064_cluster-1_17	1919
Streptomyces clavuligerus F613-1_cluster-1_18	1919
Streptomyces clavuligerus F1D-5_cluster-1_20	1921
Streptomyces clavuligerus ATCC 27064_cluster-1_19	1921
Streptomyces clavuligerus F613-1_cluster-1_20	1921
Streptomyces clavuligerus F1D-5_cluster-1_23	1924
Streptomyces clavuligerus ATCC 27064_cluster-1_22	1924
Streptomyces clavuligerus F613-1_cluster-1_23	1924
Streptomyces niveus SCSIO 3406_cluster-1_25	1924
Streptomyces clavuligerus F1D-5_cluster-1_24	1925
Streptomyces clavuligerus ATCC 27064_cluster-1_23	1925
Streptomyces scabiei 87.22_cluster-1_23	1925
Streptomyces clavuligerus F613-1_cluster-1_24	1925
Streptomyces actuosus ATCC 25421_cluster-1_7	1925
Streptomyces sp. CB09001_cluster-1_22	1925
Streptomyces clavuligerus F1D-5_cluster-2_7	1930
Streptomyces clavuligerus ATCC 27064_cluster-2_9	1930
Streptomyces clavuligerus F613-1_cluster-2_3	1930
Streptomyces clavuligerus F1D-5_cluster-2_4	1931
Streptomyces clavuligerus F1D-5_cluster-2_8	1931
Streptomyces lydicus WYEC 108_cluster-1_11	1931
Streptomyces clavuligerus ATCC 27064_cluster-2_10	1931
Streptomyces clavuligerus F613-1_cluster-2_4	1931
Streptomyces formicae KY5_cluster-1_39	1931
Streptomyces clavuligerus F1D-5_cluster-2_3	1932
Streptomyces clavuligerus F1D-5_cluster-2_9	1932
Streptomyces clavuligerus ATCC 27064_cluster-2_11	1932
Streptomyces clavuligerus F613-1_cluster-2_5	1932
Streptomyces rubrolavendulae MJM4426_cluster-1_5	1932
Streptomyces spongiicola HNM0071_cluster-1_26	1932
Streptomyces sp. GSSD-12_cluster-1_4	1932
Streptomyces olivoreticuli olivoreticuli ATCC 31159_cluster-1_10	1932
Streptomyces albidoflavus J1074_cluster-1_22	1936
Streptomyces pristinaespiralis HCCB 10218_cluster-1_2	1936
Streptomyces pristinaespiralis HCCB 10218_cluster-1_22	1936
Streptomyces sp. FR-008_cluster-1_21	1936
Streptomyces albidoflavus SM254_cluster-1_21	1936
Streptomyces sampsonii KJ40_cluster-1_1	1936
Streptomyces sp. SM17_cluster-1_1	1936
Streptomyces koyangensis VK-A60T_cluster-1_1	1936
Streptomyces albidoflavus J1074_cluster-1_20	1938
Streptomyces sp. FR-008_cluster-1_19	1938
Streptomyces albidoflavus SM254_cluster-1_19	1938
Streptomyces sampsonii KJ40_cluster-1_3	1938
Streptomyces sp. SM17_cluster-1_3	1938
Streptomyces koyangensis VK-A60T_cluster-1_19	1938
Streptomyces albidoflavus J1074_cluster-1_18	1939
Streptomyces sp. FR-008_cluster-1_17	1939
Streptomyces albidoflavus SM254_cluster-1_17	1939
Streptomyces sampsonii KJ40_cluster-1_4	1939
Streptomyces sp. SM17_cluster-1_4	1939
Streptomyces koyangensis VK-A60T_cluster-1_18	1939
Streptomyces albidoflavus J1074_cluster-1_17	1940
Streptomyces sp. FR-008_cluster-1_16	1940
Streptomyces albidoflavus SM254_cluster-1_16	1940
Streptomyces clavuligerus F613-1_cluster-1_22	1940
Streptomyces sampsonii KJ40_cluster-1_5	1940
Streptomyces sp. fd1-xmd_cluster-1_9	1940
Streptomyces sp. SM17_cluster-1_5	1940
Streptomyces lincolnensis LC-G_cluster-1_17	1940
Streptomyces sp. GSSD-12_cluster-1_8	1940
Streptomyces koyangensis VK-A60T_cluster-1_17	1940
Streptomyces lydicus WYEC 108_cluster-1_21	1949
Streptomyces albidoflavus J1074_cluster-1_8	1949
Streptomyces griseus griseus NBRC 13350_cluster-1_14	1949
Streptomyces xiamenensis 318_cluster-1_14	1949
Streptomyces sp. FR-008_cluster-1_8	1949
Streptomyces albidoflavus SM254_cluster-1_8	1949
Streptomyces sampsonii KJ40_cluster-1_14	1949
Streptomyces rubrolavendulae MJM4426_cluster-1_16	1949
Streptomyces lydicus GS93/23_cluster-1_15	1949
Streptomyces sp. MOE7_cluster-1_14	1949
Streptomyces sp. SM17_cluster-1_14	1949
Streptomyces sp. SM18_cluster-1_16	1949
Streptomyces lunaelactis MM109_cluster-1_16	1949
Streptomyces sp. NEAU-S7GS2_cluster-1_23	1949
Streptomyces koyangensis VK-A60T_cluster-1_10	1949
Streptomyces sp. Tu6071_cluster-1_11	1949
Streptomyces sampsonii KJ40_cluster-1_21	1956
Streptomyces fradiae NKZ-259_cluster-1_23	1960
Streptomyces griseorubiginosus 3E-1_cluster-1_19	1960
Streptomyces xinghaiensis S187, NRRL B24674_cluster-1_19	1960
Streptomyces sp. GGCR-6_cluster-1_9	1960
Streptomyces lydicus WYEC 108_cluster-1_13	1960
Streptomyces avermitilis MA-4680_cluster-1_30	1960
Streptomyces albulus NK660_cluster-1_16	1960
Streptomyces sp. 769_cluster-1_22	1960
Streptomyces albulus CK-15_cluster-1_15	1960
Streptomyces lydicus A02_cluster-1_24	1960
Streptomyces lydicus 103_cluster-1_4	1960
Streptomyces rubrolavendulae MJM4426_cluster-1_7	1960
Streptomyces lydicus GS93/23_cluster-1_10	1960
Streptomyces gilvosporeus F607_cluster-1_16	1960
Streptomyces sp. MOE7_cluster-1_10	1960
Streptomyces albireticuli MDJK11_cluster-1_23	1960
Streptomyces tirandamycinicus HNM0039_cluster-1_5	1960
Streptomyces sp. NEAU-S7GS2_cluster-1_16	1960
Streptomyces olivoreticuli olivoreticuli ATCC 31159_cluster-1_20	1960
Streptomyces koyangensis VK-A60T_cluster-1_20	1960
Streptomyces xinghaiensis S187, NRRL B24674_cluster-1_12	1961
Streptomyces lydicus WYEC 108_cluster-1_12	1961
Streptomyces albulus NK660_cluster-1_15	1961
Streptomyces sp. 769_cluster-1_23	1961
Streptomyces albulus CK-15_cluster-1_14	1961
Streptomyces lydicus A02_cluster-1_25	1961
Streptomyces scabiei 87.22_cluster-1_21	1961
Streptomyces lydicus 103_cluster-1_5	1961
Streptomyces sp. Tue6075_cluster-1_17	1961
Streptomyces lydicus GS93/23_cluster-1_9	1961
Streptomyces gilvosporeus F607_cluster-1_15	1961
Streptomyces sp. MOE7_cluster-1_9	1961
Streptomyces sp. NEAU-S7GS2_cluster-1_15	1961
Streptomyces olivoreticuli olivoreticuli ATCC 31159_cluster-1_38	1961
Streptomyces albus DSM 41398_cluster-1_36	1962
Streptomyces griseus griseus NBRC 13350_cluster-1_32	1962
Streptomyces sp. SAT1_cluster-1_20	1962
Streptomyces lydicus 103_cluster-1_6	1962
Streptomyces lydicus GS93/23_cluster-1_8	1962
Streptomyces sp. MOE7_cluster-1_8	1962
Streptomyces lydicus 103_cluster-1_11	1967
Streptomyces sp. CNQ-509_cluster-1_20	1968
Streptomyces sp. SAT1_cluster-1_3	1968
Streptomyces parvulus 2297_cluster-1_2	1968
Streptomyces lydicus 103_cluster-1_12	1968
Streptomyces lydicus GS93/23_cluster-1_26	1968
Streptomyces sp. MOE7_cluster-1_25	1968
Streptomyces lydicus 103_cluster-1_15	1971
Streptomyces lydicus GS93/23_cluster-1_23	1971
Streptomyces sp. MOE7_cluster-1_22	1971
Streptomyces olivoreticuli olivoreticuli ATCC 31159_cluster-1_4	1971
Streptomyces lydicus 103_cluster-1_16	1972
Streptomyces lydicus 103_cluster-1_17	1973
Streptomyces sp. MOE7_cluster-1_21	1973
Streptomyces lydicus WYEC 108_cluster-1_22	1977
Streptomyces albulus NK660_cluster-1_22	1977
Streptomyces albulus CK-15_cluster-1_21	1977
Streptomyces sp. SAT1_cluster-1_4	1977
Streptomyces lydicus 103_cluster-1_21	1977
Streptomyces lydicus GS93/23_cluster-1_17	1977
Streptomyces sp. fd1-xmd_cluster-1_14	1977
Streptomyces sp. MOE7_cluster-1_16	1977
Streptomyces sp. NEAU-S7GS2_cluster-1_25	1977
Streptomyces olivoreticuli olivoreticuli ATCC 31159_cluster-1_27	1977
Streptomyces xinghaiensis S187, NRRL B24674_cluster-1_14	1979
Streptomyces cattleya NRRL 8057_cluster-1_18	1979
Streptomyces sp. PAMC26508_cluster-1_18	1979
Streptomyces sp. Mg1_cluster-1_16	1979
Streptomyces albulus NK660_cluster-1_21	1979
Streptomyces sp. 769_cluster-1_15	1979
Streptomyces albulus CK-15_cluster-1_20	1979
Streptomyces lydicus A02_cluster-1_19	1979
Streptomyces lydicus 103_cluster-1_23	1979
Streptomyces sp. TN58_cluster-1_13	1979
Streptomyces sp. fd1-xmd_cluster-1_11	1979
Streptomyces sp. 3211_cluster-1_17	1979
Streptomyces sp. Sge12_cluster-1_23	1979
Streptomyces violaceoruber S21_cluster-1_22	1979
Streptomyces gilvosporeus F607_cluster-1_19	1979
Streptomyces pratensis ATCC 33331_cluster-1_10	1979
Streptomyces sp. CLI2509_cluster-1_10	1979
Streptomyces lavendulae lavendulae CCM 3239_cluster-1_16	1979
Streptomyces sp. Sv. ACTE SirexAA-E_cluster-1_13	1979
Streptomyces tirandamycinicus HNM0039_cluster-1_15	1979
Streptomyces spongiicola HNM0071_cluster-1_15	1979
Streptomyces sp. GSSD-12_cluster-1_18	1979
Streptomyces sp. 769_cluster-1_14	1992
Streptomyces griseus griseus NBRC 13350_cluster-1_20	1992
Streptomyces puniciscabiei TW1S1_cluster-1_11	1992
Streptomyces atratus SCSIO_ZH16_cluster-1_13	1992
Streptomyces sp. CB09001_cluster-1_17	1992
Streptomyces griseorubiginosus 3E-1_cluster-1_7	1993
Streptomyces fungicidicus TXX3120_cluster-1_16	1993
Streptomyces sp. Z022_cluster-1_10	1993
[truncated: 3,423 more rows]

## Sheet: all_MIBiG_c0.3_fam
Cluster Name	Family Number
BGC0000014.1	13
BGC0000020.1	18
BGC0001511.1	18
BGC0000064.1	61
BGC0001268.1	61
BGC0000066.1	63
BGC0000074.1	63
BGC0000090.1	63
Streptomyces sp. 11-1-2_cluster-1_42	63
Streptomyces violaceusniger Tu 4113_cluster-1_31	63
Streptomyces hygroscopicus XM201_cluster-1_42	63
BGC0000081.1	77
BGC0000091.1	86
BGC0000106.1	100
Streptomyces sp. Z022_cluster-1_7	100
BGC0000122.1	116
BGC0000138.1	132
BGC0000141.1	134
BGC0000145.1	138
BGC0001041.1	138
BGC0000150.1	143
BGC0000178.1	169
BGC0000180.1	171
BGC0000186.1	176
BGC0000257.1	244
BGC0000289.1	275
BGC0000290.1	276
BGC0000291.1	277
BGC0000296.1	282
BGC0000297.1	283
BGC0000298.1	284
BGC0000300.1	286
BGC0000301.1	287
BGC0000302.1	288
BGC0000306.1	292
BGC0000307.1	293
BGC0000309.1	295
BGC0000310.1	296
BGC0000316.1	302
BGC0000317.1	303
BGC0000323.1	307
BGC0000435.1	307
BGC0000324.1	308
Streptomyces sp. WAC 01438_cluster-1_8	308
Streptomyces sp. KPB2_cluster-1_4	308
Streptomyces lividans TK24_cluster-1_2	308
Streptomyces olivaceus KLBMP 5084_cluster-1_29	308
Streptomyces sp. SM18_cluster-1_21	308
Streptomyces sp. Sv. ACTE SirexAA-E_cluster-1_5	308
Streptomyces coelicolor A3(2)_cluster-1_27	308
Streptomyces sp. CB09001_cluster-1_21	308
BGC0000327.1	311
Streptomyces ambofaciens ATCC 23877_cluster-1_19	311
Streptomyces ambofaciens DSM 40697_cluster-1_19	311
BGC0000330.1	314
BGC0000331.1	316
BGC0000332.1	316
BGC0001018.1	316
BGC0000333.1	317
BGC0000336.1	320
BGC0000339.1	322
BGC0000341.1	324
Streptomyces fungicidicus TXX3120_cluster-1_14	324
BGC0000344.1	327
BGC0000345.1	328
BGC0001829.1	328
BGC0000346.1	329
BGC0000349.1	332
BGC0000351.1	334
BGC0000353.1	336
BGC0000354.1	337
BGC0000359.1	341
BGC0000366.1	348
BGC0000367.1	349
BGC0000368.1	350
Streptomyces globisporus C-1027_cluster-1_4	350
Streptomyces fulvissimus DSM 40593_cluster-1_6	350
Streptomyces sp. CFMR 7_cluster-1_36	350
Streptomyces sp. Tue6075_cluster-1_27	350
Streptomyces violaceoruber S21_cluster-1_4	350
Streptomyces sp. S8_cluster-1_29	350
Streptomyces sp. DUT11_cluster-1_4	350
Streptomyces globisporus TFH56_cluster-1_24	350
Streptomyces bacillaris ATCC 15855_cluster-1_28	350
BGC0000369.1	351
BGC0000371.1	352
BGC0000374.1	355
Streptomyces fungicidicus TXX3120_cluster-1_5	355
BGC0000376.1	357
BGC0000378.1	359
BGC0000380.1	361
BGC0000381.1	362
BGC0000382.1	363
BGC0000384.1	365
BGC0000385.1	366
BGC0000391.1	371
BGC0000392.1	372
BGC0000393.1	373
BGC0000396.1	376
BGC0000397.1	377
BGC0000398.1	378
BGC0000399.1	378
BGC0000400.1	380
BGC0000401.1	381
BGC0000402.1	382
BGC0000403.1	383
BGC0000404.1	384
BGC0000405.1	384
BGC0000407.1	387
BGC0000411.1	391
BGC0000413.1	393
BGC0000414.1	394
BGC0000415.1	395
BGC0000450.1	395
BGC0000424.1	404
BGC0000425.1	405
BGC0000447.1	405
BGC0001806.1	405
BGC0000429.1	409
BGC0000433.1	413
BGC0000434.1	414
BGC0000437.1	417
BGC0000438.1	418
BGC0000439.1	419
BGC0000440.1	420
BGC0000441.1	420
BGC0000443.1	423
BGC0000444.1	424
BGC0000445.1	425
BGC0000452.1	432
BGC0000458.1	437
Streptomyces rubrolavendulae MJM4426_cluster-1_11	437
BGC0000459.1	438
BGC0000461.1	440
BGC0000463.1	441
BGC0000464.1	442
BGC0000727.1	692
Streptomyces lavendulae lavendulae CCM 3239_cluster-2_1	692
BGC0000950.1	906
Streptomyces sp. Tue6075_cluster-1_18	906
BGC0000951.1	907
BGC0000954.1	909
BGC0000957.1	912
BGC0000959.1	914
BGC0000960.1	915
BGC0000963.1	918
BGC0000964.1	919
BGC0000966.1	921
BGC0000967.1	922
BGC0000968.1	923
BGC0000969.1	924
BGC0000970.1	925
BGC0000971.1	926
BGC0000973.1	928
BGC0000974.1	929
BGC0001559.1	929
BGC0000975.1	930
BGC0000976.1	931
BGC0001165.1	931
BGC0000977.1	932
BGC0001874.1	932
BGC0000979.1	934
BGC0000980.1	934
BGC0000978.1	936
BGC0000981.1	936
BGC0000983.1	938
BGC0000984.1	939
BGC0000986.1	941
BGC0000988.1	943
BGC0000989.1	943
BGC0000990.1	943
BGC0000991.1	943
BGC0000992.1	946
BGC0000993.1	947
BGC0000994.1	948
BGC0000995.1	949
BGC0001096.1	949
BGC0000998.1	952
BGC0000999.1	953
BGC0001001.1	955
BGC0001003.1	957
BGC0001005.1	959
BGC0001006.1	960
BGC0001007.1	960
BGC0001008.1	962
BGC0000982.1	964
BGC0001009.1	964
BGC0001010.1	964
BGC0001019.1	973
BGC0001024.1	978
BGC0001025.1	979
BGC0001026.1	980
BGC0001028.1	982
BGC0001029.1	983
BGC0001033.1	987
BGC0001034.1	988
BGC0001036.1	990
BGC0001037.1	991
BGC0001039.1	993
BGC0001040.1	994
BGC0001042.1	996
BGC0001043.1	997
Streptomyces fulvissimus DSM 40593_cluster-1_30	997
Streptomyces griseus griseus NBRC 13350_cluster-1_8	997
Streptomyces sp. CFMR 7_cluster-1_7	997
Streptomyces violaceoruber S21_cluster-1_28	997
Streptomyces sp. S8_cluster-1_6	997
Streptomyces pratensis ATCC 33331_cluster-1_1	997
Streptomyces sp. CLI2509_cluster-1_12	997
Streptomyces sp. S063_cluster-1_22	997
Streptomyces sp. SM18_cluster-1_24	997
Streptomyces sp. Sv. ACTE SirexAA-E_cluster-1_21	997
Streptomyces bacillaris ATCC 15855_cluster-1_5	997
Streptomyces sp. Tu6071_cluster-1_13	997
BGC0001045.1	999
BGC0001048.1	1002
BGC0001051.1	1005
BGC0001053.1	1007
BGC0001058.1	1012
BGC0001059.1	1013
BGC0001066.1	1020
BGC0001069.1	1023
BGC0001071.1	1025
BGC0001085.1	1038
Streptomyces albireticuli MDJK11_cluster-1_13	1038
Streptomyces olivoreticuli olivoreticuli ATCC 31159_cluster-1_31	1038
BGC0001089.1	1040
BGC0001091.1	1042
BGC0001093.1	1043
BGC0001095.1	1045
BGC0001090.1	1047
BGC0001098.1	1047
BGC0001103.1	1047
BGC0001099.1	1048
BGC0001100.1	1049
BGC0001101.1	1050
BGC0001105.1	1054
BGC0001106.1	1055
Streptomyces fradiae NKZ-259_cluster-1_2	1055
Streptomyces alfalfae ACCC40021_cluster-1_4	1055
BGC0001108.1	1056
BGC0001109.1	1056
BGC0001110.1	1058
BGC0001111.1	1059
BGC0001112.1	1060
BGC0001113.1	1061
BGC0001114.1	1062
BGC0001115.1	1063
BGC0001116.1	1064
BGC0001117.1	1065
BGC0001122.1	1069
BGC0001125.1	1072
BGC0001128.1	1075
BGC0001131.1	1077
BGC0001132.1	1078
BGC0001133.1	1079
BGC0001135.1	1081
BGC0001049.1	1082
BGC0001136.1	1082
BGC0001148.1	1092
BGC0001152.1	1096
BGC0001160.1	1103
BGC0001161.1	1106
BGC0001162.1	1106
BGC0001163.1	1106
BGC0001164.1	1107
BGC0001168.1	1111
BGC0001178.1	1120
BGC0001182.1	1123
BGC0001183.1	1124
BGC0001185.1	1126
BGC0001189.1	1130
BGC0000408.1	1133
BGC0001153.1	1133
BGC0001192.1	1133
BGC0001195.1	1136
BGC0001196.1	1137
BGC0001202.1	1143
BGC0001203.1	1144
BGC0001207.1	1148
BGC0001211.1	1151
BGC0001212.1	1152
BGC0001214.1	1154
BGC0001215.1	1155
BGC0001218.1	1158
BGC0001228.1	1167
BGC0001230.1	1169
BGC0001766.1	1169
BGC0001231.1	1170
BGC0001233.1	1171
BGC0001235.1	1172
BGC0001236.1	1173
BGC0001237.1	1174
BGC0001255.1	1189
BGC0001287.1	1211
Streptomyces leeuwenhoekii DSM 42122_cluster-1_10	1211
BGC0001297.1	1221
BGC0000389.1	1234
BGC0001312.1	1234
BGC0001327.1	1246
BGC0001328.1	1246
BGC0001329.1	1248
BGC0001330.1	1249
BGC0001331.1	1249
BGC0001332.1	1251
BGC0001341.1	1260
BGC0001342.1	1261
BGC0001344.1	1263
BGC0001345.1	1264
BGC0001346.1	1265
BGC0001363.1	1275
BGC0001754.1	1275
BGC0001367.1	1279
BGC0001379.1	1291
BGC0001381.1	1293
BGC0001389.1	1299
BGC0000965.1	1307
BGC0001397.1	1307
BGC0001584.1	1307
Streptomyces globisporus C-1027_cluster-2_1	1307
Streptomyces globisporus TFH56_cluster-2_1	1307
BGC0001406.1	1314
Streptomyces qaidamensis S10_cluster-1_21	1314
BGC0001414.1	1322
BGC0001416.1	1324
BGC0001417.1	1328
BGC0001418.1	1328
BGC0001419.1	1328
BGC0001420.1	1328
BGC0001421.1	1332
BGC0001422.1	1332
BGC0001423.1	1332
BGC0001424.1	1332
BGC0001425.1	1332
BGC0001426.1	1332
BGC0001427.1	1332
BGC0001428.1	1332
BGC0001023.1	1339
BGC0001429.1	1339
BGC0001430.1	1339
BGC0001431.1	1339
BGC0001432.1	1340
BGC0001445.1	1353
BGC0001448.1	1356
BGC0001449.1	1357
BGC0001451.1	1358
BGC0001455.1	1362
Streptomyces fungicidicus TXX3120_cluster-1_2	1362
Streptomyces hygroscopicus jinggangensis 5008_cluster-1_11	1362
Streptomyces hygroscopicus jinggangensis TL01_cluster-1_11	1362
Streptomyces pluripotens MUSC 137_cluster-1_28	1362
Streptomyces ambofaciens ATCC 23877_cluster-1_2	1362
Streptomyces ambofaciens DSM 40697_cluster-1_3	1362
BGC0000311.1	1369
BGC0000418.1	1369
BGC0000419.1	1369
BGC0001459.1	1369
BGC0001460.1	1369
BGC0001461.1	1369
BGC0001462.1	1369
BGC0001955.1	1369
BGC0001467.1	1373
BGC0001477.1	1383
Streptomyces lydicus WYEC 108_cluster-1_9	1383
Streptomyces sp. NEAU-S7GS2_cluster-1_11	1383
BGC0001479.1	1385
BGC0001491.1	1395
BGC0001503.1	1407
BGC0000305.1	1413
BGC0001509.1	1413
BGC0001842.1	1413
BGC0001980.1	1413
BGC0001519.1	1423
BGC0001532.1	1436
BGC0001536.1	1440
BGC0001543.1	1447
BGC0001544.1	1448
BGC0001553.1	1457
BGC0001556.1	1460
BGC0001562.1	1466
BGC0001563.1	1467
BGC0001564.1	1468
BGC0001565.1	1469
BGC0001567.1	1471
Streptomyces lincolnensis NRRL 2936_cluster-1_5	1471
Streptomyces lincolnensis LC-G_cluster-1_5	1471
BGC0001574.1	1478
BGC0001582.1	1485
BGC0001598.1	1501
BGC0001600.1	1503
BGC0001611.1	1513
BGC0001614.1	1515
BGC0001628.1	1529
BGC0001630.1	1530
BGC0001631.1	1531
BGC0000455.1	1535
BGC0001635.1	1535
BGC0001636.1	1536
BGC0001641.1	1541
BGC0001646.1	1545
BGC0001946.1	1545
BGC0001647.1	1546
BGC0001650.1	1549
BGC0001656.1	1555
BGC0001657.1	1556
BGC0001666.1	1565
BGC0001015.1	1566
BGC0001016.1	1566
BGC0001017.1	1566
BGC0001667.1	1566
BGC0001668.1	1567
BGC0001695.1	1590
BGC0001702.1	1597
BGC0001703.1	1598
BGC0001705.1	1600
BGC0001711.1	1606
BGC0001715.1	1609
BGC0001716.1	1610
BGC0001724.1	1618
BGC0001726.1	1620
Streptomyces vietnamensis GIMV4.0001_cluster-1_28	1620
Streptomyces olivaceus KLBMP 5084_cluster-1_23	1620
BGC0001022.1	1630
BGC0001394.1	1630
BGC0001737.1	1630
BGC0001738.1	1631
BGC0001740.1	1633
BGC0001741.1	1634
BGC0000430.1	1640
BGC0001748.1	1640
BGC0001750.1	1642
BGC0001751.1	1643
BGC0001752.1	1644
BGC0001758.1	1650
BGC0000136.1	1651
BGC0000137.1	1651
BGC0001759.1	1651
BGC0001760.1	1652
BGC0001620.1	1655
BGC0001763.1	1655
Streptomyces atratus SCSIO_ZH16_cluster-1_6	1655
BGC0001593.1	1656
BGC0001764.1	1656
Streptomyces sp. CC0208_cluster-1_15	1656
BGC0001767.1	1659
BGC0001772.1	1664
BGC0001780.1	1672
BGC0001785.1	1677
BGC0001793.1	1685
BGC0001794.1	1686
BGC0001800.1	1691
BGC0001807.1	1698
Streptomyces olivaceus KLBMP 5084_cluster-1_1	1698
BGC0001813.1	1704
BGC0001569.1	1705
BGC0001814.1	1705
Streptomyces sp. 769_cluster-1_14	1705
BGC0001822.1	1712
BGC0001943.1	1712
BGC0001823.1	1713
Streptomyces sp. Mg1_cluster-1_6	1713
BGC0001825.1	1715
BGC0001826.1	1716
BGC0001833.1	1722
BGC0001838.1	1726
BGC0001841.1	1729
BGC0000449.1	1731
BGC0001843.1	1731
BGC0001844.1	1732
BGC0001856.1	1741
Streptomyces sp. NEAU-S7GS2_cluster-1_7	1741
BGC0001873.1	1756
BGC0001877.1	1759
Streptomyces lydicus WYEC 108_cluster-1_4	1759
BGC0001878.1	1760
BGC0001881.1	1761
BGC0001982.1	1761
BGC0001884.1	1764
BGC0001885.1	1765
BGC0001890.1	1770
BGC0001818.1	1792
BGC0001912.1	1792
BGC0001918.1	1798
BGC0001919.1	1799
BGC0001941.1	1821
BGC0001945.1	1825
BGC0001950.1	1830
BGC0001951.1	1830
BGC0001952.1	1832
BGC0001953.1	1832
BGC0001963.1	1843
BGC0001967.1	1847
BGC0001968.1	1848
BGC0001970.1	1850
BGC0001971.1	1850
BGC0001857.1	1858
BGC0001978.1	1858
BGC0001984.1	1863
BGC0001728.1	1872
BGC0001993.1	1872
BGC0001999.1	1878
BGC0002001.1	1880
BGC0001608.1	1882
BGC0002003.1	1882
BGC0002011.1	1890
BGC0002014.1	1893
BGC0002025.1	1903
BGC0002026.1	1904
BGC0002035.1	1913
BGC0002055.1	1915
BGC0002056.1	1916
BGC0002057.1	1917
Streptomyces sp. CC0208_cluster-1_8	1925
Streptomyces sp. CC0208_cluster-1_13	1930
Streptomyces sp. CC0208_cluster-1_24	1941
Streptomyces clavuligerus F1D-5_cluster-1_4	1947
Streptomyces clavuligerus F613-1_cluster-1_4	1947
Streptomyces clavuligerus F1D-5_cluster-1_5	1948
Streptomyces clavuligerus ATCC 27064_cluster-1_4	1948
Streptomyces clavuligerus F613-1_cluster-1_5	1948
BGC0000373.1	1949
Streptomyces clavuligerus F1D-5_cluster-1_6	1949
Streptomyces clavuligerus ATCC 27064_cluster-1_5	1949
Streptomyces clavuligerus F613-1_cluster-1_6	1949
Streptomyces clavuligerus F1D-5_cluster-1_8	1951
Streptomyces clavuligerus ATCC 27064_cluster-1_7	1951
Streptomyces clavuligerus F613-1_cluster-1_8	1951
Streptomyces clavuligerus F1D-5_cluster-1_13	1956
Streptomyces clavuligerus ATCC 27064_cluster-1_12	1956
Streptomyces clavuligerus F613-1_cluster-1_13	1956
BGC0000319.1	1959
Streptomyces clavuligerus F1D-5_cluster-1_16	1959
Streptomyces clavuligerus ATCC 27064_cluster-1_15	1959
Streptomyces clavuligerus F613-1_cluster-1_16	1959
Streptomyces clavuligerus F1D-5_cluster-1_21	1964
Streptomyces clavuligerus ATCC 27064_cluster-1_20	1964
Streptomyces clavuligerus F613-1_cluster-1_21	1964
Streptomyces fradiae NKZ-259_cluster-1_3	1984
Streptomyces alfalfae ACCC40021_cluster-1_5	1984
Streptomyces fradiae NKZ-259_cluster-1_5	1986
Streptomyces fradiae NKZ-259_cluster-1_17	1998
Streptomyces sp. WAC 01529_cluster-1_17	1998
Streptomyces alfalfae ACCC40021_cluster-1_18	1998
Streptomyces fradiae NKZ-259_cluster-1_27	2008
Streptomyces alfalfae ACCC40021_cluster-1_28	2008
Streptomyces fradiae NKZ-259_cluster-1_32	2013
Streptomyces sp. Z022_cluster-1_5	2013
Streptomyces sp. WAC 01529_cluster-1_24	2013
Streptomyces sp. endophyte_N2_cluster-1_1	2013
Streptomyces hygroscopicus jinggangensis 5008_cluster-1_34	2013
Streptomyces hygroscopicus jinggangensis TL01_cluster-1_34	2013
Streptomyces collinus Tu 365_cluster-1_29	2013
Streptomyces glaucescens GLA.O_cluster-1_25	2013
Streptomyces cyaneogriseus noncyanogenus NMWT 1_cluster-1_28	2013
Streptomyces leeuwenhoekii DSM 42122_cluster-1_6	2013
Streptomyces hygroscopicus limoneus KCTC 1717_cluster-1_22	2013
Streptomyces alfalfae ACCC40021_cluster-1_33	2013
Streptomyces griseorubiginosus 3E-1_cluster-1_13	2029
Streptomyces griseorubiginosus 3E-1_cluster-1_18	2034
Streptomyces sp. 11-1-2_cluster-1_15	2056
Streptomyces sp. 11-1-2_cluster-1_16	2057
Streptomyces fungicidicus TXX3120_cluster-1_7	2096
Streptomyces fungicidicus TXX3120_cluster-1_12	2101
Streptomyces fungicidicus TXX3120_cluster-2_3	2111
Streptomyces fungicidicus TXX3120_cluster-2_4	2112
Streptomyces sp. Z022_cluster-1_1	2113
Streptomyces sp. Z022_cluster-1_2	2114
Streptomyces sp. Z022_cluster-1_4	2116
Streptomyces sp. Z022_cluster-1_8	2120
Streptomyces sp. Z022_cluster-1_17	2129
Streptomyces sp. Z022_cluster-1_21	2133
Streptomyces sp. Z022_cluster-1_27	2139
Streptomyces sp. Z022_cluster-1_28	2140
Streptomyces sp. Z022_cluster-1_32	2144
Streptomyces sp. Z022_cluster-1_33	2145
Streptomyces albus ZD11_cluster-1_5	2150
Streptomyces albus DSM 41398_cluster-1_5	2150
Streptomyces albus BK3-25_cluster-1_5	2150
Streptomyces albus ZD11_cluster-1_21	2166
Streptomyces albus DSM 41398_cluster-1_21	2166
Streptomyces albus BK3-25_cluster-1_21	2166
Streptomyces albus ZD11_cluster-1_22	2167
Streptomyces albus DSM 41398_cluster-1_22	2167
Streptomyces albus BK3-25_cluster-1_22	2167
Streptomyces sp. WAC 06738_cluster-1_21	2201
Streptomyces sp. CNQ-509_cluster-1_28	2201
BGC0000423.1	2205
Streptomyces sp. WAC 01438_cluster-1_3	2205
Streptomyces scabiei 87.22_cluster-1_33	2205
Streptomyces sp. P3_cluster-1_31	2205
Streptomyces sp. ZFG47_cluster-1_8	2205
Streptomyces sp. WAC 01438_cluster-1_4	2206
Streptomyces olivoreticuli olivoreticuli ATCC 31159_cluster-1_33	2206
Streptomyces sp. WAC 01438_cluster-1_12	2214
Streptomyces sp. WAC 01438_cluster-1_18	2220
Streptomyces xinghaiensis S187, NRRL B24674_cluster-1_1	2224
Streptomyces xinghaiensis S187, NRRL B24674_cluster-1_2	2225
Streptomyces xinghaiensis S187, NRRL B24674_cluster-1_4	2227
Streptomyces xinghaiensis S187, NRRL B24674_cluster-1_5	2228
Streptomyces xinghaiensis S187, NRRL B24674_cluster-1_10	2233
Streptomyces xinghaiensis S187, NRRL B24674_cluster-1_16	2239
Streptomyces sp. WAC 01529_cluster-1_1	2245
Streptomyces sp. WAC 01529_cluster-1_4	2248
Streptomyces sp. WAC 01529_cluster-1_5	2249
Streptomyces sp. WAC 01529_cluster-1_8	2252
Streptomyces sp. WAC 01529_cluster-1_11	2255
Streptomyces sp. WAC 01529_cluster-1_14	2258
Streptomyces sp. WAC 01529_cluster-1_22	2266
Streptomyces fradiae NKZ-259_cluster-1_7	2269
Streptomyces sp. WAC 01529_cluster-1_25	2269
Streptomyces alfalfae ACCC40021_cluster-1_8	2269
Streptomyces sp. KPB2_cluster-1_7	2279
BGC0001961.1	2282
Streptomyces sp. KPB2_cluster-1_10	2282
Streptomyces sp. S063_cluster-1_20	2282
Streptomyces sp. GGCR-6_cluster-1_6	2302
Streptomyces ambofaciens ATCC 23877_cluster-1_22	2302
Streptomyces parvulus 2297_cluster-1_20	2302
Streptomyces lincolnensis NRRL 2936_cluster-1_25	2302
Streptomyces olivaceus KLBMP 5084_cluster-1_33	2302
Streptomyces sp. fd1-xmd_cluster-1_21	2302
Streptomyces malaysiensis DSM 4137_cluster-1_41	2302
Streptomyces sp. M56_cluster-1_5	2302
Streptomyces sp. SM18_cluster-1_23	2302
Streptomyces sp. Sv. ACTE SirexAA-E_cluster-1_4	2302
Streptomyces nigra 452_cluster-1_2	2302
Streptomyces bacillaris ATCC 15855_cluster-1_27	2302
Streptomyces sp. GGCR-6_cluster-1_12	2308
Streptomyces sp. GGCR-6_cluster-1_15	2311
Streptomyces sp. GGCR-6_cluster-1_30	2326
Streptomyces sp. GGCR-6_cluster-1_31	2327
Streptomyces sp. MK-45_cluster-1_1	2329
Streptomyces sp. MK-45_cluster-1_34	2329
Streptomyces sp. MK-45_cluster-1_3	2331
BGC0000326.1	2332
Streptomyces sp. MK-45_cluster-1_4	2332
Streptomyces sp. MK-45_cluster-1_16	2344
Streptomyces sp. MK-45_cluster-1_30	2358
Streptomyces sp. MK-45_cluster-1_33	2361
Streptomyces luteoverticillatus CGMCC 15060_cluster-1_7	2369
Streptomyces luteoverticillatus CGMCC 15060_cluster-1_8	2370
Streptomyces luteoverticillatus CGMCC 15060_cluster-1_11	2373
Streptomyces luteoverticillatus CGMCC 15060_cluster-1_18	2380
Streptomyces luteoverticillatus CGMCC 15060_cluster-1_25	2387
Streptomyces luteoverticillatus CGMCC 15060_cluster-1_26	2388
Streptomyces luteoverticillatus CGMCC 15060_cluster-1_29	2391
Streptomyces luteoverticillatus CGMCC 15060_cluster-1_32	2394
Streptomyces luteoverticillatus CGMCC 15060_cluster-1_39	2401
Streptomyces lydicus WYEC 108_cluster-1_1	2402
Streptomyces lydicus WYEC 108_cluster-1_26	2427
Streptomyces griseoviridis F1-27_cluster-1_2	2437
Streptomyces griseoviridis F1-27_cluster-1_7	2442
Streptomyces griseoviridis F1-27_cluster-1_10	2445
Streptomyces griseoviridis F1-27_cluster-1_11	2446
BGC0000375.1	2449
Streptomyces griseoviridis F1-27_cluster-1_14	2449
Streptomyces griseoviridis F1-27_cluster-1_23	2458
Streptomyces griseoviridis F1-27_cluster-1_25	2460
Streptomyces griseoviridis F1-27_cluster-1_26	2461
Streptomyces griseoviridis F1-27_cluster-1_28	2463
Streptomyces griseoviridis F1-27_cluster-1_29	2464
Streptomyces griseoviridis F1-27_cluster-1_31	2466
Streptomyces sp. endophyte_N2_cluster-1_2	2468
Streptomyces sp. endophyte_N2_cluster-1_3	2469
Streptomyces sp. endophyte_N2_cluster-1_5	2471
Streptomyces parvulus 2297_cluster-1_4	2471
Streptomyces dengpaensis XZHG99_cluster-1_23	2471
Streptomyces sp. endophyte_N2_cluster-1_15	2481
Streptomyces sp. endophyte_N2_cluster-1_18	2484
Streptomyces sp. endophyte_N2_cluster-1_23	2489
Streptomyces sp. endophyte_N2_cluster-1_24	2490
Streptomyces sp. endophyte_N2_cluster-1_25	2491
Streptomyces fradiae NKZ-259_cluster-1_6	2493
Streptomyces sp. endophyte_N2_cluster-1_27	2493
Streptomyces albulus NK660_cluster-1_10	2493
Streptomyces albulus CK-15_cluster-1_10	2493
Streptomyces alfalfae ACCC40021_cluster-1_7	2493
Streptomyces sp. endophyte_N2_cluster-1_28	2494
Streptomyces sp. endophyte_N2_cluster-1_29	2495
Streptomyces sp. endophyte_N2_cluster-1_32	2498
Streptomyces sp. endophyte_N2_cluster-1_33	2499
Streptomyces seoulensis KCTC 9819_cluster-1_1	2501
Streptomyces seoulensis KCTC 9819_cluster-1_12	2512
Streptomyces seoulensis KCTC 9819_cluster-1_15	2515
Streptomyces seoulensis KCTC 9819_cluster-1_20	2520
Streptomyces seoulensis KCTC 9819_cluster-1_21	2521
Streptomyces sp. SS52_cluster-1_3	2527
BGC0000432.1	2531
Streptomyces sp. SS52_cluster-1_7	2531
Streptomyces sp. SS52_cluster-1_12	2536
Streptomyces cattleya NRRL 8057_cluster-1_11	2563
Streptomyces cattleya NRRL 8057_cluster-1_14	2566
Streptomyces cattleya NRRL 8057_cluster-1_15	2567
Streptomyces cattleya NRRL 8057_cluster-1_22	2574
Streptomyces cattleya NRRL 8057_cluster-1_23	2575
Streptomyces cattleya NRRL 8057_cluster-1_24	2576
Streptomyces cattleya NRRL 8057_cluster-2_1	2577
Streptomyces cattleya NRRL 8057_cluster-2_3	2579
Streptomyces cattleya NRRL 8057_cluster-2_7	2583
Streptomyces cattleya NRRL 8057_cluster-2_11	2587
Streptomyces cattleya NRRL 8057_cluster-2_13	2589
Streptomyces exfoliatus A1013Y_cluster-1_2	2593
Streptomyces exfoliatus A1013Y_cluster-1_8	2599
Streptomyces exfoliatus A1013Y_cluster-1_17	2608
Streptomyces clavuligerus ATCC 27064_cluster-2_2	2641
Streptomyces clavuligerus ATCC 27064_cluster-2_5	2644
Streptomyces clavuligerus F1D-5_cluster-2_7	2648
Streptomyces clavuligerus ATCC 27064_cluster-2_9	2648
Streptomyces clavuligerus F613-1_cluster-2_3	2648
Streptomyces clavuligerus ATCC 27064_cluster-2_15	2654
Streptomyces clavuligerus ATCC 27064_cluster-2_16	2655
Streptomyces clavuligerus ATCC 27064_cluster-2_17	2656
Streptomyces hygroscopicus jinggangensis 5008_cluster-1_4	2660
Streptomyces hygroscopicus jinggangensis TL01_cluster-1_4	2660
Streptomyces hygroscopicus limoneus KCTC 1717_cluster-2_5	2660
Streptomyces hygroscopicus jinggangensis 5008_cluster-1_15	2671
Streptomyces hygroscopicus jinggangensis TL01_cluster-1_15	2671
Streptomyces hygroscopicus limoneus KCTC 1717_cluster-1_2	2671
Streptomyces globisporus C-1027_cluster-1_23	2717
Streptomyces violaceoruber S21_cluster-1_26	2717
Streptomyces hygroscopicus jinggangensis 5008_cluster-1_12	2736
Streptomyces hygroscopicus jinggangensis TL01_cluster-1_12	2736
Streptomyces sp. Z022_cluster-1_20	2747
Streptomyces seoulensis KCTC 9819_cluster-1_10	2747
Streptomyces hygroscopicus jinggangensis 5008_cluster-1_23	2747
Streptomyces hygroscopicus jinggangensis TL01_cluster-1_23	2747
Streptomyces hygroscopicus limoneus KCTC 1717_cluster-1_11	2747
BGC0001623.1	2748
Streptomyces sp. Z022_cluster-1_19	2748
Streptomyces hygroscopicus jinggangensis 5008_cluster-1_24	2748
Streptomyces hygroscopicus jinggangensis TL01_cluster-1_24	2748
Streptomyces hygroscopicus limoneus KCTC 1717_cluster-1_12	2748
Streptomyces hygroscopicus jinggangensis 5008_cluster-1_27	2751
Streptomyces hygroscopicus jinggangensis TL01_cluster-1_27	2751
Streptomyces hygroscopicus limoneus KCTC 1717_cluster-1_15	2751
Streptomyces albidoflavus J1074_cluster-1_1	2763
Streptomyces sp. PAMC26508_cluster-1_14	2798
Streptomyces pratensis ATCC 33331_cluster-1_14	2798
Streptomyces globisporus C-1027_cluster-1_5	2808
Streptomyces sp. PAMC26508_cluster-1_24	2808
Streptomyces sp. PAMC26508_cluster-1_27	2811
Streptomyces sp. CFMR 7_cluster-1_35	2811
Streptomyces alfalfae ACCC40021_cluster-1_16	2811
Streptomyces sp. 3211_cluster-1_10	2811
Streptomyces sp. Sge12_cluster-1_30	2811
Streptomyces sp. S8_cluster-1_28	2811
Streptomyces pratensis ATCC 33331_cluster-1_2	2811
Streptomyces sp. GSSD-12_cluster-1_25	2811
Streptomyces fulvissimus DSM 40593_cluster-1_2	2814
Streptomyces fulvissimus DSM 40593_cluster-1_8	2820
Streptomyces fulvissimus DSM 40593_cluster-1_25	2837
Streptomyces fulvissimus DSM 40593_cluster-1_28	2840
Streptomyces fulvissimus DSM 40593_cluster-1_32	2844
Streptomyces sp. Mg1_cluster-1_3	2849
Streptomyces sp. Mg1_cluster-1_4	2850
Streptomyces sp. Mg1_cluster-1_27	2873
Streptomyces sp. Mg1_cluster-4_1	2878
Streptomyces collinus Tu 365_cluster-1_2	2880
Streptomyces collinus Tu 365_cluster-1_31	2880
Streptomyces collinus Tu 365_cluster-1_5	2883
Streptomyces sp. endophyte_N2_cluster-1_6	2886
Streptomyces collinus Tu 365_cluster-1_8	2886
Streptomyces atratus SCSIO_ZH16_cluster-1_4	2886
Streptomyces collinus Tu 365_cluster-1_12	2890
Streptomyces collinus Tu 365_cluster-1_16	2894
Streptomyces collinus Tu 365_cluster-1_17	2895
BGC0001070.1	2908
Streptomyces collinus Tu 365_cluster-1_3	2908
Streptomyces collinus Tu 365_cluster-1_30	2908
Streptomyces avermitilis MA-4680_cluster-1_4	2914
Streptomyces avermitilis MA-4680_cluster-1_5	2915
Streptomyces collinus Tu 365_cluster-1_7	2919
Streptomyces avermitilis MA-4680_cluster-1_9	2919
Streptomyces griseochromogenes ATCC 14511_cluster-1_33	2919
Streptomyces avermitilis MA-4680_cluster-1_21	2931
Streptomyces avermitilis MA-4680_cluster-1_22	2932
Streptomyces avermitilis MA-4680_cluster-1_24	2934
Streptomyces avermitilis MA-4680_cluster-1_29	2939
Streptomyces avermitilis MA-4680_cluster-1_31	2941
Streptomyces sp. CdTB01_cluster-1_26	2941
Streptomyces griseochromogenes ATCC 14511_cluster-1_41	2941
Streptomyces puniciscabiei TW1S1_cluster-1_27	2941
Streptomyces albulus NK660_cluster-1_6	2952
Streptomyces albulus CK-15_cluster-1_6	2952
Streptomyces albulus NK660_cluster-1_8	2954
Streptomyces albulus CK-15_cluster-1_8	2954
Streptomyces albulus NK660_cluster-1_9	2955
Streptomyces albulus CK-15_cluster-1_9	2955
Streptomyces lydicus 103_cluster-1_15	2955
Streptomyces albulus NK660_cluster-1_20	2966
Streptomyces albulus NK660_cluster-1_22	2968
Streptomyces albulus CK-15_cluster-1_21	2968
Streptomyces albulus NK660_cluster-1_31	2977
Streptomyces albulus CK-15_cluster-1_30	2977
Streptomyces albulus NK660_cluster-1_32	2978
Streptomyces albulus CK-15_cluster-1_31	2978
Streptomyces albulus NK660_cluster-1_34	2980
Streptomyces albulus CK-15_cluster-1_33	2980
Streptomyces albulus NK660_cluster-1_35	2981
Streptomyces albulus CK-15_cluster-1_34	2981
Streptomyces lividans TK24_cluster-1_7	2991
Streptomyces coelicolor A3(2)_cluster-1_20	2991
Streptomyces sp. CB09001_cluster-1_17	2991
BGC0001063.1	2996
Streptomyces sp. KPB2_cluster-1_11	2996
Streptomyces lividans TK24_cluster-1_12	2996
Streptomyces coelicolor A3(2)_cluster-1_15	2996
Streptomyces glaucescens GLA.O_cluster-1_2	3013
Streptomyces glaucescens GLA.O_cluster-1_6	3017
Streptomyces sp. 769_cluster-1_4	3040
Streptomyces sp. 769_cluster-1_9	3045
Streptomyces albulus NK660_cluster-1_19	3054
Streptomyces sp. 769_cluster-1_18	3054
Streptomyces albulus CK-15_cluster-1_18	3054
Streptomyces sp. 769_cluster-1_26	3062
Streptomyces sp. 769_cluster-1_31	3067
Streptomyces sp. 769_cluster-1_32	3068
Streptomyces sp. 769_cluster-1_33	3069
Streptomyces albulus NK660_cluster-1_4	3071
Streptomyces sp. 769_cluster-1_35	3071
Streptomyces albulus CK-15_cluster-1_4	3071
Streptomyces sp. 769_cluster-1_37	3073
Streptomyces lydicus A02_cluster-1_30	3073
Streptomyces sp. 769_cluster-1_38	3074
Streptomyces sp. 769_cluster-1_1	3076
Streptomyces sp. 769_cluster-1_40	3076
Streptomyces sp. 769_cluster-2_1	3077
Streptomyces pluripotens MUSC 137_cluster-1_5	3082
Streptomyces pluripotens MUSC 137_cluster-1_7	3084
Streptomyces pluripotens MUSC 137_cluster-1_13	3090
Streptomyces pluripotens MUSC 137_cluster-1_15	3092
Streptomyces pluripotens MUSC 137_cluster-1_21	3098
Streptomyces albus ZD11_cluster-1_1	3108
Streptomyces albus DSM 41398_cluster-1_1	3108
Streptomyces albus BK3-25_cluster-1_1	3108
Streptomyces albus ZD11_cluster-1_2	3109
Streptomyces albus DSM 41398_cluster-1_2	3109
Streptomyces albus BK3-25_cluster-1_2	3109
BGC0000144.1	3110
Streptomyces albus ZD11_cluster-1_3	3110
Streptomyces albus DSM 41398_cluster-1_3	3110
Streptomyces albus BK3-25_cluster-1_3	3110
Streptomyces albus ZD11_cluster-1_10	3117
Streptomyces albus DSM 41398_cluster-1_10	3117
Streptomyces albus BK3-25_cluster-1_10	3117
Streptomyces albus ZD11_cluster-1_20	3127
Streptomyces albus DSM 41398_cluster-1_20	3127
Streptomyces albus BK3-25_cluster-1_20	3127
Streptomyces albus ZD11_cluster-1_26	3133
Streptomyces albus DSM 41398_cluster-1_26	3133
Streptomyces sp. CFMR 7_cluster-1_39	3133
Streptomyces albus BK3-25_cluster-1_26	3133
Streptomyces sp. S8_cluster-1_33	3133
Streptomyces bacillaris ATCC 15855_cluster-1_31	3133
Streptomyces albus ZD11_cluster-1_27	3134
Streptomyces albus DSM 41398_cluster-1_27	3134
Streptomyces albus BK3-25_cluster-1_27	3134
Streptomyces albus ZD11_cluster-1_34	3141
Streptomyces albus DSM 41398_cluster-1_34	3141
Streptomyces albus BK3-25_cluster-1_34	3141
Streptomyces vietnamensis GIMV4.0001_cluster-1_3	3146
Streptomyces vietnamensis GIMV4.0001_cluster-1_7	3150
Streptomyces vietnamensis GIMV4.0001_cluster-1_12	3155
Streptomyces venezuelae NRRL B-65442_cluster-1_11	3155
Streptomyces vietnamensis GIMV4.0001_cluster-1_18	3161
Streptomyces vietnamensis GIMV4.0001_cluster-1_23	3166
Streptomyces vietnamensis GIMV4.0001_cluster-1_27	3170
Streptomyces cyaneogriseus noncyanogenus NMWT 1_cluster-1_4	3178
Streptomyces leeuwenhoekii DSM 42122_cluster-1_29	3178
Streptomyces cyaneogriseus noncyanogenus NMWT 1_cluster-1_5	3179
Streptomyces olivoreticuli olivoreticuli ATCC 31159_cluster-1_2	3179
Streptomyces cyaneogriseus noncyanogenus NMWT 1_cluster-1_6	3180
Streptomyces cyaneogriseus noncyanogenus NMWT 1_cluster-1_7	3181
Streptomyces cyaneogriseus noncyanogenus NMWT 1_cluster-1_18	3192
Streptomyces leeuwenhoekii DSM 42122_cluster-1_17	3192
Streptomyces cyaneogriseus noncyanogenus NMWT 1_cluster-1_27	3201
Streptomyces cyaneogriseus noncyanogenus NMWT 1_cluster-1_29	3203
Streptomyces cyaneogriseus noncyanogenus NMWT 1_cluster-1_33	3207
Streptomyces albulus NK660_cluster-1_2	3209
Streptomyces albulus CK-15_cluster-1_2	3209
Streptomyces albulus NK660_cluster-1_5	3212
Streptomyces albulus CK-15_cluster-1_5	3212
Streptomyces sp. 769_cluster-1_39	3218
Streptomyces albulus CK-15_cluster-1_11	3218
Streptomyces albulus CK-15_cluster-1_19	3226
Streptomyces albulus NK660_cluster-1_26	3232
Streptomyces albulus CK-15_cluster-1_25	3232
Streptomyces albulus NK660_cluster-1_28	3234
Streptomyces albulus CK-15_cluster-1_27	3234
Streptomyces albulus NK660_cluster-1_36	3242
Streptomyces albulus CK-15_cluster-1_35	3242
Streptomyces lydicus A02_cluster-1_12	3256
Streptomyces lydicus A02_cluster-1_13	3257
Streptomyces lydicus A02_cluster-1_15	3259
Streptomyces lydicus A02_cluster-1_17	3261
Streptomyces lydicus A02_cluster-1_31	3275
Streptomyces griseus griseus NBRC 13350_cluster-1_6	3286
Streptomyces griseus griseus NBRC 13350_cluster-1_9	3289
Streptomyces griseus griseus NBRC 13350_cluster-1_19	3299
Streptomyces griseus griseus NBRC 13350_cluster-1_20	3300
BGC0000175.1	3315
Streptomyces griseus griseus NBRC 13350_cluster-1_35	3315
Streptomyces sp. S8_cluster-1_30	3315
Streptomyces xiamenensis 318_cluster-1_6	3324
BGC0001435.1	3329
Streptomyces xiamenensis 318_cluster-1_11	3329
Streptomyces xiamenensis 318_cluster-1_15	3333
Streptomyces xiamenensis 318_cluster-1_16	3334
Streptomyces xiamenensis 318_cluster-1_18	3336
Streptomyces xiamenensis 318_cluster-1_19	3337
Streptomyces xiamenensis 318_cluster-1_20	3338
Streptomyces sp. CNQ-509_cluster-1_3	3341
Streptomyces sp. CNQ-509_cluster-1_9	3347
Streptomyces sp. CNQ-509_cluster-1_20	3358
Streptomyces sp. CNQ-509_cluster-1_22	3360
Streptomyces sp. WAC 06738_cluster-1_19	3363
Streptomyces sp. CNQ-509_cluster-1_25	3363
Streptomyces leeuwenhoekii DSM 42122_cluster-1_2	3371
Streptomyces cyaneogriseus noncyanogenus NMWT 1_cluster-1_1	3372
Streptomyces leeuwenhoekii DSM 42122_cluster-1_3	3372
Streptomyces leeuwenhoekii DSM 42122_cluster-1_9	3378
Streptomyces cyaneogriseus noncyanogenus NMWT 1_cluster-1_9	3394
Streptomyces leeuwenhoekii DSM 42122_cluster-1_25	3394
Streptomyces ambofaciens ATCC 23877_cluster-1_10	3410
Streptomyces parvulus 2297_cluster-1_8	3410
Streptomyces pristinaespiralis HCCB 10218_cluster-1_5	3432
Streptomyces pristinaespiralis HCCB 10218_cluster-1_17	3444
Streptomyces pristinaespiralis HCCB 10218_cluster-1_3	3448
Streptomyces pristinaespiralis HCCB 10218_cluster-1_21	3448
Streptomyces pristinaespiralis HCCB 10218_cluster-1_2	3449
Streptomyces pristinaespiralis HCCB 10218_cluster-1_22	3449
BGC0000453.1	3455
BGC0001846.1	3455
Streptomyces sp. CFMR 7_cluster-1_5	3455
Streptomyces sp. CFMR 7_cluster-1_6	3455
Streptomyces sp. S8_cluster-1_5	3455
Streptomyces sp. CFMR 7_cluster-1_13	3463
Streptomyces sp. DUT11_cluster-1_22	3463
Streptomyces bacillaris ATCC 15855_cluster-1_12	3463
Streptomyces sp. CFMR 7_cluster-1_14	3464
Streptomyces sp. CFMR 7_cluster-1_26	3476
Streptomyces fulvissimus DSM 40593_cluster-1_14	3478
Streptomyces sp. CFMR 7_cluster-1_28	3478
Streptomyces sp. S8_cluster-1_21	3478
Streptomyces bacillaris ATCC 15855_cluster-1_21	3478
Streptomyces hygroscopicus jinggangensis 5008_cluster-1_14	3511
Streptomyces hygroscopicus jinggangensis TL01_cluster-1_14	3511
Streptomyces hygroscopicus limoneus KCTC 1717_cluster-1_1	3511
Streptomyces hygroscopicus jinggangensis 5008_cluster-1_37	3534
Streptomyces hygroscopicus jinggangensis TL01_cluster-1_37	3534
Streptomyces hygroscopicus limoneus KCTC 1717_cluster-1_24	3534
Streptomyces hygroscopicus jinggangensis 5008_cluster-1_9	3543
Streptomyces hygroscopicus jinggangensis TL01_cluster-1_9	3543
Streptomyces hygroscopicus limoneus KCTC 1717_cluster-2_9	3543
Streptomyces hygroscopicus limoneus KCTC 1717_cluster-2_10	3544
Streptomyces sp. CdTB01_cluster-1_1	3545
Streptomyces sp. CdTB01_cluster-1_4	3548
Streptomyces sp. CdTB01_cluster-1_22	3566
Streptomyces griseochromogenes ATCC 14511_cluster-1_6	3585
Streptomyces griseochromogenes ATCC 14511_cluster-1_7	3586
Streptomyces dengpaensis XZHG99_cluster-1_15	3586
Streptomyces griseochromogenes ATCC 14511_cluster-1_8	3587
Streptomyces griseochromogenes ATCC 14511_cluster-1_17	3596
Streptomyces griseochromogenes ATCC 14511_cluster-1_18	3597
Streptomyces griseochromogenes ATCC 14511_cluster-1_21	3600
Streptomyces griseochromogenes ATCC 14511_cluster-1_22	3601
Streptomyces griseochromogenes ATCC 14511_cluster-1_26	3605
Streptomyces griseochromogenes ATCC 14511_cluster-1_39	3618
Streptomyces griseochromogenes ATCC 14511_cluster-1_45	3624
Streptomyces griseochromogenes ATCC 14511_cluster-1_47	3626
Streptomyces griseochromogenes ATCC 14511_cluster-1_48	3627
Streptomyces scabiei 87.22_cluster-1_1	3628
Streptomyces scabiei 87.22_cluster-1_3	3630
Streptomyces scabiei 87.22_cluster-1_11	3638
Streptomyces scabiei 87.22_cluster-1_16	3643
Streptomyces scabiei 87.22_cluster-1_18	3645
Streptomyces globisporus C-1027_cluster-1_7	3662
Streptomyces sp. FR-008_cluster-1_1	3662
Streptomyces albidoflavus SM254_cluster-1_1	3662
Streptomyces sampsonii KJ40_cluster-1_20	3662
Streptomyces sp. FR-008_cluster-1_2	3663
Streptomyces albidoflavus SM254_cluster-1_2	3663
Streptomyces sampsonii KJ40_cluster-1_19	3663
Streptomyces sp. SM17_cluster-1_20	3663
Streptomyces albidoflavus J1074_cluster-1_7	3668
Streptomyces sp. FR-008_cluster-1_7	3668
Streptomyces albidoflavus SM254_cluster-1_7	3668
Streptomyces sp. SM17_cluster-1_15	3668
Streptomyces koyangensis VK-A60T_cluster-1_9	3668
Streptomyces albidoflavus J1074_cluster-1_14	3674
Streptomyces sp. FR-008_cluster-1_13	3674
Streptomyces albidoflavus SM254_cluster-1_13	3674
Streptomyces sampsonii KJ40_cluster-1_8	3674
Streptomyces sp. SM17_cluster-1_8	3674
Streptomyces koyangensis VK-A60T_cluster-1_15	3674
BGC0001792.1	3675
Streptomyces albidoflavus J1074_cluster-1_15	3675
Streptomyces sp. FR-008_cluster-1_14	3675
Streptomyces albidoflavus SM254_cluster-1_14	3675
Streptomyces sampsonii KJ40_cluster-1_7	3675
Streptomyces sp. SM17_cluster-1_7	3675
Streptomyces albidoflavus J1074_cluster-1_19	3679
Streptomyces sp. FR-008_cluster-1_18	3679
Streptomyces albidoflavus SM254_cluster-1_18	3679
Streptomyces qaidamensis S10_cluster-1_1	3683
Streptomyces qaidamensis S10_cluster-1_2	3684
Streptomyces qaidamensis S10_cluster-1_4	3686
Streptomyces qaidamensis S10_cluster-1_6	3688
Streptomyces qaidamensis S10_cluster-1_12	3694
Streptomyces fradiae NKZ-259_cluster-1_15	3705
Streptomyces sp. 11-1-2_cluster-1_47	3705
Streptomyces sp. KPB2_cluster-1_1	3705
Streptomyces sp. SS52_cluster-1_26	3705
Streptomyces fulvissimus DSM 40593_cluster-1_7	3705
Streptomyces griseus griseus NBRC 13350_cluster-1_34	3705
Streptomyces qaidamensis S10_cluster-1_23	3705
Streptomyces hygroscopicus XM201_cluster-1_47	3705
Streptomyces sp. S063_cluster-1_4	3705
Streptomyces sp. DUT11_cluster-1_5	3705
Streptomyces ambofaciens ATCC 23877_cluster-1_14	3724
Streptomyces ambofaciens DSM 40697_cluster-1_14	3724
Streptomyces sp. SAT1_cluster-1_2	3738
Streptomyces sp. SAT1_cluster-1_5	3741
Streptomyces sp. SAT1_cluster-1_6	3742
Streptomyces sp. SAT1_cluster-1_12	3748
Streptomyces sp. SAT1_cluster-1_21	3757
Streptomyces sp. SAT1_cluster-1_25	3761
Streptomyces parvulus 2297_cluster-1_2	3765
Streptomyces parvulus 2297_cluster-2_1	3785
Streptomyces lincolnensis NRRL 2936_cluster-1_1	3786
Streptomyces lincolnensis LC-G_cluster-1_1	3786
Streptomyces lincolnensis NRRL 2936_cluster-1_17	3802
Streptomyces lincolnensis LC-G_cluster-1_13	3802
Streptomyces sp. CC0208_cluster-1_6	3807
Streptomyces lincolnensis NRRL 2936_cluster-1_22	3807
Streptomyces lincolnensis LC-G_cluster-1_8	3807
Streptomyces lincolnensis NRRL 2936_cluster-1_23	3808
Streptomyces lincolnensis LC-G_cluster-1_23	3808
Streptomyces lincolnensis NRRL 2936_cluster-1_32	3817
Streptomyces lincolnensis NRRL 2936_cluster-1_33	3818
Streptomyces clavuligerus F1D-5_cluster-1_2	3821
Streptomyces clavuligerus ATCC 27064_cluster-1_2	3821
Streptomyces clavuligerus F613-1_cluster-1_2	3821
Streptomyces clavuligerus F1D-5_cluster-1_11	3830
Streptomyces clavuligerus ATCC 27064_cluster-1_10	3830
Streptomyces clavuligerus F613-1_cluster-1_11	3830
Streptomyces sampsonii KJ40_cluster-1_9	3862
Streptomyces sp. SM17_cluster-1_9	3862
Streptomyces koyangensis VK-A60T_cluster-1_14	3862
Streptomyces lydicus 103_cluster-1_2	3876
Streptomyces lydicus 103_cluster-1_11	3885
Streptomyces lydicus 103_cluster-1_17	3891
Streptomyces sp. MOE7_cluster-1_21	3891
Streptomyces puniciscabiei TW1S1_cluster-1_5	3904
Streptomyces puniciscabiei TW1S1_cluster-1_9	3908
Streptomyces puniciscabiei TW1S1_cluster-1_11	3910
Streptomyces puniciscabiei TW1S1_cluster-1_15	3914
Streptomyces puniciscabiei TW1S1_cluster-1_19	3918
Streptomyces puniciscabiei TW1S1_cluster-1_20	3919
Streptomyces puniciscabiei TW1S1_cluster-1_23	3922
Streptomyces puniciscabiei TW1S1_cluster-1_29	3928
Streptomyces puniciscabiei TW1S1_cluster-1_30	3929
Streptomyces bingchenggensis BCW-1_cluster-1_1	3933
Streptomyces bingchenggensis BCW-1_cluster-1_4	3936
Streptomyces bingchenggensis BCW-1_cluster-1_6	3938
Streptomyces bingchenggensis BCW-1_cluster-1_9	3941
Streptomyces bingchenggensis BCW-1_cluster-1_10	3942
Streptomyces bingchenggensis BCW-1_cluster-1_12	3944
Streptomyces bingchenggensis BCW-1_cluster-1_13	3945
Streptomyces bingchenggensis BCW-1_cluster-1_17	3949
Streptomyces bingchenggensis BCW-1_cluster-1_20	3952
Streptomyces bingchenggensis BCW-1_cluster-1_25	3957
Streptomyces bingchenggensis BCW-1_cluster-1_27	3959
Streptomyces bingchenggensis BCW-1_cluster-1_28	3960
Streptomyces bingchenggensis BCW-1_cluster-1_32	3964
Streptomyces bingchenggensis BCW-1_cluster-1_33	3965
Streptomyces bingchenggensis BCW-1_cluster-1_35	3967
Streptomyces bingchenggensis BCW-1_cluster-1_44	3976
Streptomyces bingchenggensis BCW-1_cluster-1_46	3978
Streptomyces bingchenggensis BCW-1_cluster-1_47	3979
Streptomyces bingchenggensis BCW-1_cluster-1_48	3980
Streptomyces bingchenggensis BCW-1_cluster-1_49	3981
Streptomyces rubrolavendulae MJM4426_cluster-1_3	3985
Streptomyces rubrolavendulae MJM4426_cluster-1_12	3994
Streptomyces rubrolavendulae MJM4426_cluster-1_13	3995
Streptomyces rubrolavendulae MJM4426_cluster-1_15	3997
Streptomyces rubrolavendulae MJM4426_cluster-1_18	4000
Streptomyces rubrolavendulae MJM4426_cluster-1_23	4005
Streptomyces rubrolavendulae MJM4426_cluster-1_24	4006
Streptomyces rubrolavendulae MJM4426_cluster-1_25	4007
Streptomyces albus ZD11_cluster-1_7	4014
Streptomyces albus DSM 41398_cluster-1_7	4014
Streptomyces albus BK3-25_cluster-1_7	4014
Streptomyces albus ZD11_cluster-1_23	4030
Streptomyces albus DSM 41398_cluster-1_23	4030
Streptomyces albus BK3-25_cluster-1_23	4030
Streptomyces olivaceus KLBMP 5084_cluster-1_8	4050
Streptomyces olivaceus KLBMP 5084_cluster-1_15	4057
Streptomyces olivaceus KLBMP 5084_cluster-1_16	4058
Streptomyces olivaceus KLBMP 5084_cluster-1_17	4059
Streptomyces olivaceus KLBMP 5084_cluster-1_22	4064
Streptomyces olivaceus KLBMP 5084_cluster-1_27	4069
Streptomyces olivaceus KLBMP 5084_cluster-1_28	4070
BGC0001119.1	4072
Streptomyces olivaceus KLBMP 5084_cluster-1_30	4072
BGC0001801.1	4079
BGC0001819.1	4079
Streptomyces venezuelae NRRL B-65442_cluster-1_3	4079
BGC0000893.1	4083
Streptomyces puniciscabiei TW1S1_cluster-1_24	4083
Streptomyces venezuelae NRRL B-65442_cluster-1_7	4083
Streptomyces venezuelae NRRL B-65442_cluster-1_21	4097
Streptomyces venezuelae NRRL B-65442_cluster-1_22	4098
Streptomyces venezuelae NRRL B-65442_cluster-1_27	4103
Streptomyces venezuelae NRRL B-65442_cluster-1_30	4106
Streptomyces griseus griseus NBRC 13350_cluster-1_4	4108
Streptomyces sp. CFMR 7_cluster-1_3	4108
Streptomyces sp. Tue6075_cluster-1_2	4108
Streptomyces violaceoruber S21_cluster-1_30	4108
Streptomyces sp. Tue6075_cluster-1_10	4116
Streptomyces sp. Tue6075_cluster-1_13	4119
Streptomyces globisporus C-1027_cluster-1_16	4122
Streptomyces griseus griseus NBRC 13350_cluster-1_18	4122
Streptomyces sp. Tue6075_cluster-1_16	4122
Streptomyces sp. S063_cluster-1_15	4122
Streptomyces globisporus TFH56_cluster-1_12	4122
Streptomyces sp. Tue6075_cluster-1_17	4123
Streptomyces sp. Tue6075_cluster-1_24	4130
Streptomyces sp. Tue6075_cluster-1_26	4132
Streptomyces sp. S8_cluster-1_27	4132
Streptomyces sp. Tue6075_cluster-1_30	4136
Streptomyces sp. TN58_cluster-1_9	4145
Streptomyces sp. fd1-xmd_cluster-1_10	4145
Streptomyces sp. TN58_cluster-1_17	4153
Streptomyces alfalfae ACCC40021_cluster-1_3	4166
Streptomyces alfalfae ACCC40021_cluster-1_6	4169
Streptomyces fradiae NKZ-259_cluster-1_20	4184
Streptomyces alfalfae ACCC40021_cluster-1_21	4184
Streptomyces fradiae NKZ-259_cluster-1_22	4186
Streptomyces alfalfae ACCC40021_cluster-1_23	4186
Streptomyces fradiae NKZ-259_cluster-1_24	4188
Streptomyces alfalfae ACCC40021_cluster-1_25	4188
Streptomyces fradiae NKZ-259_cluster-1_28	4192
Streptomyces alfalfae ACCC40021_cluster-1_29	4192
Streptomyces fradiae NKZ-259_cluster-1_29	4193
Streptomyces alfalfae ACCC40021_cluster-1_30	4193
Streptomyces fradiae NKZ-259_cluster-1_34	4198
Streptomyces alfalfae ACCC40021_cluster-1_35	4198
Streptomyces fradiae NKZ-259_cluster-1_1	4199
Streptomyces alfalfae ACCC40021_cluster-1_1	4199
Streptomyces alfalfae ACCC40021_cluster-1_36	4199
Streptomyces autolyticus CGMCC0516_cluster-1_1	4200
BGC0000067.1	4212
Streptomyces autolyticus CGMCC0516_cluster-1_13	4212
Streptomyces malaysiensis DSM 4137_cluster-1_8	4212
Streptomyces sp. M56_cluster-1_35	4212
Streptomyces lydicus GS93/23_cluster-1_5	4252
Streptomyces sp. MOE7_cluster-1_5	4252
BGC0001046.1	4255
Streptomyces lydicus 103_cluster-1_6	4255
Streptomyces lydicus GS93/23_cluster-1_8	4255
Streptomyces sp. MOE7_cluster-1_8	4255
Streptomyces lydicus 103_cluster-1_22	4263
Streptomyces lydicus GS93/23_cluster-1_16	4263
Streptomyces sp. MOE7_cluster-1_15	4263
Streptomyces lydicus GS93/23_cluster-1_22	4269
Streptomyces sp. MOE7_cluster-1_20	4269
BGC0001570.1	4273
Streptomyces lydicus 103_cluster-1_12	4273
Streptomyces lydicus GS93/23_cluster-1_26	4273
Streptomyces sp. MOE7_cluster-1_25	4273
Streptomyces pactum ACT 12_cluster-1_1	4274
Streptomyces pactum ACT 12_cluster-1_30	4274
Streptomyces pactum ACT 12_cluster-1_7	4280
Streptomyces pactum ACT 12_cluster-1_9	4282
Streptomyces pactum ACT 12_cluster-1_10	4283
Streptomyces pactum ACT 12_cluster-1_15	4288
Streptomyces violaceusniger Tu 4113_cluster-2_1	4304
Streptomyces violaceusniger Tu 4113_cluster-1_9	4315
Streptomyces violaceusniger Tu 4113_cluster-1_19	4325
Streptomyces violaceusniger Tu 4113_cluster-1_20	4326
Streptomyces sp. 11-1-2_cluster-1_4	4327
Streptomyces violaceusniger Tu 4113_cluster-1_21	4327
Streptomyces hygroscopicus XM201_cluster-1_5	4327
Streptomyces violaceusniger Tu 4113_cluster-1_32	4338
Streptomyces sp. 11-1-2_cluster-1_24	4346
Streptomyces autolyticus CGMCC0516_cluster-1_25	4346
Streptomyces violaceusniger Tu 4113_cluster-1_40	4346
Streptomyces hygroscopicus XM201_cluster-1_30	4346
Streptomyces malaysiensis DSM 4137_cluster-1_19	4346
Streptomyces sp. M56_cluster-1_25	4346
Streptomyces violaceusniger Tu 4113_cluster-1_42	4348
Streptomyces sp. TN58_cluster-1_1	4352
Streptomyces sp. fd1-xmd_cluster-1_3	4352
Streptomyces sp. TN58_cluster-1_5	4357
Streptomyces sp. fd1-xmd_cluster-1_8	4357
Streptomyces sp. fd1-xmd_cluster-1_19	4368
Streptomyces sp. fd1-xmd_cluster-1_20	4369
Streptomyces sp. TN58_cluster-1_27	4376
Streptomyces sp. fd1-xmd_cluster-1_27	4376
Streptomyces niveus SCSIO 3406_cluster-1_1	4377
Streptomyces niveus SCSIO 3406_cluster-1_2	4378
Streptomyces niveus SCSIO 3406_cluster-1_3	4379
Streptomyces niveus SCSIO 3406_cluster-1_24	4400
Streptomyces niveus SCSIO 3406_cluster-1_26	4402
BGC0000394.1	4403
Streptomyces niveus SCSIO 3406_cluster-1_27	4403
Streptomyces sp. 11-1-2_cluster-1_7	4413
Streptomyces autolyticus CGMCC0516_cluster-1_8	4413
Streptomyces violaceusniger Tu 4113_cluster-1_24	4413
Streptomyces hygroscopicus XM201_cluster-1_8	4413
Streptomyces malaysiensis DSM 4137_cluster-1_3	4413
Streptomyces sp. M56_cluster-1_40	4413
Streptomyces sp. 11-1-2_cluster-1_9	4415
Streptomyces violaceusniger Tu 4113_cluster-1_26	4415
Streptomyces hygroscopicus XM201_cluster-1_10	4415
Streptomyces sp. 11-1-2_cluster-1_11	4417
Streptomyces hygroscopicus XM201_cluster-1_12	4417
Streptomyces sp. 11-1-2_cluster-1_38	4422
Streptomyces hygroscopicus XM201_cluster-1_17	4422
Streptomyces hygroscopicus XM201_cluster-1_23	4428
Streptomyces sp. 11-1-2_cluster-1_14	4445
Streptomyces autolyticus CGMCC0516_cluster-1_16	4445
Streptomyces hygroscopicus XM201_cluster-1_40	4445
Streptomyces malaysiensis DSM 4137_cluster-1_11	4445
Streptomyces sp. M56_cluster-1_32	4445
Streptomyces sp. 11-1-2_cluster-1_46	4451
Streptomyces hygroscopicus XM201_cluster-1_46	4451
Streptomyces hygroscopicus XM201_cluster-1_51	4456
Streptomyces sp. 3211_cluster-1_6	4462
BGC0001368.1	4465
Streptomyces sp. TN58_cluster-1_3	4465
Streptomyces sp. fd1-xmd_cluster-1_5	4465
Streptomyces sp. 3211_cluster-1_9	4465
Streptomyces sp. Sge12_cluster-1_31	4465
Streptomyces sp. fd1-xmd_cluster-1_13	4474
Streptomyces sp. 3211_cluster-1_18	4474
Streptomyces sp. Sge12_cluster-1_22	4474
Streptomyces sp. 3211_cluster-1_25	4481
Streptomyces sp. Sge12_cluster-1_15	4481
Streptomyces sp. 3211_cluster-1_26	4482
Streptomyces sp. Sge12_cluster-1_14	4482
Streptomyces sp. 3211_cluster-1_34	4490
Streptomyces sp. Sge12_cluster-1_5	4490
Streptomyces sp. 3211_cluster-1_35	4491
Streptomyces sp. Sge12_cluster-1_4	4491
Streptomyces sp. 3211_cluster-2_2	4493
Streptomyces sp. 3211_cluster-1_2	4497
Streptomyces sp. Sge12_cluster-1_2	4497
Streptomyces sp. 3211_cluster-1_15	4520
Streptomyces sp. Sge12_cluster-1_25	4520
Streptomyces sp. 3211_cluster-1_12	4523
Streptomyces sp. Sge12_cluster-1_28	4523
Streptomyces sp. Sge12_cluster-1_34	4529
Streptomyces violaceoruber S21_cluster-1_6	4538
Streptomyces violaceoruber S21_cluster-1_13	4545
Streptomyces violaceoruber S21_cluster-1_18	4550
Streptomyces violaceoruber S21_cluster-1_23	4555
Streptomyces violaceoruber S21_cluster-1_25	4557
Streptomyces violaceoruber S21_cluster-1_32	4564
BGC0000108.1	4572
BGC0000125.1	4572
BGC0001690.1	4572
Streptomyces lydicus A02_cluster-1_33	4572
Streptomyces gilvosporeus F607_cluster-1_8	4572
Streptomyces gilvosporeus F607_cluster-1_14	4578
Streptomyces gilvosporeus F607_cluster-1_22	4586
Streptomyces gilvosporeus F607_cluster-1_26	4590
Streptomyces lydicus 103_cluster-1_10	4597
Streptomyces lydicus GS93/23_cluster-1_3	4597
Streptomyces sp. MOE7_cluster-1_3	4597
BGC0000388.1	4607
Streptomyces lydicus 103_cluster-1_24	4607
Streptomyces lydicus GS93/23_cluster-1_14	4607
Streptomyces sp. MOE7_cluster-1_13	4607
Streptomyces lydicus GS93/23_cluster-1_23	4616
Streptomyces sp. MOE7_cluster-1_22	4616
Streptomyces sp. CFMR 7_cluster-1_1	4620
Streptomyces sp. S8_cluster-1_1	4620
Streptomyces sp. DUT11_cluster-1_32	4620
Streptomyces bacillaris ATCC 15855_cluster-1_1	4620
Streptomyces globisporus C-1027_cluster-1_13	4637
Streptomyces fulvissimus DSM 40593_cluster-1_16	4637
Streptomyces sp. CFMR 7_cluster-1_25	4637
Streptomyces sp. S8_cluster-1_18	4637
Streptomyces sp. DUT11_cluster-1_14	4637
Streptomyces bacillaris ATCC 15855_cluster-1_18	4637
Streptomyces alboflavus MDJK44_cluster-1_1	4653
Streptomyces alboflavus MDJK44_cluster-1_5	4657
Streptomyces alboflavus MDJK44_cluster-1_9	4661
Streptomyces alboflavus MDJK44_cluster-1_11	4663
Streptomyces alboflavus MDJK44_cluster-1_15	4667
Streptomyces alboflavus MDJK44_cluster-1_19	4671
Streptomyces alboflavus MDJK44_cluster-1_23	4675
Streptomyces alboflavus MDJK44_cluster-1_24	4676
Streptomyces alboflavus MDJK44_cluster-1_25	4677
Streptomyces alboflavus MDJK44_cluster-1_26	4678
Streptomyces alboflavus MDJK44_cluster-1_27	4679
Streptomyces sp. PAMC26508_cluster-1_19	4690
Streptomyces pratensis ATCC 33331_cluster-1_9	4690
BGC0001840.1	4707
Streptomyces sp. PAMC26508_cluster-1_2	4707
Streptomyces pratensis ATCC 33331_cluster-1_26	4707
Streptomyces albireticuli MDJK11_cluster-1_3	4711
Streptomyces albireticuli MDJK11_cluster-1_4	4712
Streptomyces albireticuli MDJK11_cluster-1_5	4713
Streptomyces albireticuli MDJK11_cluster-1_9	4717
Streptomyces albireticuli MDJK11_cluster-1_12	4720
Streptomyces albireticuli MDJK11_cluster-1_15	4723
Streptomyces albireticuli MDJK11_cluster-1_27	4735
Streptomyces albireticuli MDJK11_cluster-1_29	4737
Streptomyces albireticuli MDJK11_cluster-1_30	4738
Streptomyces albireticuli MDJK11_cluster-1_32	4740
Streptomyces albireticuli MDJK11_cluster-1_36	4744
Streptomyces albireticuli MDJK11_cluster-1_37	4745
Streptomyces albireticuli MDJK11_cluster-1_40	4748
Streptomyces sp. CLI2509_cluster-1_4	4752
Streptomyces sp. Tu6071_cluster-1_4	4752
Streptomyces sp. CLI2509_cluster-1_7	4755
Streptomyces sp. Tu6071_cluster-1_7	4755
Streptomyces collinus Tu 365_cluster-1_18	4764
Streptomyces sp. CLI2509_cluster-1_16	4764
Streptomyces sp. Tu6071_cluster-1_17	4764
Streptomyces formicae KY5_cluster-1_3	4769
Streptomyces formicae KY5_cluster-1_4	4770
Streptomyces formicae KY5_cluster-1_5	4771
Streptomyces formicae KY5_cluster-1_7	4773
Streptomyces formicae KY5_cluster-1_10	4776
Streptomyces formicae KY5_cluster-1_11	4777
Streptomyces formicae KY5_cluster-1_12	4778
Streptomyces formicae KY5_cluster-1_16	4782
Streptomyces formicae KY5_cluster-1_21	4787
Streptomyces formicae KY5_cluster-1_23	4789
Streptomyces formicae KY5_cluster-1_29	4795
Streptomyces formicae KY5_cluster-1_32	4798
Streptomyces formicae KY5_cluster-1_36	4802
Streptomyces formicae KY5_cluster-1_37	4803
Streptomyces formicae KY5_cluster-1_39	4805
Streptomyces autolyticus CGMCC0516_cluster-1_6	4806
Streptomyces malaysiensis DSM 4137_cluster-1_1	4806
Streptomyces sp. M56_cluster-1_42	4806
BGC0000340.1	4829
Streptomyces sp. 11-1-2_cluster-1_28	4829
Streptomyces bingchenggensis BCW-1_cluster-1_30	4829
Streptomyces autolyticus CGMCC0516_cluster-1_30	4829
Streptomyces violaceusniger Tu 4113_cluster-1_3	4829
Streptomyces hygroscopicus XM201_cluster-1_34	4829
Streptomyces malaysiensis DSM 4137_cluster-1_24	4829
Streptomyces sp. M56_cluster-1_21	4829
Streptomyces sp. 11-1-2_cluster-1_30	4831
Streptomyces autolyticus CGMCC0516_cluster-1_32	4831
Streptomyces hygroscopicus XM201_cluster-1_36	4831
Streptomyces malaysiensis DSM 4137_cluster-1_26	4831
Streptomyces sp. M56_cluster-1_19	4831
Streptomyces malaysiensis DSM 4137_cluster-1_31	4836
Streptomyces sp. 11-1-2_cluster-1_3	4847
Streptomyces hygroscopicus XM201_cluster-1_4	4847
Streptomyces malaysiensis DSM 4137_cluster-1_42	4847
Streptomyces sp. M56_cluster-1_4	4847
Streptomyces malaysiensis DSM 4137_cluster-1_45	4850
Streptomyces sp. M56_cluster-1_1	4850
Streptomyces lavendulae lavendulae CCM 3239_cluster-1_1	4851
Streptomyces lavendulae lavendulae CCM 3239_cluster-1_27	4851
Streptomyces lavendulae lavendulae CCM 3239_cluster-1_3	4853
Streptomyces lavendulae lavendulae CCM 3239_cluster-1_10	4860
Streptomyces lavendulae lavendulae CCM 3239_cluster-1_11	4861
Streptomyces lavendulae lavendulae CCM 3239_cluster-1_14	4864
Streptomyces lavendulae lavendulae CCM 3239_cluster-1_15	4865
Streptomyces lavendulae lavendulae CCM 3239_cluster-1_20	4870
Streptomyces lavendulae lavendulae CCM 3239_cluster-1_26	4876
Streptomyces malaysiensis DSM 4137_cluster-1_44	4880
Streptomyces sp. M56_cluster-1_2	4880
Streptomyces malaysiensis DSM 4137_cluster-1_40	4884
Streptomyces sp. M56_cluster-1_6	4884
BGC0000379.1	4886
Streptomyces sp. MK-45_cluster-1_2	4886
Streptomyces malaysiensis DSM 4137_cluster-1_38	4886
Streptomyces sp. M56_cluster-1_8	4886
Streptomyces autolyticus CGMCC0516_cluster-1_15	4911
Streptomyces malaysiensis DSM 4137_cluster-1_10	4911
Streptomyces sp. M56_cluster-1_33	4911
BGC0001011.1	4915
BGC0001012.1	4915
BGC0001013.1	4915
Streptomyces sp. 11-1-2_cluster-1_10	4915
Streptomyces autolyticus CGMCC0516_cluster-1_11	4915
Streptomyces violaceusniger Tu 4113_cluster-1_28	4915
Streptomyces hygroscopicus XM201_cluster-1_11	4915
Streptomyces malaysiensis DSM 4137_cluster-1_6	4915
Streptomyces sp. M56_cluster-1_37	4915
BGC0000075.1	4916
Streptomyces autolyticus CGMCC0516_cluster-1_10	4916
Streptomyces violaceusniger Tu 4113_cluster-1_27	4916
Streptomyces malaysiensis DSM 4137_cluster-1_5	4916
Streptomyces sp. M56_cluster-1_38	4916
Streptomyces autolyticus CGMCC0516_cluster-1_5	4921
Streptomyces sp. M56_cluster-1_43	4921
Streptomyces autolyticus CGMCC0516_cluster-1_4	4922
Streptomyces sp. M56_cluster-1_44	4922
Streptomyces sp. SS52_cluster-1_27	4924
Streptomyces sp. M56_cluster-1_46	4924
Streptomyces sp. M56_cluster-1_47	4925
Streptomyces sp. S063_cluster-1_1	4926
BGC0000431.1	4933
Streptomyces sp. Tue6075_cluster-1_22	4933
Streptomyces sp. S063_cluster-1_8	4933
Streptomyces sp. Tue6075_cluster-1_5	4948
Streptomyces sp. S063_cluster-1_23	4948
Streptomyces sp. DUT11_cluster-1_25	4978
BGC0000034.1	4986
BGC0000061.1	4986
BGC0000958.1	4986
BGC0001216.1	4986
Streptomyces albidoflavus J1074_cluster-1_22	4986
Streptomyces sp. FR-008_cluster-1_21	4986
Streptomyces sp. CdTB01_cluster-1_32	4986
Streptomyces albidoflavus SM254_cluster-1_21	4986
Streptomyces sampsonii KJ40_cluster-1_1	4986
Streptomyces pactum ACT 12_cluster-1_27	4986
Streptomyces sp. SM17_cluster-1_1	4986
Streptomyces koyangensis VK-A60T_cluster-1_1	4986
Streptomyces koyangensis VK-A60T_cluster-1_21	4986
Streptomyces albidoflavus J1074_cluster-1_16	4991
Streptomyces sp. FR-008_cluster-1_15	4991
Streptomyces albidoflavus SM254_cluster-1_15	4991
Streptomyces sampsonii KJ40_cluster-1_6	4991
Streptomyces sp. SM17_cluster-1_6	4991
Streptomyces sp. SM18_cluster-1_5	5010
Streptomyces sp. SM18_cluster-1_7	5012
Streptomyces sp. SM18_cluster-1_13	5018
Streptomyces sp. SM18_cluster-1_17	5022
Streptomyces sp. SM18_cluster-1_26	5031
Streptomyces sp. Sv. ACTE SirexAA-E_cluster-1_1	5032
Streptomyces sp. Sv. ACTE SirexAA-E_cluster-1_8	5039
Streptomyces sp. Sv. ACTE SirexAA-E_cluster-1_14	5045
Streptomyces sp. Sv. ACTE SirexAA-E_cluster-1_22	5053
Streptomyces sp. WAC00288_cluster-1_2	5055
Streptomyces sp. WAC00288_cluster-1_4	5057
Streptomyces sp. WAC00288_cluster-1_9	5062
Streptomyces sp. WAC00288_cluster-1_14	5067
Streptomyces sp. WAC00288_cluster-1_15	5068
Streptomyces sp. WAC00288_cluster-1_19	5072
Streptomyces sp. WAC00288_cluster-1_20	5073
Streptomyces sp. WAC00288_cluster-1_23	5076
Streptomyces dengpaensis XZHG99_cluster-1_2	5080
Streptomyces dengpaensis XZHG99_cluster-1_6	5084
Streptomyces dengpaensis XZHG99_cluster-1_17	5095
Streptomyces sp. MK-45_cluster-1_26	5100
Streptomyces dengpaensis XZHG99_cluster-1_22	5100
Streptomyces sp. P3_cluster-1_1	5103
Streptomyces sp. P3_cluster-1_11	5113
Streptomyces sp. P3_cluster-1_13	5115
Streptomyces sp. P3_cluster-1_21	5123
Streptomyces sp. P3_cluster-1_29	5131
Streptomyces sp. WAC 01438_cluster-1_1	5138
Streptomyces lunaelactis MM109_cluster-1_2	5138
Streptomyces lunaelactis MM109_cluster-1_3	5139
Streptomyces lunaelactis MM109_cluster-1_10	5146
Streptomyces lunaelactis MM109_cluster-1_13	5149
Streptomyces lunaelactis MM109_cluster-1_14	5150
Streptomyces lunaelactis MM109_cluster-1_21	5157
Streptomyces lunaelactis MM109_cluster-1_23	5159
Streptomyces lunaelactis MM109_cluster-1_27	5163
Streptomyces lunaelactis MM109_cluster-2_1	5164
Streptomyces nigra 452_cluster-1_11	5175
Streptomyces nigra 452_cluster-1_18	5182
Streptomyces tirandamycinicus HNM0039_cluster-1_1	5185
Streptomyces spongiicola HNM0071_cluster-1_1	5185
Streptomyces tirandamycinicus HNM0039_cluster-1_10	5194
Streptomyces tirandamycinicus HNM0039_cluster-1_13	5197
Streptomyces tirandamycinicus HNM0039_cluster-1_14	5198
Streptomyces tirandamycinicus HNM0039_cluster-1_24	5208
Streptomyces sp. Go-475_cluster-1_20	5208
BGC0001052.1	5209
Streptomyces tirandamycinicus HNM0039_cluster-1_25	5209
Streptomyces spongiicola HNM0071_cluster-1_11	5225
Streptomyces tirandamycinicus HNM0039_cluster-1_12	5226
Streptomyces spongiicola HNM0071_cluster-1_12	5226
Streptomyces spongiicola HNM0071_cluster-1_13	5227
Streptomyces spongiicola HNM0071_cluster-1_14	5228
Streptomyces spongiicola HNM0071_cluster-1_17	5231
Streptomyces tirandamycinicus HNM0039_cluster-1_30	5241
Streptomyces spongiicola HNM0071_cluster-1_27	5241
Streptomyces globisporus C-1027_cluster-1_29	5242
Streptomyces griseus griseus NBRC 13350_cluster-1_3	5242
Streptomyces sp. Tue6075_cluster-1_1	5242
Streptomyces violaceoruber S21_cluster-1_31	5242
Streptomyces sp. S063_cluster-1_26	5242
Streptomyces globisporus TFH56_cluster-1_1	5242
Streptomyces globisporus C-1027_cluster-1_25	5245
Streptomyces sp. PAMC26508_cluster-1_28	5245
Streptomyces sp. Tue6075_cluster-1_6	5245
Streptomyces sp. DUT11_cluster-1_28	5245
Streptomyces globisporus TFH56_cluster-1_4	5245
Streptomyces globisporus TFH56_cluster-1_7	5248
Streptomyces globisporus TFH56_cluster-1_17	5258
Streptomyces globisporus TFH56_cluster-1_25	5266
Streptomyces sp. NEAU-S7GS2_cluster-1_2	5271
Streptomyces sp. NEAU-S7GS2_cluster-1_3	5272
Streptomyces lydicus WYEC 108_cluster-1_3	5275
Streptomyces sp. NEAU-S7GS2_cluster-1_6	5275
Streptomyces lydicus WYEC 108_cluster-1_6	5278
Streptomyces sp. NEAU-S7GS2_cluster-1_9	5278
Streptomyces lydicus WYEC 108_cluster-1_19	5291
Streptomyces sp. NEAU-S7GS2_cluster-1_22	5291
Streptomyces lydicus WYEC 108_cluster-1_32	5301
Streptomyces sp. NEAU-S7GS2_cluster-1_32	5301
Streptomyces actuosus ATCC 25421_cluster-1_1	5304
Streptomyces actuosus ATCC 25421_cluster-1_15	5318
Streptomyces actuosus ATCC 25421_cluster-1_26	5329
BGC0000325.1	5333
Streptomyces lividans TK24_cluster-1_23	5333
Streptomyces ambofaciens DSM 40697_cluster-1_22	5333
Streptomyces sp. SAT1_cluster-1_26	5333
Streptomyces sp. TN58_cluster-1_22	5333
Streptomyces pactum ACT 12_cluster-1_4	5333
Streptomyces niveus SCSIO 3406_cluster-1_6	5333
Streptomyces coelicolor A3(2)_cluster-1_4	5333
Streptomyces lincolnensis LC-G_cluster-1_25	5333
BGC0000315.1	5339
BGC0001370.1	5339
Streptomyces sp. SS52_cluster-1_20	5339
Streptomyces lividans TK24_cluster-1_17	5339
Streptomyces coelicolor A3(2)_cluster-1_10	5339
Streptomyces sp. CB09001_cluster-1_8	5339
Streptomyces sp. ZFG47_cluster-1_1	5359
Streptomyces sp. ZFG47_cluster-1_3	5361
Streptomyces sp. ZFG47_cluster-1_5	5363
Streptomyces sp. ZFG47_cluster-1_19	5377
Streptomyces sp. ZFG47_cluster-1_24	5382
Streptomyces sp. ZFG47_cluster-1_25	5383
Streptomyces sp. ZFG47_cluster-1_27	5385
Streptomyces sp. ZFG47_cluster-2_4	5389
Streptomyces sp. ZFG47_cluster-2_5	5390
Streptomyces sp. CFMR 7_cluster-1_9	5398
Streptomyces sp. S8_cluster-1_7	5398
Streptomyces sp. DUT11_cluster-1_27	5398
Streptomyces bacillaris ATCC 15855_cluster-1_7	5398
Streptomyces bacillaris ATCC 15855_cluster-1_9	5400
Streptomyces fulvissimus DSM 40593_cluster-1_27	5401
Streptomyces sp. CFMR 7_cluster-1_11	5401
Streptomyces sp. S8_cluster-1_9	5401
Streptomyces sp. DUT11_cluster-1_24	5401
Streptomyces bacillaris ATCC 15855_cluster-1_10	5401
Streptomyces globosus soil_cluster-1_5	5427
Streptomyces globosus soil_cluster-1_7	5429
Streptomyces globosus soil_cluster-1_8	5430
Streptomyces globosus soil_cluster-1_10	5432
Streptomyces globosus soil_cluster-1_11	5433
Streptomyces globosus soil_cluster-1_20	5442
Streptomyces globosus soil_cluster-3_1	5446
Streptomyces globosus soil_cluster-3_3	5448
Streptomyces sp. Go-475_cluster-1_1	5449
Streptomyces sp. MK-45_cluster-1_31	5451
Streptomyces sp. Go-475_cluster-1_3	5451
Streptomyces sp. Go-475_cluster-1_4	5452
Streptomyces sp. Go-475_cluster-1_10	5458
Streptomyces sp. Go-475_cluster-1_11	5459
Streptomyces sp. Go-475_cluster-1_16	5464
Streptomyces sp. Go-475_cluster-1_26	5474
Streptomyces sp. Go-475_cluster-1_29	5477
Streptomyces atratus SCSIO_ZH16_cluster-1_1	5480
Streptomyces atratus SCSIO_ZH16_cluster-1_26	5480
Streptomyces atratus SCSIO_ZH16_cluster-1_2	5481
BGC0001975.1	5492
Streptomyces atratus SCSIO_ZH16_cluster-1_13	5492
Streptomyces atratus SCSIO_ZH16_cluster-1_18	5497
Streptomyces atratus SCSIO_ZH16_cluster-1_20	5499
Streptomyces atratus SCSIO_ZH16_cluster-1_21	5500
Streptomyces atratus SCSIO_ZH16_cluster-1_22	5501
Streptomyces atratus SCSIO_ZH16_cluster-1_23	5502
Streptomyces atratus SCSIO_ZH16_cluster-1_24	5503
Streptomyces lincolnensis NRRL 2936_cluster-1_6	5511
Streptomyces lincolnensis LC-G_cluster-1_6	5511
Streptomyces sp. CC0208_cluster-1_19	5526
Streptomyces griseorubiginosus 3E-1_cluster-1_20	5526
Streptomyces sp. GGCR-6_cluster-1_8	5526
Streptomyces sp. MK-45_cluster-1_9	5526
Streptomyces griseoviridis F1-27_cluster-1_21	5526
Streptomyces scabiei 87.22_cluster-1_25	5526
Streptomyces lincolnensis NRRL 2936_cluster-1_9	5526
Streptomyces dengpaensis XZHG99_cluster-1_20	5526
Streptomyces sp. P3_cluster-1_9	5526
Streptomyces sp. ZFG47_cluster-1_21	5526
Streptomyces lincolnensis LC-G_cluster-1_21	5526
Streptomyces lincolnensis NRRL 2936_cluster-1_27	5532
Streptomyces lincolnensis LC-G_cluster-1_27	5532
Streptomyces sp. GSSD-12_cluster-1_3	5538
Streptomyces sp. GSSD-12_cluster-1_6	5541
Streptomyces sp. GSSD-12_cluster-1_7	5542
Streptomyces sp. GSSD-12_cluster-1_10	5545
Streptomyces sp. GSSD-12_cluster-1_13	5548
Streptomyces sp. GSSD-12_cluster-1_23	5558
Streptomyces sp. SAT1_cluster-1_15	5559
Streptomyces sp. GSSD-12_cluster-1_24	5559
Streptomyces sp. GSSD-12_cluster-1_26	5561
Streptomyces sp. GSSD-12_cluster-1_28	5563
Streptomyces sp. GSSD-12_cluster-1_30	5565
Streptomyces sp. CB09001_cluster-1_4	5569
Streptomyces sp. CB09001_cluster-1_16	5581
Streptomyces olivoreticuli olivoreticuli ATCC 31159_cluster-1_1	5588
Streptomyces olivoreticuli olivoreticuli ATCC 31159_cluster-1_4	5591
Streptomyces olivoreticuli olivoreticuli ATCC 31159_cluster-1_7	5594
Streptomyces olivoreticuli olivoreticuli ATCC 31159_cluster-1_8	5595
Streptomyces olivoreticuli olivoreticuli ATCC 31159_cluster-1_9	5596
Streptomyces olivoreticuli olivoreticuli ATCC 31159_cluster-1_11	5598
Streptomyces olivoreticuli olivoreticuli ATCC 31159_cluster-1_13	5600
Streptomyces olivoreticuli olivoreticuli ATCC 31159_cluster-1_15	5602
Streptomyces olivoreticuli olivoreticuli ATCC 31159_cluster-1_18	5605
Streptomyces olivoreticuli olivoreticuli ATCC 31159_cluster-1_23	5610
Streptomyces olivoreticuli olivoreticuli ATCC 31159_cluster-1_24	5611
Streptomyces olivoreticuli olivoreticuli ATCC 31159_cluster-1_30	5617
Streptomyces olivoreticuli olivoreticuli ATCC 31159_cluster-1_32	5619
Streptomyces olivoreticuli olivoreticuli ATCC 31159_cluster-1_34	5621
Streptomyces olivoreticuli olivoreticuli ATCC 31159_cluster-1_39	5626
Streptomyces koyangensis VK-A60T_cluster-1_3	5630
BGC0000996.1	5631
Streptomyces albidoflavus J1074_cluster-1_2	5631
Streptomyces sp. FR-008_cluster-1_3	5631
Streptomyces albidoflavus SM254_cluster-1_3	5631
Streptomyces sampsonii KJ40_cluster-1_18	5631
Streptomyces sp. SM17_cluster-1_19	5631
Streptomyces koyangensis VK-A60T_cluster-1_4	5631
Streptomyces koyangensis VK-A60T_cluster-1_8	5635
Streptomyces koyangensis VK-A60T_cluster-1_16	5643
Streptomyces koyangensis VK-A60T_cluster-1_19	5646
Streptomyces sp. CLI2509_cluster-1_3	5651
Streptomyces sp. Tu6071_cluster-1_3	5651
Streptomyces sp. CLI2509_cluster-1_9	5657
Streptomyces sp. Tu6071_cluster-1_9	5657
Streptomyces sp. CLI2509_cluster-1_15	5664
Streptomyces sp. Tu6071_cluster-1_16	5664
BGC0000002.1	1
BGC0000005.1	9
BGC0000010.1	9
BGC0000019.1	17
BGC0000025.1	23
BGC0000033.1	31
BGC0000038.1	36
BGC0000849.1	36
Streptomyces lividans TK24_cluster-1_8	36
Streptomyces coelicolor A3(2)_cluster-1_19	36
BGC0000078.1	74
BGC0000082.1	78
BGC0000112.1	106
BGC0000118.1	112
BGC0000119.1	112
BGC0000141.1	134
BGC0000175.1	166
BGC0000193.1	183
BGC0000199.1	189
BGC0000210.1	199
BGC0000238.1	227
BGC0000239.1	228
BGC0000243.1	232
BGC0000244.1	233
BGC0000247.1	236
BGC0000249.1	238
BGC0000262.1	249
BGC0000265.1	252
BGC0000267.1	254
BGC0000268.1	255
BGC0000274.1	261
BGC0000283.1	269
BGC0000302.1	288
BGC0000333.1	317
BGC0000384.1	365
BGC0000391.1	371
BGC0000429.1	409
BGC0000513.1	487
BGC0000553.1	526
BGC0000595.1	568
BGC0000596.1	568
BGC0000597.1	570
BGC0000652.1	624
BGC0001079.1	624
BGC0000662.1	634
Streptomyces griseus griseus NBRC 13350_cluster-1_23	634
BGC0000700.1	669
BGC0000706.1	675
BGC0000804.1	767
BGC0000813.1	776
BGC0000814.1	776
BGC0000821.1	783
BGC0000822.1	783
BGC0000823.1	783
BGC0000827.1	788
BGC0000832.1	792
BGC0000833.1	792
BGC0000834.1	794
BGC0000270.1	795
BGC0000835.1	795
BGC0001072.1	795
BGC0000842.1	802
BGC0000846.1	806
BGC0000851.1	811
Streptomyces sp. 769_cluster-1_16	811
BGC0000852.1	812
BGC0000853.1	813
Streptomyces fungicidicus TXX3120_cluster-1_6	813
Streptomyces albus ZD11_cluster-1_31	813
Streptomyces sp. WAC 06738_cluster-1_3	813
Streptomyces sp. WAC 01438_cluster-1_16	813
Streptomyces xinghaiensis S187, NRRL B24674_cluster-1_19	813
Streptomyces sp. WAC 01529_cluster-1_6	813
Streptomyces sp. KPB2_cluster-1_18	813
Streptomyces sp. GGCR-6_cluster-1_9	813
Streptomyces sp. MK-45_cluster-1_10	813
Streptomyces exfoliatus A1013Y_cluster-1_4	813
Streptomyces exfoliatus A1013Y_cluster-1_12	813
Streptomyces clavuligerus ATCC 27064_cluster-1_22	813
Streptomyces globisporus C-1027_cluster-1_9	813
Streptomyces sp. PAMC26508_cluster-1_7	813
Streptomyces sp. PAMC26508_cluster-1_10	813
Streptomyces fulvissimus DSM 40593_cluster-1_11	813
Streptomyces albus DSM 41398_cluster-1_31	813
Streptomyces vietnamensis GIMV4.0001_cluster-1_4	813
Streptomyces griseus griseus NBRC 13350_cluster-1_28	813
Streptomyces xiamenensis 318_cluster-1_3	813
Streptomyces sp. CNQ-509_cluster-1_4	813
Streptomyces sp. SAT1_cluster-1_9	813
Streptomyces clavuligerus F613-1_cluster-1_23	813
Streptomyces sp. Tue6075_cluster-1_21	813
Streptomyces sp. TN58_cluster-1_20	813
Streptomyces alfalfae ACCC40021_cluster-1_24	813
Streptomyces sp. S8_cluster-1_24	813
Streptomyces alboflavus MDJK44_cluster-1_6	813
Streptomyces pratensis ATCC 33331_cluster-1_18	813
Streptomyces pratensis ATCC 33331_cluster-1_21	813
Streptomyces albireticuli MDJK11_cluster-1_23	813
Streptomyces sp. CLI2509_cluster-1_17	813
Streptomyces formicae KY5_cluster-1_15	813
Streptomyces lunaelactis MM109_cluster-1_8	813
Streptomyces tirandamycinicus HNM0039_cluster-1_5	813
Streptomyces spongiicola HNM0071_cluster-1_3	813
Streptomyces globisporus TFH56_cluster-1_20	813
Streptomyces sp. NEAU-S7GS2_cluster-1_16	813
Streptomyces bacillaris ATCC 15855_cluster-1_24	813
Streptomyces sp. Tu6071_cluster-1_18	813
BGC0000854.1	814
BGC0000855.1	815
BGC0000856.1	815
BGC0000857.1	815
BGC0000859.1	815
BGC0000858.1	818
BGC0000860.1	820
BGC0000861.1	823
BGC0000862.1	823
BGC0000863.1	823
BGC0000865.1	823
BGC0000864.1	824
BGC0000879.1	838
BGC0000880.1	839
Streptomyces sp. fd1-xmd_cluster-1_12	839
Streptomyces sp. DUT11_cluster-1_18	839
BGC0000883.1	842
BGC0000885.1	844
BGC0000898.1	857
BGC0000899.1	857
BGC0000912.1	871
Streptomyces griseus griseus NBRC 13350_cluster-1_17	871
Streptomyces violaceoruber S21_cluster-1_17	871
BGC0000914.1	873
Streptomyces coelicolor A3(2)_cluster-2_2	873
BGC0000933.1	890
BGC0000934.1	891
BGC0001078.1	891
BGC0001080.1	891
Streptomyces sp. GSSD-12_cluster-1_26	891
BGC0000935.1	892
BGC0000936.1	893
BGC0000946.1	902
BGC0000947.1	902
BGC0000986.1	941
BGC0001065.1	1019
BGC0001073.1	1027
BGC0001083.1	1036
BGC0001151.1	1095
BGC0001154.1	1098
BGC0001004.1	1124
BGC0001183.1	1124
BGC0001223.1	1163
BGC0001224.1	1164
BGC0001294.1	1218
Streptomyces sp. SS52_cluster-1_1	1218
BGC0001297.1	1221
BGC0001302.1	1226
BGC0001330.1	1249
BGC0001333.1	1252
BGC0001334.1	1253
BGC0001335.1	1254
BGC0001336.1	1255
BGC0001337.1	1256
BGC0001369.1	1281
BGC0001395.1	1305
BGC0001408.1	1316
BGC0001438.1	1346
BGC0001439.1	1347
BGC0001440.1	1348
BGC0001441.1	1349
BGC0001452.1	1359
BGC0001522.1	1359
Streptomyces sp. Tue6075_cluster-1_11	1359
Streptomyces sp. S063_cluster-1_19	1359
BGC0001476.1	1382
BGC0001478.1	1384
Streptomyces sp. 11-1-2_cluster-1_27	1384
Streptomyces sp. Z022_cluster-1_23	1384
Streptomyces sp. WAC 06738_cluster-1_6	1384
Streptomyces sp. WAC 01438_cluster-1_14	1384
Streptomyces xinghaiensis S187, NRRL B24674_cluster-1_12	1384
Streptomyces cattleya NRRL 8057_cluster-2_12	1384
Streptomyces fulvissimus DSM 40593_cluster-1_13	1384
Streptomyces sp. Mg1_cluster-1_12	1384
Streptomyces sp. CNQ-509_cluster-1_8	1384
Streptomyces scabiei 87.22_cluster-1_21	1384
Streptomyces puniciscabiei TW1S1_cluster-1_22	1384
Streptomyces autolyticus CGMCC0516_cluster-1_28	1384
Streptomyces violaceusniger Tu 4113_cluster-1_1	1384
Streptomyces hygroscopicus XM201_cluster-1_33	1384
Streptomyces formicae KY5_cluster-1_19	1384
Streptomyces malaysiensis DSM 4137_cluster-1_22	1384
Streptomyces lavendulae lavendulae CCM 3239_cluster-1_19	1384
Streptomyces tirandamycinicus HNM0039_cluster-1_7	1384
Streptomyces spongiicola HNM0071_cluster-1_5	1384
Streptomyces sp. NEAU-S7GS2_cluster-1_15	1384
Streptomyces actuosus ATCC 25421_cluster-1_9	1384
BGC0001510.1	1414
Streptomyces albulus NK660_cluster-1_28	1414
Streptomyces albulus CK-15_cluster-1_27	1414
BGC0001529.1	1433
BGC0001914.1	1433
BGC0001531.1	1435
BGC0001534.1	1438
BGC0001535.1	1439
Streptomyces griseoviridis F1-27_cluster-1_5	1439
BGC0001551.1	1455
BGC0001562.1	1466
BGC0001572.1	1476
BGC0001580.1	1484
BGC0001582.1	1485
BGC0001587.1	1490
BGC0000889.1	1495
BGC0001592.1	1495
BGC0002029.1	1495
Streptomyces lunaelactis MM109_cluster-1_12	1495
BGC0001619.1	1520
BGC0001646.1	1545
BGC0001946.1	1545
BGC0001682.1	1579
BGC0001757.1	1649
BGC0001620.1	1655
BGC0001763.1	1655
Streptomyces atratus SCSIO_ZH16_cluster-1_6	1655
BGC0000229.1	1661
BGC0000278.1	1661
BGC0001384.1	1661
BGC0001769.1	1661
Streptomyces dengpaensis XZHG99_cluster-1_14	1661
BGC0001771.1	1663
BGC0001778.1	1670
BGC0001779.1	1671
BGC0001569.1	1705
BGC0001814.1	1705
Streptomyces sp. 769_cluster-1_14	1705
BGC0001817.1	1708
BGC0001851.1	1738
BGC0001852.1	1738
BGC0001868.1	1752
BGC0001870.1	1753
BGC0001877.1	1759
Streptomyces lydicus WYEC 108_cluster-1_4	1759
Streptomyces sp. NEAU-S7GS2_cluster-1_7	1759
BGC0001896.1	1776
BGC0001937.1	1817
BGC0001967.1	1847
BGC0001979.1	1859
BGC0002002.1	1881
BGC0002010.1	1889
BGC0002014.1	1893
BGC0002018.1	1896
BGC0001931.1	1911
BGC0002033.1	1911
Streptomyces ambofaciens ATCC 23877_cluster-1_14	1911
Streptomyces ambofaciens DSM 40697_cluster-1_14	1911
Streptomyces sp. CC0208_cluster-1_6	1923
Streptomyces sp. CC0208_cluster-1_8	1925
Streptomyces sp. CC0208_cluster-1_9	1926
Streptomyces sp. CC0208_cluster-1_13	1930
Streptomyces sp. CC0208_cluster-1_20	1937
Streptomyces griseorubiginosus 3E-1_cluster-1_23	1937
Streptomyces sp. CC0208_cluster-1_21	1938
Streptomyces sp. CC0208_cluster-1_25	1942
Streptomyces clavuligerus F1D-5_cluster-1_4	1947
Streptomyces clavuligerus F613-1_cluster-1_4	1947
Streptomyces clavuligerus F1D-5_cluster-1_15	1958
Streptomyces clavuligerus ATCC 27064_cluster-1_14	1958
Streptomyces clavuligerus F613-1_cluster-1_15	1958
Streptomyces clavuligerus F1D-5_cluster-1_24	1967
Streptomyces clavuligerus ATCC 27064_cluster-1_23	1967
Streptomyces scabiei 87.22_cluster-1_23	1967
Streptomyces clavuligerus F613-1_cluster-1_24	1967
Streptomyces clavuligerus F1D-5_cluster-2_6	1975
Streptomyces clavuligerus ATCC 27064_cluster-2_8	1975
Streptomyces clavuligerus F613-1_cluster-2_2	1975
BGC0000841.1	1977
Streptomyces clavuligerus F1D-5_cluster-2_4	1977
Streptomyces clavuligerus F1D-5_cluster-2_8	1977
Streptomyces clavuligerus ATCC 27064_cluster-2_10	1977
Streptomyces clavuligerus F613-1_cluster-2_4	1977
Streptomyces clavuligerus F1D-5_cluster-2_1	1981
Streptomyces clavuligerus F1D-5_cluster-2_12	1981
Streptomyces clavuligerus ATCC 27064_cluster-2_14	1981
Streptomyces clavuligerus F613-1_cluster-2_8	1981
Streptomyces fradiae NKZ-259_cluster-1_32	2013
Streptomyces sp. Z022_cluster-1_5	2013
Streptomyces hygroscopicus jinggangensis 5008_cluster-1_34	2013
Streptomyces hygroscopicus jinggangensis TL01_cluster-1_34	2013
Streptomyces collinus Tu 365_cluster-1_29	2013
Streptomyces hygroscopicus limoneus KCTC 1717_cluster-1_22	2013
Streptomyces alfalfae ACCC40021_cluster-1_33	2013
Streptomyces griseorubiginosus 3E-1_cluster-1_1	2017
Streptomyces griseorubiginosus 3E-1_cluster-1_8	2024
Streptomyces sp. CC0208_cluster-1_7	2025
Streptomyces griseorubiginosus 3E-1_cluster-1_9	2025
BGC0001453.1	2032
Streptomyces griseorubiginosus 3E-1_cluster-1_16	2032
Streptomyces sp. GGCR-6_cluster-1_13	2032
Streptomyces sp. MK-45_cluster-1_15	2032
Streptomyces griseoviridis F1-27_cluster-1_18	2032
Streptomyces seoulensis KCTC 9819_cluster-1_7	2032
Streptomyces hygroscopicus jinggangensis 5008_cluster-1_22	2032
Streptomyces hygroscopicus jinggangensis TL01_cluster-1_22	2032
Streptomyces collinus Tu 365_cluster-1_14	2032
Streptomyces avermitilis MA-4680_cluster-1_26	2032
Streptomyces glaucescens GLA.O_cluster-1_11	2032
Streptomyces hygroscopicus limoneus KCTC 1717_cluster-1_9	2032
Streptomyces griseochromogenes ATCC 14511_cluster-1_46	2032
Streptomyces lincolnensis NRRL 2936_cluster-1_13	2032
Streptomyces olivaceus KLBMP 5084_cluster-1_12	2032
Streptomyces sp. Go-475_cluster-1_14	2032
Streptomyces lincolnensis LC-G_cluster-1_17	2032
Streptomyces griseorubiginosus 3E-1_cluster-1_24	2040
Streptomyces sp. 11-1-2_cluster-1_5	2046
Streptomyces violaceusniger Tu 4113_cluster-1_22	2046
Streptomyces hygroscopicus XM201_cluster-1_6	2046
Streptomyces sp. 11-1-2_cluster-1_48	2089
Streptomyces hygroscopicus XM201_cluster-1_48	2089
Streptomyces fungicidicus TXX3120_cluster-1_3	2092
Streptomyces fungicidicus TXX3120_cluster-1_7	2096
Streptomyces fungicidicus TXX3120_cluster-1_8	2097
Streptomyces fungicidicus TXX3120_cluster-1_14	2103
Streptomyces fungicidicus TXX3120_cluster-2_4	2112
Streptomyces sp. Z022_cluster-1_3	2115
Streptomyces sp. Z022_cluster-1_4	2116
Streptomyces sp. Z022_cluster-1_16	2128
Streptomyces sp. Z022_cluster-1_17	2129
Streptomyces sp. Z022_cluster-1_24	2136
Streptomyces sp. Z022_cluster-1_30	2142
Streptomyces sp. WAC 01438_cluster-1_19	2142
Streptomyces glaucescens GLA.O_cluster-1_5	2142
Streptomyces sp. P3_cluster-1_30	2142
Streptomyces sp. Z022_cluster-1_32	2144
Streptomyces albus ZD11_cluster-1_6	2151
Streptomyces albus DSM 41398_cluster-1_6	2151
Streptomyces albus BK3-25_cluster-1_6	2151
Streptomyces albus ZD11_cluster-1_13	2158
Streptomyces albus DSM 41398_cluster-1_13	2158
Streptomyces albus BK3-25_cluster-1_13	2158
Streptomyces albus ZD11_cluster-1_22	2167
Streptomyces albus DSM 41398_cluster-1_22	2167
Streptomyces albus BK3-25_cluster-1_22	2167
Streptomyces albus ZD11_cluster-1_30	2175
Streptomyces albus DSM 41398_cluster-1_30	2175
Streptomyces albus BK3-25_cluster-1_30	2175
Streptomyces sp. WAC 06738_cluster-1_4	2184
Streptomyces sp. CNQ-509_cluster-1_5	2184
Streptomyces sp. WAC 06738_cluster-1_7	2187
Streptomyces sp. CNQ-509_cluster-1_10	2187
Streptomyces sp. WAC 06738_cluster-1_15	2195
Streptomyces sp. WAC 06738_cluster-1_16	2196
Streptomyces sp. CNQ-509_cluster-1_21	2196
Streptomyces sp. WAC 06738_cluster-1_22	2202
Streptomyces sp. CNQ-509_cluster-1_29	2202
Streptomyces sp. WAC 01438_cluster-1_3	2205
Streptomyces sp. WAC 01438_cluster-1_13	2215
Streptomyces xinghaiensis S187, NRRL B24674_cluster-1_1	2224
Streptomyces xinghaiensis S187, NRRL B24674_cluster-1_4	2227
Streptomyces xinghaiensis S187, NRRL B24674_cluster-1_16	2239
Streptomyces xinghaiensis S187, NRRL B24674_cluster-1_18	2241
Streptomyces sp. WAC 01529_cluster-1_1	2245
Streptomyces sp. WAC 01529_cluster-1_12	2256
Streptomyces sp. WAC 01529_cluster-1_13	2257
Streptomyces sp. WAC 01529_cluster-1_22	2266
Streptomyces sp. WAC 01529_cluster-1_27	2271
Streptomyces sp. KPB2_cluster-1_5	2277
Streptomyces sp. KPB2_cluster-1_9	2281
Streptomyces sp. KPB2_cluster-1_13	2285
BGC0000910.1	2289
[truncated: 5,174 more rows]

## Sheet: all_MIBiG_c0.5_fam
Cluster Name	Family Number
BGC0000014.1	13
BGC0000081.1	77
BGC0000122.1	116
BGC0000138.1	132
BGC0000141.1	134
BGC0000178.1	169
BGC0000180.1	171
BGC0000186.1	176
BGC0000257.1	244
BGC0000289.1	275
BGC0000291.1	277
BGC0000297.1	283
BGC0000298.1	284
BGC0000300.1	286
BGC0000301.1	288
BGC0000302.1	288
BGC0000306.1	292
Streptomyces sp. Tue6075_cluster-1_10	292
BGC0000310.1	296
BGC0000317.1	303
BGC0000327.1	311
Streptomyces ambofaciens ATCC 23877_cluster-1_19	311
Streptomyces ambofaciens DSM 40697_cluster-1_19	311
BGC0000330.1	314
BGC0000331.1	316
BGC0000332.1	316
BGC0000397.1	316
BGC0001018.1	316
BGC0001028.1	316
BGC0001029.1	316
BGC0000333.1	317
BGC0000336.1	320
BGC0000345.1	328
BGC0001829.1	328
BGC0000351.1	334
BGC0000353.1	336
BGC0000366.1	348
BGC0000367.1	349
BGC0000359.1	350
BGC0000368.1	350
Streptomyces sp. WAC 01529_cluster-1_11	350
Streptomyces luteoverticillatus CGMCC 15060_cluster-1_32	350
Streptomyces globisporus C-1027_cluster-1_4	350
Streptomyces fulvissimus DSM 40593_cluster-1_6	350
Streptomyces sp. CFMR 7_cluster-1_36	350
Streptomyces sp. Tue6075_cluster-1_27	350
Streptomyces violaceoruber S21_cluster-1_4	350
Streptomyces sp. S8_cluster-1_29	350
Streptomyces formicae KY5_cluster-1_21	350
Streptomyces sp. DUT11_cluster-1_4	350
Streptomyces globisporus TFH56_cluster-1_24	350
Streptomyces bacillaris ATCC 15855_cluster-1_28	350
BGC0000369.1	351
BGC0000371.1	352
BGC0000374.1	355
Streptomyces fungicidicus TXX3120_cluster-1_5	355
BGC0000376.1	357
BGC0000378.1	359
BGC0000380.1	361
BGC0000381.1	362
BGC0000433.1	362
BGC0000384.1	365
BGC0000385.1	366
BGC0000391.1	371
BGC0000393.1	373
BGC0000396.1	376
BGC0000305.1	379
BGC0000398.1	379
BGC0000399.1	379
BGC0000411.1	379
BGC0000463.1	379
BGC0001509.1	379
BGC0001842.1	379
BGC0001980.1	379
BGC0000309.1	381
BGC0000401.1	381
BGC0001185.1	381
Streptomyces sp. 769_cluster-1_31	381
Streptomyces albireticuli MDJK11_cluster-1_9	381
Streptomyces olivoreticuli olivoreticuli ATCC 31159_cluster-1_34	381
BGC0000403.1	383
BGC0001715.1	383
BGC0000404.1	384
BGC0000405.1	384
BGC0000407.1	387
BGC0001095.1	387
BGC0000413.1	393
BGC0000414.1	394
BGC0000424.1	404
BGC0000425.1	405
BGC0000437.1	405
BGC0000438.1	405
BGC0000447.1	405
BGC0001389.1	405
BGC0001806.1	405
BGC0000429.1	409
BGC0000432.1	412
Streptomyces sp. KPB2_cluster-1_7	412
Streptomyces sp. SS52_cluster-1_7	412
Streptomyces sp. fd1-xmd_cluster-1_20	412
Streptomyces lavendulae lavendulae CCM 3239_cluster-1_26	412
Streptomyces globosus soil_cluster-3_3	412
BGC0000339.1	414
BGC0000415.1	414
BGC0000434.1	414
BGC0000450.1	414
BGC0001228.1	414
Streptomyces spongiicola HNM0071_cluster-1_17	414
BGC0000323.1	415
BGC0000344.1	415
BGC0000389.1	415
BGC0000435.1	415
BGC0001312.1	415
BGC0001346.1	415
BGC0001838.1	415
BGC0000439.1	419
BGC0000440.1	421
BGC0000441.1	421
BGC0000444.1	424
Streptomyces scabiei 87.22_cluster-1_16	424
BGC0000445.1	425
BGC0000452.1	432
BGC0000290.1	435
BGC0000311.1	435
BGC0000418.1	435
BGC0000419.1	435
BGC0000455.1	435
BGC0001148.1	435
BGC0001183.1	435
BGC0001233.1	435
BGC0001459.1	435
BGC0001460.1	435
BGC0001462.1	435
BGC0001955.1	435
Streptomyces sp. WAC 01438_cluster-1_18	435
Streptomyces sp. CLI2509_cluster-1_7	435
Streptomyces sp. Tu6071_cluster-1_7	435
BGC0000316.1	437
BGC0000458.1	437
Streptomyces sp. CFMR 7_cluster-1_6	437
Streptomyces rubrolavendulae MJM4426_cluster-1_11	437
BGC0000459.1	438
BGC0000461.1	440
BGC0001657.1	440
BGC0000464.1	442
BGC0000727.1	692
Streptomyces lavendulae lavendulae CCM 3239_cluster-2_1	692
BGC0000954.1	909
BGC0000957.1	912
BGC0000959.1	914
BGC0000960.1	915
BGC0000964.1	919
BGC0000966.1	921
BGC0000967.1	922
BGC0000968.1	923
BGC0000969.1	924
BGC0000970.1	925
BGC0000145.1	926
BGC0000971.1	926
Streptomyces sp. endophyte_N2_cluster-1_27	926
BGC0000973.1	928
BGC0000974.1	929
BGC0001559.1	929
BGC0000975.1	930
BGC0000976.1	931
BGC0001165.1	931
BGC0000977.1	932
BGC0001874.1	932
BGC0000979.1	934
BGC0000980.1	934
BGC0000978.1	936
BGC0000981.1	936
BGC0000982.1	937
BGC0001009.1	937
BGC0001010.1	937
BGC0000983.1	938
BGC0000984.1	939
BGC0000986.1	941
BGC0000988.1	943
BGC0000989.1	943
BGC0000990.1	943
BGC0000991.1	943
BGC0000992.1	946
BGC0000993.1	947
BGC0000994.1	948
BGC0000995.1	949
BGC0001096.1	949
BGC0000998.1	952
BGC0001001.1	955
BGC0001005.1	959
BGC0001006.1	960
BGC0001007.1	960
BGC0000150.1	962
BGC0001008.1	962
BGC0000106.1	967
BGC0001011.1	967
BGC0001012.1	967
BGC0001013.1	967
Streptomyces sp. 11-1-2_cluster-1_10	967
Streptomyces sp. 11-1-2_cluster-1_11	967
Streptomyces sp. Z022_cluster-1_7	967
Streptomyces sp. 769_cluster-1_39	967
Streptomyces albulus CK-15_cluster-1_11	967
Streptomyces alfalfae ACCC40021_cluster-1_3	967
Streptomyces autolyticus CGMCC0516_cluster-1_11	967
Streptomyces violaceusniger Tu 4113_cluster-1_28	967
Streptomyces hygroscopicus XM201_cluster-1_11	967
Streptomyces hygroscopicus XM201_cluster-1_12	967
Streptomyces malaysiensis DSM 4137_cluster-1_6	967
Streptomyces sp. M56_cluster-1_37	967
Streptomyces sp. NEAU-S7GS2_cluster-1_11	967
Streptomyces sp. GSSD-12_cluster-1_30	967
BGC0001025.1	979
BGC0001033.1	987
BGC0001034.1	988
BGC0001036.1	990
BGC0001519.1	990
Streptomyces sp. WAC 01529_cluster-1_4	990
Streptomyces parvulus 2297_cluster-2_1	990
Streptomyces puniciscabiei TW1S1_cluster-1_15	990
BGC0001037.1	991
BGC0001039.1	993
BGC0000999.1	997
BGC0001043.1	997
BGC0001435.1	997
BGC0001553.1	997
BGC0001726.1	997
Streptomyces fulvissimus DSM 40593_cluster-1_30	997
Streptomyces vietnamensis GIMV4.0001_cluster-1_28	997
Streptomyces griseus griseus NBRC 13350_cluster-1_8	997
Streptomyces xiamenensis 318_cluster-1_11	997
Streptomyces sp. CFMR 7_cluster-1_7	997
Streptomyces olivaceus KLBMP 5084_cluster-1_23	997
Streptomyces violaceoruber S21_cluster-1_28	997
Streptomyces sp. S8_cluster-1_6	997
Streptomyces pratensis ATCC 33331_cluster-1_1	997
Streptomyces sp. CLI2509_cluster-1_12	997
Streptomyces sp. S063_cluster-1_22	997
Streptomyces sp. SM18_cluster-1_24	997
Streptomyces sp. Sv. ACTE SirexAA-E_cluster-1_21	997
Streptomyces bacillaris ATCC 15855_cluster-1_5	997
Streptomyces sp. GSSD-12_cluster-1_10	997
Streptomyces sp. Tu6071_cluster-1_13	997
BGC0001045.1	999
BGC0000963.1	1002
BGC0001048.1	1002
BGC0001052.1	1006
BGC0001702.1	1006
Streptomyces sp. Tue6075_cluster-1_24	1006
Streptomyces tirandamycinicus HNM0039_cluster-1_25	1006
Streptomyces olivoreticuli olivoreticuli ATCC 31159_cluster-1_15	1006
BGC0001058.1	1012
BGC0001059.1	1013
BGC0000091.1	1017
BGC0001063.1	1017
BGC0001066.1	1017
Streptomyces sp. WAC 01438_cluster-1_12	1017
Streptomyces sp. KPB2_cluster-1_11	1017
Streptomyces lividans TK24_cluster-1_12	1017
Streptomyces alboflavus MDJK44_cluster-1_19	1017
Streptomyces coelicolor A3(2)_cluster-1_15	1017
BGC0001069.1	1023
BGC0001071.1	1025
BGC0001089.1	1040
BGC0001091.1	1042
BGC0001093.1	1043
BGC0000402.1	1047
BGC0001090.1	1047
BGC0001098.1	1047
BGC0001103.1	1047
BGC0001099.1	1048
BGC0001100.1	1049
BGC0001101.1	1050
BGC0001105.1	1054
BGC0001108.1	1056
BGC0001109.1	1056
BGC0001110.1	1058
BGC0001111.1	1059
BGC0001112.1	1060
BGC0001113.1	1061
BGC0001114.1	1062
BGC0001115.1	1063
BGC0001116.1	1064
BGC0001117.1	1065
BGC0001122.1	1069
BGC0001125.1	1072
BGC0001952.1	1072
BGC0001953.1	1072
BGC0001131.1	1077
BGC0001128.1	1078
BGC0001132.1	1078
BGC0001135.1	1078
BGC0001133.1	1079
BGC0001152.1	1096
BGC0001161.1	1106
BGC0001162.1	1106
BGC0001163.1	1106
BGC0001160.1	1107
BGC0001164.1	1107
BGC0001168.1	1111
BGC0001182.1	1123
BGC0001189.1	1130
BGC0000408.1	1133
BGC0001153.1	1133
BGC0001192.1	1133
BGC0001195.1	1136
BGC0001202.1	1143
BGC0000346.1	1144
BGC0001203.1	1144
BGC0001207.1	1148
BGC0001211.1	1151
Streptomyces sp. CLI2509_cluster-1_9	1151
Streptomyces sp. Tu6071_cluster-1_9	1151
BGC0001212.1	1152
BGC0001214.1	1154
BGC0001215.1	1155
BGC0001049.1	1158
BGC0001136.1	1158
BGC0001218.1	1158
BGC0002035.1	1158
BGC0001230.1	1169
BGC0001766.1	1169
BGC0001019.1	1170
BGC0001231.1	1170
BGC0001235.1	1172
BGC0001236.1	1174
BGC0001237.1	1174
Streptomyces cattleya NRRL 8057_cluster-1_24	1174
BGC0001255.1	1189
BGC0000064.1	1199
BGC0001026.1	1199
BGC0001268.1	1199
BGC0001297.1	1221
BGC0001327.1	1246
BGC0001328.1	1246
BGC0001329.1	1248
BGC0001330.1	1249
BGC0001331.1	1249
BGC0001341.1	1260
BGC0001051.1	1261
BGC0001342.1	1261
BGC0001053.1	1263
BGC0001344.1	1263
BGC0001345.1	1264
BGC0001363.1	1275
BGC0001754.1	1275
BGC0001367.1	1279
BGC0001379.1	1291
Streptomyces olivoreticuli olivoreticuli ATCC 31159_cluster-1_18	1291
BGC0001381.1	1293
BGC0000965.1	1307
BGC0001397.1	1307
BGC0001584.1	1307
Streptomyces globisporus C-1027_cluster-2_1	1307
Streptomyces spongiicola HNM0071_cluster-1_27	1307
Streptomyces globisporus TFH56_cluster-2_1	1307
Streptomyces globosus soil_cluster-1_10	1307
BGC0001414.1	1322
BGC0000443.1	1324
BGC0001416.1	1324
BGC0001417.1	1328
BGC0001418.1	1328
BGC0001419.1	1328
BGC0001420.1	1328
BGC0001023.1	1335
BGC0001421.1	1335
BGC0001422.1	1335
BGC0001423.1	1335
BGC0001424.1	1335
BGC0001425.1	1335
BGC0001426.1	1335
BGC0001427.1	1335
BGC0001428.1	1335
BGC0001429.1	1335
BGC0001430.1	1335
BGC0001431.1	1335
BGC0001432.1	1335
BGC0001445.1	1353
BGC0001448.1	1356
BGC0001449.1	1357
BGC0001451.1	1358
BGC0001455.1	1362
Streptomyces fungicidicus TXX3120_cluster-1_2	1362
Streptomyces hygroscopicus jinggangensis 5008_cluster-1_11	1362
Streptomyces hygroscopicus jinggangensis TL01_cluster-1_11	1362
Streptomyces pluripotens MUSC 137_cluster-1_28	1362
Streptomyces ambofaciens ATCC 23877_cluster-1_2	1362
Streptomyces ambofaciens DSM 40697_cluster-1_3	1362
BGC0001467.1	1373
BGC0001479.1	1385
BGC0001503.1	1407
BGC0000020.1	1415
BGC0000090.1	1415
BGC0001511.1	1415
BGC0002011.1	1415
BGC0001532.1	1436
BGC0000400.1	1440
BGC0001536.1	1440
BGC0001543.1	1447
BGC0001544.1	1448
BGC0001196.1	1466
BGC0001562.1	1466
BGC0001563.1	1467
BGC0001564.1	1468
BGC0001565.1	1469
BGC0001567.1	1471
Streptomyces sp. CC0208_cluster-1_24	1471
Streptomyces lincolnensis NRRL 2936_cluster-1_5	1471
Streptomyces lincolnensis LC-G_cluster-1_5	1471
BGC0001582.1	1485
BGC0001598.1	1501
BGC0001600.1	1503
BGC0001611.1	1513
BGC0001614.1	1515
BGC0001628.1	1529
BGC0001630.1	1530
BGC0001631.1	1531
BGC0001178.1	1535
BGC0001461.1	1535
BGC0001635.1	1535
Streptomyces koyangensis VK-A60T_cluster-1_3	1535
BGC0000307.1	1536
BGC0001636.1	1536
BGC0001641.1	1541
BGC0001646.1	1545
BGC0001946.1	1545
BGC0001647.1	1546
BGC0001650.1	1549
BGC0001666.1	1565
BGC0001015.1	1566
BGC0001016.1	1566
BGC0001017.1	1566
BGC0001667.1	1566
BGC0001705.1	1566
BGC0001668.1	1567
BGC0001695.1	1590
BGC0001918.1	1590
BGC0001703.1	1598
BGC0001711.1	1606
BGC0001716.1	1610
BGC0001724.1	1618
BGC0001022.1	1630
BGC0001394.1	1630
BGC0001737.1	1630
BGC0001738.1	1631
BGC0001740.1	1633
BGC0001741.1	1634
BGC0000430.1	1640
BGC0001748.1	1640
BGC0001750.1	1642
BGC0001751.1	1643
BGC0001752.1	1644
BGC0001758.1	1650
BGC0001844.1	1650
BGC0001620.1	1655
BGC0001763.1	1655
Streptomyces atratus SCSIO_ZH16_cluster-1_6	1655
BGC0001593.1	1656
BGC0001764.1	1656
Streptomyces sp. CC0208_cluster-1_15	1656
BGC0000349.1	1659
BGC0001767.1	1659
Streptomyces pristinaespiralis HCCB 10218_cluster-1_5	1659
Streptomyces sp. SAT1_cluster-1_2	1659
Streptomyces venezuelae NRRL B-65442_cluster-1_27	1659
Streptomyces albireticuli MDJK11_cluster-1_32	1659
Streptomyces globosus soil_cluster-1_7	1659
BGC0001656.1	1664
BGC0001772.1	1664
BGC0001780.1	1672
BGC0001793.1	1685
BGC0001794.1	1685
BGC0001800.1	1691
BGC0001813.1	1704
BGC0001818.1	1709
BGC0001912.1	1709
Streptomyces olivoreticuli olivoreticuli ATCC 31159_cluster-1_24	1709
BGC0001822.1	1712
BGC0001943.1	1712
BGC0001823.1	1713
Streptomyces sp. Mg1_cluster-1_6	1713
BGC0001825.1	1715
BGC0001826.1	1716
BGC0001833.1	1722
BGC0000449.1	1731
BGC0001843.1	1731
BGC0001873.1	1756
BGC0001760.1	1760
BGC0001841.1	1760
BGC0001878.1	1760
Streptomyces sp. Z022_cluster-1_33	1760
Streptomyces cattleya NRRL 8057_cluster-2_11	1760
Streptomyces formicae KY5_cluster-1_3	1760
BGC0001881.1	1761
BGC0001982.1	1761
BGC0001884.1	1764
BGC0001890.1	1770
BGC0001919.1	1799
BGC0001024.1	1821
BGC0001941.1	1821
BGC0001945.1	1825
BGC0001950.1	1831
BGC0001951.1	1831
BGC0001961.1	1841
Streptomyces sp. KPB2_cluster-1_10	1841
BGC0001963.1	1843
BGC0001967.1	1847
BGC0001968.1	1848
BGC0001970.1	1850
BGC0001971.1	1850
BGC0001857.1	1858
BGC0001978.1	1858
BGC0001984.1	1863
BGC0001728.1	1872
BGC0001993.1	1872
BGC0001999.1	1878
BGC0002001.1	1880
BGC0001608.1	1882
BGC0002003.1	1882
BGC0002014.1	1893
BGC0002025.1	1903
BGC0002026.1	1904
BGC0002055.1	1915
BGC0002056.1	1916
BGC0002057.1	1917
Streptomyces sp. CC0208_cluster-1_8	1925
Streptomyces sp. MK-45_cluster-1_30	1925
Streptomyces sp. CC0208_cluster-1_13	1930
Streptomyces clavuligerus F1D-5_cluster-1_4	1947
Streptomyces clavuligerus F613-1_cluster-1_4	1947
Streptomyces clavuligerus F1D-5_cluster-1_5	1948
Streptomyces clavuligerus ATCC 27064_cluster-1_4	1948
Streptomyces clavuligerus F613-1_cluster-1_5	1948
BGC0000373.1	1949
Streptomyces clavuligerus F1D-5_cluster-1_6	1949
Streptomyces clavuligerus ATCC 27064_cluster-1_5	1949
Streptomyces clavuligerus F613-1_cluster-1_6	1949
Streptomyces clavuligerus F1D-5_cluster-1_8	1951
Streptomyces clavuligerus ATCC 27064_cluster-1_7	1951
Streptomyces clavuligerus F613-1_cluster-1_8	1951
Streptomyces clavuligerus F1D-5_cluster-1_13	1956
Streptomyces clavuligerus ATCC 27064_cluster-1_12	1956
Streptomyces clavuligerus F613-1_cluster-1_13	1956
Streptomyces clavuligerus F1D-5_cluster-1_21	1964
Streptomyces clavuligerus ATCC 27064_cluster-1_20	1964
Streptomyces clavuligerus F613-1_cluster-1_21	1964
Streptomyces fradiae NKZ-259_cluster-1_1	1982
Streptomyces sp. CNQ-509_cluster-1_22	1982
Streptomyces alfalfae ACCC40021_cluster-1_1	1982
Streptomyces alfalfae ACCC40021_cluster-1_36	1982
Streptomyces sp. SM18_cluster-1_7	1982
BGC0001106.1	1983
BGC0001885.1	1983
Streptomyces fradiae NKZ-259_cluster-1_2	1983
Streptomyces albulus NK660_cluster-1_20	1983
Streptomyces bingchenggensis BCW-1_cluster-1_49	1983
Streptomyces alfalfae ACCC40021_cluster-1_4	1983
Streptomyces fradiae NKZ-259_cluster-1_3	1984
Streptomyces alfalfae ACCC40021_cluster-1_5	1984
Streptomyces fradiae NKZ-259_cluster-1_5	1986
Streptomyces fradiae NKZ-259_cluster-1_7	1988
Streptomyces sp. WAC 06738_cluster-1_19	1988
Streptomyces sp. WAC 01529_cluster-1_25	1988
Streptomyces sp. GGCR-6_cluster-1_15	1988
Streptomyces sp. CNQ-509_cluster-1_25	1988
Streptomyces alfalfae ACCC40021_cluster-1_8	1988
Streptomyces formicae KY5_cluster-1_36	1988
Streptomyces fradiae NKZ-259_cluster-1_17	1998
Streptomyces sp. WAC 01529_cluster-1_17	1998
Streptomyces alfalfae ACCC40021_cluster-1_18	1998
Streptomyces fradiae NKZ-259_cluster-1_24	2005
Streptomyces alfalfae ACCC40021_cluster-1_25	2005
Streptomyces sp. Sv. ACTE SirexAA-E_cluster-1_22	2005
Streptomyces fradiae NKZ-259_cluster-1_27	2008
Streptomyces alfalfae ACCC40021_cluster-1_28	2008
Streptomyces fradiae NKZ-259_cluster-1_32	2013
Streptomyces sp. Z022_cluster-1_5	2013
Streptomyces sp. WAC 01529_cluster-1_24	2013
Streptomyces sp. endophyte_N2_cluster-1_1	2013
Streptomyces hygroscopicus jinggangensis 5008_cluster-1_34	2013
Streptomyces hygroscopicus jinggangensis TL01_cluster-1_34	2013
Streptomyces collinus Tu 365_cluster-1_29	2013
Streptomyces glaucescens GLA.O_cluster-1_25	2013
Streptomyces cyaneogriseus noncyanogenus NMWT 1_cluster-1_28	2013
Streptomyces leeuwenhoekii DSM 42122_cluster-1_6	2013
Streptomyces hygroscopicus limoneus KCTC 1717_cluster-1_22	2013
Streptomyces alfalfae ACCC40021_cluster-1_33	2013
Streptomyces fradiae NKZ-259_cluster-1_34	2015
Streptomyces cyaneogriseus noncyanogenus NMWT 1_cluster-1_5	2015
Streptomyces alfalfae ACCC40021_cluster-1_35	2015
Streptomyces olivoreticuli olivoreticuli ATCC 31159_cluster-1_2	2015
BGC0001574.1	2029
Streptomyces griseorubiginosus 3E-1_cluster-1_13	2029
Streptomyces sp. endophyte_N2_cluster-1_2	2029
Streptomyces avermitilis MA-4680_cluster-1_4	2029
Streptomyces olivaceus KLBMP 5084_cluster-1_27	2029
Streptomyces griseorubiginosus 3E-1_cluster-1_18	2034
Streptomyces sp. 11-1-2_cluster-1_4	2045
Streptomyces autolyticus CGMCC0516_cluster-1_5	2045
Streptomyces violaceusniger Tu 4113_cluster-1_21	2045
Streptomyces hygroscopicus XM201_cluster-1_5	2045
Streptomyces sp. M56_cluster-1_43	2045
Streptomyces sp. 11-1-2_cluster-1_16	2057
Streptomyces fungicidicus TXX3120_cluster-1_7	2096
BGC0000341.1	2103
Streptomyces fungicidicus TXX3120_cluster-1_14	2103
Streptomyces sp. S063_cluster-1_20	2103
Streptomyces fungicidicus TXX3120_cluster-2_3	2111
Streptomyces sp. Z022_cluster-1_1	2113
Streptomyces sp. Z022_cluster-1_4	2116
Streptomyces sp. Z022_cluster-1_17	2129
Streptomyces sp. Z022_cluster-1_21	2133
Streptomyces sp. Z022_cluster-1_28	2140
Streptomyces sp. Z022_cluster-1_32	2144
Streptomyces albus ZD11_cluster-1_22	2167
Streptomyces albus DSM 41398_cluster-1_22	2167
Streptomyces albus BK3-25_cluster-1_22	2167
Streptomyces sp. WAC 06738_cluster-1_21	2201
Streptomyces sp. CNQ-509_cluster-1_28	2201
BGC0000423.1	2205
Streptomyces sp. WAC 01438_cluster-1_3	2205
Streptomyces scabiei 87.22_cluster-1_33	2205
Streptomyces sp. P3_cluster-1_31	2205
Streptomyces sp. ZFG47_cluster-1_8	2205
Streptomyces xinghaiensis S187, NRRL B24674_cluster-1_1	2224
Streptomyces xinghaiensis S187, NRRL B24674_cluster-1_2	2225
Streptomyces xinghaiensis S187, NRRL B24674_cluster-1_4	2227
Streptomyces xinghaiensis S187, NRRL B24674_cluster-1_5	2228
Streptomyces xinghaiensis S187, NRRL B24674_cluster-1_10	2233
Streptomyces xinghaiensis S187, NRRL B24674_cluster-1_16	2239
Streptomyces sp. WAC 01529_cluster-1_1	2245
Streptomyces sp. WAC 01529_cluster-1_5	2249
Streptomyces sp. WAC 01529_cluster-1_14	2258
Streptomyces sp. WAC 01529_cluster-1_22	2266
Streptomyces sp. GGCR-6_cluster-1_6	2302
Streptomyces ambofaciens ATCC 23877_cluster-1_22	2302
Streptomyces parvulus 2297_cluster-1_20	2302
Streptomyces lincolnensis NRRL 2936_cluster-1_25	2302
Streptomyces olivaceus KLBMP 5084_cluster-1_33	2302
Streptomyces alfalfae ACCC40021_cluster-1_16	2302
Streptomyces sp. fd1-xmd_cluster-1_21	2302
Streptomyces sp. Sge12_cluster-1_30	2302
Streptomyces sp. S8_cluster-1_28	2302
Streptomyces malaysiensis DSM 4137_cluster-1_41	2302
Streptomyces sp. M56_cluster-1_5	2302
Streptomyces sp. SM18_cluster-1_23	2302
Streptomyces sp. Sv. ACTE SirexAA-E_cluster-1_4	2302
Streptomyces nigra 452_cluster-1_2	2302
Streptomyces bacillaris ATCC 15855_cluster-1_27	2302
Streptomyces sp. GGCR-6_cluster-1_12	2308
Streptomyces sp. GGCR-6_cluster-1_30	2326
Streptomyces fungicidicus TXX3120_cluster-2_4	2327
Streptomyces sp. GGCR-6_cluster-1_31	2327
Streptomyces griseoviridis F1-27_cluster-1_29	2327
Streptomyces sp. endophyte_N2_cluster-1_28	2327
Streptomyces sp. MK-45_cluster-1_1	2329
Streptomyces sp. MK-45_cluster-1_34	2329
BGC0000354.1	2330
BGC0000379.1	2330
Streptomyces sp. MK-45_cluster-1_2	2330
Streptomyces malaysiensis DSM 4137_cluster-1_38	2330
Streptomyces sp. M56_cluster-1_8	2330
Streptomyces sp. MK-45_cluster-1_3	2331
BGC0000326.1	2332
Streptomyces sp. MK-45_cluster-1_4	2332
Streptomyces sp. MK-45_cluster-1_16	2344
Streptomyces sp. MK-45_cluster-1_31	2359
Streptomyces griseoviridis F1-27_cluster-1_26	2359
Streptomyces sp. Go-475_cluster-1_3	2359
Streptomyces sp. MK-45_cluster-1_33	2361
Streptomyces nigra 452_cluster-1_18	2361
Streptomyces luteoverticillatus CGMCC 15060_cluster-1_8	2370
Streptomyces luteoverticillatus CGMCC 15060_cluster-1_11	2373
Streptomyces luteoverticillatus CGMCC 15060_cluster-1_18	2380
Streptomyces luteoverticillatus CGMCC 15060_cluster-1_25	2387
Streptomyces luteoverticillatus CGMCC 15060_cluster-1_26	2388
Streptomyces luteoverticillatus CGMCC 15060_cluster-1_39	2401
Streptomyces lydicus WYEC 108_cluster-1_1	2402
Streptomyces lydicus WYEC 108_cluster-1_3	2404
Streptomyces albireticuli MDJK11_cluster-1_4	2404
Streptomyces sp. NEAU-S7GS2_cluster-1_6	2404
BGC0001856.1	2405
BGC0001877.1	2405
Streptomyces lydicus WYEC 108_cluster-1_4	2405
Streptomyces sp. NEAU-S7GS2_cluster-1_7	2405
BGC0000136.1	2410
BGC0000137.1	2410
BGC0001477.1	2410
BGC0001785.1	2410
Streptomyces lydicus WYEC 108_cluster-1_9	2410
Streptomyces lydicus WYEC 108_cluster-1_26	2427
Streptomyces griseoviridis F1-27_cluster-1_2	2437
Streptomyces griseoviridis F1-27_cluster-1_7	2442
Streptomyces griseoviridis F1-27_cluster-1_10	2445
Streptomyces griseoviridis F1-27_cluster-1_11	2446
BGC0000375.1	2449
Streptomyces griseoviridis F1-27_cluster-1_14	2449
Streptomyces griseoviridis F1-27_cluster-1_25	2460
Streptomyces sp. endophyte_N2_cluster-1_3	2469
Streptomyces sp. endophyte_N2_cluster-1_15	2481
Streptomyces sp. endophyte_N2_cluster-1_18	2484
Streptomyces sp. endophyte_N2_cluster-1_23	2489
Streptomyces sp. endophyte_N2_cluster-1_24	2490
Streptomyces sp. endophyte_N2_cluster-1_32	2498
Streptomyces sp. endophyte_N2_cluster-1_33	2499
Streptomyces griseoviridis F1-27_cluster-1_31	2512
Streptomyces seoulensis KCTC 9819_cluster-1_12	2512
Streptomyces seoulensis KCTC 9819_cluster-1_20	2520
Streptomyces seoulensis KCTC 9819_cluster-1_21	2521
Streptomyces sp. SS52_cluster-1_12	2536
Streptomyces sp. WAC 01438_cluster-1_8	2551
Streptomyces sp. SS52_cluster-1_27	2551
Streptomyces sp. Sv. ACTE SirexAA-E_cluster-1_5	2551
Streptomyces sp. CB09001_cluster-1_21	2551
Streptomyces cattleya NRRL 8057_cluster-1_14	2566
Streptomyces cattleya NRRL 8057_cluster-1_22	2574
Streptomyces cattleya NRRL 8057_cluster-2_1	2577
Streptomyces cattleya NRRL 8057_cluster-2_3	2579
Streptomyces cattleya NRRL 8057_cluster-2_7	2583
Streptomyces cattleya NRRL 8057_cluster-2_13	2589
Streptomyces exfoliatus A1013Y_cluster-1_2	2593
Streptomyces exfoliatus A1013Y_cluster-1_8	2599
Streptomyces exfoliatus A1013Y_cluster-1_17	2608
Streptomyces clavuligerus ATCC 27064_cluster-2_2	2641
Streptomyces clavuligerus ATCC 27064_cluster-2_5	2644
Streptomyces clavuligerus F1D-5_cluster-2_7	2648
Streptomyces clavuligerus ATCC 27064_cluster-2_9	2648
Streptomyces clavuligerus F613-1_cluster-2_3	2648
Streptomyces clavuligerus ATCC 27064_cluster-2_15	2654
Streptomyces clavuligerus ATCC 27064_cluster-2_16	2655
Streptomyces clavuligerus ATCC 27064_cluster-2_17	2656
Streptomyces hygroscopicus jinggangensis 5008_cluster-1_4	2660
Streptomyces hygroscopicus jinggangensis TL01_cluster-1_4	2660
Streptomyces hygroscopicus limoneus KCTC 1717_cluster-2_5	2660
Streptomyces hygroscopicus jinggangensis 5008_cluster-1_15	2671
Streptomyces hygroscopicus jinggangensis TL01_cluster-1_15	2671
Streptomyces hygroscopicus limoneus KCTC 1717_cluster-1_2	2671
Streptomyces sp. Z022_cluster-1_20	2679
Streptomyces hygroscopicus jinggangensis 5008_cluster-1_23	2679
Streptomyces hygroscopicus jinggangensis TL01_cluster-1_23	2679
Streptomyces collinus Tu 365_cluster-1_17	2679
Streptomyces hygroscopicus limoneus KCTC 1717_cluster-1_11	2679
Streptomyces puniciscabiei TW1S1_cluster-1_20	2679
Streptomyces globisporus C-1027_cluster-1_23	2717
Streptomyces violaceoruber S21_cluster-1_26	2717
Streptomyces hygroscopicus jinggangensis 5008_cluster-1_12	2736
Streptomyces hygroscopicus jinggangensis TL01_cluster-1_12	2736
BGC0001623.1	2748
Streptomyces fradiae NKZ-259_cluster-1_20	2748
Streptomyces sp. Z022_cluster-1_19	2748
Streptomyces hygroscopicus jinggangensis 5008_cluster-1_24	2748
Streptomyces hygroscopicus jinggangensis TL01_cluster-1_24	2748
Streptomyces hygroscopicus limoneus KCTC 1717_cluster-1_12	2748
Streptomyces alfalfae ACCC40021_cluster-1_21	2748
BGC0001840.1	2786
Streptomyces sp. PAMC26508_cluster-1_2	2786
Streptomyces pratensis ATCC 33331_cluster-1_26	2786
Streptomyces globisporus C-1027_cluster-1_5	2808
Streptomyces sp. PAMC26508_cluster-1_24	2808
Streptomyces griseus griseus NBRC 13350_cluster-1_6	2808
Streptomyces sp. Tue6075_cluster-1_26	2808
Streptomyces sp. S8_cluster-1_27	2808
Streptomyces sp. Sv. ACTE SirexAA-E_cluster-1_1	2808
Streptomyces sp. GSSD-12_cluster-1_13	2808
Streptomyces fulvissimus DSM 40593_cluster-1_2	2814
Streptomyces fulvissimus DSM 40593_cluster-1_8	2820
Streptomyces fulvissimus DSM 40593_cluster-1_25	2837
Streptomyces sp. Mg1_cluster-1_3	2849
Streptomyces sp. Mg1_cluster-1_4	2850
Streptomyces sp. Mg1_cluster-1_27	2873
Streptomyces sp. Mg1_cluster-4_1	2878
Streptomyces tirandamycinicus HNM0039_cluster-1_30	2878
Streptomyces collinus Tu 365_cluster-1_2	2880
Streptomyces collinus Tu 365_cluster-1_31	2880
Streptomyces collinus Tu 365_cluster-1_5	2883
Streptomyces collinus Tu 365_cluster-1_12	2890
Streptomyces collinus Tu 365_cluster-1_16	2894
Streptomyces lydicus 103_cluster-1_2	2894
Streptomyces lydicus GS93/23_cluster-1_23	2894
Streptomyces sp. MOE7_cluster-1_22	2894
BGC0001070.1	2908
Streptomyces cattleya NRRL 8057_cluster-1_15	2908
Streptomyces collinus Tu 365_cluster-1_3	2908
Streptomyces collinus Tu 365_cluster-1_30	2908
Streptomyces globosus soil_cluster-3_1	2908
Streptomyces avermitilis MA-4680_cluster-1_5	2915
Streptomyces collinus Tu 365_cluster-1_7	2919
Streptomyces avermitilis MA-4680_cluster-1_9	2919
Streptomyces griseochromogenes ATCC 14511_cluster-1_33	2919
Streptomyces avermitilis MA-4680_cluster-1_21	2931
Streptomyces avermitilis MA-4680_cluster-1_22	2932
Streptomyces avermitilis MA-4680_cluster-1_29	2939
Streptomyces avermitilis MA-4680_cluster-1_31	2941
Streptomyces sp. CdTB01_cluster-1_26	2941
Streptomyces griseochromogenes ATCC 14511_cluster-1_41	2941
Streptomyces puniciscabiei TW1S1_cluster-1_27	2941
Streptomyces albulus NK660_cluster-1_6	2952
Streptomyces albulus CK-15_cluster-1_6	2952
Streptomyces albulus NK660_cluster-1_8	2954
Streptomyces albulus CK-15_cluster-1_8	2954
Streptomyces albulus NK660_cluster-1_22	2968
Streptomyces albulus CK-15_cluster-1_21	2968
Streptomyces albulus NK660_cluster-1_28	2974
Streptomyces sp. 769_cluster-1_9	2974
Streptomyces albulus CK-15_cluster-1_27	2974
Streptomyces albulus NK660_cluster-1_31	2977
Streptomyces albulus CK-15_cluster-1_30	2977
Streptomyces albulus NK660_cluster-1_32	2978
Streptomyces albulus CK-15_cluster-1_31	2978
Streptomyces albulus NK660_cluster-1_34	2980
Streptomyces albulus CK-15_cluster-1_33	2980
BGC0001491.1	2981
Streptomyces luteoverticillatus CGMCC 15060_cluster-1_7	2981
Streptomyces albulus NK660_cluster-1_35	2981
Streptomyces albulus CK-15_cluster-1_5	2981
Streptomyces albulus CK-15_cluster-1_34	2981
Streptomyces globosus soil_cluster-1_11	2981
BGC0000324.1	2986
Streptomyces sp. KPB2_cluster-1_4	2986
Streptomyces lividans TK24_cluster-1_2	2986
Streptomyces sp. CLI2509_cluster-1_3	2986
Streptomyces sp. M56_cluster-1_46	2986
Streptomyces sp. SM18_cluster-1_21	2986
Streptomyces coelicolor A3(2)_cluster-1_27	2986
Streptomyces sp. Tu6071_cluster-1_3	2986
Streptomyces lividans TK24_cluster-1_7	2991
Streptomyces coelicolor A3(2)_cluster-1_20	2991
Streptomyces sp. CB09001_cluster-1_17	2991
Streptomyces glaucescens GLA.O_cluster-1_2	3013
Streptomyces glaucescens GLA.O_cluster-1_6	3017
BGC0001332.1	3037
Streptomyces sp. 769_cluster-1_1	3037
Streptomyces sp. 769_cluster-1_40	3037
Streptomyces sp. 769_cluster-1_4	3040
BGC0001569.1	3050
BGC0001814.1	3050
Streptomyces sp. 769_cluster-1_14	3050
Streptomyces albulus NK660_cluster-1_19	3054
Streptomyces sp. 769_cluster-1_18	3054
Streptomyces albulus CK-15_cluster-1_18	3054
Streptomyces sp. 769_cluster-1_26	3062
Streptomyces sp. 769_cluster-1_32	3068
Streptomyces sp. 769_cluster-1_33	3069
Streptomyces albulus NK660_cluster-1_4	3071
Streptomyces sp. 769_cluster-1_35	3071
Streptomyces albulus CK-15_cluster-1_4	3071
Streptomyces sp. 769_cluster-1_38	3074
Streptomyces sp. 769_cluster-2_1	3077
Streptomyces pluripotens MUSC 137_cluster-1_5	3082
Streptomyces pluripotens MUSC 137_cluster-1_15	3092
Streptomyces pluripotens MUSC 137_cluster-1_21	3098
Streptomyces albus ZD11_cluster-1_1	3108
Streptomyces albus DSM 41398_cluster-1_1	3108
Streptomyces albus BK3-25_cluster-1_1	3108
Streptomyces albus ZD11_cluster-1_10	3117
Streptomyces albus DSM 41398_cluster-1_10	3117
Streptomyces albus BK3-25_cluster-1_10	3117
Streptomyces albus ZD11_cluster-1_20	3127
Streptomyces albus DSM 41398_cluster-1_20	3127
Streptomyces albus BK3-25_cluster-1_20	3127
Streptomyces albus ZD11_cluster-1_26	3133
Streptomyces fulvissimus DSM 40593_cluster-1_28	3133
Streptomyces albus DSM 41398_cluster-1_26	3133
Streptomyces sp. CFMR 7_cluster-1_39	3133
Streptomyces albus BK3-25_cluster-1_26	3133
Streptomyces sp. S8_cluster-1_33	3133
Streptomyces albireticuli MDJK11_cluster-1_29	3133
Streptomyces bacillaris ATCC 15855_cluster-1_31	3133
Streptomyces albus ZD11_cluster-1_27	3134
Streptomyces albus DSM 41398_cluster-1_27	3134
Streptomyces albus BK3-25_cluster-1_27	3134
Streptomyces albus ZD11_cluster-1_34	3141
Streptomyces albus DSM 41398_cluster-1_34	3141
Streptomyces albus BK3-25_cluster-1_34	3141
Streptomyces vietnamensis GIMV4.0001_cluster-1_7	3150
Streptomyces vietnamensis GIMV4.0001_cluster-1_12	3155
Streptomyces venezuelae NRRL B-65442_cluster-1_11	3155
Streptomyces vietnamensis GIMV4.0001_cluster-1_23	3166
Streptomyces vietnamensis GIMV4.0001_cluster-1_27	3170
Streptomyces cyaneogriseus noncyanogenus NMWT 1_cluster-1_1	3175
Streptomyces cyaneogriseus noncyanogenus NMWT 1_cluster-1_33	3175
Streptomyces leeuwenhoekii DSM 42122_cluster-1_3	3175
Streptomyces cyaneogriseus noncyanogenus NMWT 1_cluster-1_4	3178
Streptomyces leeuwenhoekii DSM 42122_cluster-1_29	3178
Streptomyces cyaneogriseus noncyanogenus NMWT 1_cluster-1_7	3181
Streptomyces cyaneogriseus noncyanogenus NMWT 1_cluster-1_18	3192
Streptomyces leeuwenhoekii DSM 42122_cluster-1_17	3192
Streptomyces cyaneogriseus noncyanogenus NMWT 1_cluster-1_27	3201
Streptomyces cyaneogriseus noncyanogenus NMWT 1_cluster-1_29	3203
Streptomyces albulus NK660_cluster-1_2	3209
Streptomyces albulus CK-15_cluster-1_2	3209
BGC0001041.1	3217
Streptomyces fradiae NKZ-259_cluster-1_6	3217
Streptomyces albulus NK660_cluster-1_10	3217
Streptomyces albulus CK-15_cluster-1_10	3217
Streptomyces alfalfae ACCC40021_cluster-1_7	3217
Streptomyces albulus CK-15_cluster-1_19	3226
Streptomyces albulus NK660_cluster-1_26	3232
Streptomyces albulus CK-15_cluster-1_25	3232
Streptomyces albulus NK660_cluster-1_36	3242
Streptomyces albulus CK-15_cluster-1_35	3242
Streptomyces lydicus A02_cluster-1_12	3256
Streptomyces lydicus A02_cluster-1_13	3257
Streptomyces lydicus A02_cluster-1_15	3259
Streptomyces lydicus A02_cluster-1_17	3261
Streptomyces sp. 769_cluster-1_37	3274
Streptomyces lydicus A02_cluster-1_30	3274
Streptomyces lydicus A02_cluster-1_31	3275
Streptomyces griseus griseus NBRC 13350_cluster-1_9	3289
Streptomyces griseus griseus NBRC 13350_cluster-1_19	3299
Streptomyces griseus griseus NBRC 13350_cluster-1_20	3300
BGC0000175.1	3315
Streptomyces griseus griseus NBRC 13350_cluster-1_35	3315
Streptomyces sp. S8_cluster-1_30	3315
Streptomyces xiamenensis 318_cluster-1_15	3333
Streptomyces xiamenensis 318_cluster-1_16	3334
Streptomyces xiamenensis 318_cluster-1_18	3336
Streptomyces xiamenensis 318_cluster-1_19	3337
Streptomyces xiamenensis 318_cluster-1_20	3338
Streptomyces sp. CNQ-509_cluster-1_3	3341
Streptomyces sp. CNQ-509_cluster-1_9	3347
Streptomyces sp. CNQ-509_cluster-1_20	3358
Streptomyces leeuwenhoekii DSM 42122_cluster-1_2	3371
Streptomyces leeuwenhoekii DSM 42122_cluster-1_9	3378
Streptomyces cyaneogriseus noncyanogenus NMWT 1_cluster-1_9	3394
Streptomyces leeuwenhoekii DSM 42122_cluster-1_25	3394
Streptomyces ambofaciens ATCC 23877_cluster-1_14	3414
Streptomyces ambofaciens DSM 40697_cluster-1_14	3414
Streptomyces albireticuli MDJK11_cluster-1_15	3414
Streptomyces sp. Z022_cluster-1_27	3444
Streptomyces pristinaespiralis HCCB 10218_cluster-1_17	3444
Streptomyces tirandamycinicus HNM0039_cluster-1_13	3444
Streptomyces atratus SCSIO_ZH16_cluster-1_4	3444
Streptomyces pristinaespiralis HCCB 10218_cluster-1_3	3448
Streptomyces pristinaespiralis HCCB 10218_cluster-1_21	3448
Streptomyces pristinaespiralis HCCB 10218_cluster-1_2	3449
Streptomyces pristinaespiralis HCCB 10218_cluster-1_22	3449
Streptomyces sp. CFMR 7_cluster-1_1	3451
Streptomyces sp. S8_cluster-1_1	3451
Streptomyces sp. DUT11_cluster-1_32	3451
Streptomyces bacillaris ATCC 15855_cluster-1_1	3451
Streptomyces griseus griseus NBRC 13350_cluster-1_4	3453
Streptomyces sp. CFMR 7_cluster-1_3	3453
[truncated: 6,230 more rows]

## Sheet: all_MIBiG_c0.7_fam
Cluster Name	Family Number
[truncated: 7,173 more rows]

[truncated: 6 more sheets: all_33_c0.3_fam, all_33_c0.5_fam, all_33_c0.7_fam, all_33_MIBiG_c0.3_fam, all_33_MIBiG_c0.5_fam, all_33_MIBiG_c0.7_fam]
